# Supplementary material for: Splicing isoforms associated with TGFβ-induced myofibroblast activation
Source: BMC Mol Cell Biol. 2026 Mar 5;27:21. doi: 10.1186/s12860-026-00579-7 (PMC13077938; doi:10.1186/s12860-026-00579-7)
Supplement: Supplementary file 1 — Supplementary Material 1: File S1. DESeq2 analysis of TGFβ-induced GM05386 fibroblasts [file 12860_2026_579_MOESM1_ESM.xlsx]

## Sheet: -TGFB VS +TGFB
gene_id	log2FoldChange	pvalue	padj	48h-1	48h-2	48h-3	48h_TGFb-1	48h_TGFb-2	48h_TGFb-3
LARGE1	3.00591	1.34477e-35	2.54296e-31	1.57763	2.35009	1.65546	13.9454	15.5331	9.84875
TNFRSF11B	-4.14808	1.28402e-29	1.21404e-25	75.0184	60.8696	129.999	2.3978	2.76198	8.29751
ST6GAL2	4.18728	5.91855e-29	3.73066e-25	1.70683	2.75972	1.60207	33.2999	47.5482	15.7977
HAPLN1	3.84245	4.36275e-28	2.06249e-24	1.66294	5.24054	2.91482	41.4095	48.8076	33.4435
LRRC15	3.95509	3.52461e-27	1.33301e-23	2.25229	4.34149	2.54666	55.9585	42.3636	25.0534
BMPER	-1.6747	1.0263e-26	3.23457e-23	68.0911	68.6828	89.5696	16.9397	19.1633	26.7676
GLI1	4.60286	5.26201e-26	1.42149e-22	0.0324163	0.079022	0.0698444	1.29707	1.42008	1.11173
BGN	2.46081	7.8592e-26	1.70598e-22	66.6768	83.5787	73.648	404.138	401.514	272.009
NPY1R	5.16138	8.11941e-26	1.70598e-22	0.0392462	0.146331	0.077126	2.33066	4.15777	1.66468
SLC7A14	-3.61668	7.84585e-24	1.48365e-20	15.6388	11.6484	20.2088	0.750194	0.609939	2.13396
CCN3	-2.92286	1.18081e-23	2.02993e-20	7.90261	4.85907	9.01346	0.651819	0.582603	1.32836
NCAM1	1.88062	8.29154e-23	1.30661e-19	6.26367	7.89419	7.3147	24.2199	26.4503	18.5543
RBP1	1.91695	8.11193e-22	1.17997e-18	42.1606	32.4064	37.0569	149.83	111.316	108.618
TNXB	-4.4072	9.5482e-22	1.28969e-18	5.25985	2.07127	4.56973	0.217245	0.0669886	0.214521
LINC01503	1.72204	1.06962e-21	1.34844e-18	7.35763	7.76092	7.28025	22.7484	21.6999	20.5517
VCAN	1.75568	2.30071e-21	2.71916e-18	47.7924	47.4778	54.8036	165.978	157.995	118.225
PELI1	1.03467	9.99775e-21	1.1121e-17	6.70652	6.64839	7.57464	12.2367	12.2405	13.3388
KCNQ3	-2.56039	5.60952e-20	5.89311e-17	2.08692	1.12449	2.50578	0.221711	0.253053	0.385396
PPARG	-2.84433	1.22313e-19	1.21734e-16	39.6146	27.3441	35.0496	4.0568	2.06047	6.6438
SGCG	3.66852	6.2259e-19	5.88659e-16	0.801043	1.18901	0.852893	12.5089	13.2423	5.65094
FIBCD1	1.90505	1.17015e-18	1.05369e-15	1.94312	1.80123	1.72667	7.30242	5.82824	4.82155
ADIRF	-2.31408	8.17513e-18	7.02689e-15	14.306	12.9923	9.76317	2.479	2.10915	2.02724
THBD	-2.87571	1.82023e-17	1.49654e-14	3.04116	1.23066	3.29365	0.270558	0.209008	0.433938
NTM	2.35192	2.39415e-17	1.88639e-14	24.0521	26.4778	29.6893	99.4723	179.35	78.5863
COL8A2	2.7598	6.29099e-17	4.7585e-14	0.757735	1.17085	0.986098	5.73746	7.90668	3.54709
NDUFA4L2	2.57645	1.52043e-16	1.10582e-13	1.00348	2.97509	2.43801	10.7195	10.7304	12.1109
TMEM204	1.04563	3.89823e-16	2.7302e-13	19.8539	19.3933	22.873	39.1011	35.9007	37.7073
LTBP2	1.5862	4.9308e-16	3.28148e-13	41.3491	56.8611	54.593	144.196	144.684	112.187
CADM1	1.50257	5.03242e-16	3.28148e-13	21.7413	29.5378	23.9792	62.1011	70.2047	55.4127
ADAMTS14	-3.10988	5.32031e-16	3.35357e-13	4.75814	3.36354	6.26866	0.531129	0.171764	0.774824
SLC29A1	-1.14901	6.204e-16	3.78444e-13	14.7323	13.2332	16.3002	6.27768	4.96209	6.34142
SNAP25	-3.09888	8.31951e-16	4.91631e-13	10.6171	3.36717	6.4522	0.88903	0.498605	0.723301
CD68	-2.19035	1.07249e-15	6.14571e-13	90.1311	58.2731	63.3863	16.2935	8.88698	16.0459
PLPP4	3.21603	1.44079e-15	8.01333e-13	3.117	1.98371	2.55799	17.2467	31.9475	13.096
RSPO1	-3.45174	3.07093e-15	1.65918e-12	3.78774	1.74756	3.29867	0.263016	0.0988188	0.356742
S100A4	-1.50099	4.07958e-15	2.14291e-12	1105.43	960.856	1007.76	313.18	257.826	395.415
FOXN3	1.09462	4.6199e-15	2.36114e-12	9.51329	10.9345	10.3574	19.8203	20.2419	17.7923
EDIL3	1.79536	5.87005e-15	2.92112e-12	60.4316	119.749	88.7838	247.968	311.756	263.365
TNFRSF21	-2.49381	6.79923e-15	3.29676e-12	23.6183	8.7164	20.6174	2.58139	1.92086	3.87053
TGFBR3	-2.37763	1.10974e-14	5.24629e-12	72.9223	46.2213	76.0475	11.5879	5.62564	16.1967
PRLR	-3.21007	1.76512e-14	8.14109e-12	3.93803	1.54368	4.16259	0.304892	0.135737	0.499849
KCNG1	2.63938	1.89883e-14	8.54928e-12	0.800136	1.15304	1.04573	3.85716	8.97787	3.51594
LOC101928034	-3.10708	2.02589e-14	8.72862e-12	28.0158	16.1221	26.2888	2.2287	0.870623	4.2614
OPCML	2.47031	2.03098e-14	8.72862e-12	0.341749	0.493319	0.556423	2.40212	3.03579	1.22553
CREB5	-1.5068	3.18907e-14	1.34012e-11	8.9504	5.31084	7.69767	1.94022	2.46203	2.44926
MATN3	2.22	3.64872e-14	1.49994e-11	1.07869	1.17136	1.11836	3.81341	6.35223	3.62859
MYPN	-1.79305	4.14503e-14	1.66771e-11	1.33842	1.67191	1.66602	0.379401	0.27755	0.540345
CLMAT3	1.72333	5.82953e-14	2.24972e-11	8.92373	14.2129	10.8753	28.6658	36.1086	34.711
COL10A1	2.26078	5.78088e-14	2.24972e-11	2.08838	2.26176	1.70365	6.59832	12.9573	6.06023
P4HA3	2.01861	7.25534e-14	2.74397e-11	9.44051	9.70487	8.48264	34.5736	40.8102	22.706
RASL11B	2.58753	8.16762e-14	3.02843e-11	1.21413	1.06906	1.3001	7.16837	8.24988	3.2371
CDHR3	-2.47865	1.00987e-13	3.67245e-11	2.12337	1.29822	1.91458	0.233023	0.18556	0.439121
NNMT	1.93471	1.18326e-13	4.22177e-11	68.764	98.5329	86.198	297.241	336.454	213.213
ASPN	2.92939	1.55611e-13	5.44927e-11	0.780231	1.49724	2.32924	15.1168	8.08467	6.62875
MSC-AS1	1.54438	1.64221e-13	5.64622e-11	5.70107	7.8581	7.02378	14.9348	22.6891	15.2096
SIAE	-1.44621	1.67324e-13	5.65019e-11	10.3193	8.19593	10.0726	2.99866	2.85696	3.42419
KRT7	2.57577	2.68383e-13	8.90373e-11	3.95384	7.75396	6.11112	24.155	47.6103	21.1763
TMEFF2	-2.40021	3.03584e-13	9.89789e-11	8.99391	4.6805	7.34035	1.22387	0.624607	1.70895
CHN1	1.75033	3.24732e-13	1.02345e-10	35.3617	55.265	45.1107	123.432	175.108	101.76
OGN	2.8462	3.22194e-13	1.02345e-10	1.0421	0.867897	1.27991	10.5508	5.30379	3.81161
BNC1	-1.13061	4.61271e-13	1.42994e-10	3.37171	2.84985	3.28975	1.14343	1.26725	1.44014
GALNT16	-1.97775	6.56895e-13	2.00353e-10	8.37531	7.27384	9.65855	2.24348	1.0697	2.35766
PKP1	-2.25382	9.87272e-13	2.91708e-10	0.406599	0.232157	0.336455	0.0694366	0.0355914	0.0764643
KCNIP3	-1.94987	9.75277e-13	2.91708e-10	2.9135	2.08036	3.82103	0.664953	0.49087	0.856834
CCPG1	1.12835	1.01724e-12	2.95938e-10	15.738	17.8655	21.1161	35.8154	30.2276	39.2321
PMEPA1	1.93117	1.06074e-12	3.03917e-10	3.6872	3.0865	4.16146	14.3553	13.7047	8.12327
SERPINB7	2.14518	1.34138e-12	3.78589e-10	5.56915	11.8674	7.94	24.8834	46.1913	27.9601
PPP1R9A	-2.66503	1.95607e-12	5.43959e-10	3.31555	1.20712	2.55146	0.379712	0.193746	0.415347
IGFL3	4.09681	2.34176e-12	6.41777e-10	0.193034	0.79338	0.591132	4.65571	15.0748	3.61537
ZC3H12A-DT	1.1855	2.45465e-12	6.63106e-10	3.70752	4.70637	4.06478	7.48719	8.20274	9.4611
MMP10	2.30131	2.655e-12	7.07128e-10	0.401837	0.249235	0.323944	1.53593	1.14819	1.57837
NRP2	1.4773	3.21945e-12	8.45554e-10	44.2503	39.555	33.3484	108.224	101.3	77.7416
TENT5C	-2.57116	3.29539e-12	8.53641e-10	5.14927	1.57077	4.21388	0.492007	0.401125	0.749472
STS	-1.31692	3.56354e-12	9.1063e-10	3.07337	3.16151	3.87049	1.22609	1.09753	1.24056
SBSN	-2.64046	3.72235e-12	9.38528e-10	1.63375	1.24868	1.58941	0.271314	0.0884889	0.279941
COL24A1	1.12962	4.06456e-12	1.00692e-09	1.04865	0.993572	1.40775	2.15357	2.37787	2.07697
ITGA11	1.83613	4.10008e-12	1.00692e-09	83.9525	153.166	102.656	361.651	420.125	284.043
FIBIN	1.63269	4.60138e-12	1.11554e-09	62.8579	68.4217	82.0448	239.008	153.2	185.129
SAMD11	2.77756	5.20444e-12	1.24577e-09	0.196921	0.280547	0.481206	1.30349	2.65644	1.73975
RPL22L1	-1.00818	7.23871e-12	1.71105e-09	20.9699	17.4972	19.922	8.06876	7.38934	10.3135
HSPB7	-1.9606	8.61103e-12	2.0103e-09	28.7806	36.1832	23.2866	6.42862	4.99968	8.92051
ITPR2	1.10402	1.02441e-11	2.36239e-09	1.30713	1.8065	1.89927	3.32224	2.89859	3.23302
SORBS1	2.20085	1.08004e-11	2.46067e-09	0.422162	0.956881	0.530848	2.37269	3.43588	1.91856
ITGA10	-2.32699	1.12978e-11	2.54335e-09	11.5316	4.82481	7.31755	1.78759	0.768384	1.62941
ALOX5AP	4.04971	1.28692e-11	2.86303e-09	0.105387	0.114469	0.248279	2.0364	3.04737	1.67747
ADAMTSL4	-1.07459	1.54031e-11	3.3869e-09	5.86923	5.13232	5.9071	2.29155	1.92951	2.90217
NREP	1.23391	1.78409e-11	3.87784e-09	120.182	147.021	123.678	312.126	260.34	234.614
SCN9A	1.42444	1.94522e-11	4.18e-09	1.17433	1.67484	1.57554	2.80778	4.40691	3.24816
KRT19	-1.92599	2.08401e-11	4.42793e-09	131.985	243.733	214.241	37.6577	30.4181	70.8827
PHLDA1	-2.18809	2.28556e-11	4.80222e-09	167.877	61.7463	96.4046	19.0844	15.414	29.9558
PPIC	1.02032	2.57074e-11	5.34205e-09	98.5307	104.573	110.805	200.822	170.302	188.998
VWCE	-2.64711	2.66317e-11	5.47397e-09	6.67327	2.34159	4.64258	0.568019	0.382064	1.01253
SIPA1L2	-1.42766	3.09015e-11	6.28331e-09	3.36242	3.65775	3.72138	1.16	0.799466	1.59401
CSRP2	1.54279	3.22092e-11	6.47953e-09	471.862	801.818	512.822	1678.64	1513.55	1397.73
BMP2K	-1.41229	3.29262e-11	6.55404e-09	5.92957	8.38145	9.9797	2.389	2.1439	3.53246
HMCN1	2.02325	3.33645e-11	6.57212e-09	6.57061	15.0321	9.08151	38.5966	38.8376	32.3463
SYT15	-1.00679	3.39777e-11	6.6239e-09	2.74678	3.10802	3.48465	1.3665	1.32746	1.39295
PLXDC2	2.07628	3.47522e-11	6.70576e-09	0.33914	0.46075	0.440225	1.77072	1.83396	0.930148
IGFBP2	-2.58064	3.67264e-11	7.01512e-09	13.0575	5.35551	8.78336	1.86764	0.730639	1.40506
ENOX1	-2.09161	4.07517e-11	7.70614e-09	32.8416	15.303	26.3379	5.08224	2.96681	7.58568
SOX9	1.45637	4.36447e-11	8.17149e-09	3.33303	4.37041	5.55556	9.43848	13.6038	8.65115
GLIPR2	1.61587	5.77425e-11	1.0705e-08	171.959	168.904	148.925	441.332	573.241	302.504
FBLN7	-2.46265	6.03321e-11	1.10765e-08	2.62133	1.36343	2.38236	0.216253	0.240627	0.582227
ATP1B1	1.75937	6.15219e-11	1.11863e-08	21.2727	38.7359	27.3549	77.0053	115.109	67.8688
CD44	-1.22066	6.54404e-11	1.17855e-08	464.357	282.101	408.79	148.623	131.879	157.506
ANO4	1.71372	6.77496e-11	1.20863e-08	0.332752	0.509912	0.41262	1.10764	1.46008	1.03758
NALCN	2.34672	7.14634e-11	1.26297e-08	0.422732	1.40214	0.929127	3.33045	5.72489	3.22076
SYNDIG1	1.88078	7.34297e-11	1.2857e-08	4.71278	3.4302	3.69703	13.2222	16.7769	8.18973
DCC	-1.0194	7.44076e-11	1.28702e-08	3.05974	3.03701	4.05238	1.32066	1.57359	1.50578
MAP1B	-0.621303	7.48665e-11	1.28702e-08	673.078	621.213	689.252	368.642	365.273	405.536
CDCA7	-1.05357	7.66171e-11	1.30525e-08	9.47724	8.38739	9.73701	4.39202	3.156	4.16925
GRIK2	1.65218	8.74729e-11	1.47689e-08	0.633083	0.811524	0.699952	1.78103	2.40747	1.73634
HHAT	1.28957	9.74585e-11	1.63092e-08	4.75264	7.00228	6.1656	11.803	14.9076	11.8253
NUPR1	1.99886	1.00468e-10	1.66653e-08	14.3036	40.3242	28.9536	91.3086	106.816	95.6107
TJP2	-1.56054	1.03502e-10	1.70193e-08	2.31224	1.6077	2.04275	0.560074	0.392026	0.84802
FAM86HP	-1.44397	1.19805e-10	1.95303e-08	6.71844	4.43917	5.19331	1.61725	1.47475	2.28188
ASTN2	1.07291	1.32483e-10	2.14124e-08	7.49867	6.22595	8.71688	12.21	15.4789	13.832
ANOS1	3.16829	1.36196e-10	2.1826e-08	0.0663024	0.0531173	0.0697496	0.454259	0.808909	0.21316
SMPDL3A	1.20277	1.44645e-10	2.29851e-08	13.7881	12.8533	15.2751	32.6487	28.346	23.2432
TTC39C	-1.25567	1.48155e-10	2.33467e-08	45.8905	33.4864	38.3203	15.3823	11.0042	17.3946
KLF4	-2.26506	1.50474e-10	2.35163e-08	5.77702	3.32533	6.03894	0.973458	0.406959	1.42293
LOC100128340	-1.86521	1.83075e-10	2.83767e-08	9.81502	5.80168	7.6055	1.83494	1.46764	2.3658
GPR68	-1.52385	1.90144e-10	2.92327e-08	5.52819	2.98311	4.57604	1.3381	1.12359	1.57642
LINC01614	2.74604	1.98743e-10	3.03082e-08	0.220809	0.211535	0.35499	1.9242	1.73702	0.88913
CD109	-1.19834	2.18259e-10	3.30182e-08	149.573	113.621	152.245	53.5613	40.8257	66.0475
LDLRAD4	4.05528	2.29464e-10	3.44378e-08	0.0340261	0.0565959	0.0402521	0.40689	1.30527	0.178038
MFAP5	1.75174	2.38836e-10	3.55621e-08	18.3511	45.8726	30.7476	100.077	87.36	94.0833
FN1	1.30876	2.47975e-10	3.66345e-08	5491.2	7096.5	5891.45	14938.7	14093.1	11122.5
CD163L1	1.93737	2.95516e-10	4.33195e-08	0.119624	0.224012	0.253232	0.549143	0.773077	0.682299
OSR1	-1.76277	3.08756e-10	4.49121e-08	63.5515	36.4354	67.9801	15.1087	8.62922	20.1274
CCDC80	1.30115	3.16705e-10	4.57167e-08	131.691	220.44	180.586	428.916	375.24	346.365
USP53	-1.11132	3.31009e-10	4.74196e-08	18.4862	27.3353	26.416	8.26767	10.5168	10.7539
MAMSTR	-1.66125	3.4364e-10	4.88589e-08	9.25135	6.56445	11.2718	2.45082	1.5835	3.55432
TGFBI	1.82593	3.57781e-10	5.04898e-08	714.283	681.536	869.451	3033.23	2145.43	1786.76
NOX4	1.71551	3.62154e-10	5.07284e-08	12.0282	9.05143	10.6587	29.8676	40.6565	20.6662
NTN4	-2.33952	3.9909e-10	5.54911e-08	29.0683	33.2384	37.4853	4.93643	2.14446	10.7013
NPTX1	-5.54688	4.59919e-10	6.34823e-08	16.4492	4.9396	16.5113	0.103276	0.0440567	0.599857
ST8SIA1	-2.42608	5.01878e-10	6.87718e-08	4.95887	2.28305	5.37903	0.475511	0.411331	1.22541
C1orf220	-1.55995	5.21285e-10	7.09173e-08	3.18724	3.02472	4.24021	0.681056	1.01251	1.46292
RIPOR2	-2.0118	5.31486e-10	7.17885e-08	16.224	6.95009	11.6391	2.63508	1.4859	3.59603
TMC1	-2.08377	5.42031e-10	7.18741e-08	1.21212	0.834425	1.3456	0.17685	0.183817	0.355278
SDC1	2.11456	5.43522e-10	7.18741e-08	40.144	29.9558	48.9222	135.617	224.163	86.9172
GALNT10	1.34027	5.41192e-10	7.18741e-08	9.19499	12.162	11.8695	23.759	29.8871	19.9953
COL5A1	1.53516	5.99965e-10	7.8787e-08	73.3297	106.252	96.5531	255.352	229.457	216.889
MSI2	0.688958	6.42356e-10	8.37721e-08	9.16071	10.6428	10.5118	13.7005	14.6175	14.804
CD36	-1.95953	6.47555e-10	8.38716e-08	1.05619	0.774752	1.63993	0.200655	0.241617	0.34753
COL18A1	-1.9929	6.97834e-10	8.9769e-08	9.90427	3.82034	6.09654	1.61891	1.11401	1.69903
NCAM2	1.13306	7.26653e-10	9.28447e-08	2.82274	3.43298	3.33372	6.78888	5.43982	6.26938
DACT1	1.89959	7.33144e-10	9.30453e-08	1.09643	1.03117	1.18869	3.87625	4.34566	2.56932
TRIB3	2.21777	7.40321e-10	9.33152e-08	25.2744	83.4519	42.9747	200.756	270.113	148.371
PODNL1	1.80688	7.50074e-10	9.33152e-08	8.27154	12.1939	8.88187	36.6545	29.0281	24.2583
KIF26B	1.59337	7.45383e-10	9.33152e-08	0.906159	1.58457	1.83243	4.40424	3.65436	3.24759
MN1	1.32698	8.04383e-10	9.94175e-08	4.00886	4.32097	4.01092	10.9062	8.52376	7.69588
RPL23AP82	0.69751	8.35777e-10	1.01965e-07	47.947	52.7442	56.9535	69.8427	75.6879	80.0436
TBC1D7	0.943842	8.33836e-10	1.01965e-07	32.9363	35.4332	34.7625	55.9976	65.6161	53.0221
MFAP3L	2.37549	8.43458e-10	1.02242e-07	0.998108	1.87649	0.971168	5.22718	9.02847	3.27326
GPC4	2.40742	8.56307e-10	1.03139e-07	13.3403	16.7967	8.56714	58.7557	90.5749	31.4945
ACE	-2.46029	8.86146e-10	1.06057e-07	21.4942	8.36048	14.3641	3.54851	1.09559	2.41608
PDK4	-4.29877	9.17837e-10	1.09159e-07	7.12134	1.28194	4.7054	0.153305	0.12763	0.319917
TUBD1	1.24021	9.5891e-10	1.13331e-07	2.88011	4.22633	3.27965	7.36544	7.49883	6.74504
PTK7	1.22306	9.69469e-10	1.13867e-07	139.503	131.58	150.715	300.653	332.68	227.656
CTSC	-2.06364	1.0116e-09	1.18082e-07	69.2684	38.6833	76.035	12.0732	6.52972	20.6895
PCSK2	-4.08176	1.04972e-09	1.21781e-07	0.732623	0.33612	0.416714	0.00527403	0.0161878	0.0588831
ITGB8	-1.78764	1.10162e-09	1.27022e-07	12.4197	15.8599	19.4361	3.73987	2.14727	6.43043
MXRA7	0.890328	1.21583e-09	1.39342e-07	15.4098	19.6006	18.8823	25.6559	30.9885	31.6824
TFPI	-1.85106	1.22771e-09	1.39856e-07	114.599	70.9485	106.662	23.2963	12.5143	36.663
AKAP12	-1.64658	1.26123e-09	1.4257e-07	74.56	50.3776	69.0936	21.2171	10.1205	23.5915
SLC46A3	1.93548	1.26662e-09	1.4257e-07	3.3334	6.15318	4.84441	11.6955	24.9635	11.4279
FGF5	-1.37628	1.40903e-09	1.57661e-07	89.9157	61.8848	74.2801	27.5267	17.3854	32.5781
CD9	-1.80194	1.5107e-09	1.68044e-07	124.065	63.154	114.898	26.9135	16.5387	33.3786
DPF3	-1.50506	1.58829e-09	1.75641e-07	15.1947	13.1229	20.5786	3.93541	3.64681	7.77428
COL16A1	1.18416	1.71279e-09	1.88307e-07	85.1825	127.106	103.607	215.114	221.636	194.776
WNT2B	-1.28954	1.88482e-09	2.04838e-07	3.68268	3.57597	4.07185	1.18996	1.19143	1.73571
TRIM47	-2.1466	1.87436e-09	2.04838e-07	4.52228	1.94668	3.0627	0.448219	0.460509	1.03816
SERPINB2	-1.56269	1.95707e-09	2.11476e-07	1.97951	1.3381	1.70258	0.505163	0.5283	0.468562
NHSL1-AS1	2.19679	2.23453e-09	2.40085e-07	3.33051	4.46648	3.33936	9.34243	25.5473	10.1327
FSTL3	2.41308	2.36346e-09	2.51191e-07	2.47413	2.0809	2.74212	7.06863	20.973	5.87615
AK5	-1.15343	2.36446e-09	2.51191e-07	72.3521	59.5898	73.6232	25.249	20.1171	36.9726
CHRNA9	3.40964	2.62949e-09	2.77786e-07	0.14018	0	0.210444	1.13057	1.48144	0.606297
LRRC17	1.35399	2.69219e-09	2.8283e-07	16.5287	11.2594	15.3175	38.108	28.6361	29.8721
PFKFB2	0.72532	2.7557e-09	2.87902e-07	3.1685	3.0837	3.24964	4.47593	4.79874	4.58411
TENM3-AS1	1.28158	2.80943e-09	2.91903e-07	1.15099	1.79419	1.28442	2.96142	3.07283	3.0568
MMP2	1.18824	2.82866e-09	2.92295e-07	974.995	1145.29	986.367	2348.01	1998.45	1877.47
FOXS1	6.45064	2.89899e-09	2.97935e-07	0	0.0236374	0.0448414	0.758731	3.61067	0.75491
CLIC3	1.50654	3.40361e-09	3.47904e-07	1.84831	1.9964	1.82152	4.2029	5.26194	4.76924
SPARC	1.53509	3.53182e-09	3.58794e-07	1447.39	2900.35	2120.38	5705.99	5565.13	5214.19
COL5A3	-1.66073	3.54809e-09	3.58794e-07	4.33771	4.31175	4.03417	0.947234	0.914598	1.74343
MIR222HG	-1.19488	3.81811e-09	3.84045e-07	33.444	27.5975	38.3479	10.1603	11.138	17.3599
RASSF8	-0.869149	4.00025e-09	3.98765e-07	16.3586	14.357	18.6724	8.02026	6.61168	9.22786
QRICH2	1.30237	4.00663e-09	3.98765e-07	1.69034	1.7325	2.29169	2.92618	5.25996	4.23907
RALGPS2	-0.609331	4.16857e-09	4.1271e-07	33.7916	33.8189	38.1117	20.1787	19.3876	21.5323
ACP5	-1.95834	4.47106e-09	4.40353e-07	2.59217	1.73	1.50141	0.485748	0.317263	0.538864
PTGER2	-3.38538	4.68295e-09	4.56467e-07	35.8879	9.64314	19.4783	1.77904	0.836967	3.01861
TSPAN13	1.71694	4.66448e-09	4.56467e-07	5.72888	9.76154	8.94743	17.3533	35.5607	17.4254
SRGAP1	-1.02306	4.72469e-09	4.58174e-07	42.0543	29.1355	39.5173	14.9004	13.6556	19.842
TPPP3	-2.30985	4.81353e-09	4.64407e-07	7.5002	3.38678	6.67993	1.14054	0.449968	1.56294
NUAK1	2.13734	5.252e-09	5.04139e-07	3.32476	6.97268	3.72052	16.4991	26.8114	10.835
MARCO	-2.01197	5.30076e-09	5.0625e-07	3.76876	3.00777	3.63038	0.942097	0.343925	0.999356
FBLN5	1.30691	5.46555e-09	5.19364e-07	394.681	720.159	522.338	1203.69	1313.97	1043.01
GAP43	-2.2664	5.50391e-09	5.20394e-07	108.774	49.2152	69.7298	19.2454	5.9286	16.7876
COL4A2	2.18595	5.67473e-09	5.31764e-07	13.6814	23.244	12.6726	52.3965	98.3757	48.9547
IRAK2	-1.54665	5.6804e-09	5.31764e-07	5.44503	2.94519	4.09759	1.29873	0.967855	1.53821
AIF1L	-4.68588	5.79379e-09	5.38369e-07	0.478186	0.2258	0.338479	0.00710823	0.014566	0.0144768
MFAP4	1.2838	5.82683e-09	5.38369e-07	655.388	616.163	736.241	1762.62	1079.34	1441.16
LPAR1	-1.03281	5.83637e-09	5.38369e-07	159.1	138.215	155.254	67.6001	48.3331	80.3622
HBA1	-7.70182	6.07114e-09	5.57307e-07	8.08758	2.4483	3.3768	0.000175913	0.0560498	9.95955e-05
WNT9A	1.47764	6.23186e-09	5.69297e-07	4.24134	3.75549	3.54205	8.50698	12.7839	6.99925
TACR3	-5.33142	6.31292e-09	5.7393e-07	0.275175	0.141266	0.45939	0.00926998	0	0.00969179
RIPK4	-2.03174	6.39399e-09	5.78518e-07	6.88186	3.41849	4.96938	1.22731	0.562336	1.54684
TPM2	0.981219	6.59083e-09	5.93489e-07	944.573	1204.1	1015.88	1833.35	1874.16	1807.14
LOC107985728	2.05149	6.9088e-09	6.19173e-07	0.271499	0.271408	0.349631	0.873071	1.52753	0.840446
DYSF	2.6528	7.55767e-09	6.7413e-07	0.260597	0.714058	0.277805	2.13554	3.63416	1.1408
FAM86C2P	-1.44067	7.79555e-09	6.92084e-07	5.57367	3.81172	5.12711	1.91927	1.135	1.63752
SNTB1	-1.35971	7.8779e-09	6.96127e-07	10.141	5.23014	10.2154	2.47821	3.14754	3.17223
TIGD2	0.823563	8.08036e-09	7.10695e-07	2.80861	3.23834	2.97235	4.58758	4.82696	4.66682
CYP2W1	-2.63335	8.21477e-09	7.15859e-07	3.06093	6.9711	6.05354	1.04191	0.245411	0.994215
PRXL2C	-1.68687	8.18278e-09	7.15859e-07	36.1669	20.2034	32.0449	7.53755	4.73062	12.3324
ISM1	-4.00111	8.5186e-09	7.3893e-07	0.862816	0.202497	0.535562	0.039894	0	0.0493764
LASTR	1.60289	9.10688e-09	7.86352e-07	1.11998	0.999618	0.835444	2.89693	2.1933	2.83691
CLDN4	-1.34296	9.262e-09	7.96111e-07	3.74264	2.58428	4.29372	1.26928	0.831488	1.60007
PRKAB2	0.83729	9.40329e-09	8.04599e-07	10.6654	13.9311	14.6383	19.5098	22.1847	19.8611
MMP8	2.87454	9.73123e-09	8.28908e-07	0.136875	0.265765	0.203957	1.53785	0.929597	1.44281
ALDH3B1	-1.16416	1.00341e-08	8.4763e-07	32.0915	27.8368	26.6231	12.7478	8.39274	13.1309
ATG4A	0.663705	1.00407e-08	8.4763e-07	8.13457	7.73542	9.11081	11.2551	11.6733	11.9452
EGR2	3.65061	1.13459e-08	9.52564e-07	0.877942	1.27433	0.999484	8.62184	21.4621	4.39421
IGFBP6	-1.85981	1.13844e-08	9.52564e-07	1387.46	676.108	918.419	277.453	125.413	331.676
XYLT1	1.91352	1.15789e-08	9.64565e-07	7.21688	5.4293	7.26258	19.7095	34.31	11.1904
ST3GAL5	0.994327	1.24205e-08	1.03013e-06	9.66715	9.5255	9.56011	16.5608	17.4664	16.5014
EGFR	-1.66352	1.31902e-08	1.0892e-06	41.2923	18.6426	31.3351	8.85001	5.57631	11.2498
SMCO4	1.3008	1.34225e-08	1.10356e-06	26.484	36.4157	28.9782	60.429	83.7768	55.0626
ARHGAP29	-0.983582	1.35463e-08	1.10892e-06	29.9417	27.2444	25.2975	12.1505	10.2656	14.7349
CDC42EP2	-0.740226	1.37326e-08	1.11933e-06	49.0414	54.6008	48.5231	27.2867	25.6606	27.5891
DNM3OS	0.898465	1.43948e-08	1.16827e-06	22.5163	27.7368	37.7956	46.5381	44.7059	52.5206
BMP4	-2.40467	1.55964e-08	1.26037e-06	11.7997	5.77441	9.3568	1.04265	1.03709	2.51406
BIRC3	-1.545	1.66431e-08	1.33924e-06	1.59443	1.05019	1.56436	0.461945	0.263797	0.550653
ALDH2	0.739111	1.67701e-08	1.34374e-06	6.21716	7.73463	7.51973	10.0928	9.75093	11.8427
NDNF	-1.48377	1.74278e-08	1.39055e-06	32.3988	32.0471	33.7594	11.0521	6.10507	14.0861
FRAS1	-1.20221	1.81678e-08	1.4435e-06	2.61089	4.65589	4.26275	1.44425	1.19302	1.78943
AHRR	-0.946289	1.87805e-08	1.48594e-06	34.0353	27.364	28.8122	14.6158	11.2455	15.6656
JUN	-1.25274	1.90481e-08	1.50084e-06	301.644	177.691	265.958	93.3907	68.2763	116.101
TCEA1	0.861793	2.15645e-08	1.67817e-06	103.577	146.246	129.62	199.944	211.123	195.937
FAM86FP	-1.23844	2.15651e-08	1.67817e-06	3.99327	2.90281	3.2187	1.25692	1.09568	1.46487
BCL11A	0.964704	2.14068e-08	1.67817e-06	36.6117	32.6754	37.2947	64.1549	64.235	54.175
SLC16A1	0.948607	2.19143e-08	1.69836e-06	27.6102	37.6923	34.9572	53.9175	65.3116	50.7401
ITGB5	0.94365	2.24667e-08	1.73406e-06	21.939	23.4326	23.76	36.071	44.8957	36.1358
CDH2	1.76229	2.27648e-08	1.74993e-06	54.2941	92.8687	67.4484	203.506	284.928	149.349
C12orf57	0.932164	2.34022e-08	1.79165e-06	249.424	277.662	274.846	460.126	477.391	406.974
SYNJ2	-0.942772	2.49469e-08	1.9022e-06	21.9265	14.3044	20.5683	8.41476	8.77259	8.87479
CH25H	1.73987	2.55006e-08	1.93662e-06	5.76925	3.93394	3.91714	19.2299	10.0543	10.5574
ULBP1	2.28094	2.58476e-08	1.95512e-06	0.587056	1.73719	0.895077	3.67584	7.19495	2.8211
TRABD2A	-1.27673	2.68273e-08	2.02113e-06	1.64772	1.15794	1.55035	0.457633	0.598293	0.532696
PHGDH	1.54723	2.70364e-08	2.0288e-06	87.8262	196.98	140.843	352.486	439.119	299.01
STXBP6	-1.18743	2.72963e-08	2.04021e-06	2.91234	2.38715	2.15694	0.960003	0.789254	1.17676
PRSS23	1.93861	2.75417e-08	2.05044e-06	56.3365	182.526	85.2563	301.955	461.356	338.82
TIMP4	-2.2752	2.89545e-08	2.14717e-06	13.0925	8.43006	10.9093	2.6361	0.676574	2.62841
PRELP	-2.19757	2.91306e-08	2.15179e-06	23.2502	17.5964	19.5241	3.70748	1.54466	6.63233
IGFBP5	-2.13415	2.97919e-08	2.18359e-06	42.3465	18.5196	39.8449	8.39911	3.3734	8.4433
CLTCL1	1.63671	2.97752e-08	2.18359e-06	2.55586	2.96921	2.62086	6.12178	11.3605	4.7227
SLC6A9	1.72079	3.08026e-08	2.23544e-06	9.47429	27.7485	17.4009	50.7449	62.3899	44.9738
WWC1	-1.15948	3.0854e-08	2.23544e-06	0.843291	0.648651	0.761408	0.274103	0.256759	0.368612
PDGFC	0.723859	3.06389e-08	2.23544e-06	26.3886	24.4361	27.9245	36.2432	42.2611	35.962
B3GALNT2	0.907007	3.52902e-08	2.54709e-06	18.4776	25.1432	21.6305	33.9258	40.6388	33.2158
LGMN	1.49671	3.69122e-08	2.65403e-06	77.9959	142.737	100.683	244.982	345.996	205.68
SERPINH1	1.08701	3.71283e-08	2.65946e-06	614.021	963.893	777.48	1539.98	1455.25	1407.54
LEFTY2	3.94027	3.78555e-08	2.70131e-06	0.0889667	0.0182515	0.115988	1.58477	0.642143	0.533029
LIMD1	-0.664275	3.80042e-08	2.70173e-06	6.40443	5.81986	6.81076	3.46062	3.17988	3.97696
ARSI	1.11027	3.84001e-08	2.71965e-06	1.359	1.6455	1.63595	3.35348	2.85371	2.55764
SMAD3	-0.992905	3.86538e-08	2.72515e-06	11.7672	10.5606	13.8376	5.14844	4.22175	6.717
FGFBP2	-4.64785	3.87659e-08	2.72515e-06	3.68511	1.34205	1.12091	0.0971711	0	0.125136
LINC02593	2.18563	3.96331e-08	2.77578e-06	0.480384	0.434122	0.353684	1.46421	2.35005	1.27692
RND3	-0.607949	4.08677e-08	2.85169e-06	218.218	234.34	257.294	125.384	129.009	157.718
CAMK2N1	-1.16647	4.22721e-08	2.93884e-06	19.3024	13.9719	20.9742	5.61686	6.80467	9.04581
CAPN6	3.83777	4.3663e-08	3.02442e-06	0.0142719	0.0773661	0.0360742	0.350893	0.952489	0.281607
ITGBL1	1.47361	4.69717e-08	3.24173e-06	45.4817	75.3068	50.6671	129.903	173.086	116.837
ARSJ	-0.961717	4.84641e-08	3.33257e-06	66.9808	89.6722	70.3231	36.3671	29.4328	37.387
SERPINA3	4.004	5.26196e-08	3.60521e-06	0.0509076	0.0371805	0.0520183	0.573626	0.43956	1.00351
MYRIP	-1.9741	5.46626e-08	3.73166e-06	0.466423	0.605207	0.437606	0.0932006	0.107116	0.142331
ADRB2	-1.43638	5.84573e-08	3.97636e-06	2.45557	1.3771	2.11447	0.608633	0.545646	0.798477
CLDN11	-1.87299	5.89971e-08	3.99869e-06	8812.1	7208.6	9124.84	1765.49	874.22	3549.77
CACNA2D3	1.11576	5.98859e-08	4.04444e-06	0.531862	0.592529	0.612507	1.16752	1.01892	1.1303
GPSM3	1.13469	6.11917e-08	4.11792e-06	2.55312	3.04512	4.18632	5.67433	7.06979	6.05418
RIN1	-1.45844	6.2655e-08	4.20144e-06	39.5118	20.1604	30.3326	9.81916	6.42994	12.9789
LOXL2	1.37933	6.99982e-08	4.67727e-06	280.654	484.792	362.464	755.465	1098.08	729.464
HIPK4	-2.04091	7.10335e-08	4.72973e-06	1.43059	0.730845	1.15207	0.300923	0.159687	0.249677
UCHL1	0.992734	7.28076e-08	4.83085e-06	290.008	415.002	358.298	563.806	726.732	573.087
OSBPL10	1.27285	7.30824e-08	4.83213e-06	0.53216	0.791452	0.763284	1.50584	1.5616	1.35203
MECOM	0.855185	7.35369e-08	4.84524e-06	1.39444	1.6396	1.94642	2.40419	2.4867	3.054
LINC01415	1.38774	7.62433e-08	4.98879e-06	0.339966	0.439133	0.338239	1.00365	0.714576	0.856207
CRH	-3.88982	7.60395e-08	4.98879e-06	0.931906	0.488507	1.81271	0.0417751	0	0.151082
TNIK	-1.28979	7.78643e-08	5.07729e-06	2.54746	2.78618	2.86041	0.819133	0.720742	1.46317
AOPEP	1.20297	8.40257e-08	5.46023e-06	23.1071	38.4954	29.4542	52.9803	74.907	57.0907
EFNA5	-1.87249	8.43566e-08	5.46296e-06	76.3533	65.461	77.3554	18.1366	6.75709	28.7838
IL20RB	1.86833	8.84314e-08	5.70729e-06	0.556831	1.78629	1.09907	4.0939	3.42476	3.49357
NHSL1	0.579409	9.1348e-08	5.87548e-06	7.20467	7.29799	8.16075	9.67849	10.3165	9.81018
SERTAD4-AS1	1.8243	9.16738e-08	5.87645e-06	9.16508	18.0329	11.1214	36.2035	56.4837	26.2897
GALNT14	-1.72161	9.45217e-08	6.03853e-06	2.38088	1.11816	1.52689	0.451003	0.408552	0.497428
EPHB6	-1.43289	9.72215e-08	6.1901e-06	7.02703	7.0878	7.74331	2.57498	1.26623	3.36049
SGK1	1.13039	9.82482e-08	6.23447e-06	65.3848	97.2196	68.5323	149.137	167.818	129.112
COL7A1	1.60604	1.00522e-07	6.35743e-06	2.82807	1.7277	2.10577	6.09895	7.38133	4.32972
OLFML2A	-2.0302	1.02163e-07	6.43967e-06	47.4218	22.1477	33.2388	8.76113	3.10182	10.6334
GRIN2A	-3.33923	1.06051e-07	6.66251e-06	2.022	0.649623	1.34459	0.130406	0.0360756	0.190111
FOXP1	0.754776	1.09008e-07	6.75844e-06	72.7498	71.8901	73.9552	107.266	120.158	97.03
DNMBP	-0.755893	1.08713e-07	6.75844e-06	34.4869	26.1301	33.9293	15.2429	15.2121	19.1623
CRNDE	0.81021	1.08567e-07	6.75844e-06	34.5856	31.4374	34.2583	46.991	58.4964	49.689
MEX3B	1.7561	1.08432e-07	6.75844e-06	4.76459	4.37605	3.7892	11.2345	18.9354	8.23502
HMGA2	-1.492	1.09364e-07	6.75844e-06	50.596	24.4294	46.8986	13.01	8.54835	16.8994
PLS1	1.52627	1.10875e-07	6.82946e-06	0.530361	1.34948	0.915532	2.2003	2.71181	2.16247
RPL23AP7	0.665562	1.12648e-07	6.91612e-06	44.6708	46.2239	46.7671	59.1843	69.4936	64.13
PAG1	1.51582	1.15217e-07	7.05097e-06	0.521356	0.880444	0.751884	1.41667	2.59737	1.38773
KISS1	4.8105	1.21027e-07	7.38266e-06	0.046599	0.158353	0.150048	1.41415	5.37981	1.82576
RAI14	1.30734	1.21855e-07	7.40923e-06	96.3999	151.111	109.432	246.629	332.995	196.404
PRIM2	-0.750797	1.22252e-07	7.40956e-06	13.5992	13.9121	16.9512	7.79526	6.57188	8.94159
LMO4	0.918455	1.25861e-07	7.60391e-06	34.6642	32.6462	33.4518	56.7296	64.0708	46.4758
GDF15	1.77801	1.26374e-07	7.6106e-06	3.49686	8.27072	7.64602	12.8733	27.8555	17.694
ITGB1	0.764429	1.28053e-07	7.68722e-06	1228.29	1509.62	1461.98	1954.58	2375.49	1947.41
PAPLN	-1.14548	1.32037e-07	7.90136e-06	2.13408	1.66848	2.19612	0.72818	0.632721	1.04826
DPT	2.87065	1.33592e-07	7.96917e-06	37.962	20.2766	19.5482	241.427	133.493	125.054
COL1A1	1.22543	1.39201e-07	8.27764e-06	7217.93	12718.7	9810.91	21473.5	19072.6	20739.2
KCNT2	1.48836	1.40103e-07	8.30519e-06	0.57444	1.03589	1.25372	2.23216	2.13197	2.67716
CRISPLD2	2.01844	1.44418e-07	8.50411e-06	3.10614	10.7762	5.62463	20.6745	31.2478	17.5702
PRSS35	1.43796	1.4394e-07	8.50411e-06	0.911684	1.58499	1.20807	3.45161	2.21534	3.16547
RNF13	0.563358	1.44808e-07	8.50411e-06	30.8542	35.8173	37.3464	43.7368	44.3835	47.3753
NT5DC2	0.795344	1.53522e-07	8.98794e-06	26.4902	29.472	28.1819	43.3053	46.2578	38.8858
ACOT1	1.19884	1.55558e-07	9.07902e-06	16.7952	28.924	18.3373	43.0838	48.0576	38.6681
CLCA2	-2.61333	1.56431e-07	9.10189e-06	0.961061	0.397474	0.997052	0.143959	0.044789	0.150167
WNT16	-1.6168	1.58084e-07	9.16982e-06	17.1538	8.97095	10.1001	4.70561	2.28265	3.45333
STC1	-1.80452	1.59705e-07	9.20736e-06	16.214	4.60104	11.8434	2.27497	3.27605	2.72455
SERTAD4	1.88068	1.59393e-07	9.20736e-06	1.70663	4.84146	1.96825	9.77521	10.0349	7.91274
PCK2	1.9627	1.62471e-07	9.33839e-06	7.84525	31.8568	19.7378	71.2192	77.7042	53.4021
PCED1B	1.43339	1.63088e-07	9.34543e-06	1.97757	1.88694	2.12085	3.58322	6.78244	3.85782
PALLD	1.22058	1.65985e-07	9.45414e-06	38.7507	63.7024	47.6276	99.7615	121.951	85.7145
SORBS2	1.70604	1.65984e-07	9.45414e-06	1.60045	3.90841	1.79906	5.45393	9.32819	6.41693
LSM8	0.819291	1.67708e-07	9.52358e-06	2.86777	2.78335	2.96871	4.06672	5.31371	4.00975
ERG	5.23349	1.77161e-07	1.00282e-05	0.0352123	0.136582	0.0197569	1.5802	4.15177	0.488297
MYHAS	3.48689	1.77655e-07	1.00282e-05	0	0.0625831	0.0713781	0.338023	0.556694	0.402529
AHNAK2	-1.18035	1.88526e-07	1.06102e-05	11.1843	6.37655	10.1344	3.92809	3.13367	3.69404
DANCR	0.720461	1.90637e-07	1.06972e-05	26.4274	24.2125	25.3618	35.725	39.4185	35.3244
NAALADL2	-0.724992	2.01541e-07	1.12756e-05	17.1703	20.3855	22.3751	9.85657	9.17645	13.0647
IFT20	0.598387	2.08162e-07	1.16116e-05	118.523	121.82	131.927	162.624	159.823	174.821
SLC7A14-AS1	-1.59844	2.09209e-07	1.16357e-05	2.35769	3.0739	4.18811	0.620259	0.770204	1.43502
EPHA3	1.46714	2.11274e-07	1.16478e-05	3.46271	2.52928	3.45856	7.66468	9.66009	5.49018
FGD4	-1.43239	2.10971e-07	1.16478e-05	10.8615	12.3772	10.4885	3.29074	2.353	5.58677
ABLIM1	0.814192	2.10509e-07	1.16478e-05	5.16484	4.88124	5.48774	7.87635	8.8504	7.27577
ATF4	1.19383	2.13899e-07	1.17582e-05	65.6802	107.934	85.9364	157.632	221.738	142.086
ADAMTSL1	-0.711677	2.24649e-07	1.23134e-05	183.048	175.114	192.766	101.838	80.9967	114.806
EPHB3	0.802149	2.2825e-07	1.24386e-05	2.73374	3.44194	3.46013	4.52699	5.27778	4.99878
ASNS	1.77402	2.28128e-07	1.24386e-05	21.1665	72.2554	45.0885	130.99	169.984	114.365
TENM3	1.74084	2.60073e-07	1.41321e-05	1.57759	2.24156	2.14332	5.87614	6.6281	4.9342
DMD	1.48021	2.66625e-07	1.44466e-05	1.37114	2.48761	2.22224	3.64082	7.21112	4.03527
REV3L	-1.15676	2.7818e-07	1.50297e-05	31.391	23.4853	40.477	11.9603	8.95319	16.9015
PSEN2	-1.22463	2.94494e-07	1.58657e-05	14.3428	9.99178	12.4246	4.4658	3.0856	6.50578
TAGLN	1.62322	3.01271e-07	1.61848e-05	194.767	471.201	275.385	793.037	1045.72	716.621
POSTN	1.4138	3.07919e-07	1.6495e-05	222.332	275.409	252.201	741.654	534.939	466.655
CCN5	-2.63616	3.12849e-07	1.67118e-05	8.02186	6.51502	6.3006	1.02293	0.160333	1.84744
ABTB2	1.53456	3.18773e-07	1.69803e-05	0.636907	0.899213	0.874768	1.63909	3.08215	1.38059
MEOX2	-2.54349	3.23626e-07	1.71904e-05	6.223	1.84919	4.75093	0.938874	0.20399	0.790117
CKMT2-AS1	0.777642	3.25453e-07	1.7239e-05	9.42766	9.45274	9.59321	12.8069	16.5338	13.7578
GASAL1	1.13336	3.36167e-07	1.77567e-05	1.09996	1.32759	1.46794	2.77708	2.29741	2.39874
REXO2	0.647894	3.40666e-07	1.79443e-05	386.298	406.314	435.429	538.511	602.073	553.988
CGB7	1.56745	3.52649e-07	1.85238e-05	0.612831	0.325681	0.724109	1.42164	1.76467	1.12087
CSRNP1	1.74627	3.5665e-07	1.86821e-05	9.66523	10.0009	8.29362	25.966	40.6533	15.5106
ZNF367	-1.60378	3.61418e-07	1.88796e-05	0.366215	0.526661	0.633338	0.197433	0.153101	0.0846599
ADAM12	1.27186	3.64319e-07	1.89787e-05	24.1515	29.3407	32.4012	60.9198	70.4237	49.7851
CDON	-1.3787	3.78127e-07	1.96439e-05	0.807296	0.482624	0.843186	0.246321	0.210136	0.269798
HS6ST1	0.827426	3.84057e-07	1.98973e-05	4.16381	4.62691	3.82599	7.04352	6.45541	6.25942
SEC11C	0.747055	3.88669e-07	2.00812e-05	35.283	35.6361	39.2235	46.3393	60.9161	56.0663
SESN2	1.36568	3.92905e-07	2.02442e-05	21.5861	41.4398	27.2457	60.2934	90.2828	54.2182
GUCY1A2	-1.28235	3.93965e-07	2.02442e-05	1.27427	1.14437	1.77891	0.387099	0.418077	0.72863
KCNS2	-2.50246	3.96326e-07	2.03104e-05	0.349963	0.123558	0.259307	0.0404304	0.0367572	0.0372374
EXTL1	1.87176	4.00718e-07	2.048e-05	5.26711	4.07403	4.47642	10.9215	25.5985	7.7852
AK4	-1.0338	4.02116e-07	2.0496e-05	22.0823	16.7459	20.5923	7.47478	9.73638	8.43298
HES1	2.96479	4.08745e-07	2.07779e-05	0.160554	0.370514	0.182153	1.81043	2.31434	0.699204
PPP1R13L	2.02034	4.1009e-07	2.07904e-05	1.12778	1.67379	1.31883	3.14119	8.8999	2.60263
CEBPG	1.25174	4.36898e-07	2.20902e-05	23.015	47.8505	33.0055	70.3594	82.0989	65.215
NFIL3	-1.1992	4.43107e-07	2.23444e-05	7.34345	4.58827	8.13013	2.12784	2.14862	3.48575
MBNL3	-1.30497	4.64686e-07	2.33702e-05	1.85893	1.19979	2.02123	0.590853	0.392673	0.841266
NR3C1	-0.855236	4.72556e-07	2.3703e-05	56.9026	53.7333	53.7333	27.9564	20.2665	32.4689
ZNF385D	-1.37864	4.78161e-07	2.39207e-05	4.27821	4.38115	5.828	1.55622	0.968667	2.43034
LINC02454	-1.79041	4.8106e-07	2.40022e-05	18.3293	6.85813	12.1884	3.27437	2.11996	4.26024
LINC02595	-1.44793	4.8531e-07	2.41506e-05	114.054	115.767	140.681	24.158	35.8182	61.9272
STAMBPL1	-1.24397	4.90265e-07	2.43331e-05	27.5744	17.0478	28.2549	9.14508	6.02305	12.1255
ERRFI1	-1.02189	5.13297e-07	2.54095e-05	94.2416	52.8023	85.38	29.739	32.0936	39.712
CYP26B1	-2.37778	5.4083e-07	2.67026e-05	0.417094	0.364624	0.62476	0.0871177	0.0334339	0.117887
DDIT4L	-2.58233	5.48879e-07	2.69592e-05	1.46654	0.265693	1.16512	0.165432	0.0892827	0.172567
LARGE-AS1	2.68838	5.4864e-07	2.69592e-05	0.303516	1.11457	0.612163	1.51189	7.12212	2.87712
P2RX6	-2.46947	5.74091e-07	2.80518e-05	2.38622	1.49253	1.87434	0.23605	0.128432	0.578281
PTMS	0.670308	5.7351e-07	2.80518e-05	23.9854	27.2387	26.494	35.0615	37.8076	36.2001
RSL24D1	0.635332	5.80452e-07	2.82895e-05	122.64	116.708	127.999	159.852	183.561	159.112
FBN1	1.04075	5.97378e-07	2.90396e-05	77.8852	129.491	114.111	197.731	199.808	182.841
MAP3K5	-1.2856	6.18925e-07	3.00099e-05	5.25038	2.92503	5.36397	1.6163	1.13569	2.17159
PSG1	-2.11969	6.21544e-07	3.00598e-05	1.09897	2.80449	2.52561	0.212858	0.361494	0.750895
CMKLR2	1.03543	6.35236e-07	3.06437e-05	11.3516	13.619	11.8498	25.1805	23.5041	17.3636
SCRG1	1.4939	6.39367e-07	3.07644e-05	1.47525	2.95156	3.4388	7.3925	5.16443	6.73047
IGFBP4	-1.47556	6.44032e-07	3.09103e-05	123.318	73.8605	112.21	36.2004	17.0379	45.7281
LPCAT2	1.48208	6.55812e-07	3.1396e-05	7.64323	15.1659	11.9902	21.4619	40.6171	23.3802
CCDC28A	0.844975	6.58734e-07	3.14562e-05	17.3862	17.3507	22.825	28.3406	31.2732	31.2366
ADAM19	1.77516	6.60575e-07	3.14647e-05	20.5432	43.4951	28.7821	70.1924	140.235	69.1741
SGCD	1.27123	6.68252e-07	3.17504e-05	13.4864	26.7788	17.3729	38.251	46.0314	38.6184
SLC12A8	0.767981	6.90413e-07	3.26788e-05	5.16731	7.20131	6.20316	9.21193	8.61703	10.1265
DUSP5	-1.01821	6.9125e-07	3.26788e-05	2.2309	1.63685	2.53895	1.00235	0.892855	0.880583
SPSB1	1.3879	6.99844e-07	3.30026e-05	3.11754	2.42815	2.19576	5.99705	7.89147	3.92207
TMEFF1	-1.54174	7.22116e-07	3.39682e-05	10.582	5.03092	6.81079	2.1842	1.89595	2.7956
SIK2	-0.493907	7.29379e-07	3.42247e-05	11.5507	11.5822	12.0055	7.04584	6.86308	8.17959
GALNT15	-1.48441	7.67474e-07	3.59231e-05	50.3708	23.5779	46.3859	13.4251	10.7787	13.6612
LINC02014	-0.942153	7.82243e-07	3.6498e-05	8.01211	6.66475	7.31097	2.87249	3.63344	3.64641
HSD17B6	2.21744	7.83616e-07	3.6498e-05	1.00977	0.854379	0.775027	2.9318	6.22321	1.58368
OLFM2	-1.41486	7.9149e-07	3.67741e-05	14.4427	14.5266	12.4083	4.80362	4.16699	4.78152
TAFA5	1.83502	7.9758e-07	3.69663e-05	1.90446	3.39254	1.33122	6.72195	9.51479	4.68117
PPL	-3.69349	8.02434e-07	3.71003e-05	8.59139	2.34806	6.45439	0.291386	0.166123	0.765028
PKIB	1.02592	8.16207e-07	3.76451e-05	1.25233	1.14194	1.33025	2.351	2.25596	2.06511
UPP1	0.971448	8.21409e-07	3.77928e-05	26.7265	35.6172	26.8501	51.4858	56.1822	46.6497
SLC1A2	-1.07035	8.65139e-07	3.97082e-05	2.85033	2.11631	3.33982	1.08824	0.866138	1.55177
STMP1	0.510637	8.70097e-07	3.98391e-05	84.2617	88.6123	90.4055	110.641	104.549	115.915
FZD2	0.707	8.7681e-07	4.00494e-05	22.849	29.3733	26.3071	35.9669	38.629	38.605
NCALD	-1.71973	9.03256e-07	4.1158e-05	28.6521	13.0588	21.6251	6.68511	2.72209	7.71024
MFAP2	0.882913	9.28833e-07	4.22217e-05	1257.24	1181.03	1173.01	2100.45	1743.47	2039.81
TMEM267	0.70117	9.40956e-07	4.26702e-05	26.0665	35.7035	34.3267	42.1756	48.8789	46.6167
HMGA1	-1.24386	9.79532e-07	4.43133e-05	2348.6	1123.44	1683.21	578.141	744.603	603.973
CILP2	3.40732	9.84561e-07	4.43592e-05	0.00577904	0.0908109	0.0740558	0.726267	0.592484	0.210215
PRG4	2.2201	9.85239e-07	4.43592e-05	0.0600652	0.0416888	0.123503	0.310183	0.282951	0.311244
RRAS2	-0.582715	9.93398e-07	4.46203e-05	25.1389	27.7781	30.7373	15.8175	16.092	17.293
CPED1	-0.72914	9.99267e-07	4.47776e-05	51.1305	49.4598	56.7283	30.3124	22.4758	30.8683
CLN8	0.774306	1.0268e-06	4.59027e-05	6.49974	8.31458	7.69114	9.77036	13.1666	11.0376
SQOR	-1.41905	1.08878e-06	4.85584e-05	79.076	31.2279	64.107	21.1744	15.0842	21.3178
PEG10	-1.54328	1.10868e-06	4.93296e-05	102.759	64.8457	87.7973	32.2918	13.3476	31.906
MME	-1.64825	1.11154e-06	4.93411e-05	226.965	158.933	276.087	69.9554	26.2628	90.7457
NOTCH2NLB	-0.824383	1.11954e-06	4.95797e-05	11.1595	10.2489	14.1349	4.86709	5.19111	7.75439
RDH10	1.29156	1.14172e-06	5.04437e-05	4.90575	9.80872	8.08058	17.2023	11.0516	21.1618
TMEM35A	-1.17702	1.14663e-06	5.05425e-05	15.4401	8.80636	14.8385	5.29819	4.27561	5.68468
DBNDD1	-1.27361	1.15812e-06	5.0812e-05	3.08694	1.72263	2.16346	0.97944	0.696101	0.874221
SLC2A1	1.42503	1.15728e-06	5.0812e-05	30.7292	38.3929	32.3383	59.0093	125.773	54.794
ARMH1	-1.53005	1.16154e-06	5.08444e-05	1.77651	1.57352	1.84891	0.585344	0.368748	0.637615
CRABP1	-2.71131	1.18918e-06	5.19341e-05	8.2374	1.81274	4.59227	1.10967	0.202686	0.654457
TRNP1	-1.15233	1.22801e-06	5.35062e-05	8.97859	6.24586	9.29228	3.73169	2.21784	3.77041
S1PR2	-0.575844	1.24187e-06	5.39858e-05	228.466	228.396	217.391	132.891	126.316	141.227
SUGCT	0.778372	1.24503e-06	5.39991e-05	18.7701	18.8994	20.291	27.0131	34.0944	26.3457
WARS1	1.08571	1.25494e-06	5.43042e-05	107.6	207.638	161.631	307.351	314.763	265.689
CTH	1.64156	1.27732e-06	5.51462e-05	4.65286	12.0755	8.9097	21.8851	30.6495	17.2833
SLC1A4	1.69186	1.28221e-06	5.52313e-05	2.17545	6.64133	3.93083	10.7479	16.4575	8.9134
KLF5	1.05355	1.30875e-06	5.62466e-05	1.42068	1.62793	1.28764	2.52327	2.96919	2.45741
BMP3	-1.47996	1.3244e-06	5.67874e-05	0.634688	0.63742	0.770341	0.17387	0.127847	0.353166
POGLUT2	0.833489	1.32734e-06	5.67874e-05	24.1159	31.9789	31.8832	45.8115	44.9841	47.1355
DENND2A	-1.62003	1.35312e-06	5.77598e-05	9.79651	5.69631	11.8022	2.43414	1.48874	3.96865
CBS	1.77784	1.3751e-06	5.85658e-05	13.804	51.8399	31.102	91.7844	122.439	76.3829
GREM2	-1.6844	1.38218e-06	5.87347e-05	27.3526	12.5071	28.997	6.85474	3.48585	8.59113
NIPAL4	1.84302	1.40116e-06	5.94079e-05	0.446632	0.950503	0.735724	1.8256	3.17616	1.69796
PAWR	1.29072	1.40886e-06	5.96007e-05	2.77706	4.95216	4.34044	6.80046	11.6705	7.46957
TGM2	3.05276	1.42213e-06	6.00277e-05	1.96179	8.20112	5.56405	24.2366	65.2001	24.6257
PTGS1	-1.59729	1.44782e-06	6.0976e-05	7.49536	5.54056	6.93081	2.14809	0.841291	2.90276
PLXNB3	-0.766075	1.54143e-06	6.44876e-05	2.0896	1.7718	1.94998	0.907491	1.05362	1.06657
HSPB6	-0.801345	1.54062e-06	6.44876e-05	2922.94	2786	3148.41	1480.08	1160.04	1868.87
DLEU1	0.669367	1.53599e-06	6.44876e-05	5.85407	5.79045	6.42117	7.79675	9.50757	7.99882
H4C1	-2.59601	1.55591e-06	6.48257e-05	6.46604	3.33852	4.94554	0.880303	0.397226	0.886547
GABRA5	1.23268	1.55637e-06	6.48257e-05	4.00076	7.97118	5.53623	11.7443	14.5345	9.83945
UNC5C	2.61842	1.56643e-06	6.51016e-05	0.0310744	0.0334109	0.0206608	0.105384	0.260534	0.094766
DDIT4	1.86837	1.58762e-06	6.58376e-05	41.5856	178.457	112.456	305.637	465.859	292.642
ANGPTL4	-3.87972	1.59196e-06	6.5873e-05	46.7674	10.455	31.6132	0.970144	0.837498	3.73458
SIX4	-0.72499	1.60108e-06	6.61058e-05	3.73022	3.27175	4.88322	2.08116	1.98742	2.24151
PRDX6	0.831152	1.61293e-06	6.64497e-05	223.324	327.86	283.106	375.183	502.747	432.68
TET1	0.808894	1.68407e-06	6.92299e-05	2.14265	3.19923	3.30944	4.42834	4.42956	4.43241
NME1-NME2	-0.891403	1.72e-06	7.05536e-05	21.9205	19.755	20.8992	11.0323	9.13452	9.54445
TRIAP1	0.573415	1.75894e-06	7.19948e-05	112.747	105.263	115.622	126.093	159.681	153.553
IGFBP7	1.43972	1.79316e-06	7.30791e-05	38.1694	46.5586	32.7747	76.0062	125.091	81.5293
NPLOC4	1.24022	1.79179e-06	7.30791e-05	15.5825	25.5659	17.5875	38.508	53.0322	30.3909
GLI2	0.752158	1.8135e-06	7.3749e-05	1.41107	1.76243	1.68786	2.25027	2.67267	2.28609
RASA2	-0.632141	1.8539e-06	7.523e-05	22.1403	17.1832	21.383	11.3742	11.1582	12.0481
IL21R	1.89185	1.86411e-06	7.53883e-05	0.536099	2.12798	1.28725	3.59858	5.66073	3.60959
TRIOBP	-0.717312	1.86577e-06	7.53883e-05	38.6647	27.9776	33.6326	17.2296	17.0045	19.8314
TIGAR	0.60575	1.89568e-06	7.64333e-05	8.83817	10.0778	11.0448	11.3231	14.9103	14.0058
ENOSF1	-0.907626	1.92011e-06	7.72539e-05	18.072	13.166	19.4852	7.84482	6.39483	9.67392
DYNC1I1	2.25515	1.94156e-06	7.79511e-05	0.618643	0.778132	0.985082	1.81782	6.56376	1.46038
ENOX1-AS2	-2.94571	1.96871e-06	7.88736e-05	2.07169	1.18008	2.26086	0.0890554	0.180599	0.371749
TPM1	1.67896	1.99844e-06	7.98952e-05	603.597	1176.58	690.319	1845.94	3493.44	1633.48
DDIT3	0.948321	2.01731e-06	8.04797e-05	67.9796	118.802	116.098	151.895	182.627	179.52
SHMT2	1.18126	2.04907e-06	8.14032e-05	66.2119	133.63	96.4851	195.596	231.039	162.839
HOXD1	1.54464	2.04779e-06	8.14032e-05	1.80473	1.71041	1.4469	3.82971	5.95942	2.93705
ADGRB3	-2.08416	2.05483e-06	8.14609e-05	1.31683	0.808288	1.49713	0.219829	0.0803678	0.467468
CBX6	-0.720432	2.08623e-06	8.25325e-05	131.602	130.547	145.648	72.4937	58.9249	87.7801
PRPSAP1	0.697438	2.10369e-06	8.30494e-05	51.1997	41.046	49.1668	70.7558	66.3559	64.6959
IL1B	-2.81398	2.13267e-06	8.38436e-05	1.65452	0.876799	0.483405	0.138085	0.0880522	0.161561
NTN1	-2.74456	2.12918e-06	8.38436e-05	1.27775	0.336493	1.32842	0.161476	0.0316238	0.19436
CELF2	-1.36737	2.28386e-06	8.96014e-05	31.5614	22.6965	28.0039	10.7539	4.77681	12.8501
ZCRB1	0.495106	2.30212e-06	9.01307e-05	44.4997	46.1275	46.8345	55.0689	54.5955	61.6651
BCL11B	1.02872	2.40328e-06	9.37033e-05	0.334553	0.399384	0.342471	0.65823	0.726485	0.544597
FAM180A	-1.25686	2.39899e-06	9.37033e-05	3.4259	1.73062	2.99862	0.938836	0.731752	1.36585
NDUFA4	0.821342	2.43519e-06	9.47521e-05	126.41	169.992	141.7	201.107	244.819	239.871
C16orf95	0.921084	2.45881e-06	9.54746e-05	5.94467	8.92064	7.04606	13.0207	11.6032	11.8845
SPON1	-1.55973	2.50362e-06	9.70153e-05	1.65302	2.70548	2.72764	0.35805	0.777423	1.01432
ACOT2	0.739058	2.50879e-06	9.70167e-05	74.4247	75.9615	66.5743	107.549	114.076	98.0669
MAP7	-1.61652	2.53061e-06	9.7661e-05	4.59865	1.77091	3.26178	1.14894	0.60673	1.01917
COMP	4.06056	2.54864e-06	9.81564e-05	0.0826812	0.034498	0	0.634433	0.873466	0.234202
FAM86EP	-1.33333	2.56808e-06	9.87041e-05	5.22058	3.16199	4.25498	1.7973	0.901278	1.73927
APCDD1L-DT	1.1179	2.7487e-06	0.000105006	0.613161	0.661518	0.931088	1.16273	1.57869	1.47229
CCDC126	0.854566	2.74855e-06	0.000105006	10.8853	16.5467	13.484	21.0683	22.4549	21.7435
AKNA	0.88618	2.74568e-06	0.000105006	6.68742	10.6982	9.2936	15.5922	13.5735	14.1276
XPOT	1.01156	2.76226e-06	0.000105311	57.5994	114.437	95.7491	153.163	164.58	156.75
HOXB9	1.19642	2.77165e-06	0.000105456	0.941257	1.13653	1.27234	2.10406	2.91688	1.68178
SNORA104	1.08943	2.80738e-06	0.000106011	57.596	66.3027	68.1929	91.5677	150.037	118.319
LINC01638	1.09737	2.81425e-06	0.000106011	6.12739	9.60512	8.0509	13.7744	15.3574	15.7811
CYP1B1	-1.13092	2.81084e-06	0.000106011	168.248	129.733	175.766	73.0711	42.7878	74.9161
RERG	2.03426	2.80841e-06	0.000106011	0.397394	0.872891	0.522341	2.88807	1.14789	2.43008
ZNF365	1.09201	2.79807e-06	0.000106011	0.88018	1.54451	1.22111	2.5018	2.27802	2.00683
COLEC10	-3.45443	2.82659e-06	0.000106264	0.324353	0.1703	0.275112	0.0238108	0	0.0388362
ABHD4	1.24479	2.86506e-06	0.000107497	30.1081	49.517	36.5954	69.8243	108.891	63.5594
ABRA	-1.12072	2.89666e-06	0.000108467	1.16813	1.13143	1.44877	0.372891	0.538453	0.614962
PAM	-1.25923	2.93099e-06	0.000109536	823.877	513.204	691.711	298.366	149.578	302.547
COL22A1	1.7486	2.94267e-06	0.000109755	0.0668431	0.103048	0.0853344	0.314148	0.286068	0.142269
EDIL3-DT	1.35765	2.95695e-06	0.000110071	7.73328	17.1935	10.6547	20.8184	33.6845	26.1411
SNED1	-1.82856	3.00368e-06	0.00011159	9.8155	3.48174	10.5521	2.03763	0.948043	2.96765
GADD45B	1.73163	3.03575e-06	0.000112561	80.7387	204.499	123.673	293.587	631.286	268.651
STK32B	-1.02746	3.05162e-06	0.000112928	12.8759	7.66696	8.89815	4.57792	4.16727	4.03076
SMAD7	1.51126	3.17417e-06	0.000117234	1.78891	2.35758	2.44615	5.60628	7.32154	3.3921
FAM86DP	-0.945636	3.22196e-06	0.000118767	21.9161	14.7289	15.5165	8.39417	6.91674	8.77012
FEM1C	-0.633009	3.25401e-06	0.000119715	28.5403	21.9767	28.2058	14.9523	14.3974	15.4109
VMP1	0.788937	3.28192e-06	0.000120507	96.375	128.281	127.133	140.148	207.753	189.474
RAP1GDS1	0.824152	3.2982e-06	0.00012087	43.3483	68.9038	55.4081	77.5179	93.1688	91.9393
CCN4	1.19933	3.3279e-06	0.000121723	3.36662	5.84013	4.85969	11.132	7.28846	9.95597
PIEZO2	-1.51495	3.34549e-06	0.00012213	1.32641	2.64057	2.07346	0.584068	0.359231	0.945644
PDE4D	0.764331	3.40872e-06	0.000124198	2.77715	3.69948	3.68961	4.1203	5.84611	5.2861
ADRA2A	1.75288	3.58396e-06	0.000130332	0.441265	0.280113	0.515598	1.48468	1.38596	0.733631
B4GALT1	0.975665	3.60267e-06	0.000130761	97.2291	119.106	98.7903	180.549	204.876	160.548
CLEC3B	-3.66987	3.70885e-06	0.000134357	2.25495	1.09744	1.27195	0.10685	0.0729941	0.145765
EIF5A2	-0.557992	3.72018e-06	0.00013451	17.0885	18.0367	20.6402	10.1444	10.6468	12.6919
NBPF19	-0.429022	3.76173e-06	0.000135753	8.1134	8.22246	8.71914	4.9584	5.45918	6.05801
GGT1	-1.51341	3.83481e-06	0.000138126	0.754599	0.688214	0.931728	0.199487	0.174742	0.363198
GRIA4	-2.08404	3.87043e-06	0.000139144	1.47684	0.547246	1.6999	0.1107	0.333112	0.343772
SDC4	-0.840632	3.93129e-06	0.000141064	591.315	547.11	575.526	301.717	215.349	330.826
PLAU	-1.3874	3.98171e-06	0.000142602	88.4068	50.5747	99.7302	32.5261	15.0057	32.5959
ULBP3	-0.536323	3.9945e-06	0.00014279	13.4604	15.6408	15.6454	8.43093	8.3896	10.5008
TRAPPC6B	0.694616	4.01595e-06	0.000143286	13.0093	16.6678	15.3217	20.4771	23.481	20.1661
TNIP3	-1.19735	4.07748e-06	0.000145207	9.0199	5.61387	8.69266	2.80948	2.00931	4.24654
THSD7A	-2.83099	4.08669e-06	0.000145262	0.266636	0.0761487	0.14106	0.0134175	0.00685672	0.0419844
FOXD1	0.751097	4.09645e-06	0.000145336	4.43027	4.23559	5.59944	7.12851	7.12516	6.79529
NMT2	-0.554502	4.18315e-06	0.000148134	20.6577	21.2698	23.8849	13.1009	11.626	14.8469
HMCN2	-4.73924	4.25324e-06	0.000150334	0.242951	0.0279432	0.116697	0.0014058	0.00867602	0.00289773
ADAMTS8	-6.54325	4.26719e-06	0.000150546	0.460889	0.0454113	0.236113	0	0	0.0066535
DCBLD1	1.09263	4.28776e-06	0.00015099	5.90552	6.42698	5.7052	8.57175	15.8013	9.62155
TMSB15B	0.7344	4.34003e-06	0.000152116	13.2579	13.5367	13.9708	18.6355	22.923	18.1264
POLR2G	0.57588	4.33027e-06	0.000152116	146.683	151.612	147.528	196.603	184.121	206.771
GPX8	0.617571	4.34387e-06	0.000152116	51.5674	66.1173	65.6592	83.6263	82.9126	80.6704
KRTAP1-5	-1.8698	4.37534e-06	0.000152935	3.95206	7.77322	5.69916	0.719686	0.856126	2.76468
SYNE1	1.02325	4.42671e-06	0.000154294	19.874	32.0853	26.6629	42.4522	59.5489	38.2292
GPD2	-0.665685	4.43055e-06	0.000154294	22.799	18.0073	20.8549	12.0363	10.7766	11.4733
AZI2	0.519318	4.46321e-06	0.000155146	40.192	45.3898	44.6533	55.6246	51.7269	57.3307
GPNMB	-1.02635	4.48196e-06	0.000155512	316.842	200.138	265.792	115.51	81.1914	145.379
CHST15	-2.91984	4.49739e-06	0.000155761	0.439056	0.241132	0.277931	0.0295654	0.063129	0.0210337
TCN2	-1.3653	4.63878e-06	0.000160364	25.8377	15.7958	21.4743	8.89291	3.99156	8.79931
JADE1	1.05694	4.70206e-06	0.000162255	27.0843	36.9363	28.028	56.8468	70.0855	41.1024
ANK1	-3.49671	4.71927e-06	0.000162553	5.10516	1.62121	3.54992	0.297853	0.0550349	0.46744
LOC105369147	0.623563	4.77993e-06	0.000164343	4.02462	3.58667	4.61412	5.34777	5.5807	5.64992
RN7SK	-1.8995	4.82568e-06	0.000165614	146.889	57.0559	46.1757	26.8643	16.3604	16.4438
CIDEA	2.35886	5.00675e-06	0.000171517	0.43317	1.0913	0.240051	2.65769	1.98009	3.49864
C8orf88	0.851883	5.14331e-06	0.000175877	21.627	30.7612	25.7548	37.9625	48.7615	37.495
ABHD11	-0.840432	5.21102e-06	0.000177871	30.2092	21.1306	25.8802	13.3995	11.0121	13.7269
TRPC5	-1.13744	5.33327e-06	0.000181715	0.230303	0.251101	0.334478	0.0988493	0.0969173	0.130658
ALDH1L2	1.12281	5.3477e-06	0.000181879	23.585	52.769	42.6469	76.771	80.2603	70.0184
SNAI1	0.992199	5.38543e-06	0.000182834	5.40001	5.89434	5.64424	10.1207	11.7094	7.69967
SLC16A7	-0.959211	5.42083e-06	0.000183706	17.9667	14.7352	19.2093	8.64013	5.21382	9.75419
FANCE	-0.739385	5.47764e-06	0.000184968	6.08672	4.83461	6.11266	3.22616	2.75405	3.00486
DHRS13	-0.98268	5.47726e-06	0.000184968	4.88347	3.13239	3.91277	1.66445	1.53415	2.17782
CFAP54	-1.53945	5.56652e-06	0.000187635	0.663737	0.372285	0.822546	0.189536	0.11316	0.262424
SIAH1	0.649995	5.67278e-06	0.000190876	14.9549	16.5572	15.4307	18.7033	24.5946	21.8732
ID3	3.05529	5.89597e-06	0.000198033	28.6754	29.0387	28.6573	124.683	433.988	67.1028
VAT1L	-1.00774	5.90995e-06	0.000198151	83.6443	60.0353	82.094	30.9818	23.446	45.6432
ZNF295-AS1	-1.49012	5.95315e-06	0.000198543	4.3146	2.09758	3.2247	1.12415	1.01708	0.88463
KIAA0930	0.83248	5.94857e-06	0.000198543	9.07737	11.9295	10.0136	16.9198	13.9719	17.9832
PCDH19	3.03385	5.95055e-06	0.000198543	0.0283194	0.0699142	0.0209178	0.18618	0.590018	0.0788878
COL1A2	0.80261	6.01358e-06	0.000200206	3190.02	4272.33	3824.03	6435.48	5007.25	5881.38
FOXP4	0.831718	6.12002e-06	0.000203034	1.49951	1.61704	1.73479	2.59143	2.90057	2.06395
DOCK9	0.953661	6.11385e-06	0.000203034	0.721845	0.893553	0.991519	1.3465	1.86161	1.20868
PLIN2	-0.883816	6.14574e-06	0.00020353	178.904	120.463	164.17	77.3958	57.8897	87.1454
SIX1	-1.2646	6.18365e-06	0.000204428	25.4353	17.319	25.3162	10.0283	4.46636	10.5362
MXRA5	-1.34193	6.20147e-06	0.000204659	65.2546	42.9593	66.5818	26.5675	10.4178	23.5891
MSC	1.50845	6.26091e-06	0.000206261	18.8349	19.9243	12.9464	36.9401	64.8244	28.2356
SULF2	1.28458	6.27828e-06	0.000206473	6.34225	7.79159	5.88873	20.1982	9.73291	12.8293
ADA2	-1.10108	6.37295e-06	0.000209223	10.391	8.14486	9.23985	4.24065	2.38555	4.87732
HAX1	0.922028	6.40353e-06	0.000209863	87.9614	138.548	107.293	171.601	221.893	163.463
ZNF608	-1.44783	6.56898e-06	0.000214661	5.78511	2.69321	5.29999	1.57208	0.887236	2.02489
RANBP17	0.935791	6.57263e-06	0.000214661	5.46391	8.61583	7.16996	9.66889	14.6868	11.5365
UCP2	1.81919	6.5977e-06	0.000215108	1.34465	3.51982	1.79651	6.4964	10.4736	3.56365
SLA	2.08294	6.86157e-06	0.000223326	0.145074	0.482127	0.325284	1.54431	1.05281	0.900256
P3H1	0.844386	6.93898e-06	0.000225457	172.214	233.912	203.835	343.362	306.762	313.674
IVNS1ABP	0.988924	6.98603e-06	0.000226597	41.7463	40.5274	47.0331	65.5837	102.165	56.949
SLFN5	0.687121	7.13516e-06	0.000231037	16.1695	19.3864	19.521	27.8246	26.6696	23.2121
TRAF3IP2	-1.16035	7.14885e-06	0.000231085	29.3653	15.6857	22.5504	9.9586	6.26135	10.6141
UNC5B	1.19098	7.23685e-06	0.00023353	2.4396	2.08672	2.7743	3.81399	6.97799	3.81776
PPFIBP2	0.877728	7.26396e-06	0.000233838	7.8458	9.75613	8.66076	12.4382	16.6284	13.5373
LIFR	-0.969215	7.27111e-06	0.000233838	3.84721	2.45195	4.68568	1.5865	1.47291	1.87308
MEGF6	1.22522	7.50567e-06	0.000240971	1.10724	2.53611	1.76544	3.40568	4.45423	3.2538
LINC00877	-2.62568	7.63858e-06	0.000243996	2.79005	1.15815	2.81966	0.406491	0.0437299	0.523343
KCNJ2-AS1	-1.45723	7.63172e-06	0.000243996	1.08419	1.15407	1.25969	0.383683	0.206563	0.546563
SEZ6	-0.891859	7.63258e-06	0.000243996	3.42645	4.05549	4.34532	1.45746	1.84163	2.36402
TMCO1	0.566695	7.70551e-06	0.000245719	89.4419	107.535	100.615	124.281	135.386	129.169
SARS1	0.902388	7.73234e-06	0.000246159	271.573	449.216	357.56	576.221	661.98	534.287
TXNL4B	0.535246	7.7708e-06	0.000246968	10.9009	10.3123	12.09	13.981	13.2212	15.3825
GPSM2	-0.85951	7.94903e-06	0.000251786	15.7019	9.59357	12.6163	6.19407	5.52587	6.80614
PTGES	-1.73525	7.94382e-06	0.000251786	97.3306	41.8876	73.9774	24.3646	7.29375	25.1757
NIPAL2	-0.9305	8.28328e-06	0.000261935	5.6728	4.75671	6.16208	2.38058	1.83672	3.52912
LONP1	0.911767	8.31986e-06	0.000262652	16.5476	23.7553	20.135	28.8565	41.8963	29.379
CMTM4	0.727866	8.66936e-06	0.000273229	2.39721	2.07234	1.96351	3.07466	3.12959	3.23557
DIO2	1.75965	8.81332e-06	0.000277304	0.173163	0.370277	0.331091	0.480641	1.38646	0.737074
ITGA4	-1.21058	8.86075e-06	0.000278333	57.5031	37.0478	59.1941	21.7779	11.0076	26.0385
ANKRD33B	-0.954184	9.1645e-06	0.000287397	2.76294	2.60571	3.04294	0.952756	1.14566	1.78131
DBI	0.715262	9.21715e-06	0.00028857	715.246	1046.95	859.881	1211.51	1290.71	1300.91
ATP8B1	-0.610604	9.29112e-06	0.000290405	8.52806	9.12771	8.92946	4.69827	4.44807	6.33489
SEC14L5	-1.49275	9.33185e-06	0.000291197	0.54652	0.336222	0.611168	0.104127	0.20191	0.162371
THRB	-0.935439	9.41196e-06	0.000293213	3.88988	3.50426	4.90871	2.1328	1.35346	2.16557
CDCP1	-1.70766	9.48874e-06	0.000295119	31.8035	13.7477	24.0989	8.25586	2.43647	8.21451
LY6E	-1.10795	9.99674e-06	0.000310047	1334.43	838.014	1141.71	510.752	285.956	567.466
PGGHG	-0.994441	1.00015e-05	0.000310047	4.21233	3.54891	5.07924	1.90258	1.30599	2.49497
ANKRD29	-1.9517	1.02541e-05	0.000317358	3.78809	1.99614	3.77339	0.856316	0.235499	1.10327
AHR	-0.90758	1.03206e-05	0.000318892	14.9575	11.5373	12.0657	4.88406	7.25006	6.13446
PIK3IP1	0.753177	1.03421e-05	0.000319037	15.8691	16.1357	19.7688	23.4616	29.4345	23.6729
APBB2	0.8206	1.04099e-05	0.000320604	13.0634	14.2766	14.0564	20.1301	26.7044	17.3504
MCAM	1.38635	1.06092e-05	0.00032621	2.363	5.89746	3.78119	8.63501	11.7573	7.21319
DSE	0.778115	1.06643e-05	0.000327372	8.4826	12.8822	10.8949	15.2871	17.9842	15.45
NSUN7	0.799435	1.13596e-05	0.000348152	1.66712	1.38947	2.16932	2.56658	2.62157	2.80745
PDE6D	0.480007	1.13854e-05	0.000348377	49.3334	48.0482	53.8461	57.9795	65.0234	63.0319
ACVR1C	-1.23315	1.14272e-05	0.000349093	1.00511	0.690371	0.857374	0.282619	0.209408	0.481745
PSD3	-0.630805	1.16847e-05	0.000356115	83.949	80.8648	95.0984	53.3075	40.0644	54.5101
RGS2	-1.58464	1.17136e-05	0.000356115	69.1557	32.518	70.6943	17.3136	7.90162	25.9445
MMD	-0.945009	1.16955e-05	0.000356115	11.7206	6.53919	8.81549	3.83188	4.36807	4.27217
APLP2	-0.826506	1.17523e-05	0.000356488	395.316	261.001	360.945	171.092	149.445	186.592
MSANTD3-TMEFF1	-1.16918	1.17635e-05	0.000356488	6.76309	4.17516	8.23609	2.81037	1.70251	2.9733
CAP2	1.53005	1.18404e-05	0.000358243	18.6381	50.2804	27.4032	61.3112	122.434	61.6605
BRINP2	-3.23341	1.19248e-05	0.000360222	0.302934	0.0934775	0.16269	0.028826	0.00590913	0.0179075
EHD3	-1.1446	1.22059e-05	0.000368123	73.7252	38.8301	59.5084	26.0935	15.9661	26.8301
CDH13	-0.782123	1.24153e-05	0.000373842	183.604	128.523	145.506	81.4407	72.4557	81.7496
WFDC21P	1.0494	1.25047e-05	0.00037588	5.06223	8.03583	7.8901	12.0071	13.2549	12.8657
SHROOM2	1.48428	1.25227e-05	0.00037588	0.300982	0.658924	0.374629	1.19083	1.1274	0.963383
S1PR3	-1.19878	1.25904e-05	0.000377312	16.5598	12.5478	16.0247	6.08856	3.4545	7.95589
MMP14	0.652656	1.27256e-05	0.000380762	32.0653	36.4392	39.0636	47.9082	50.8704	50.0652
ERVK13-1	-0.590251	1.28172e-05	0.000382569	1.99335	2.15301	2.29261	1.20205	1.12712	1.45673
SLC16A12	-1.75502	1.28265e-05	0.000382569	0.266676	0.403259	0.353222	0.0701041	0.068575	0.13457
VDR	1.00032	1.30043e-05	0.000387262	16.5332	23.7741	18.4288	35.5105	39.3882	28.3067
NAV2	0.748852	1.30448e-05	0.000387858	12.7331	14.1286	14.2751	23.2573	15.8699	21.7466
CBLB	0.571824	1.31645e-05	0.000390401	17.6178	16.1539	18.4306	22.4549	23.3642	22.5335
RND2	-1.30844	1.31717e-05	0.000390401	0.937827	0.71532	1.17636	0.239871	0.263741	0.508612
AGBL2	-1.73155	1.31958e-05	0.000390503	0.52637	0.317992	0.503211	0.0815762	0.0972394	0.184431
POLR1D	0.642209	1.32531e-05	0.000391588	51.7563	42.131	49.6877	68.5351	64.4994	64.3235
C17orf107	1.12594	1.32772e-05	0.000391687	0.935437	1.13047	1.097	2.40549	1.79553	1.83996
ASAH2B	0.711405	1.33104e-05	0.000392055	3.17106	3.57122	3.81828	5.20683	5.18825	4.78606
PPIA	0.66403	1.33557e-05	0.000392777	283.925	297.633	276.488	353.371	463.57	385.462
PCDHGC3	-0.955921	1.33931e-05	0.000393267	311.592	188.215	279.901	128.584	89.1636	137.669
NRG1	1.25794	1.34607e-05	0.000394637	10.5714	13.4893	8.98757	21.2637	30.3408	18.2297
IL1RL2	-2.25268	1.35099e-05	0.000395466	0.612674	0.280768	0.762267	0.132522	0.0240345	0.144903
PPP4R4	-1.11539	1.35529e-05	0.000396112	2.53653	2.16986	1.9838	1.04911	0.681054	0.999437
PRKAR1B	-0.748127	1.35928e-05	0.000396667	19.8616	14.8033	18.5649	10.3637	7.95355	9.61813
EIF4EBP1	1.17096	1.37502e-05	0.000400642	347.525	714.981	459.908	936.173	1265.49	814.387
TNFRSF1B	-1.08706	1.40384e-05	0.000408409	3.43193	2.63336	2.89221	1.10165	0.914523	1.76172
TSPAN2	4.00114	1.40988e-05	0.000409538	0.20192	0.931054	0.337653	6.05287	12.5335	1.93301
SLC16A4	0.785039	1.41445e-05	0.000410234	7.96557	8.30666	10.2062	14.9906	12.1586	12.7707
SNAI2	0.752552	1.43741e-05	0.000416255	195.603	281.559	228.963	376.273	332.372	338.882
PCDH7	1.77338	1.44968e-05	0.000419165	0.448894	0.813839	0.579137	1.07154	3.02677	1.46994
SRPX	-0.840141	1.46448e-05	0.000422798	300.044	226.001	299.332	148.374	100.735	158.136
LINC01940	-1.38664	1.48817e-05	0.000428984	0.626834	0.647337	0.468034	0.161256	0.24256	0.191916
CDH11	0.878097	1.50034e-05	0.000431833	111.834	139.599	122.367	248.789	170.402	183.051
OSBP2	-1.88133	1.5037e-05	0.000432142	0.433061	0.450274	0.463449	0.0396409	0.0967067	0.197373
SASS6	0.936907	1.56469e-05	0.000448989	1.19889	1.88281	2.20405	2.34219	3.51303	3.02966
KLF9	0.78088	1.56769e-05	0.000449168	1.38694	1.26351	1.44638	2.13932	2.02122	2.03642
TTLL3	-1.14403	1.57649e-05	0.000451005	12.5634	9.18666	13.9912	4.2222	3.36519	6.81544
ROBO2	-1.80433	1.61287e-05	0.000460715	0.769728	0.612099	0.565204	0.176717	0.0640082	0.260651
NEFM	-1.23983	1.6248e-05	0.000463425	1.4576	0.690982	1.14394	0.488563	0.297933	0.445474
NTSR1	-2.95849	1.66655e-05	0.000474616	3.19555	0.812279	2.61428	0.268271	0.074637	0.419591
FGF16	-3.6939	1.67213e-05	0.000475488	0.573151	0.143205	0.417876	0	0	0.0801869
NEXN	0.977833	1.67988e-05	0.00047626	47.2818	76.9151	59.0067	97.0935	124.948	95.9262
PTGER4	-1.19211	1.67915e-05	0.00047626	6.94568	6.84088	5.45324	2.76191	1.41551	3.35257
LRATD2	1.77001	1.69526e-05	0.000479899	0.39978	0.866453	0.618384	1.21396	3.20223	1.22416
CNKSR3	-0.981731	1.70532e-05	0.000482028	8.26046	7.5815	7.99739	3.54774	2.27105	4.96263
PLA2G4A	-1.64074	1.74975e-05	0.000493847	25.5732	11.3191	20.6986	6.37372	2.25611	7.81778
CGB8	6.1377	1.75905e-05	0.000495733	0	0.110546	0	1.49796	4.75664	0.323961
LYPD6	-0.974952	1.78837e-05	0.000503246	15.1003	22.8245	18.5213	5.61201	10.49	9.46107
ADH1B	-3.61458	1.81072e-05	0.000508778	5.36725	4.34592	15.2399	0.199027	0.201405	1.43323
CXCL14	-1.32516	1.81906e-05	0.000510362	15.6211	9.15595	15.9334	5.59955	2.6708	6.07538
NALF1	-0.965943	1.84909e-05	0.00051802	0.701457	0.499368	0.910791	0.293152	0.281164	0.379957
LUZP1	0.864525	1.86434e-05	0.000521518	12.4959	14.7785	12.7832	20.7969	26.2651	17.0229
SPG7	-0.544384	1.88686e-05	0.000527038	23.3768	20.696	22.1771	12.3086	12.6477	15.3721
IQCJ	-2.27491	1.89631e-05	0.000528898	0.760827	0.371352	0.603899	0.114924	0.0377468	0.171984
BCAT1	0.868779	1.9257e-05	0.000536302	45.64	74.7045	66.478	96.6681	115.072	87.2876
GARS1	1.17616	1.95028e-05	0.00054235	157.277	372.262	243.403	506.764	597.865	429.246
CDKN1A	0.841999	1.96577e-05	0.000545054	470.54	625.016	670.559	644.877	1134.21	1021.95
TMTC1	-1.25535	1.96363e-05	0.000545054	0.294296	0.380442	0.374644	0.0942632	0.109523	0.191835
AKT3	0.73094	1.98373e-05	0.000549228	4.10338	5.9455	5.31156	7.10065	8.37302	6.94298
GRK5	-1.01912	1.99001e-05	0.00054936	18.0848	11.3813	16.0577	7.2756	4.96005	7.62699
ANGPTL2	-1.10402	1.98937e-05	0.00054936	68.0402	39.288	68.3458	27.2231	16.1632	28.6525
PCDH10-DT	1.19765	2.04535e-05	0.000563812	0.520725	0.693791	0.92096	1.09425	1.79894	1.41186
NAAA	-0.699981	2.078e-05	0.00057198	20.9349	15.7018	18.5346	9.93763	9.23409	10.911
LGI1	-2.77719	2.08117e-05	0.00057202	0.57842	0.370488	0.608067	0.0726688	0.0185543	0.102252
DOCK2	-0.901638	2.09997e-05	0.000575218	3.96445	3.16219	3.65082	2.0822	1.22853	1.76867
TMEM158	-1.66288	2.09603e-05	0.000575218	5.14441	1.7628	4.77369	1.29419	0.531335	1.43209
DLL4	-3.00617	2.10193e-05	0.000575218	1.01242	0.0881433	0.484319	0.0482465	0.0776995	0.0497784
FJX1	-0.84645	2.12005e-05	0.000579339	10.0306	5.9312	8.5444	3.5218	4.02207	4.55862
NOVA1	-1.15905	2.13511e-05	0.00058261	18.786	12.3571	18.8991	5.49032	4.34196	10.2482
CLEC14A	0.664802	2.13906e-05	0.000582848	75.755	89.8832	79.0284	117.822	104.066	121.051
SYBU	0.981857	2.14397e-05	0.000583345	1.39264	1.23691	1.53919	2.72514	2.04816	2.45099
SKIL	1.1843	2.15106e-05	0.000584434	36.9312	65.2386	55.5065	83.5365	143.493	87.7049
PPARGC1A	-1.90653	2.16824e-05	0.000587068	0.767652	0.522572	1.15051	0.183092	0.0717175	0.326608
GNG11	0.66267	2.17296e-05	0.000587068	42.4063	33.1913	41.6139	52.054	56.9892	54.5915
ACOT12	-2.11006	2.17096e-05	0.000587068	0.476911	0.820163	0.749406	0.0485821	0.149277	0.227404
TM6SF1	1.43457	2.17318e-05	0.000587068	0.501154	0.688214	0.582558	1.15533	1.80737	1.21454
PCOLCE2	0.676172	2.18357e-05	0.000589035	5.57068	5.39278	6.49635	8.02163	6.88433	9.7658
SLC1A5	1.26506	2.19621e-05	0.0005916	178.548	453.404	259.072	587.738	755.842	544.802
NCF2	2.27099	2.20099e-05	0.000592045	0.209226	0.298139	0.19991	0.581449	1.91527	0.500609
AKR1B1	0.525205	2.20858e-05	0.000593243	246.088	273.844	253.106	317.615	322.436	344.099
NIBAN1	0.728055	2.21406e-05	0.000593871	20.2119	25.4368	24.425	36.655	34.5497	30.5575
LRP4	-0.732715	2.22625e-05	0.000596294	8.1085	6.25543	9.1587	3.93639	3.69843	4.86363
CD200	2.09914	2.28241e-05	0.000610473	0.18976	1.38024	0.996398	3.3533	3.09493	3.13763
SECTM1	-2.70149	2.2958e-05	0.000613187	2.3555	1.23194	2.75938	0.341162	0.0250068	0.501206
MTHFD2	1.61321	2.30424e-05	0.000614573	22.4594	86.1182	47.5003	121.422	193.877	103.74
RARA	0.982553	2.31553e-05	0.000616713	2.25611	2.28012	1.81636	3.69227	4.32109	3.06321
TRIM32	0.886908	2.32878e-05	0.000619369	48.2016	53.1899	45.2151	76.5633	100.11	61.7722
DUSP6	-1.54367	2.33462e-05	0.000620053	42.9559	12.9189	33.3596	8.61542	6.6303	12.0131
SYT3	2.49977	2.34052e-05	0.000620748	0.0490131	0.04398	0.0517661	0.288545	0.172392	0.259638
TKT	0.819707	2.3454e-05	0.000621169	115.247	167.566	125.412	179.532	252.375	206.301
CYTL1	-1.49813	2.35402e-05	0.00062258	23.3826	14.8471	17.6221	6.60084	2.4292	8.67902
PRDM6-AS1	2.28569	2.39568e-05	0.000632713	0.211626	0.335384	0.233236	0.975811	1.88284	0.438997
BHLHE40	3.01875	2.40536e-05	0.000634384	1.83544	8.00581	3.53432	25.6083	53.3776	15.9282
PLEKHG4	-0.966998	2.44301e-05	0.000643417	42.1167	37.3909	40.132	18.9882	11.573	23.9243
LRRN4CL	-3.11179	2.4905e-05	0.000654946	104.89	52.1366	71.6201	7.52234	1.44141	15.1289
DPYD	-1.11876	2.49371e-05	0.000654946	37.9122	24.4471	40.4913	14.7107	8.43338	18.8158
PDLIM3	1.76067	2.51542e-05	0.00065973	0.127321	0.405568	0.320784	0.781088	1.15814	0.570603
BDKRB2	-1.53157	2.53362e-05	0.000663104	11.4228	4.38892	9.63467	2.94964	1.26414	3.60512
TSPAN15	2.26184	2.5353e-05	0.000663104	0.280869	0.170402	0.0961165	0.55328	1.31787	0.453056
GPRC5A	-1.17288	2.56738e-05	0.000668721	2.28742	4.94133	4.39649	1.05387	1.50582	2.02629
RTL9	1.02088	2.56055e-05	0.000668721	0.333806	0.393155	0.517793	0.851046	0.729344	0.617324
BCL2	1.0973	2.5651e-05	0.000668721	0.329439	0.318729	0.251746	0.560224	0.685874	0.452112
TBC1D8	-1.04906	2.6035e-05	0.000677197	4.92423	3.03134	4.72624	1.46539	1.57175	2.42747
ENC1	1.06068	2.61049e-05	0.000678082	16.1841	14.9889	14.3939	21.9301	40.9145	20.9217
ABCD3	0.523049	2.64931e-05	0.000687222	15.1129	16.9653	16.7161	20.7092	21.2087	19.8229
LINC02202	-1.01636	2.66795e-05	0.000691108	4.30558	4.05812	5.23368	1.49277	1.50294	3.01612
DAD1	0.639084	2.67189e-05	0.000691183	704.586	817.033	740.543	981.633	1149.06	976.958
TBC1D31	0.550175	2.68771e-05	0.000694326	2.68793	3.08472	3.16509	3.65481	3.5266	4.39137
INHBB	-2.54471	2.73437e-05	0.000705416	0.269808	0.192796	0.247062	0.0301629	0.0387105	0.0389904
NFATC3	0.506645	2.74203e-05	0.000706427	9.14899	10.1883	9.85892	12.3558	12.2698	11.9224
CARS1	0.888845	2.74595e-05	0.000706475	88.0334	147.792	113.2	186.441	218.934	162.509
GBP5	0.893966	2.78537e-05	0.000715644	0.576953	0.562343	0.80468	1.13148	1.09576	0.92293
ADCY8	-5.36081	2.80638e-05	0.000720063	0.0618952	0.0370315	0.0405792	0	0	0
UTS2B	1.66695	2.8217e-05	0.000723014	2.1952	6.62176	3.46766	7.27812	18.1299	9.10026
LINC00908	-1.47585	2.82774e-05	0.00072358	2.59485	1.81497	2.18524	0.849577	0.362824	0.896588
TMSB15C	0.88863	2.87132e-05	0.000733739	7.7293	8.08916	8.41198	10.7272	17.028	11.843
CCNE2	-1.35999	2.89763e-05	0.000737674	8.95675	18.6919	14.0933	4.23577	6.89425	3.06932
CD44-AS1	-1.3289	2.90623e-05	0.000737674	7.54635	7.93239	11.2409	2.20672	2.73204	4.53596
LARS1	0.526306	2.90271e-05	0.000737674	63.9959	77.6756	77.3564	89.2528	98.1246	90.2553
HTRA3	-1.25726	2.89557e-05	0.000737674	5.34827	2.62166	4.53938	1.6738	0.969486	2.00231
DSTN	0.816308	2.89905e-05	0.000737674	221.461	368.513	292.359	424.524	498.48	447.438
AAMDC	0.538884	2.92983e-05	0.000742669	92.5343	95.4228	89.7993	120.289	113.758	122.663
CCDC92	-0.616872	3.0027e-05	0.000760121	11.5779	9.15025	11.2251	6.38351	5.81068	6.17134
NPTXR	-0.818359	3.02439e-05	0.000764587	0.897111	0.845809	0.910577	0.438284	0.42005	0.473223
SLC25A14	0.652435	3.1035e-05	0.00078354	14.5032	16.6077	15.438	20.7469	23.2734	20.4681
DPP7	-0.881852	3.14678e-05	0.000793407	246.092	157.049	176.343	102.918	77.2307	98.6268
TSEN15	0.84666	3.15373e-05	0.00079386	53.6632	90.305	71.9792	106.282	132.449	102.926
BAIAP2L1	1.06289	3.15697e-05	0.00079386	3.95552	3.206	3.41813	6.46663	8.43502	4.47262
ZNF618	0.532799	3.1666e-05	0.000794245	4.80796	4.05069	4.58028	5.83381	5.29834	6.04737
TNFRSF10A	-0.58709	3.1669e-05	0.000794245	10.7221	10.0879	10.5507	5.09096	6.21646	7.25394
FTH1P3	1.01907	3.18172e-05	0.00079585	2.08108	2.73762	2.72067	3.26285	4.61648	5.70632
ACTG2	1.33509	3.18155e-05	0.00079585	71.6411	184.89	84.112	274.947	257.328	227.675
HMGB3	1.03234	3.20016e-05	0.000799266	28.6011	42.6871	28.3787	57.1255	77.5688	44.7571
TRERF1	-1.00265	3.20383e-05	0.000799266	12.0145	8.88815	11.9902	5.03165	3.07522	6.4776
MUSK	-1.24452	3.21934e-05	0.000802079	0.622449	0.830964	0.919731	0.176113	0.275573	0.441971
PRDM6	1.85879	3.2465e-05	0.00080778	0.0613014	0.0838624	0.0667322	0.214478	0.333338	0.124103
CARMIL1	0.706154	3.32204e-05	0.00082549	2.23005	3.0992	3.45823	3.9569	4.30413	4.32219
PRDM8-AS1	-1.26781	3.33042e-05	0.000826485	0.684763	0.508861	0.820747	0.260108	0.205649	0.269594
PTCH1	0.977733	3.40408e-05	0.000843659	1.34599	2.39964	1.62878	2.69138	3.58036	3.09663
LGALS3	-1.36181	3.42928e-05	0.000847683	1303.78	606.618	1026.67	408.099	184.224	420.16
SGPL1	0.970198	3.4288e-05	0.000847683	49.3817	74.1468	54.5365	93.8679	131.775	81.3778
METTL4	0.627545	3.46008e-05	0.000854179	6.5198	7.26797	8.02369	9.35568	11.3424	8.86791
LOC653513	-0.927416	3.48244e-05	0.000858577	5.34648	5.85047	7.32685	3.27198	2.40449	2.85939
C2CD2	-0.723805	3.57775e-05	0.000880927	5.70544	4.01791	6.34216	2.80533	2.47946	3.29828
ENPP2	-1.58888	3.59707e-05	0.000884533	344.808	203.836	366.264	100.466	30.9007	139.248
CFL2	-0.583794	3.62085e-05	0.000889225	180.06	230.489	192.586	115.809	109.445	131.456
PPP2R3B	1.17255	3.66872e-05	0.000898609	1.10232	1.6036	1.05381	2.21103	3.37077	1.88242
DCSTAMP	6.43223	3.67194e-05	0.000898609	0	0	0	0.0876691	0.542042	0.0546854
LOC101928782	1.85989	3.67332e-05	0.000898609	0.258414	0.472744	0.327479	1.04299	1.30412	1.01753
ARSG	-0.545522	3.7104e-05	0.000906508	25.6866	23.0469	25.4001	15.375	12.8057	16.7534
SNX30	1.026	3.83853e-05	0.000936602	4.3246	5.72837	4.8238	8.39794	11.8767	6.2626
NSG1	0.938002	3.87194e-05	0.000943537	1.89225	2.22049	2.85078	2.73246	3.92136	5.18498
PIWIL4	-1.14625	3.92158e-05	0.000954403	1.97187	1.48874	2.24172	0.817061	0.515611	0.941591
THEMIS	2.32341	3.94885e-05	0.000959805	0.0336272	0.231851	0.133065	0.409027	0.77876	0.558712
CCBE1	-1.30682	3.96833e-05	0.000962856	43.3591	36.5378	41.3497	19.1108	6.36787	17.8076
MARS1	1.15205	3.97159e-05	0.000962856	113.948	260.774	167.028	326.866	440.613	291.378
DENND6B	-0.7725	4.00108e-05	0.000967524	3.57469	3.04371	3.53896	1.95924	1.38882	1.89573
C2CD3	1.34076	3.99944e-05	0.000967524	6.54418	7.9411	7.03949	11.3978	26.9192	9.47935
OSBPL9	0.585669	4.03312e-05	0.000974027	22.2139	25.7009	25.628	33.5664	34.0621	29.241
MID1IP1	0.825397	4.07392e-05	0.000982469	23.8721	41.1989	33.361	47.7233	57.8857	47.8838
GBX2	1.24558	4.08366e-05	0.000982469	0.566261	1.10127	0.751613	1.71811	2.00327	1.29609
LOC102724560	1.51852	4.0822e-05	0.000982469	3.84475	12.8198	6.67226	18.6923	22.5769	17.7088
TMOD1	-1.7286	4.08906e-05	0.000982517	0.475565	0.27714	0.320213	0.113835	0.102949	0.0724493
EBF1	-0.98869	4.10482e-05	0.000985052	127.749	113.045	120.358	58.9585	32.3641	70.5587
APOD	-2.46243	4.11312e-05	0.000985794	4.60772	1.98756	5.14695	0.631659	0.101603	1.17217
SWI5	0.556854	4.14362e-05	0.000991846	73.9489	72.4735	75.4959	95.6333	101.5	90.3335
LINC02019	-1.33878	4.17357e-05	0.000997752	2.71541	2.27024	3.28085	0.711669	0.70331	1.50742
UBAC2	0.539218	4.22507e-05	0.00100879	57.8729	64.4846	69.4277	83.8253	76.585	84.8956
HELLS	-0.644141	4.25212e-05	0.00101397	5.18125	6.87744	7.44295	3.75579	3.7056	3.47132
SSR3	0.77608	4.27312e-05	0.00101769	39.0884	56.8277	49.3249	68.5003	85.374	64.7701
MFSD6	-1.0267	4.33648e-05	0.00103148	1.5063	1.08969	1.7869	0.638923	0.485948	0.778882
ABI3BP	-1.37883	4.35186e-05	0.00103384	30.7959	15.8552	25.4856	8.62738	4.4837	11.6401
IL17B	2.2479	4.36529e-05	0.00103573	0.657298	0.775828	0.182768	2.4119	2.7534	1.64029
FBLN1	-1.09826	4.37977e-05	0.00103786	230.721	134.482	229.323	96.9297	49.8204	97.9167
MALL	-1.54662	4.42413e-05	0.00104706	11.4662	5.44713	10.5966	3.78167	1.06101	3.43736
ALKBH7	0.612182	4.47924e-05	0.00105878	76.0026	77.2545	70.8619	105.137	103.143	93.779
SLC38A1	1.41695	4.48671e-05	0.00105922	15.7686	51.0802	30.8856	66.1045	103.84	59.1134
ASF1A	0.667844	4.49331e-05	0.00105946	49.6837	58.6236	56.9843	70.4304	92.3554	68.1578
NGRN	0.523072	4.57224e-05	0.00107539	289.651	325.496	303.82	378.1	399.129	388.795
PXK	-0.603118	4.5691e-05	0.00107539	162.162	137.796	172.707	95.2353	74.6915	104.855
CNNM1	-1.48394	4.59788e-05	0.00108007	0.522038	0.210568	0.43988	0.0847686	0.127159	0.162552
CHI3L2	-2.09726	4.60908e-05	0.00108136	2.29904	0.986058	1.24755	0.522701	0.128817	0.28099
MSH5	-0.961555	4.63663e-05	0.00108513	3.21075	3.00578	2.95735	1.15277	1.19202	1.8804
PSPH	1.30717	4.63316e-05	0.00108513	25.5234	68.1081	43.208	87.2602	132.032	78.0836
ATP8B2	-0.622287	4.70953e-05	0.00110083	3.541	3.94171	4.69413	2.2036	2.00593	2.774
TTC13	0.64447	4.72192e-05	0.00110101	8.33923	10.2567	9.24177	13.2217	11.9144	13.2628
MMP24OS	-0.713066	4.71782e-05	0.00110101	16.0992	12.6349	14.196	7.9461	6.38748	8.88726
C1QTNF3-AMACR	0.842776	4.77111e-05	0.0011111	4.21558	5.83231	4.55795	8.40877	7.62396	7.0229
LINC02966	-1.97244	4.79852e-05	0.00111611	0.689623	0.448055	0.990596	0.19668	0.11469	0.161602
CAVIN4	-1.2947	4.80652e-05	0.0011166	1.74757	0.783244	1.23581	0.434483	0.477766	0.453061
PLS3	0.601451	4.86347e-05	0.00112844	222.26	278.242	246.545	344.593	338.567	314.687
LOC105370068	3.20462	4.88487e-05	0.00113202	0.278727	0.101969	0.190689	2.13234	1.29204	1.2237
LGR4	0.844736	4.97235e-05	0.00115088	7.77077	13.6803	10.0499	17.2949	15.7844	16.8211
ISG15	0.703385	4.99656e-05	0.00115507	186.679	159.281	158.839	262.505	219.61	244.291
FRG1CP	0.595863	5.0654e-05	0.00116956	24.0505	22.6636	26.1661	33.4092	33.9364	29.3168
ANKEF1	-1.11068	5.07223e-05	0.00116971	2.74727	1.91091	3.56251	1.17206	0.743044	1.44137
LINC01013	2.41441	5.12899e-05	0.00118136	0.541336	1.67429	0.814535	2.36734	9.54742	2.29272
CYGB	-1.31557	5.15156e-05	0.00118511	1.88644	1.0677	2.02911	0.588851	0.342155	0.851221
VIM	-0.816088	5.22414e-05	0.00119921	6530.19	4396.57	5871.5	3232.88	2163.23	3015.22
COL15A1	-1.35436	5.23186e-05	0.00119921	12.2873	5.97936	11.1889	3.77008	1.91512	4.53005
C1orf94	-1.62914	5.22615e-05	0.00119921	1.14909	0.49318	0.784952	0.362787	0.104861	0.225064
SYCE1L	-1.795	5.32911e-05	0.00122002	1.98214	1.31394	1.46001	0.527867	0.422046	0.271163
FHL3	0.982771	5.42207e-05	0.0012383	42.5052	35.9634	34.8922	62.5444	82.6222	52.1888
ITGA7	-0.958849	5.42058e-05	0.0012383	1.70296	1.10472	1.21306	0.582789	0.605729	0.651604
DIRAS3	-1.1668	5.49148e-05	0.00124963	10.1622	5.8118	11.6134	3.86409	2.18632	4.7991
SEMA3A	-2.28583	5.48502e-05	0.00124963	33.3067	16.8074	32.6145	6.37871	1.4799	7.15817
LOC727751	1.31424	5.48595e-05	0.00124963	0.621993	0.459071	0.428662	1.42947	0.922002	0.968745
MTSS1	-0.986905	5.53559e-05	0.0012555	2.04735	1.2572	1.79815	0.907362	0.565872	0.794246
PXDN	0.813806	5.52842e-05	0.0012555	190.791	276.518	221.575	349.305	381.868	336.418
DCN	-1.37254	5.5372e-05	0.0012555	450.325	314.117	457.011	152.76	66.1534	200.666
PLEKHA8P1	0.665855	5.58523e-05	0.00126445	5.14906	5.90882	5.36937	7.44771	8.3905	7.13372
NEDD4L	-0.673685	5.59004e-05	0.00126445	4.96785	4.00468	5.25053	2.3116	2.27981	3.32948
ARHGAP9	1.97085	5.68784e-05	0.00128503	0.0940448	0.387912	0.172514	0.805173	0.848533	0.575133
IDNK	-1.11277	5.70185e-05	0.00128666	22.2442	14.5723	19.9685	8.54916	4.72844	10.0392
TXNDC16	0.527487	5.72531e-05	0.00128888	2.52842	2.88586	2.99117	3.32594	3.49298	3.88224
S100A10	-0.795879	5.72153e-05	0.00128888	1393.4	1202.24	1201.96	652.267	521.092	772.271
ZFAS1	0.554048	5.74145e-05	0.00129097	80.5687	68.9421	81.7304	103.761	86.6286	109.373
PEAR1	0.905043	5.78898e-05	0.00129857	25.2578	48.598	38.2284	66.087	54.5141	64.126
SEPTIN9	-0.718565	5.78242e-05	0.00129857	252.381	181.322	207.974	124.172	94.8685	126.313
IGFBPL1	0.930558	5.89017e-05	0.0013197	0.941812	1.25903	1.33736	1.96236	2.37721	1.55195
FAM107B	-0.855376	5.93803e-05	0.00132885	7.11459	4.63736	6.39739	2.65894	3.40476	2.78554
ANK2	-0.659683	6.00702e-05	0.00134117	24.8372	21.4654	26.9335	14.5709	11.7037	14.5402
RFLNB	2.07607	6.00724e-05	0.00134117	23.0772	51.2627	27.3024	100.934	198.313	77.8261
SYT14	-1.28913	6.14011e-05	0.00136922	6.15681	2.94861	6.86368	1.94824	1.10718	2.72912
CLDN12	0.525012	6.21708e-05	0.00138475	15.1445	16.2192	16.8815	20.2497	21.9234	18.8527
SALL1	0.781761	6.28027e-05	0.00139718	2.04514	2.65135	2.97337	3.28849	4.65157	3.63404
GPC1	0.968321	6.31678e-05	0.00140365	5.67922	8.26624	6.73115	9.1144	16.0441	10.5614
ETS2	-0.952059	6.34469e-05	0.00140819	33.2447	17.9177	24.1082	12.9681	9.55394	11.8831
ITIH3	2.01271	6.4328e-05	0.00142537	0.171101	0.934754	0.453795	1.27356	2.44849	1.85066
DUS4L-BCAP29	-0.819798	6.43716e-05	0.00142537	4.35249	2.99942	4.52225	2.14892	1.48892	2.2905
MTHFD1L	0.549118	6.49923e-05	0.00143743	18.1098	22.1907	23.8898	27.5526	27.6091	27.3265
NR1D1	0.878363	6.5099e-05	0.00143811	6.18777	4.69919	7.46131	9.20427	12.0307	8.25016
ERO1A	-0.433157	6.53785e-05	0.0014426	42.868	40.8844	49.7515	25.28	30.9949	31.0086
ABLIM3	-0.913387	6.61581e-05	0.00145742	17.7935	9.54882	17.1397	7.08711	6.1462	7.57886
PHYHD1	-1.08234	6.62045e-05	0.00145742	29.1012	14.5425	23.0382	10.3692	6.59137	10.9398
APH1B	-0.680255	6.63606e-05	0.00145916	20.6054	14.5667	20.6187	10.1788	9.40997	11.1333
CLEC18B	3.39567	6.65744e-05	0.00146216	0	0.0353139	0.09921	0.394983	0.458663	0.360588
LOC613038	-2.19588	6.66834e-05	0.00146286	1.42644	0.98851	1.34	0.102428	0.112809	0.543577
MBOAT2	0.945817	6.6771e-05	0.00146308	10.6949	18.5597	13.5851	19.4927	31.2318	22.1905
TMCC3	-1.18441	6.69953e-05	0.001464	1.00411	0.493984	1.06172	0.298406	0.337154	0.355864
ZNG1E	0.572861	6.68949e-05	0.001464	93.9701	115.781	99.2061	130.544	144.196	130.965
FENDRR	-1.04811	6.70451e-05	0.001464	2.94787	1.95459	3.96412	1.24273	0.888994	1.64362
SLC20A1	-0.538723	6.72285e-05	0.00146631	83.0504	85.9038	116.879	57.0501	52.9773	62.6786
LOC102724428	2.40147	6.74296e-05	0.001469	0.127475	0.25199	0.0636475	0.528102	1.15511	0.419068
LY75	-1.99902	6.80818e-05	0.0014815	0.719312	0.317342	0.726316	0.10454	0.0543063	0.238547
EMB	0.700295	6.81738e-05	0.0014818	3.56363	2.60631	3.13293	4.47204	4.68413	4.17429
C1QTNF3	2.40169	6.84306e-05	0.00148568	3.84559	18.9521	8.01078	40.0187	65.7667	37.9664
RASL12	-2.73061	6.8949e-05	0.00149521	0.704618	0.194161	0.60672	0.010046	0.0903033	0.103806
COX7A2L	0.464494	6.91198e-05	0.0014972	312.701	325.367	329.315	371.96	420.195	385.374
PDLIM2	0.605042	6.94308e-05	0.00150222	171.142	183.655	165.232	234.371	248.804	214.258
RAB22A	-0.545615	6.98375e-05	0.00150873	12.4458	10.3148	13.0592	6.90758	6.2655	8.55584
ARL4A	2.62684	6.98915e-05	0.00150873	7.50702	11.2325	8.97069	26.0672	103.707	19.893
ITGA1	1.34354	7.03304e-05	0.00151647	5.13454	15.5192	8.11586	17.4556	27.5187	19.6601
PRDM8	-1.11876	7.05645e-05	0.00151979	5.94157	4.14406	5.52834	2.49571	1.1926	2.67978
PPP1R14A	1.508	7.0677e-05	0.00152048	19.4763	19.4717	13.3983	32.0557	73.7298	25.7246
CTSK	-1.23773	7.15926e-05	0.00153843	1041.57	648.421	906.183	382.818	163.627	431.051
P4HA2	0.736951	7.21942e-05	0.00154959	93.6422	102.692	105.025	165.632	130.706	144.939
RNA28SN3	0.52365	7.25695e-05	0.00155412	314.135	250.058	289.345	353.516	358.539	372.357
KCNJ2	-1.34031	7.24882e-05	0.00155412	10.7991	10.7177	15.7001	3.7602	2.05442	7.32176
NBPF10	-0.476619	7.27051e-05	0.00155526	15.6392	14.4051	17.2127	8.77366	9.50083	11.829
BLTP3A	1.15182	7.30571e-05	0.00156057	1.81207	4.23294	2.93923	5.14748	7.70061	4.66986
RTN2	0.996432	7.32073e-05	0.00156057	6.70624	5.69459	5.57386	12.2237	8.41333	11.0584
NRN1	-1.022	7.32833e-05	0.00156057	121.949	69.8209	96.9861	47.9874	29.309	48.6371
SMAP2	-0.715196	7.31193e-05	0.00156057	8.08052	6.00992	8.07888	3.99355	3.15955	4.80735
FGL2	-1.77074	7.34688e-05	0.00156276	0.479825	0.263186	0.570716	0.0723031	0.110843	0.162701
C9orf72	0.690621	7.40394e-05	0.00157313	5.31671	5.6243	5.53281	6.47569	9.40586	7.62323
FAM225B	-3.90512	7.42938e-05	0.00157676	0.211864	0.12766	0.0555163	0.00721261	0	0.0161933
MAP1LC3A	0.554035	7.61124e-05	0.00161355	108.613	109.837	98.7598	137.491	132.66	142.249
WDR41	0.521609	7.65999e-05	0.00162025	36.5141	46.0371	44.0908	53.859	53.0082	53.1825
CLTA	0.71902	7.65773e-05	0.00162025	184.646	182.697	172.121	228.75	324.034	231.272
IRX5	1.11957	7.71564e-05	0.00162942	0.84847	0.588564	0.757526	1.4346	1.60019	1.18439
XBP1	0.75151	7.72057e-05	0.00162942	39.4405	44.5549	35.8346	60.4433	67.9559	49.2998
ADTRP	1.16271	7.77088e-05	0.00163353	0.239232	0.429174	0.349388	0.661298	0.713557	0.622698
GPR161	0.513277	7.78794e-05	0.00163353	5.06417	5.25465	5.17801	6.2659	7.02057	6.21568
CCNB1IP1	0.506207	7.80053e-05	0.00163353	13.9264	13.718	16.3617	18.1519	17.9681	18.8902
UNK	0.689523	7.78339e-05	0.00163353	18.8285	24.2995	20.8699	25.9586	35.2653	30.0539
LIMK2	0.788638	7.75728e-05	0.00163353	13.1892	15.4531	14.1224	19.9148	27.4388	17.5697
SPX	1.50316	7.79522e-05	0.00163353	0.16833	0.406348	0.447688	0.734885	0.91739	0.884412
NTAQ1	0.731503	7.77803e-05	0.00163353	16.0107	14.2178	13.2334	23.8564	20.9113	18.7812
CNTN1	2.21586	7.84045e-05	0.00164008	0.0941234	0.315734	0.128278	0.387483	1.19372	0.642849
SHC3	-1.42713	7.91072e-05	0.00165295	0.390618	0.261919	0.486852	0.138071	0.058449	0.177877
NFE2L1	0.631038	8.02195e-05	0.00167434	54.1472	68.6476	60.8408	82.4904	91.6816	76.1135
LBH	1.36255	8.05785e-05	0.00167998	130.213	305.66	152.117	436.063	522.166	378.052
TP53I3	1.01964	8.10843e-05	0.00168607	101.742	75.584	93.1032	154.476	219.265	105.55
RPL17-C18orf32	0.447659	8.12244e-05	0.00168607	24.9534	26.358	29.7497	31.7455	30.9775	34.7174
CNN1	1.45828	8.09847e-05	0.00168607	67.0241	217.061	113.143	291.993	415.318	253.491
TMED4	-0.512113	8.12272e-05	0.00168607	170.709	140.776	161.477	93.8165	95.4284	104.151
EMP1	-0.631728	8.14093e-05	0.00168799	173.679	156.281	176.324	107.463	76.2405	104.442
EIF2S2	0.71622	8.19621e-05	0.00169759	163.197	255.912	214.385	297.151	330.941	287.643
DNAJB13	3.14014	8.21298e-05	0.00169861	0.0719729	0.116071	0.049244	0.382855	0.993616	0.489115
MAPK8	0.83505	8.21907e-05	0.00169861	10.2042	11.1211	11.0307	14.9043	22.2299	13.5678
ECE1-AS1	-1.15591	8.29559e-05	0.00171255	0.703143	0.587021	0.781782	0.253174	0.267926	0.30042
SLC25A51	0.720596	8.34904e-05	0.0017217	6.14682	8.06903	6.85378	11.1636	10.4124	8.87985
ECM1	-0.6329	8.36705e-05	0.00172354	382.618	314.155	349.374	218.016	166.361	211.46
PSG2	-3.88774	8.40077e-05	0.00172672	0.17447	0.321376	0.350611	0	0	0.051604
WAKMAR2	-1.9125	8.39693e-05	0.00172672	0.327091	0.592878	0.304821	0.115733	0.0656539	0.106309
ACKR4	-2.85019	8.45467e-05	0.00173403	6.85886	3.08029	7.13943	0.811637	0.114944	1.18393
CPA5	-3.97417	8.44646e-05	0.00173403	4.27641	2.11005	3.47375	0.131718	0.0139175	0.430363
NBR2	0.658164	8.52462e-05	0.00174649	5.65418	4.76208	6.2151	7.46213	8.19747	7.4584
FBXO22	0.425934	8.56771e-05	0.00175341	32.2314	33.3822	37.8048	35.9703	41.414	45.451
DNAJC21	-0.396387	8.57847e-05	0.00175372	11.782	11.3248	13.3096	7.56096	7.97635	8.89555
PI16	3.97398	8.64495e-05	0.0017654	0	0.123813	0.0142666	0.813688	0.741104	0.346662
AGPS	0.800447	8.74125e-05	0.00178314	8.24179	9.54591	8.21927	14.1317	14.2837	11.4067
LINC01567	-1.00907	8.7667e-05	0.0017864	1.50355	1.56294	1.90706	0.49276	0.653262	1.05614
DKK3	1.01195	8.81125e-05	0.00179355	360.196	470.089	430.023	548.895	1045.82	646.519
NRBP2	-0.694694	8.90325e-05	0.00181033	4.97159	3.77453	4.93718	2.31635	2.18802	2.99355
PHACTR4	0.654579	8.92421e-05	0.00181264	9.75795	12.7517	11.1756	15.0473	17.7151	13.8908
EIF1B	0.647204	8.9579e-05	0.00181753	48.2774	56.6997	51.8232	67.1065	83.9858	65.254
SERF1A	0.47206	8.98269e-05	0.00181866	57.428	56.0106	60.225	67.5435	64.7155	81.1362
ADAMTS15	-3.35182	8.9752e-05	0.00181866	7.46205	2.97549	6.3337	0.50513	0.0668174	0.909974
RCAN2	-2.96688	9.07822e-05	0.00183603	36.7845	9.14339	24.8085	3.91288	0.697598	3.38428
SPTB	3.01512	9.15737e-05	0.00185006	0.00757626	0.00776622	0.00365443	0.0401025	0.071865	0.0207104
HSD17B10	0.64964	9.26466e-05	0.00186775	76.2211	74.8041	70.0974	101.95	111.773	92.1315
CNTN6	1.77107	9.26231e-05	0.00186775	0.164702	0.190158	0.254147	0.731795	0.423243	0.663845
CCDC181	1.03498	9.31112e-05	0.00187511	0.715771	0.880058	0.950973	1.73037	1.1211	1.74635
HSDL2	-0.596268	9.41504e-05	0.00189403	38.9972	34.4311	44.4374	22.5806	18.7803	27.5718
TFPT	0.599087	9.64465e-05	0.00193815	34.664	31.7249	33.6675	42.6689	49.1728	41.8248
NDP	-1.29306	9.74682e-05	0.00195661	4.9792	2.38933	4.82702	1.98051	0.863519	1.51129
SVIL	-1.09404	9.87428e-05	0.00198009	36.054	16.7402	30.1088	12.7643	7.63695	13.9853
MPP4	1.30842	9.91176e-05	0.00198505	4.31478	6.59813	5.70118	8.6263	19.9853	7.39399
KCNF1	-5.09517	9.92001e-05	0.00198505	0.122213	0.0374359	0.0710619	0	0	0
YIPF1	0.491843	0.000100716	0.00201325	21.9278	24.5016	27.8214	31.6661	28.9306	31.1222
NKILA	0.934556	0.000101127	0.00201651	1.61838	1.64062	1.89015	3.57893	2.21979	2.81197
FGFR1	-0.661023	0.000101605	0.00201651	30.3546	23.2818	28.6786	16.295	12.2226	17.5308
MBOAT1	-0.618505	0.000101677	0.00201651	12.6686	17.3446	15.1923	7.33453	8.64921	10.1639
LINC00622	1.54262	0.000101479	0.00201651	0.285355	0.532847	0.526733	0.651002	1.41082	1.41523
CD320	-0.602471	0.000101473	0.00201651	246.204	206.26	209.633	131.238	111.661	144.086
CYP24A1	-2.73791	0.000101264	0.00201651	0.383073	0.16541	0.401103	0.0482913	0	0.0784311
CPEB1	0.784962	0.000101732	0.00201651	4.23439	4.99467	6.37188	6.865	9.76332	6.86957
KITLG	-0.985126	0.00010148	0.00201651	26.7619	20.9068	31.2179	11.9455	7.01304	16.396
PGM2L1	1.12174	0.000102222	0.00202411	2.65391	3.48066	3.78807	4.14227	9.95472	4.83922
RNF187	0.531039	0.000102791	0.00203324	7.76383	7.87919	7.99744	9.61182	10.8754	9.6317
RUSC2	1.09239	0.00010407	0.00205638	13.8634	23.0223	16.9542	30.1391	47.4412	23.0461
SLC38A4	0.965897	0.000105046	0.00207351	3.44466	6.59234	5.06842	9.81516	6.86394	9.29556
TMEM161A	0.537073	0.00010548	0.0020799	22.1411	22.2096	22.7508	29.6948	24.4687	31.9526
MYLK	0.994798	0.000106685	0.00210147	25.1583	50.9046	33.3966	57.2318	71.6294	64.2041
RAB33A	0.992717	0.000107829	0.00211343	1.76561	2.8397	2.2969	4.05989	4.34757	3.6425
COL8A1	0.762743	0.000107789	0.00211343	203.947	324.559	274.113	397.107	343.73	464.153
CAVIN2	-1.55854	0.000107438	0.00211343	18.5673	9.85729	19.104	4.53106	2.3073	7.57677
RIBC2	-1.10527	0.000107557	0.00211343	0.970367	0.758075	1.07559	0.441164	0.323742	0.383452
STAC	1.03403	0.000107851	0.00211343	3.08124	7.34381	5.24771	9.00927	8.05826	11.3635
GTPBP2	0.856048	0.000108537	0.00212468	2.75482	4.80261	4.23895	5.20698	7.42032	6.17948
LYSMD1	0.55618	0.000110154	0.00215409	6.92698	8.5161	8.4695	9.57023	10.9221	10.498
AP1S2	-0.736936	0.000111274	0.00217376	120.724	80.3972	128.997	58.8958	50.3728	65.2575
CAMK2A	0.785203	0.000111542	0.00217674	0.383715	0.403296	0.495832	0.604463	0.649354	0.692728
C16orf87	0.554661	0.000111953	0.00218252	3.59325	4.17221	4.38649	4.75805	5.87893	5.07307
SLC22A4	-0.825448	0.000112863	0.00219799	4.7344	3.09966	4.65947	2.01111	1.71171	2.53397
QPCT	0.653347	0.0001131	0.00220034	88.509	75.9517	83.4495	120.582	120.363	101.799
INHBE	3.50679	0.000114148	0.00221843	0.128104	1.79165	0.872871	9.1553	11.5355	7.07096
PCNX1	0.758088	0.000114267	0.00221847	3.45008	3.94919	4.22517	5.33184	7.15026	4.74083
NUDT4B	0.450095	0.000115483	0.00223978	7.12351	7.19833	8.71566	8.67596	9.61965	9.38952
ETV1	-1.25319	0.000115657	0.00224085	38.5932	16.7903	33.1502	12.6645	6.62049	13.5602
ITPKB	-0.849141	0.000116858	0.00226182	2.01525	1.66645	2.8106	1.04967	0.832626	1.28635
TXNDC12	0.499902	0.000118719	0.00229548	132.245	127.227	142.152	157.738	183.067	159.221
CD55	0.584792	0.000119421	0.00230669	51.7867	59.2248	55.6473	78.4724	73.9981	67.228
ASL	-0.608374	0.000119816	0.00231196	33.6299	34.3544	29.149	19.1706	19.6109	17.5206
L3MBTL1	-0.893717	0.000121021	0.00233283	3.14541	2.88642	4.32335	1.58308	1.32878	2.00943
APCDD1	-1.42152	0.000121487	0.00233942	7.81476	3.99651	6.88774	2.48708	0.898123	2.81222
KDM7A	0.906525	0.000121983	0.00234421	0.352137	0.497559	0.527816	0.611401	0.961983	0.694212
PPP1R3C	0.879244	0.000121915	0.00234421	33.7145	70.1746	52.0683	80.4192	87.2613	85.2469
DUSP4	-0.938009	0.000122191	0.00234583	18.2375	8.83152	15.3906	7.04132	5.4858	7.02808
EIF1	0.692214	0.000122516	0.00234967	352.045	486.22	379.142	554.587	650.506	530.447
TLE1	-1.0902	0.000123079	0.00235808	4.16079	1.7678	3.35296	1.3981	1.10514	1.3455
SLITRK6	2.72448	0.000123881	0.00237105	0	0.078982	0.0546019	0.250865	0.321146	0.18899
DOK4	-0.92221	0.000125086	0.00239169	13.1098	9.16162	14.1009	6.20147	3.63016	7.13257
SLC45A3	0.878223	0.000125814	0.00240318	1.17231	1.40648	1.47507	1.8994	2.89823	1.73167
IL15RA	-1.75402	0.000128311	0.00244839	3.40211	1.45	3.67416	0.692552	0.243716	1.32294
KCNS1	-1.04605	0.000128632	0.00245206	0.442631	0.366478	0.44956	0.167359	0.184469	0.186865
IL11	1.43732	0.000129744	0.00246826	0.953896	1.64239	1.24341	1.85185	5.04612	2.25869
TP53INP1	0.61705	0.000129626	0.00246826	27.0674	28.8097	34.2101	32.5301	46.3226	43.1101
ABCA10	-1.25722	0.000129941	0.00246953	0.434759	0.646475	0.741277	0.21108	0.141372	0.323448
DAP	1.04766	0.000130222	0.00247135	111.542	136.074	143.711	205.117	323.475	178.989
LINC01561	2.19763	0.000130298	0.00247135	0.287858	0.131148	0.220344	0.531843	1.63129	0.412054
PRORP-PSMA6	0.570208	0.000130714	0.00247428	4.43027	4.58505	4.04935	5.74021	5.43167	5.98878
MIR1245A	-1.05467	0.000130587	0.00247428	290.417	299.732	445.77	134.746	114.773	191.172
ZFP36L2	-0.669402	0.000131153	0.00248011	82.6852	61.2713	92.3576	43.7154	35.6857	51.7351
MTMR1	-0.491788	0.000133285	0.00251437	7.93469	6.61524	8.70646	4.4072	4.88717	5.31093
VSIR	-1.18344	0.000133174	0.00251437	10.1833	16.9623	13.6394	5.11295	3.02567	7.92096
WBP1L	0.51662	0.000133364	0.00251437	36.1844	35.9429	36.1572	46.9426	46.0406	43.4814
MPLKIP	0.607211	0.000134022	0.00252175	19.3674	18.8367	18.6788	21.3194	30.7459	24.5978
RELB	-1.49758	0.000133935	0.00252175	6.03129	2.8206	2.80781	1.62602	0.651772	1.40762
TCTN2	-0.601831	0.000134443	0.00252716	6.19398	4.81048	6.26047	3.48661	3.14509	3.38237
RTN3	0.487618	0.000137114	0.0025748	102.223	112.228	113.199	131.488	138.761	134.738
TARS1	0.776551	0.000137778	0.0025847	110.985	185.033	147.242	218.279	252.009	196.944
CDKN2B	2.88135	0.000139008	0.00260519	7.91169	18.117	10.5944	39.0399	169.051	28.2596
LEF1	1.72822	0.000139847	0.00261831	0.264466	0.137051	0.450466	0.554636	1.33942	0.538792
OXCT2P1	-0.844373	0.000140263	0.00262351	4.28382	3.04136	3.54053	1.38043	1.85898	2.17262
RBPJ	-0.646081	0.000140719	0.00262425	120.128	88.6881	117.722	62.1235	58.6026	63.1776
REXO5	-0.60612	0.00014049	0.00262425	3.18346	3.01393	3.45603	1.59807	2.12419	1.87681
NBPF14	-0.536446	0.000140651	0.00262425	24.9853	22.1401	27.7823	13.2021	13.7957	18.837
GRPR	-1.85791	0.000140945	0.00262588	1.67969	0.842191	2.36486	0.265823	0.135778	0.81081
KIT	-1.07511	0.000143211	0.00266548	28.8377	35.4325	31.2337	15.2121	6.94159	18.1774
ADM2	2.29367	0.000143493	0.0026681	0.354651	2.10446	1.33943	5.14827	6.66051	4.46586
TALDO1	0.982858	0.000144951	0.00269256	140.792	223.964	176.351	241.826	424.587	277.522
PDGFRB	0.555189	0.000145779	0.00270528	84.5956	108.558	95.5029	126.423	121.695	126.074
LZTS1	1.18858	0.00014621	0.00271062	11.3515	9.00713	7.33788	23.799	20.6863	10.7191
PTPDC1	0.854065	0.000146827	0.00271938	2.04478	2.62594	2.06258	3.68925	3.81845	3.21475
CD81	-0.756311	0.000147593	0.00272557	95.0381	68.6974	88.1714	47.5455	32.7657	51.6856
FBLIM1	0.795683	0.000147513	0.00272557	75.1994	92.1558	69.3119	117.835	144.557	99.877
ATP2B4	-0.635984	0.000147558	0.00272557	108.022	107.038	114.077	68.133	47.9533	71.0389
A4GALT	-1.06401	0.000147837	0.00272742	8.85525	10.366	9.38856	2.16313	4.8362	5.48078
UNC13B	-0.611348	0.000148367	0.00273452	17.2223	14.0099	16.6485	10.0304	7.76629	9.85342
SLIT2	-0.931526	0.000149893	0.00275995	47.4285	30.5551	41.162	17.9022	12.1086	25.7886
CABCOCO1	-1.86807	0.000150229	0.00276345	2.42059	1.71449	2.74912	0.552394	0.128475	1.00925
FHL2	0.85062	0.000150858	0.00277233	275.753	279.749	274.286	385.223	593.86	335.73
SLC26A4	-1.12678	0.000151335	0.00277839	0.725223	0.527674	1.04674	0.238555	0.264021	0.425244
GJD3	-1.56	0.000151699	0.00278238	0.43777	0.213428	0.377514	0.0974237	0.0939965	0.118011
VSTM4	-0.888397	0.000152242	0.00278962	34.078	22.8202	31.931	14.4737	9.31427	18.8855
TTTY14	0.78491	0.000152867	0.00279837	6.30369	9.7008	8.01372	10.4894	13.512	12.5455
ATXN1	0.655546	0.000153443	0.00280156	14.738	17.7247	19.0034	20.077	28.9461	22.2812
KCNH1-IT1	2.76407	0.000153414	0.00280156	0.0987085	0.743987	0.261345	1.56424	3.89136	1.08739
ST3GAL1	0.763457	0.000153486	0.00280156	17.8839	23.5958	18.4088	32.5273	30.3931	26.5438
ASIP	-2.22839	0.000154642	0.00281994	1.97916	0.855716	2.06712	0.297759	0.100997	0.507934
ZNF641	0.563884	0.00015501	0.00282392	2.20932	2.78335	2.95693	3.45135	3.45049	3.42286
SMS	0.697948	0.000156007	0.00283936	75.2814	107.03	89.178	112.448	155.351	120.831
TRIM22	0.705859	0.000156413	0.002844	54.3884	62.9362	61.9353	76.4264	80.4285	102.714
OSR2	-0.876116	0.000157493	0.0028609	41.4783	35.1286	35.2558	20.8612	11.6065	21.621
POGLUT1	0.449938	0.000158404	0.00287468	24.5962	22.869	24.0996	28.9062	27.7067	29.7267
TMEM100	-0.901406	0.000159589	0.00289341	4.3917	2.60034	4.50578	1.81946	1.61248	1.99553
PLOD2	0.747545	0.000160135	0.00290052	54.6544	65.4853	67.0652	78.4561	119.835	77.6835
TGFBR2	-0.821401	0.000160575	0.00290571	26.0115	17.8256	30.5707	12.8807	8.94743	15.2912
GOT1	0.86655	0.000161092	0.00291229	43.8589	74.0442	55.5969	92.1252	111.165	74.2754
ICOSLG	-1.42288	0.000162233	0.00293011	4.22433	2.32356	4.66182	1.153	0.604805	1.97229
ELMOD2	0.455824	0.000163312	0.00294679	15.4787	17.93	20.6831	21.6874	21.6986	21.7324
GEM	-0.881956	0.000164173	0.00295949	83.3429	49.2959	69.3867	32.0784	22.9687	42.6566
ADRA1D	-1.62269	0.000164681	0.00296583	0.790084	0.451375	0.757177	0.205965	0.1012	0.269073
FAM86B1	-1.19339	0.00016493	0.00296748	4.1441	3.1143	3.13481	1.57509	0.657207	1.82337
CNTNAP2	-1.07167	0.000165936	0.00298275	1.73602	1.72728	2.05188	0.630667	0.652175	1.05459
YARS1	0.874805	0.000166153	0.0029838	102.4	197.988	143.961	231.681	272.427	212.463
CADM1-AS1	1.03625	0.000166899	0.00299436	11.0411	17.7596	13.7201	21.4237	30.8033	24.8049
MAPRE2	-0.836065	0.00016768	0.00300268	66.5382	47.9505	67.4115	34.0213	20.1157	35.8115
GPC2	1.0086	0.000167534	0.00300268	0.463152	0.526557	0.362276	0.795705	0.864504	0.743201
TCAF2	-0.581999	0.000168098	0.00300732	2.7234	2.71289	3.35253	1.73978	1.66321	1.7577
HERPUD1	0.777372	0.000168717	0.00301553	290.985	471.607	397.057	590.455	622.496	532.371
KIRREL3	-0.795018	0.000169171	0.00301795	11.4799	19.7665	14.7947	6.73786	9.02796	7.69012
TMEM117	0.575643	0.000169156	0.00301795	4.27572	4.7284	4.56231	6.10392	5.94303	5.75892
COL4A1	2.36316	0.000169713	0.00301907	12.2485	38.9011	22.1653	75.5127	175.876	80.8159
LAMA4	-1.39388	0.000169562	0.00301907	168.419	127.772	182.453	63.9331	18.4934	79.3159
MIR181A2HG	1.21337	0.000169655	0.00301907	26.0316	58.5187	47.8927	56.135	132.813	81.7197
PLA2R1	-1.09635	0.000171118	0.00303857	18.3614	10.5148	18.0959	7.00086	3.65431	8.83417
DNASE1L1	-0.482566	0.000171291	0.00303857	16.8946	15.8577	16.606	10.963	9.62798	10.5692
NIBAN2	-0.478279	0.000171208	0.00303857	56.2791	44.4891	56.3252	32.326	32.5216	34.6556
SEC11A	0.474999	0.000171844	0.00304307	140.729	140.759	141.69	167.317	175.844	176.463
SEL1L	0.561449	0.000171867	0.00304307	84.9809	115.583	113.816	136.842	140.625	129.8
RAB31	0.557966	0.000172674	0.0030545	31.4218	33.2322	34.4839	46.9455	38.0787	43.3996
EMCN	-1.38344	0.000173058	0.00305657	0.544781	0.317258	0.629241	0.154896	0.113174	0.241306
LRRC28	0.501403	0.000173114	0.00305657	4.48193	5.53981	5.27656	6.20839	6.3614	6.52618
KDM6B	0.52467	0.00017513	0.00308905	2.86394	2.73445	2.77364	3.0284	3.96514	3.67611
SHISA2	-0.678937	0.00017528	0.00308905	4.95534	5.46655	5.8739	2.77264	2.97494	3.24003
NRROS	-2.32564	0.000177354	0.00311894	0.206194	0.120063	0.154501	0.0372347	0	0.0480638
NHERF1	0.812682	0.000177292	0.00311894	19.0471	27.1738	19.4715	33.2671	38.8528	29.6705
LOC107987013	3.06033	0.000177471	0.00311894	0.0944829	0.1016	0.23732	0.51743	1.71997	0.910856
PITX2	1.30276	0.000178532	0.00313467	81.5721	66.4768	67.5245	111.542	269.631	85.7236
RFX8	-0.917402	0.000180097	0.00315921	14.6387	7.76957	15.2635	5.85075	4.84727	6.89172
CARMN	1.07216	0.000180366	0.00316101	13.4926	30.3253	20.4342	27.6649	49.7849	42.5305
SGIP1	-0.730228	0.00018106	0.00316729	49.897	43.0645	65.3568	24.8356	21.9425	37.788
RARRES2	1.69989	0.000181002	0.00316729	0.838346	0.51752	1.42519	2.554	1.90384	3.49803
SASH1	-0.703421	0.000181524	0.0031722	100.132	71.8402	89.9306	51.9305	36.5153	53.8154
CYFIP2	-0.874932	0.000181676	0.0031722	24.0907	12.8651	17.9584	8.81904	7.61321	10.1806
H2AZ2	0.741733	0.00018213	0.00317719	19.507	23.7036	20.7435	27.6014	40.236	26.3463
ITGAE	0.534024	0.000182332	0.00317779	15.3984	17.95	18.4942	22.9277	20.8139	22.29
TNC	1.10589	0.000182522	0.00317817	563.344	609.799	610.823	1693.69	705.178	939.742
ADAM15	-0.75947	0.00018377	0.00319402	54.4224	41.8771	46.6033	27.5177	17.7487	29.6297
THSD4	-0.726175	0.000183747	0.00319402	7.1231	7.73293	9.72695	4.52056	3.10381	5.49005
SLC29A2	-1.15743	0.000184618	0.00320356	2.42739	2.14721	2.01234	0.886436	0.840779	0.8853
JADE2	-0.767829	0.000184658	0.00320356	2.72604	1.90993	2.86442	1.29316	1.03396	1.56881
F13A1	1.51305	0.00018497	0.00320603	0.198271	0.243206	0.206118	0.536094	0.835927	0.23399
CYYR1	0.673879	0.000185209	0.00320723	10.4405	8.07278	10.8532	14.5343	11.8402	14.91
OSBPL6	0.829309	0.000185474	0.00320855	2.40271	3.71742	3.31674	4.48304	6.26614	3.94171
MORN2	0.512382	0.000185624	0.00320855	36.3275	39.2705	36.6617	47.4261	44.2639	49.8731
COMMD3-BMI1	0.632917	0.000188804	0.00326053	7.13152	7.108	7.81281	10.0582	11.4395	8.49387
MIDEAS	-0.477323	0.00018937	0.00326733	27.7294	23.9927	26.1426	17.0169	15.0058	17.4002
IL4I1	-2.13135	0.000190164	0.00327803	4.44814	1.51304	2.28772	0.960844	0.11387	0.605268
SLC33A1	0.663749	0.000191028	0.00328096	29.5747	40.1371	34.0301	46.51	55.3761	42.7278
H1-0	0.592103	0.000190805	0.00328096	251.255	245.101	248.824	348.05	318.515	323.332
DCAF12	0.507243	0.000190749	0.00328096	24.9654	27.3973	25.3537	31.6608	34.8935	30.8834
IRAK3	-1.10574	0.000190912	0.00328096	1.06162	0.508827	0.805417	0.384921	0.242036	0.3483
ZMIZ1-AS1	-1.50234	0.000191956	0.0032939	1.09666	0.44816	0.754733	0.266955	0.23522	0.214241
CFAP251	0.927185	0.000193115	0.00331079	2.41081	4.5247	3.58696	5.23636	7.42949	4.88837
NQO1	1.07285	0.000193667	0.00331725	264.532	618.117	407.408	627.403	954.953	822.635
PGRMC2	1.01089	0.000194977	0.00333666	17.379	44.2734	32.616	49.1362	61.3118	57.012
LINC00517	-1.43505	0.000195413	0.0033411	1.30974	0.779186	0.845109	0.339141	0.147405	0.48909
ZNF699	0.759312	0.000195768	0.00334414	3.16712	5.06546	4.09374	5.72331	7.06852	5.57689
BTF3L4	0.498645	0.000196397	0.00335187	27.5598	29.8135	30.6724	35.6062	39.8585	33.9519
ARF6	-0.428416	0.000197279	0.00336388	109.994	127.685	133.799	71.2863	87.5489	84.8276
LINC01963	-0.673128	0.000197783	0.00336943	4.04978	3.33926	3.59664	1.59275	2.13492	2.4119
ATXN7L1	-0.807022	0.000198953	0.00338632	8.70414	8.37672	10.7661	4.21552	3.32078	6.6148
ELN	2.62377	0.000200613	0.0034115	10.4394	16.4353	13.4764	100.02	75.2449	39.652
HSPA9	0.663899	0.000200829	0.0034121	85.122	111.912	97.0935	141.092	152.369	115.56
TAF11	0.501265	0.00020146	0.00341877	17.7899	21.5328	21.5552	24.9626	26.0221	24.8529
PPP4R1L	-0.638471	0.000201582	0.00341877	4.44812	3.72036	5.17721	2.1931	2.27679	3.1251
COL4A6	-1.27062	0.000203155	0.00344234	0.964148	0.550977	0.867773	0.326304	0.160194	0.390508
MANSC1	-0.800485	0.000204253	0.00345786	2.46557	2.08313	2.60733	1.15371	0.915979	1.58117
FCMR	-1.89849	0.000204512	0.00345913	0.536724	0.159918	0.388268	0.108942	0.0827193	0.0652746
LIFR-AS1	-0.782001	0.000205103	0.00346604	2.6667	2.53977	3.20124	1.37802	1.03205	1.92997
MRGPRF	-1.02249	0.00020573	0.00347353	89.2859	61.4936	74.9332	38.9618	18.8865	40.7043
FRY	0.830181	0.000206424	0.00348213	0.76194	1.42295	1.1973	1.88833	1.47314	1.93124
NFE2L2	0.520084	0.000207245	0.00349287	108.103	114.923	112.156	131.839	160.796	131.061
TMEM45A	0.730858	0.000208346	0.0035083	60.3941	96.0217	88.1117	111.262	130.715	114.722
ROR1	-0.602679	0.000208616	0.00350973	3.85826	4.33665	4.34483	2.2409	2.45727	2.6011
KATNAL2	-0.725381	0.000209235	0.00351701	3.41022	3.11878	4.68691	2.02306	1.57094	2.37561
PCDH9	-0.837856	0.000209726	0.00352213	61.9538	47.7446	69.9361	28.3323	20.3666	40.552
ABCA9	-1.16386	0.000211415	0.00354735	1.78393	1.37076	2.7394	0.605185	0.485491	1.24819
GLYATL1	-0.678896	0.00021248	0.00356205	3.51279	4.05931	4.30708	1.60388	2.31442	2.67153
NCOR2	0.954743	0.00021342	0.00357148	2.24308	2.19118	1.62601	3.19108	4.46815	2.73074
MICAL2	1.44595	0.000213404	0.00357148	17.8262	24.698	15.8436	37.909	77.7833	23.9211
LRIG3	-0.948054	0.000215113	0.00359059	86.7568	71.6234	81.2383	41.8859	21.1334	47.2428
AKAP5	0.926845	0.000214959	0.00359059	0.23962	0.381775	0.388162	0.535331	0.640819	0.508283
SPOCK3	-1.93464	0.000215132	0.00359059	2.68113	2.08747	2.60465	0.736613	0.141601	0.846884
LINC00899	-0.90167	0.000215445	0.00359265	3.77789	3.58289	5.09864	1.45979	1.67621	2.79542
NTRK3	-0.905426	0.000217395	0.00362142	0.342049	0.340426	0.382157	0.181079	0.156825	0.161765
CDK5	0.55757	0.000217553	0.00362142	27.2807	22.2689	26.8599	34.2115	31.6937	33.1908
BMPR1B	1.07197	0.000217792	0.0036222	1.51947	2.73437	2.86007	3.11597	6.28216	3.69831
GTF2A2	0.638786	0.000218673	0.00363367	57.834	70.8821	62.7099	76.6958	105.415	80.9301
LINC01010	-1.76738	0.000219677	0.00364714	0.537922	0.559013	1.05187	0.094577	0.214285	0.250437
LINC02709	0.826547	0.000220753	0.00366179	1.28605	2.0539	1.63221	2.55535	2.62217	2.6118
L3MBTL2-AS1	1.43263	0.000221068	0.0036638	0.764949	3.04861	2.69031	5.78291	4.03313	5.47041
LIMS1	0.808296	0.000222355	0.00368191	33.3853	39.0599	34.1169	48.166	72.3064	43.7572
ZNF419	0.671509	0.0002231	0.003691	4.77922	5.23033	5.68623	7.52567	8.16245	6.22103
IFT27	0.515536	0.000224426	0.0037097	87.3888	84.0679	86.3781	111.887	98.7969	114.987
CALM2	0.802266	0.000226146	0.00373487	1853.9	2711.7	2348.68	2973.92	4647.62	2982.45
GREM1-AS1	0.808082	0.000227742	0.00375794	10.7627	15.8485	11.9257	19.0054	20.618	19.9403
NXPH4	1.92005	0.000230196	0.00379182	0.101549	0.260949	0.215568	0.484631	0.952115	0.467726
AUH	-0.988956	0.000230058	0.00379182	27.4098	14.4352	20.2057	9.64984	6.30997	11.9174
STX1A	-0.753099	0.00023111	0.00380356	33.8831	20.8211	32.1566	15.4127	15.2537	14.6518
UNC50	0.419729	0.000231694	0.00380654	87.8375	88.7753	100.308	97.2074	109.986	120.327
PGA5	-3.54225	0.000231595	0.00380654	1.07436	0.288209	1.1175	0.143688	0	0.0453807
BLOC1S2	0.460821	0.00023333	0.00383009	51.7591	49.8227	59.8399	59.5939	71.8609	64.0575
FAM86B3P	-0.897781	0.000234409	0.00384447	3.51319	2.95822	3.53643	1.73688	1.15288	1.84357
FLG	-0.703196	0.000235009	0.00385097	0.58673	0.484925	0.460478	0.245854	0.276912	0.314244
LINC00954	-2.00739	0.000237403	0.00388683	1.00601	0.47593	0.945812	0.126652	0.0890023	0.329272
ANKRD18B	-1.41853	0.000240397	0.00392904	0.274403	0.35357	0.436467	0.0913804	0.0621202	0.201776
KTI12	-0.805459	0.00024022	0.00392904	18.2295	11.1539	14.3284	7.91439	7.53219	6.58833
ARMC9	0.504696	0.000243328	0.00397351	37.6886	32.9045	40.3971	47.5008	39.718	51.7925
GGH	0.887949	0.000244744	0.00398975	18.164	34.9163	28.8671	34.7269	56.7671	42.122
KIRREL3-AS2	-1.68448	0.000244601	0.00398975	3.99168	7.52478	5.55438	0.748772	2.49836	1.45942
DPP4	-2.45919	0.000245046	0.00399123	6.35721	3.97779	6.50713	0.697474	0.222034	1.8645
COMMD6	0.485745	0.000245402	0.00399359	108.863	99.5603	109.917	138.044	119.99	134.973
CSGALNACT1	-1.46334	0.000245668	0.00399448	5.7471	2.4346	4.86554	1.60679	0.621577	1.97907
COA6	0.428228	0.000248554	0.00403794	36.8314	34.1237	39.1448	38.0494	42.1964	51.1761
NFXL1	0.395695	0.000251041	0.00407483	9.87535	9.86497	10.4919	11.6751	11.1102	12.315
ADAMTS5	-1.088	0.000251409	0.00407732	1.94102	3.75937	2.83014	0.793294	0.992408	1.82433
ZSWIM6	0.476781	0.000251708	0.00407867	4.249	4.0305	4.80139	5.23502	5.60036	5.17294
CARM1	-0.528397	0.00025203	0.00408039	19.2891	17.7418	18.4283	12.3096	10.2695	11.324
HAS3	0.818378	0.000252758	0.00408866	0.575976	0.863933	0.705074	1.03833	1.19956	1.09165
MICU1	0.503028	0.00025323	0.0040928	66.6165	70.6138	65.1072	84.7719	88.883	79.2229
HOXD8	0.500593	0.000254508	0.00410994	11.1117	12.4328	13.8298	14.237	15.2328	17.2124
AMPD3	-1.32024	0.000255188	0.00411741	10.8565	5.54602	8.09399	3.87249	1.28744	3.52165
FADS2	1.30136	0.000262136	0.00422592	140.516	549.302	262.395	626.983	754.82	698.59
ARPC2	0.587792	0.000263196	0.00423938	852.408	1047.59	884.394	1159.03	1353.68	1184.43
SHLD2P3	0.566694	0.000263782	0.0042452	2.99017	3.9777	4.10471	4.38597	5.09543	4.9435
HIBADH	-0.644379	0.000266389	0.00428351	138.781	120.916	134.692	77.187	57.038	89.5337
RDH11	0.788001	0.000268503	0.00431383	87.1032	148.359	105.688	159.483	203.858	156.288
INHBA	1.29857	0.00027085	0.00434785	69.1875	130.04	74.1979	155.537	298.941	139.041
RNF144B	-0.944787	0.000273163	0.00437384	13.5361	19.536	12.1355	5.74707	6.19544	9.15908
ODAD2	-0.960757	0.000272866	0.00437384	1.98871	2.39567	2.38641	0.949239	0.666078	1.48958
KCTD15	0.692904	0.000273052	0.00437384	15.0857	21.0207	17.2887	26.946	26.0804	22.8506
GABARAPL1	0.956491	0.000274232	0.00438724	31.08	58.2626	45.3993	61.1566	102.814	66.195
SLC35F4	-1.68414	0.000275114	0.0043958	0.377219	0.308295	0.59078	0.0394397	0.188665	0.127358
TPGS2	0.478364	0.000275231	0.0043958	174.141	204.019	183.045	220.023	245.19	225.133
XPNPEP2	-2.07676	0.000276094	0.00440215	1.90645	1.16054	1.55584	0.47384	0.0434575	0.454273
KRT80	0.70497	0.000275957	0.00440215	1.05786	1.41186	1.29238	1.77123	1.99166	1.62689
CFAP299	-1.43919	0.000281211	0.00447995	3.53031	2.03675	3.4716	1.34789	0.410534	1.17423
LOC101927543	-1.74342	0.000281672	0.00448038	1.47932	1.38548	1.77522	0.177087	0.594282	0.461109
GDF5	-1.13528	0.000281712	0.00448038	41.6741	29.9656	48.7415	19.3904	7.92884	20.9674
MGP	1.93882	0.000282124	0.00448317	0.88648	0.424073	0.561499	3.72112	1.0457	1.46515
TLE1-DT	-1.73195	0.000282673	0.00448811	0.787134	0.745617	0.726623	0.189137	0.0979177	0.34223
ST6GALNAC3	-1.05987	0.000284186	0.0045008	7.78537	3.60733	6.37368	2.82272	1.91137	2.79665
TRAF4	0.58791	0.000284126	0.0045008	14.9755	13.8567	14.7577	17.597	21.5112	18.7418
FBXL22	0.857187	0.00028407	0.0045008	1.05031	1.22383	1.24359	1.42048	1.84296	2.39016
SELENOP	-2.58265	0.000284923	0.0045087	12.6141	3.52443	10.935	1.53474	0.37106	2.1387
PHIP	-0.373249	0.00028627	0.00452623	13.9144	13.1	15.2725	9.15572	8.84198	10.8688
IMMP1L	0.625133	0.000287433	0.00454082	9.51182	12.6047	12.5455	15.4139	16.9701	14.5397
FILIP1	-0.705959	0.000287897	0.00454435	1.65214	1.30841	1.61107	0.655599	0.966856	0.880094
GTF2IP1	-0.40435	0.000288466	0.00454954	10.1795	10.764	11.9243	7.22916	7.30474	7.32263
ARHGAP31	0.847305	0.00028906	0.0045551	20.6452	19.7991	15.9668	34.3625	32.0119	22.8564
ARSD	-0.535755	0.000289448	0.00455742	6.59904	6.0325	7.28915	3.77581	3.598	4.78848
ZNF860	1.61226	0.000293101	0.0046111	0.130081	0.0953445	0.112468	0.406152	0.241834	0.256686
ZNF75D	-0.660819	0.00029433	0.00462659	7.90545	5.91296	7.95294	4.05645	3.62544	4.47682
CLIC4	0.485392	0.000294697	0.00462851	573.412	701.743	685.033	809.879	847.4	754.415
PTEN	0.358934	0.000299956	0.00470335	9.26753	9.61721	11.2768	10.7548	11.1822	12.1533
TBCCD1	0.430727	0.00029996	0.00470335	30.3339	32.3193	31.9191	37.9399	37.5872	36.8236
PPME1	2.75445	0.000302083	0.00473271	61.6149	83.4835	68.1538	168.336	951.973	139.204
IGDCC4	-1.07378	0.000305726	0.00478583	9.38129	6.18118	9.53272	4.0121	1.8694	4.67489
TSEN2	-0.666785	0.000309534	0.00484143	23.8371	17.6389	22.0136	11.6768	9.37392	14.4655
NBL1	-1.02308	0.000309849	0.00484235	4.62024	3.00635	2.58408	1.75253	1.38103	1.31482
ACTR2	0.51658	0.000310224	0.00484421	295.147	392.598	340.994	425.573	449.512	422.455
SAMHD1	-0.949597	0.000313069	0.00488275	16.2586	10.3242	16.394	7.47047	4.27316	7.88634
LRRC34	-0.559591	0.000313209	0.00488275	3.11679	3.01372	3.93226	1.99343	1.72628	2.29009
PREX1	-1.1278	0.000315132	0.00490869	6.40356	3.08914	5.28369	2.3777	1.14901	2.45823
DTNA	-0.999865	0.000317369	0.00493247	14.5881	9.12377	13.3237	6.17069	3.10668	7.14915
VXN	-0.98258	0.000317422	0.00493247	1.05616	1.21561	1.15282	0.450196	0.357214	0.741278
FZD8	2.15284	0.000317499	0.00493247	0.111882	0.013907	0.125067	0.17334	0.624641	0.1776
CTIF	0.908609	0.00031782	0.00493247	14.222	23.2698	16.4073	25.7778	39.8444	23.4847
PRSS12	-0.649609	0.000317963	0.00493247	12.0233	14.8143	19.4816	7.51494	7.89751	10.6189
S100A6	-0.610453	0.000322275	0.00499527	6638	4826.65	5326.08	3441.85	2960.5	3327.39
NOTCH2NLC	-0.546296	0.000323379	0.00500826	26.3565	29.5466	32.8276	13.7791	18.4499	21.7189
LINC00842	1.05344	0.000323763	0.00501012	0.794179	1.0003	1.00414	1.15504	2.50181	1.4587
TH	-2.96774	0.000324771	0.0050134	1.31129	0.361396	0.489943	0.173732	0.0137189	0.0548902
MIA2	0.488814	0.000324715	0.0050134	10.547	13.887	14.5152	15.0745	15.6922	17.3978
LOC112268136	0.88488	0.000324725	0.0050134	3.13811	3.66592	3.37806	5.7417	4.58691	6.29905
CAV1	-0.570925	0.000328084	0.00506041	1234.18	997.202	1046.13	587.275	694.377	675.409
CAMKK1	-0.626754	0.000329175	0.0050731	8.8954	5.85012	7.83299	4.22312	4.33664	4.3563
SNCG	-1.41905	0.000329878	0.0050798	3.6622	1.67776	2.43937	1.3004	0.43416	0.840152
PGD	0.864715	0.000330522	0.00508557	77.2622	133.16	89.9716	139.071	201.624	142.6
CXCL16	-1.05034	0.000333016	0.00511978	1.56056	1.46572	1.59008	0.467711	0.64094	0.880357
FBXL9P	-0.723959	0.000335387	0.00515204	8.17026	6.19807	8.2053	4.44594	3.18228	4.42673
ABCC6	-1.35141	0.000335795	0.00515413	2.78505	1.84736	2.45545	0.876027	0.402876	1.20609
CKB	-0.775141	0.000338953	0.00519838	24.8148	23.5294	26.5039	8.53084	16.7149	13.5614
CKAP4	0.529154	0.000339585	0.00520384	83.5984	101.044	100.363	121.837	123.603	116.165
LYST	-0.564222	0.000340798	0.00521822	7.0278	7.08412	8.23865	3.45389	4.31069	5.6858
PGM5	2.21205	0.000341329	0.00522212	0.119577	0.108966	0.140512	0.364376	0.951674	0.141739
H2BC4	0.748585	0.000342075	0.00522929	7.41597	9.65571	11.689	11.7033	16.609	14.1317
SALRNA1	-1.16442	0.000343068	0.00523601	2.47473	3.04948	3.41363	1.03812	0.903205	1.58974
CD83	-1.52066	0.000343065	0.00523601	11.828	5.47316	8.57218	3.60858	0.911946	3.47902
PAX6	2.65449	0.000344157	0.0052484	0.0994078	0.116728	0.0809501	0.294054	1.22178	0.0944332
HECW2	-0.83148	0.000345831	0.00526247	2.42685	1.52314	2.05996	1.09411	0.702226	1.19711
ATXN2L	0.874578	0.000345915	0.00526247	17.5119	34.0512	24.0472	40.3329	47.724	33.6603
MEDAG	-2.58004	0.000345764	0.00526247	0.586599	0.313312	1.1838	0.0326757	0.0222413	0.259887
VAV2	-0.607196	0.00034757	0.00528341	7.5618	5.68328	8.30347	4.47541	3.53925	4.42083
PLPPR4	-1.22212	0.000349744	0.00530791	5.59305	7.07274	6.43955	2.71032	0.994798	3.60125
HSPA13	0.912395	0.000349707	0.00530791	36.9295	64.8325	50.1423	74.7812	111.769	64.2319
LINC01750	2.42532	0.000351305	0.00532306	0.0255767	0.0739809	0.0514768	0.153186	0.397168	0.160026
IFI27L1	0.523037	0.000351301	0.00532306	22.0012	23.3498	24.6893	28.1717	30.422	30.1616
IARS1	0.802776	0.000351832	0.00532678	129.456	251.098	187.912	290.938	316.817	263.699
ZNF667-AS1	0.573459	0.000352415	0.00533134	34.9972	31.2503	31.1609	44.1075	42.4619	41.4034
TMEM119	0.674995	0.000354355	0.00535212	396.371	427.33	380.552	642.642	499.963	551.891
COL5A2	0.644539	0.000354198	0.00535212	236.214	318.833	282.886	415.957	364.002	371.824
ATP6V0B	0.661478	0.00035599	0.00537253	172.322	192.511	169.718	217.339	292.334	238.301
PPP1R12A	0.49831	0.000357634	0.00539304	116.784	134.237	116.614	152.844	159.405	146.1
PAPPA	-0.561793	0.000358577	0.00540294	22.6639	26.449	31.6322	12.2418	17.4221	18.7228
COL11A1	2.43358	0.00036033	0.00542503	12.4856	83.9724	30.3958	181.818	242.019	183.577
ABCA1	0.722364	0.000361983	0.00544224	13.8897	12.7611	23.6661	20.0945	24.1096	28.5991
ARID5A	-0.863674	0.000362223	0.00544224	39.1584	20.9655	28.2947	15.9348	12.8412	14.1563
SHISAL2A	-0.846519	0.000362336	0.00544224	1.96858	1.93961	2.56006	0.813706	0.995435	1.38358
CDK17	-0.50061	0.000363275	0.00545201	78.0668	58.0048	78.8736	43.1182	44.6024	46.2129
HPDL	-0.791537	0.000364157	0.00546092	2.32722	1.54534	1.80934	0.951566	0.944015	1.0182
BASP1	0.518591	0.000365355	0.00547454	13.5848	13.8487	14.4381	18.0123	18.2917	16.4507
LYNX1	-0.851759	0.00036874	0.00552087	0.928967	1.00434	0.998713	0.466774	0.384198	0.590124
NCEH1	-0.756025	0.000370157	0.00553771	9.25703	9.83083	11.0525	3.68634	6.8104	5.28027
TMEM191C	1.48607	0.00037236	0.00556626	0.61873	0.465949	0.58688	1.38122	1.21504	1.57055
SLC9A5	-0.648727	0.000377124	0.00563303	3.02148	2.96052	3.98382	1.90268	1.61731	2.06827
CTHRC1	0.627456	0.000378318	0.0056464	1469.9	1417.65	1690.75	2150.82	1764.77	2320.47
PPTC7	-0.5716	0.000379799	0.00566403	3.13366	2.43203	3.23239	1.66779	1.59365	1.97118
SERF1B	0.47354	0.000380775	0.00567354	35.8037	36.4085	39.9126	42.2097	42.6853	52.9778
MELTF	-1.19738	0.000381036	0.00567354	4.42243	2.41536	3.78972	1.80349	0.735624	1.53154
CLDN1	-2.75909	0.00038511	0.00572968	3.54418	1.48324	1.31491	0.491776	0.0516712	0.287
CABP1	-2.25363	0.000385646	0.00573316	0.607758	0.604152	0.702116	0.145666	0.0710639	0.137879
C12orf75	-0.764073	0.000388419	0.00576983	458.891	595.953	497.816	259.114	232.811	320.451
DLC1	1.03047	0.000389023	0.00577428	108.248	153.016	104.527	198.166	316.359	141.986
TSPAN9	0.529723	0.000390236	0.00578773	12.2202	13.0673	13.5114	17.6058	14.3552	17.4075
SLC7A2	-1.31258	0.000391826	0.00580676	0.202518	0.219343	0.425996	0.104719	0.101155	0.0899814
BIN1	0.621364	0.000392225	0.0058074	24.0628	25.8627	19.9289	32.6595	33.1043	29.2755
ZNF281	0.609626	0.000392493	0.0058074	33.1955	31.8261	29.3526	41.9138	48.5172	36.4957
PDE1C	1.14779	0.000392791	0.0058074	6.08169	17.4664	10.0408	18.3031	28.713	18.6215
BLMH	0.507976	0.000394428	0.00582705	19.6526	21.6789	20.4531	26.6993	26.0353	24.6537
TMEM14B	0.379783	0.000398698	0.00588554	134.155	128.463	131.751	148.36	146.793	158.539
HTATIP2	0.530565	0.000399192	0.00588824	26.6156	31.9749	36.6197	33.7267	39.2379	48.7642
G0S2	-1.02811	0.000400682	0.00589688	2.31068	1.85843	2.64887	0.686813	0.969537	1.31642
SV2A	0.708693	0.000400446	0.00589688	13.6783	20.8921	14.6771	23.38	25.54	22.1679
ATP2A1-AS1	1.18602	0.00040126	0.00589688	1.446	1.54625	1.98806	2.67908	4.58338	2.68978
H3C1	-1.79492	0.000401337	0.00589688	6.31345	3.28647	5.31317	2.10553	0.429759	1.22227
H2AC17	-1.1004	0.000400812	0.00589688	10.1257	5.36477	7.56639	3.95654	2.54917	2.9777
ANKDD1A	-1.02643	0.000403087	0.005918	3.7058	2.54755	3.79457	1.77108	0.819203	1.76301
NUDT9	0.394717	0.000416895	0.00611597	32.1375	31.1673	34.281	35.0571	37.7642	40.593
SREBF1	1.08027	0.000417744	0.00611893	1.77949	4.5652	2.42831	5.46262	5.80274	5.12963
RAMP1	1.33224	0.000417476	0.00611893	2.44646	1.82764	2.00327	4.1816	6.35815	3.37049
ZNG1B	0.428301	0.000419523	0.00614023	54.1413	52.8162	53.3211	61.6039	65.3186	63.5614
KCNJ6	-0.784949	0.000424736	0.00621172	0.880362	0.727294	1.01966	0.299057	0.47685	0.581358
ENG	-0.631205	0.000425296	0.0062151	120.567	104.796	120.881	69.9782	48.8526	79.1574
CD47	-0.659532	0.000425706	0.00621629	85.2875	60.668	79.8073	41.2811	34.1005	51.4768
OSTC	0.48036	0.000426266	0.00621966	720.096	819.728	843.102	934.496	980.135	1017.69
PDSS2	0.4593	0.000428207	0.00624317	6.78481	7.76701	7.97576	9.2573	8.54566	9.48894
ARMH4	0.442678	0.000429068	0.00625091	34.2018	35.9615	37.407	45.4526	41.4953	41.6275
MYL6	0.618408	0.000430955	0.00627356	4473.41	5880.42	4770.88	6507.44	7504.93	6490.8
COL14A1	-2.04483	0.000431459	0.00627607	46.0428	15.7943	37.8211	8.78697	2.63568	10.0072
MOB3B	2.0935	0.000434017	0.00630842	0.176615	0.0464354	0.164118	0.427139	0.844624	0.155016
LINC01993	-1.35089	0.000434684	0.00631327	0.361085	0.505232	0.698793	0.139384	0.192229	0.216477
SNORA62	-1.00189	0.0004367	0.00633768	45.4128	42.2354	44.6856	15.3921	20.1165	23.0385
GPAM	0.634808	0.000438355	0.00635682	9.63848	8.63458	10.0666	12.4256	15.6139	10.5405
SNCA	-1.16518	0.000440216	0.00637891	1.49707	0.806702	1.50566	0.455953	0.349639	0.705603
ISG20	-1.30175	0.000444008	0.00642893	5.64614	4.26558	4.1592	2.14631	0.790213	2.15865
TUBG2	-0.886869	0.000455733	0.00658359	47.5042	35.588	49.6344	25.0676	13.1206	25.0658
TCP11L2	0.781509	0.000455665	0.00658359	1.92981	2.60155	2.55537	3.27725	4.04611	3.38479
INPP5F	0.598565	0.000455561	0.00658359	14.5809	20.1898	17.1214	24.0741	23.274	21.7809
CBLN3	-1.23253	0.000457676	0.00660643	3.30596	2.17267	2.41907	1.26837	0.529865	1.18396
BTG1-DT	-1.9969	0.000458013	0.00660643	0.810247	0.478001	0.725827	0.0941977	0.120466	0.246078
EPHA5	-0.79567	0.000458748	0.00661199	0.586692	0.770093	0.716301	0.305648	0.38899	0.359724
SMARCC2	-0.522574	0.00045937	0.00661591	136.836	119.674	128.734	84.7232	66.6256	85.7019
ATP9A	-0.64575	0.000460947	0.00662861	27.5278	18.104	24.9918	14.0706	11.3446	14.4483
ULBP2	1.14036	0.000460953	0.00662861	2.7995	5.43432	3.79115	6.29507	10.6845	6.35823
CRYBG3	-0.526903	0.000461669	0.00663387	10.1612	9.22452	12.4916	6.97959	5.45066	6.99894
HLA-DRA	-1.83767	0.000464296	0.00666654	2.87183	1.28667	1.88902	0.808999	0.0868455	0.598513
TOX	-0.963263	0.000466925	0.00669921	19.5349	16.8014	18.9715	9.03159	4.43738	11.8161
TP53INP2	0.847759	0.000467682	0.0066999	1.29878	2.23108	1.7732	2.51907	3.46868	2.39575
IRF2BP2	0.398594	0.000467466	0.0066999	21.9961	22.9803	29.4869	25.9949	28.701	31.7564
SPTSSA	0.475793	0.000472513	0.00675886	95.1862	110.665	101.252	114.747	139.647	122.856
STYXL1	0.427696	0.000472198	0.00675886	57.4515	59.7951	63.2412	68.7658	74.0778	71.1266
SACS	-0.596718	0.000473323	0.00675935	18.3419	15.4166	18.3231	11.3169	9.06347	9.88771
THBS4	-1.43582	0.000473088	0.00675935	2.7653	1.14733	2.81093	0.983593	0.325884	0.869403
PSD4	-0.714123	0.000473619	0.00675935	1.09008	0.730202	1.10589	0.46552	0.60566	0.499729
STMND1	3.96832	0.000475222	0.00676719	0	0	0.090496	0.252992	0.74117	0.210894
NKAPL	0.702592	0.000475371	0.00676719	2.11656	2.3073	2.70317	2.66837	3.39511	4.2271
RWDD3	0.463919	0.0004756	0.00676719	51.8675	47.8602	55.8432	62.761	58.1961	68.454
ANP32B	0.528168	0.000474635	0.00676719	100.39	123.04	108.884	131.041	158.995	132.719
CEP250	-0.555923	0.000477154	0.00678419	16.3951	14.956	16.2503	10.5084	8.15239	9.87941
LINC00539	-0.672139	0.000477569	0.006785	15.9048	13.4861	15.1375	7.38755	9.03542	8.29824
PLCD4	-1.82281	0.000478662	0.00679542	2.95765	0.982368	2.06261	0.668945	0.133955	0.707543
GTF2E1	0.732151	0.000479465	0.00680171	8.59779	10.1168	9.93808	12.1614	18.481	11.1253
DNAJB5	0.668746	0.000480334	0.00680893	10.3113	13.9331	10.3319	16.6512	17.6398	14.1285
STK38L	0.917661	0.000483395	0.00684719	12.6545	18.2725	13.4027	20.1336	34.9138	18.7461
NTNG1	-1.08286	0.000487482	0.00689991	33.9248	21.3328	34.8193	15.4728	6.04189	15.9958
CCDC102B	-2.25437	0.00048829	0.00690102	7.29706	2.90154	6.03541	1.04443	0.253652	1.76339
SLC38A7	0.535941	0.00048814	0.00690102	16.489	18.8829	17.3823	21.9293	23.9308	21.5902
ADAMTS9	0.970383	0.00048992	0.00691888	0.413183	0.827043	0.699413	1.20157	1.12127	1.00021
KIF5A	0.651088	0.000491181	0.00693152	1.12437	0.989946	1.17964	1.40751	1.75117	1.39403
ZSWIM4	0.855903	0.000493111	0.00695356	3.3752	3.00472	2.87713	4.57855	6.30713	3.86966
C15orf48	-1.82218	0.000493513	0.00695405	3.65042	1.54806	1.37835	0.688111	0.156196	0.858876
SORL1	-1.1374	0.000493949	0.006955	2.3979	1.7973	2.32557	1.02626	0.415436	1.18934
XPO6	-0.441522	0.000497663	0.00700209	23.2302	20.4319	23.1425	14.622	12.6964	16.1952
CTSB	-0.630173	0.000500979	0.00703828	979.402	671.518	856.365	490.526	418.111	524.868
RDH5	-1.69744	0.00050069	0.00703828	1.28368	0.85002	1.12612	0.137835	0.265712	0.509097
PYCR3	-0.676925	0.00050148	0.00704008	33.6803	32.4829	28.3545	20.8009	14.9548	16.3431
DPAGT1	0.412496	0.000504747	0.00708069	55.9208	56.5398	56.362	66.4258	65.6491	66.2142
C2orf27A	0.507227	0.000505275	0.00708283	8.78189	9.38507	10.2933	10.9437	13.6136	10.9999
AGPAT4	0.491692	0.000509611	0.00713534	4.13382	4.36866	5.23188	5.58427	5.91003	5.44963
VAC14-AS1	-1.12638	0.000509775	0.00713534	1.64983	1.23846	2.39852	0.58455	0.583813	0.9731
AP2M1	0.553774	0.000512249	0.00716467	1089.79	1272.24	1111.96	1468.34	1680.68	1344.25
LINC02449	-0.903105	0.000514554	0.00719158	7.66008	6.69033	8.32831	2.38321	3.239	5.21658
KCNA4	-3.12427	0.000521466	0.00728281	0.254058	0.0851571	0.17048	0	0.0233775	0.0298485
LIPC	-1.56273	0.000522149	0.00728697	3.94347	1.64844	3.23705	1.09013	0.290812	1.27658
TAPBPL	-1.05157	0.000525812	0.00733267	39.6748	24.7202	32.2279	16.7966	7.01548	17.5542
CSAD	-0.602188	0.000526241	0.00733325	9.60521	8.0667	10.1236	5.45552	4.51318	6.20944
RMND5A	0.420747	0.000530283	0.0073787	13.5456	14.0921	14.9979	16.4988	17.6817	16.0361
PLB1	-0.96291	0.000530077	0.0073787	0.767349	0.601219	0.662063	0.309605	0.240549	0.376371
RBL1	-0.550262	0.000531161	0.00738548	4.83074	5.39517	6.09722	3.34144	3.40938	3.01889
APOBEC3F	-0.6365	0.000531862	0.00738781	14.0711	11.7672	13.9853	8.24385	6.20996	8.15101
GK	-0.462153	0.00053211	0.00738781	6.54032	5.78593	6.95162	3.91911	3.98961	4.44764
MIR22HG	0.913041	0.000534834	0.00742019	58.4972	73.8562	51.0031	110.324	119.285	73.8147
TRIL	1.2207	0.000539388	0.00747788	12.5565	6.24153	12.9351	30.0735	11.7785	22.6628
LINC00662	0.545866	0.000542324	0.00749133	7.01162	8.42472	7.96463	9.206	10.8955	10.0676
ALG2	0.521896	0.000542064	0.00749133	43.0123	47.2783	44.0704	54.4656	63.8865	51.6398
CFAP69	-1.1917	0.000542339	0.00749133	3.52155	1.76285	3.00927	1.04313	0.597298	1.60768
DACH1	4.17361	0.000541265	0.00749133	0.00492003	0.0212196	0	0.0266586	0.351577	0.0375281
CTNND1	0.578394	0.000541801	0.00749133	86.1923	114.83	91.7783	128.797	138.059	118.637
ATG9A	0.592461	0.000544936	0.00752171	51.8102	68.681	55.3935	74.8959	86.4348	72.6933
SMIM10L1	0.505673	0.000553309	0.00763172	27.5821	31.2032	30.3096	33.6197	41.4376	36.5962
DNAJC9-AS1	0.627257	0.000554926	0.00764844	4.64547	3.81961	5.36521	5.66719	6.74173	6.35999
EEF1AKMT4	0.590851	0.000555419	0.00764966	10.2854	8.15435	8.48803	11.5242	12.1958	12.2177
DNALI1	-1.17261	0.000558879	0.0076917	17.0003	6.78016	12.7787	5.15781	2.83661	6.45588
COTL1	0.993515	0.000559584	0.00769581	66.5295	74.3515	78.2549	113.937	174.79	92.9336
MID1	-0.652998	0.000560553	0.00770353	21.0427	32.0911	23.9827	14.0808	13.1235	16.3119
ITGA6	-0.563422	0.000565735	0.0077691	8.14421	7.28368	8.69349	4.14858	5.80221	4.42202
HOTAIRM1	0.955574	0.000568198	0.00778595	1.7297	1.8558	3.01461	3.21759	3.42619	4.64074
CASTOR3P	-0.769368	0.000567429	0.00778595	3.43388	2.28068	3.52363	1.50287	1.26799	2.03095
SLC39A10	-0.528053	0.000568088	0.00778595	30.7053	27.4294	35.4026	18.9746	15.3121	23.0566
SH3PXD2A	0.755676	0.00056882	0.00778884	12.5821	14.4902	15.7459	16.346	29.1917	17.9801
C19orf73	1.13485	0.000569529	0.00779291	1.27912	2.25313	1.38362	3.38793	3.11672	2.97573
LOC101929479	0.823277	0.00057112	0.00780902	1.94577	1.56908	1.26762	2.38754	2.4332	2.69664
EPHA2	0.786874	0.00057312	0.00782467	8.73508	7.54143	7.44064	9.92644	16.4157	9.78443
PDE4DIP	-0.567254	0.000573506	0.00782467	56.8798	59.5841	61.0204	36.1312	26.72	43.3962
CTDSP1	-0.532846	0.000573408	0.00782467	30.589	24.865	30.1101	17.8037	15.6474	18.7635
PLCD3	-0.736351	0.000576848	0.0078646	5.61878	3.27844	5.66937	2.31614	2.33626	3.08726
CNN3	0.587455	0.00057883	0.00788593	1113.98	1270.37	1117.25	1480.52	1795.22	1360.56
CBX2	0.842667	0.000582199	0.00792154	0.718959	0.898674	0.867246	1.24822	1.66551	0.989286
ITPR1	0.719053	0.000582468	0.00792154	0.637305	0.512192	0.77769	1.08321	0.754962	0.938848
GTF2H5	0.393883	0.0005827	0.00792154	11.9334	13.1677	13.2665	14.4184	13.4931	16.689
EXOSC6	0.744976	0.000583368	0.00792492	26.4562	46.3831	37.2161	43.9366	63.8323	55.3155
STARD4-AS1	0.554154	0.000589994	0.00800385	7.64742	11.0807	9.23086	11.0497	12.9382	12.29
GJB2	1.3723	0.000590025	0.00800385	1.07233	0.315482	0.665203	2.15402	1.3405	1.15879
LINC01085	-1.52258	0.000593564	0.00804609	0.407784	0.525332	0.428532	0.184791	0.0674583	0.165856
TTYH3	0.412278	0.000594957	0.0080592	21.9708	24.4621	26.428	28.8264	27.3665	29.1277
ATP5MF-PTCD1	-1.30427	0.000595475	0.00806044	0.338377	0.987002	0.768154	0.308544	0.161416	0.269093
NOTCH2	-0.421261	0.00059683	0.00806937	40.3377	42.1136	39.5249	27.789	24.9708	27.736
PPM1H	1.71982	0.000596988	0.00806937	0.157858	0.776625	0.328182	0.649906	2.02942	1.01074
FGFR1OP2	0.4248	0.000598307	0.00808142	53.0485	53.0817	57.4448	63.7902	67.6568	61.7987
TMEM14C	0.428482	0.000603068	0.00813626	231.546	211.475	218.438	251.041	262.514	274.261
PRDX1	0.552093	0.000603228	0.00813626	383.571	507.092	429.226	514.75	641.864	552.927
IPO5P1	-0.58626	0.000605778	0.00816484	1.18059	1.27396	1.47544	0.607733	0.844852	0.85989
H3C3	-2.94585	0.000606284	0.00816583	1.06003	0.721776	1.54085	0	0.153827	0.228525
CTNNB1	0.495092	0.00060769	0.00817836	124.008	143.272	143.428	153.681	197.907	158.034
NAA60	0.587021	0.000608079	0.00817836	45.2707	47.6272	40.3362	64.3823	58.6184	53.4218
ALDH1A3-AS1	-0.920094	0.000611166	0.00821404	8.18254	6.42814	9.13939	4.21008	2.047	4.838
SEMA7A	0.73162	0.000614776	0.00825669	3.9913	3.99855	4.09239	5.5908	7.07618	4.96681
RAB27B	-1.63062	0.000617213	0.00828354	0.86915	0.360238	0.814199	0.259723	0.0436968	0.280377
TDG	0.641217	0.000618568	0.00829507	21.6102	27.003	22.855	30.2907	38.6036	29.3908
TMTC4	-0.775165	0.00061895	0.00829507	23.8421	14.5607	21.1869	11.3901	7.74712	11.6285
CCAR1	0.451149	0.000619394	0.00829514	38.6868	42.992	42.2936	46.3068	55.6431	47.4394
RAET1E-LRP11	-1.3472	0.000619969	0.00829527	0.193332	0.430408	0.344281	0.0847593	0.0845031	0.174082
CLN3	0.46479	0.000620281	0.00829527	26.0751	22.9842	23.5249	30.298	27.1627	31.1567
TFB1M	0.484433	0.000621305	0.00830309	20.304	23.8562	24.8899	23.4595	27.3059	35.0274
MTR	-0.347349	0.000623602	0.00832791	8.78823	8.49154	9.79804	6.17724	6.06032	6.5181
IQCK	-0.734549	0.000624315	0.00833154	9.95309	7.84845	10.0363	5.64687	3.4314	5.67168
DENND3	-0.856434	0.000627576	0.00836916	1.58798	0.947519	1.60934	0.499101	0.677106	0.860399
SAV1	-0.895967	0.000628753	0.00837895	16.511	9.54061	17.6806	7.37978	4.94876	8.38648
SEMA3B	-0.967614	0.000629429	0.00838205	10.8746	11.3227	11.8558	5.9274	2.99817	6.50141
HRCT1	1.51902	0.000629921	0.00838269	1.5826	3.69172	1.04103	4.34863	7.20796	4.58985
GLUL	-0.665841	0.000637327	0.00847528	249.777	163.791	221.509	130.27	97.6044	125.255
HINT1	0.432017	0.000638932	0.00849066	307.984	320.471	300.162	340.771	378.232	391.12
ZBTB18	0.731252	0.000640553	0.00850622	1.17481	1.89236	1.52056	2.38678	2.15427	2.15244
AKTIP	0.410188	0.000642264	0.00852296	25.6412	27.1472	30.3273	32.7106	30.7238	33.829
CXCL12	-1.13959	0.000647808	0.0085905	590.946	245.769	475.718	236.243	104.056	182.445
C1QTNF2	-0.859201	0.00065311	0.00865126	8.99977	6.40237	7.02427	4.03179	2.38126	4.62344
LINC02344	-1.26156	0.000653447	0.00865126	5.05492	6.15229	6.85179	1.2455	3.15819	2.25594
VGLL4	0.62459	0.000653763	0.00865126	41.3671	35.4235	33.1712	54.1357	48.9653	46.595
DOK6	0.881328	0.000655198	0.00866419	0.251693	0.342235	0.445981	0.471409	0.573055	0.641276
EGF	2.06124	0.000656411	0.00867416	0.692482	2.95925	1.09527	4.6259	8.3247	4.61668
RNF121	0.57296	0.000659787	0.00871269	36.5814	44.0731	39.7393	52.8366	57.9485	46.7314
CALHM5	0.484256	0.000660958	0.00872206	1.38424	1.50136	1.83908	1.96651	1.939	1.89274
PTGER3	2.39771	0.000662227	0.00873271	0.160805	0.893542	0.380966	2.29297	2.98678	1.3265
ICA1L	-0.450545	0.00066326	0.00874024	3.22469	3.07162	3.65561	1.80496	2.17017	2.4723
KDM4A	0.473846	0.000665225	0.00876003	34.5869	36.9783	36.5581	48.0023	42.5277	41.4739
RGS17	-1.0337	0.000668428	0.00879609	3.2369	1.70283	3.5571	1.07865	0.866437	1.74101
PNPO	-0.586722	0.000671674	0.00883265	23.8937	19.6659	23.8777	14.858	10.3994	14.3262
WDR90	-0.66989	0.000674082	0.00885816	1.37763	1.28175	1.46284	0.840023	0.591709	0.854695
SLC5A3	0.560211	0.000675147	0.00886599	9.61913	8.19047	11.1124	12.4911	13.7316	11.1081
TECR	0.51719	0.000679227	0.00891338	111.021	135.698	108.897	147.547	157.829	144.483
PRRG3	-0.740935	0.00067988	0.00891577	3.35525	2.88307	4.43104	1.71171	1.51745	2.41022
SLC7A7	0.749559	0.000685146	0.00896714	1.79992	1.73038	1.90865	3.25895	2.23605	2.5292
ITPRIP	0.524846	0.000685312	0.00896714	19.8511	21.5504	19.7935	25.7669	28.4073	23.3853
SLC25A3	0.547051	0.000685695	0.00896714	74.5439	90.1924	75.4172	97.3927	117.591	94.7406
BEX1	-0.649126	0.000684374	0.00896714	10.1808	15.0471	11.5287	6.83763	6.5735	7.2835
OXCT2	-1.46269	0.000686895	0.00897663	0.762276	0.564419	0.618651	0.280628	0.140619	0.190661
EEPD1	-1.0429	0.000688546	0.00899199	5.80495	3.11254	5.31606	2.46365	1.11091	2.52763
PTBP2	-0.422788	0.000691276	0.00902141	16.9979	15.3367	20.0085	10.4929	10.5222	13.5066
SYNE1-AS1	1.80703	0.000692764	0.00903459	0.467876	0.922882	1.25499	3.20756	3.25036	1.48397
FCGRT	-0.678179	0.000693463	0.00903747	642.904	439.989	529.78	317.971	238.438	336.942
AOX1	-0.615378	0.00069394	0.00903747	3.3035	3.17656	3.45869	1.70626	2.04281	1.98577
P4HA1	0.524011	0.000705419	0.00918064	129.739	180.288	158.901	195.192	186.197	214.366
PEDS1-UBE2V1	0.770619	0.000708154	0.00920989	21.596	24.9217	16.3187	29.1752	38.0766	27.8612
PRDX5	0.424827	0.000715685	0.00930145	992.423	1017.37	1007.2	1204.08	1181.63	1187.34
NHIP	0.649078	0.000716297	0.00930301	0.72195	0.648108	0.728183	0.977611	0.986812	0.937255
DNM1P46	-0.707487	0.000717414	0.00931112	1.71919	1.49509	2.04436	1.03706	0.757084	1.03862
ALDOC	0.656577	0.000718064	0.00931316	17.5734	22.3093	18.8525	29.1481	27.2991	25.0153
NME2	0.419266	0.000718697	0.00931498	805.182	825.294	836.968	990.573	940.139	979.086
CT75	-1.03785	0.000720099	0.00932676	0.612746	0.52864	0.581309	0.191212	0.245319	0.308233
SMYD2	0.594371	0.000725181	0.00938615	22.4985	21.2874	17.5443	26.2962	30.5462	25.1643
ACTN4	0.826738	0.000733276	0.00948444	375.229	615.753	379.135	647.195	893.666	607.948
NAMPT	-0.639272	0.000736788	0.00952335	35.1777	21.1123	28.6635	16.0386	15.7722	16.4112
NARS1	0.752712	0.00073864	0.00953998	131.081	213.938	168.243	230.474	318.753	210.907
GLS	1.18622	0.000739083	0.00953998	15.6552	49.3335	37.7462	47.3355	97.586	60.4655
SSX2IP	-0.838946	0.000740987	0.00955262	9.97577	5.32269	9.44815	4.51247	2.89827	4.79756
MLLT11	0.851679	0.000741073	0.00955262	53.288	99.8976	76.1059	108.18	148.606	107.275
NOTCH2NLA	-0.555052	0.000742756	0.0095678	42.8218	42.6532	56.3585	21.8415	27.2914	36.5346
CPNE7	-0.939515	0.000745512	0.00959022	1.5103	1.39503	2.14265	0.609068	0.536257	1.1971
SMYD3	0.480642	0.000745312	0.00959022	34.4062	30.4089	33.3775	43.2638	39.3181	37.9548
ACOT4	1.24833	0.000753451	0.00968577	0.843495	1.1368	1.22317	2.9554	1.23452	2.47015
CCIN	0.831706	0.000756161	0.00970741	3.72842	3.35576	2.84471	5.95518	5.72601	3.83899
LRRC32	0.682167	0.000755731	0.00970741	24.3535	20.3797	20.1273	34.2696	30.8635	26.4418
CRELD1	-0.582829	0.000757159	0.00971362	28.801	24.3351	29.1585	16.3953	14.356	17.7866
TSC22D3	2.03948	0.000763871	0.00979309	17.51	66.2986	31.6022	98.7512	226.546	92.6294
DCLK2	1.36089	0.000765422	0.00980632	1.94335	3.07852	1.77352	2.89242	9.40651	3.14175
CA12	-2.09052	0.000768449	0.00983843	46.0304	16.3309	25.1173	8.19559	1.86792	8.29028
RBMS1	-0.702614	0.0007734	0.00989513	53.8701	35.0938	53.1585	27.5933	19.1053	30.441
SOD3	-1.92804	0.000774074	0.00989705	2.55495	1.05873	2.50234	0.500665	0.128518	0.805895
ETHE1	-0.404757	0.000775971	0.0099146	54.075	57.9598	59.2598	39.0324	35.882	39.1526
PPM1F-AS1	-0.682472	0.000777405	0.00992622	2.77732	2.12792	2.4418	1.51405	1.0722	1.46682
AK1	-0.553716	0.000779941	0.00993519	336.979	317.991	345.724	214.311	168.653	218.933
ARSK	0.554401	0.000779734	0.00993519	7.34717	10.6971	10.0544	11.1948	12.2905	12.9236
CYB561A3	0.41421	0.000780148	0.00993519	36.7844	38.2363	39.2271	45.8059	44.5158	43.7504
PRAG1	1.11974	0.000780209	0.00993519	0.427021	1.16709	0.676751	1.25185	1.7866	1.3113
ABCA6	-2.55057	0.000781317	0.00994261	2.78919	1.43293	3.93585	0.348895	0.0795762	0.821066
SFXN2	-0.47762	0.000783161	0.00995936	2.82908	3.055	3.34935	1.598	2.00921	2.27025
LUZP2	1.32756	0.000784712	0.00997239	1.8082	5.63543	2.7967	4.50218	9.98809	8.49526
ADAM33	-0.953216	0.000788562	0.0100146	40.4728	32.539	35.9055	18.0925	9.4643	22.5828
EFR3B	0.898801	0.000789254	0.0100166	1.94251	2.19523	2.34295	3.1922	5.11181	2.23381
LRRC8D	0.432088	0.000790369	0.0100241	8.77573	10.5096	9.82227	10.3448	12.5721	11.7867
EMILIN3	-2.41305	0.00079157	0.0100326	0.412958	0.199895	0.449286	0.0193596	0.018874	0.147799
LSM1	0.459101	0.000797806	0.0101003	124.594	139.912	130.03	153.461	167.453	157.953
GOLGA6L9	0.686744	0.000797979	0.0101003	3.01473	3.11526	3.81891	3.33684	5.9365	4.87035
OXTR	1.37845	0.000798735	0.0101031	1.97336	7.44668	3.60459	8.44115	12.419	9.08433
GSTM2	-0.715769	0.000801108	0.0101263	297.95	236.807	268.608	157.343	98.8014	178.092
LINC02587	-2.57795	0.000804619	0.0101639	0.381094	0.175709	0.650745	0.0836877	0	0.0858405
GPT2	1.03367	0.000807707	0.0101957	3.96799	4.45297	3.50477	6.14615	10.5699	4.7573
FKBP11	0.564066	0.000808215	0.0101957	135.261	145.92	147.236	211.197	162.496	183.025
H2AZ1	0.845733	0.000810452	0.0102171	414.655	655.282	498.994	705.511	1142.82	630.181
FTH1	0.549225	0.000814012	0.0102483	10410.8	10826.7	9514.5	13014.9	12056.6	14898.1
HAND2	-1.02032	0.000813872	0.0102483	1.23992	1.89481	1.89192	0.822989	0.46143	0.894809
ANKLE2	0.764231	0.000816224	0.0102693	9.48375	9.90865	10.3394	13.9616	19.5246	10.6966
IRS2	0.592466	0.000823742	0.010357	2.86657	3.30387	2.94661	3.86383	4.06168	4.23396
SEZ6L	-1.2435	0.000824393	0.0103583	0.419012	0.616789	0.517759	0.20258	0.0912778	0.291527
GGCT	0.500643	0.000827126	0.010372	38.8426	40.2066	39.5049	48.5293	50.2581	49.2655
LACTB2	0.534457	0.000826606	0.010372	11.5245	15.3455	15.8005	17.3763	15.7118	21.5464
CALD1	0.931549	0.00082611	0.010372	449.871	868.441	586.898	863.397	1477.92	861.159
COLQ	-0.959166	0.000828321	0.0103801	1.35014	1.31123	1.61279	0.552329	0.417973	0.991905
TNFSF4	0.777085	0.000830526	0.0104008	2.67991	3.36632	4.87684	5.12449	4.83104	6.46678
POLD4	0.514306	0.000831168	0.010402	32.3302	30.5348	32.9397	42.5243	35.1838	43.0775
PTPRU	0.848364	0.00083643	0.0104609	4.73789	3.5363	4.29969	7.60501	7.7279	4.40502
HTR1D	1.37303	0.000837006	0.0104612	0.371503	0.495739	0.530887	0.705537	1.82904	0.628471
POTEF	2.16314	0.00083938	0.0104839	0.0208436	0.0220226	0.0470342	0.0994905	0.179259	0.0701697
EDN3	-2.76776	0.000841568	0.0105043	8.9732	4.60355	6.7137	0.996356	0.136584	1.5536
FAM168A	0.712617	0.000843295	0.0105189	3.67956	4.50507	4.30861	5.57655	7.76959	4.59136
C10orf90	0.791289	0.000845665	0.0105416	0.327086	0.438625	0.493374	0.679008	0.567355	0.662768
LERFS	0.537768	0.000847241	0.0105542	6.9995	6.78838	6.92544	8.46399	9.60081	8.46916
ACTR3	0.612739	0.000848514	0.0105631	144.901	207.543	168.238	222.558	266.737	212.153
CFAP97D1	-1.15675	0.000849625	0.0105631	1.20576	2.87293	2.68919	0.583234	0.790604	1.33819
GSN-AS1	-0.746606	0.000849185	0.0105631	12.8178	11.7335	15.1043	4.93815	6.16578	10.0199
KCNE4	1.74504	0.000856336	0.0106338	37.8179	94.0656	42.765	151.773	255.53	108.364
SNX9	-0.550103	0.000856441	0.0106338	20.9363	15.8156	19.88	12.205	9.62994	12.3036
ATXN10	-0.351057	0.00085719	0.0106361	140.544	135.891	141.714	96.3572	91.5965	101.706
GAMT	-0.633612	0.000860172	0.0106623	162.788	116.568	137.573	82.912	63.539	91.959
IFFO1	-0.613163	0.00086043	0.0106623	10.3156	6.94631	10.5616	5.54244	4.56308	5.93459
TGFBRAP1	0.799143	0.000864223	0.0107023	6.0614	7.43236	6.27878	8.70635	13.9282	7.62208
GALNT1	0.447947	0.000866452	0.0107229	5.12486	5.85934	6.31301	6.73789	6.77346	7.28013
RRP7BP	-0.436129	0.000867683	0.0107311	16.2858	15.3594	16.4091	9.19151	10.2404	12.0854
MSRB3-AS1	-1.20703	0.000873649	0.0107978	1.43719	1.39373	2.00494	0.653726	0.464718	0.723068
FLNB	0.708361	0.000874432	0.0108005	43.8807	67.6141	47.3262	74.7624	89.0987	64.8272
LNCOC1	-1.22613	0.000879237	0.0108527	0.383607	0.169545	0.521786	0.132658	0.104784	0.163055
CMYA5	-1.2826	0.000885588	0.010924	1.33383	0.630409	1.47122	0.406858	0.185457	0.665596
USF3	-0.370371	0.000886537	0.0109286	8.36815	8.20874	9.04585	5.50307	5.5392	6.48947
RIPOR3	-2.34343	0.000887267	0.0109304	7.89421	2.2528	5.03756	1.33812	0.263128	1.03784
RGCC	-3.01274	0.000889904	0.0109496	0.918523	0.313777	0.684426	0.0598857	0	0.154441
BUD31	0.474756	0.000889981	0.0109496	260.995	297.539	279.923	343.986	349.994	333.059
NR2F1	-0.914492	0.000891296	0.0109587	2.30401	1.53004	1.81246	0.798357	0.64792	1.23119
HMGA2-AS1	-1.73869	0.000893156	0.0109673	81.2995	68.0514	124.484	13.7874	16.1152	43.8686
TSPAN12	0.788664	0.000892751	0.0109673	0.754039	1.02991	0.921733	1.08302	1.62368	1.42512
C1orf115	-2.99386	0.000894525	0.0109698	0.201241	0.0862316	0.242059	0.016582	0	0.0427972
VAT1	-0.549033	0.000894405	0.0109698	235.074	188.253	202.533	137.272	121.744	117.878
ALDH1B1	0.75142	0.00089545	0.010974	54.7119	68.3329	48.7075	100.718	86.7467	66.4592
CBR3	-0.547497	0.000911458	0.011163	87.1712	80.2618	69.8633	49.2205	43.7986	51.1361
ANKRD11	0.582566	0.000914644	0.0111948	17.5891	22.4527	19.5326	24.7681	30.5956	23.1736
KLF7	0.615772	0.000922178	0.0112797	22.6292	33.0334	25.9489	37.3579	37.9459	34.9383
ISL2	1.43297	0.000929316	0.0113596	0.246071	0.355782	0.228975	0.56864	0.852346	0.555886
LAMA4-AS1	-1.92902	0.000933023	0.0113976	4.86032	5.27532	8.04187	0.919519	0.331213	3.06522
LINC01725	-1.03912	0.000939548	0.0114699	0.606881	0.717088	0.787651	0.27631	0.209723	0.424895
FAM86JP	-1.05417	0.000944324	0.0115208	5.69675	3.71729	4.06139	2.4429	0.960672	2.36125
EML4	0.430138	0.000950531	0.011589	51.8618	55.181	52.51	65.93	63.2077	60.2456
SNX7	-0.487997	0.000954812	0.0116337	58.6066	48.2614	57.5012	34.9482	29.8702	38.8507
TRPC1	-0.475698	0.000956241	0.0116436	6.44405	5.89269	7.75032	3.71664	3.90783	5.15834
SLC48A1	0.395672	0.000958433	0.0116628	36.9074	39.9913	38.5077	39.6546	47.0155	47.8181
MAN1A1	-0.728069	0.000963144	0.0117126	8.18894	7.22551	10.8777	5.26655	3.27386	5.38578
CAMK2D	-0.57993	0.000968294	0.0117676	93.2067	128.769	115.235	59.3062	65.9881	74.5275
LINC01278	0.550901	0.00096961	0.0117761	20.4511	30.0349	26.9386	31.3046	35.5021	33.1352
SFRP1	-1.18767	0.000973727	0.0118185	25.7665	19.6399	37.297	11.6554	4.90718	15.4628
DCLK1	-1.14129	0.000974737	0.0118231	0.544068	0.54185	0.646135	0.307527	0.126274	0.255414
MIR137HG	-0.792726	0.000976854	0.0118412	2.84635	2.87275	3.32928	0.941251	1.61345	2.11341
NECAB1	0.70034	0.000978482	0.0118534	3.91084	6.17817	5.68278	6.22244	9.42655	6.88719
UBE2Q2P2	0.657529	0.000979232	0.0118548	3.76	3.37828	4.22622	4.54664	5.94501	5.34641
ZDHHC4	0.396721	0.000983387	0.0118975	54.2255	49.6083	51.7868	61.8198	56.8343	62.3229
DIP2B	0.667989	0.00098419	0.0118996	5.1344	6.23383	5.58696	7.57723	9.84558	6.21935
GCAT	0.557559	0.000987339	0.0119301	45.0325	61.0514	47.3398	64.2852	69.7439	65.6386
STEAP2	-0.721446	0.000988145	0.0119303	11.3056	8.17321	11.4711	5.92035	3.7238	6.97364
PIM1	0.634098	0.000988616	0.0119303	106.522	127.614	101.781	166.469	162.382	129.77
LOC107985911	-0.541677	0.000993925	0.0119867	414.462	303.915	415.341	229.601	191.223	268.106
PELATON	-0.777181	0.00100044	0.0120576	2.65649	2.33033	3.5636	1.12492	1.33363	1.96632
MARCHF4	1.27556	0.00100797	0.0121329	1.27566	2.4854	1.2277	2.47572	6.05432	2.14253
LRP1	0.45001	0.00100764	0.0121329	82.411	79.198	83.5547	106.574	92.8229	95.2812
B3GNT5	-0.788999	0.0010088	0.0121351	11.9313	6.97907	9.35799	5.7108	3.83412	4.88081
GREM1	0.672967	0.00101423	0.0121927	421.276	692.155	560.849	735.15	823.548	797.198
RWDD1	0.355513	0.00102075	0.0122633	18.0623	18.1347	18.9781	19.4851	21.7416	21.1034
FAM216B	-2.05332	0.00102303	0.0122829	0.245219	0.159175	0.329833	0.0302931	0.0239306	0.0991791
HIVEP1	0.620035	0.0010425	0.0125007	2.92832	4.02894	3.56799	5.23398	4.78836	4.15494
LINC00515	-1.46949	0.00104201	0.0125007	6.59445	2.78772	6.13212	1.08001	1.77433	2.13786
ATAD1	0.401029	0.00105566	0.0126439	23.6752	27.6728	28.8146	28.3137	33.9097	31.0369
CFL1	0.548006	0.00105578	0.0126439	1275.94	1462.17	1222	1666	1934.95	1505.43
AP1G2-AS1	-0.798303	0.00105697	0.0126445	1.83755	1.77488	2.23302	0.710446	0.896699	1.39584
LOC100287808	-1.09122	0.0010578	0.0126445	0.645044	0.729472	0.724302	0.248386	0.181725	0.449724
RHBDL1	-1.19086	0.00105783	0.0126445	2.92081	1.64679	2.56286	0.769434	0.581279	1.45269
ANKRD44	0.547379	0.0010585	0.0126445	9.03752	10.8795	12.4535	11.5457	15.6645	14.4605
NES	-0.739075	0.0010711	0.0127789	5.22723	2.96764	5.10013	2.2985	1.85593	2.9
EFHD1	2.54056	0.0010705	0.0127789	0.083436	0.0769178	0.110329	0.220524	0.983337	0.163427
DVL3	0.58118	0.00107487	0.0128157	9.088	11.1533	9.55761	12.6384	14.7233	11.9343
SSH3	-0.698491	0.00107721	0.0128356	19.111	14.9017	17.6135	11.0793	6.61421	10.3814
GLYATL1B	-1.43561	0.00107876	0.0128459	0.954426	1.1419	1.36947	0.410609	0.258138	0.459635
ACSL3	1.04515	0.00108682	0.0129338	71.0339	192.857	106.79	186.387	298.788	190.29
LOC646762	0.563075	0.00109127	0.0129786	5.51498	6.3828	5.97691	6.81441	9.50225	6.9578
HAGLR	0.6209	0.00109449	0.0130086	7.95165	10.0612	6.86295	11.8565	11.2535	10.7506
IL1R1	-1.30116	0.00110657	0.0131372	13.6258	5.93633	15.3061	5.53493	1.63712	5.21811
WDFY2	-0.562821	0.0011067	0.0131372	16.9201	10.9646	16.0507	7.8923	8.94699	9.46098
CASTOR2	-0.449497	0.00110837	0.0131488	56.8715	54.0891	56.0603	37.1413	33.0243	37.8791
PATL2	-1.94475	0.00111048	0.0131574	1.08035	0.597939	1.10827	0.261972	0.0917172	0.312446
METTL27	-0.947521	0.00111011	0.0131574	22.8217	12.0951	18.8618	9.92015	5.55438	9.13526
SEC63	0.410385	0.00111354	0.0131854	56.8666	67.0797	62.956	71.874	74.0161	73.2318
SLC20A2	-0.703912	0.00111849	0.0132357	36.2459	56.7434	36.7012	22.2916	23.815	24.6044
ZUP1	0.391369	0.00112194	0.0132486	10.2081	11.5749	11.0615	12.0811	12.883	13.0838
MBP	-1.35175	0.00112251	0.0132486	1.92619	0.676933	2.5163	0.563407	0.630226	0.55004
MCL1	0.396923	0.0011203	0.0132486	20.4181	19.5798	23.5207	25.1501	24.4474	23.8496
METAP1	0.67671	0.00112244	0.0132486	46.2087	70.957	57.2068	70.1042	102.779	72.7725
LAMB4	-1.51612	0.00112309	0.0132486	0.942204	0.558837	0.760744	0.270448	0.0583293	0.380427
SLC25A23	0.621767	0.00112616	0.0132683	7.96134	6.29728	7.42642	10.9916	8.71226	9.66808
CELSR1	2.37899	0.00112596	0.0132683	0.0288158	0.00229578	0.0130512	0.0693837	0.0937024	0.0408644
STT3B	0.388317	0.00112751	0.013276	12.6768	15.0835	16.9164	16.0857	17.2986	18.0916
GAN	0.68561	0.00114587	0.0134837	2.01649	2.93527	2.30168	2.81384	4.12636	3.38822
EFHB	-1.17268	0.00115038	0.0135284	1.26507	1.072	1.34265	0.620046	0.237919	0.584018
GATA2	-0.720397	0.00115329	0.0135458	9.46112	6.00068	8.14349	4.45724	3.91217	4.27131
CBX4	0.688904	0.0011531	0.0135458	1.55833	1.39197	1.21579	1.91347	1.98509	2.06697
RAB15	0.508623	0.00115874	0.0136014	1.51972	1.73283	1.54902	1.88221	2.00124	2.16417
CORIN	2.17827	0.00115958	0.0136028	0.607116	3.7862	1.78041	8.09468	7.38908	9.27118
RAB26	-1.08115	0.00116212	0.0136073	2.17648	2.21369	3.34958	0.795883	0.932233	1.5156
MDFI	0.962197	0.00116141	0.0136073	3.32579	2.28148	2.36796	4.59767	5.48152	3.6282
RBM24	1.25514	0.00116118	0.0136073	1.79725	3.41387	2.12569	3.50899	8.62256	3.28261
CGB3	3.95059	0.00116473	0.0136294	0	0.0763113	0	0.233961	0.505285	0.227485
RHEBL1	1.12198	0.00116811	0.0136605	0.863349	1.02988	0.841728	1.57841	2.5328	1.10343
TEAD3	0.69217	0.00117204	0.0136918	24.2032	38.1131	25.5893	40.769	47.3541	37.2749
HSPB3	-1.63361	0.00117223	0.0136918	4.34237	5.19726	3.35287	0.856158	0.688414	2.23984
CD59	-0.484224	0.00118099	0.0137855	322.195	240.961	285.933	170.533	184.63	181.498
MCU	0.716862	0.00118389	0.0138023	28.3407	44.6817	28.4542	47.1261	54.6826	45.8318
PRICKLE1	1.05031	0.00118388	0.0138023	3.41473	9.33811	4.90069	10.6446	12.0348	9.58235
ZNF22	0.403521	0.00119349	0.0138971	91.5216	83.9059	89.4999	104.481	104.171	100.243
CLEC4A	-1.03776	0.00119342	0.0138971	3.67144	2.78069	5.23826	1.07864	1.50109	2.4848
TACSTD2	-0.975191	0.00119865	0.0139486	2.38412	3.68569	4.32542	1.13055	1.25596	2.31474
MESD	0.411788	0.00120093	0.0139666	54.4575	61.1168	57.265	66.15	69.8308	66.9458
PDLIM5	0.839915	0.00120705	0.0140291	34.35	64.3659	41.8433	65.0005	94.1611	62.8223
MIR4435-2HG	0.593919	0.00120994	0.0140454	200.067	240.714	215.64	282.659	328.724	260.826
MRAS	0.63291	0.00120938	0.0140454	12.2819	15.582	13.5531	19.0462	21.0371	16.3752
ARHGAP20	-1.55978	0.0012118	0.0140583	0.520013	0.407617	0.557156	0.0899448	0.0601012	0.308306
TMEM126A	0.433314	0.00121474	0.0140838	45.6139	52.894	46.0317	57.2867	56.6876	58.5212
ZNG1F	0.444493	0.00121777	0.0141103	17.8983	18.4956	17.2236	20.2049	23.0921	21.219
SPATS2	0.361222	0.00122133	0.0141429	29.9043	31.9759	34.7398	34.6829	38.3096	36.3019
CCDC167	0.56935	0.00122492	0.0141757	131.386	155.702	145.185	184.903	188.283	193.041
HACD2	0.832572	0.00122801	0.0142029	3.22535	5.9481	4.0419	5.5137	8.85399	6.45683
LYSET	0.519713	0.00122937	0.0142099	7.27626	7.72299	7.39536	9.40563	9.14289	9.80299
TRAF5	0.671589	0.00123138	0.0142245	16.6677	26.9656	18.9945	29.7956	31.0127	27.1665
NTMT1	0.644612	0.00123323	0.0142284	69.4612	79.3226	69.2607	88.1806	122.649	90.1565
MRTFB	-0.477704	0.00123262	0.0142284	14.1377	11.4685	13.3803	8.54505	7.00572	9.21719
STEAP3	-0.657743	0.00124289	0.0143311	103.06	73.7054	98.0218	53.954	38.7159	61.5782
PDE11A	0.879552	0.00124735	0.0143738	0.248813	0.418456	0.51719	0.450317	0.705497	0.768102
RFNG	-0.611482	0.00124892	0.0143744	20.1461	14.5265	18.1437	10.9895	9.51938	9.94514
NR2F2-AS1	-0.930854	0.00124893	0.0143744	19.2522	18.3124	28.0552	6.76675	8.62827	15.3042
PSAT1	1.95829	0.00125432	0.0144277	39.8981	302.774	150.586	487.564	748.395	446.82
COL25A1	0.743837	0.00126236	0.0145114	1.1771	0.924566	1.18492	1.28932	2.08842	1.47842
KRT18	1.0123	0.00126677	0.014547	19.6514	25.0889	29.2447	30.2034	71.2342	28.6958
R3HDM1	0.50666	0.00126699	0.014547	13.9168	19.7365	18.3861	21.9693	22.3418	20.63
ZMYM2	0.34215	0.00127308	0.014608	21.5072	23.4043	25.455	24.9834	27.2557	26.3053
PRDM1	-0.664271	0.00127434	0.0146135	12.7273	7.72348	13.8988	6.4419	5.48156	7.15211
SEC61G	0.667356	0.00128264	0.0146998	312.538	416.812	341.315	510.374	576.606	406.06
PNMA3	-1.95047	0.00128597	0.0147291	0.178442	0.204666	0.226557	0.0712873	0.0132909	0.053554
INA	-1.38044	0.00128768	0.0147398	1.32115	0.54646	0.941087	0.181462	0.502206	0.274723
RELN	-1.6168	0.00129787	0.0148473	0.0627363	0.106119	0.0821237	0.0218194	0.00810706	0.0434765
IGSF10	-1.541	0.00129885	0.0148496	1.12858	0.306485	1.04714	0.279944	0.105404	0.36327
CASP4LP	-2.02696	0.00130984	0.0149662	10.954	3.34589	7.33384	1.40727	0.530345	2.87272
JAK2	-0.447189	0.0013108	0.0149681	9.47856	8.34023	10.3141	6.18504	5.19518	6.83373
H2BC3	-2.71796	0.00132267	0.0150946	3.16681	1.56774	3.08134	0.585139	0.0748489	0.377279
ABCA5	-0.816563	0.00132427	0.0151037	3.47494	5.74441	5.37756	2.00688	1.73966	3.65964
GINM1	-0.460379	0.00133384	0.0152037	80.3582	70.3586	79.6377	49.775	40.953	57.5965
PRKCI	0.546976	0.00133666	0.0152267	18.5531	20.7417	16.2926	23.767	24.8864	23.2501
RGPD8	-0.407679	0.00133941	0.0152488	4.08506	4.70991	4.74735	3.11579	2.75819	3.12375
ROGDI	0.651115	0.00134519	0.0152999	35.071	32.4869	28.4252	49.7509	45.3525	37.6225
CES4A	-0.914828	0.00134552	0.0152999	2.54872	2.7746	3.10351	1.40175	0.774592	1.78551
C4orf33	0.531386	0.00135067	0.0153492	0.998826	1.18251	1.39285	1.63669	1.34242	1.55364
APCDD1L	0.850038	0.00135228	0.0153583	1.72204	1.07414	1.56364	2.27041	2.5327	2.11525
EML6	-0.944643	0.001357	0.015376	0.292909	0.247792	0.335407	0.122341	0.102339	0.179277
CMC2	0.640423	0.00135709	0.015376	5.90891	8.42682	7.06058	8.98498	11.5439	8.84483
DCDC2B	-1.20574	0.0013558	0.015376	1.25646	1.26924	1.4023	0.47144	0.308041	0.739608
SVEP1	-0.869081	0.00135485	0.015376	19.7237	28.5322	28.6147	12.692	6.99734	17.7095
LINC00260	-1.11323	0.00135832	0.0153808	1.37239	2.76163	2.52336	0.628176	0.81488	1.27666
PAX8	-0.616694	0.00136345	0.0154116	2.26036	1.78737	2.44044	1.09309	1.13649	1.52292
EML3	-0.610327	0.00136297	0.0154116	17.1088	12.4691	15.9384	9.54655	6.91203	9.89136
CALU	0.609676	0.00136349	0.0154116	519.928	758.645	671.42	826.873	983.127	806.856
NRP1	-0.936484	0.00136614	0.0154324	1012.18	695.131	934.754	495.326	203.821	523.369
IL18BP	0.831979	0.00137039	0.0154711	1.5005	1.78726	1.95028	1.96672	3.74336	2.50199
MSRB3	0.700049	0.00137932	0.0155626	87.8881	160.748	108.588	156.272	182.673	175.081
MIR4284	-2.32493	0.001383	0.0155949	30.7216	22.527	27.1577	2.85147	10.9969	0
PLTP	-0.716009	0.0013881	0.015643	74.2794	55.3748	65.4758	42.7636	24.3531	37.609
CHROMR	0.502805	0.00139744	0.0157389	9.70298	7.71433	9.65779	9.93896	11.5442	12.477
SLC38A2	0.505106	0.00139923	0.0157496	231.851	309.527	274.774	344.202	364.857	309.099
ZNF232-AS1	0.723133	0.00140366	0.0157808	14.2841	17.348	18.1945	24.8529	27.6506	19.2784
GALNT5	-0.914965	0.00140337	0.0157808	71.3268	67.2736	86.5588	38.1569	17.2921	50.5659
DNAJB9	0.738333	0.00140938	0.0158242	41.793	67.969	54.393	71.3728	102.869	66.4185
NUDCD2	0.366166	0.00141004	0.0158242	13.5125	13.1385	15.5988	14.702	15.369	18.0574
KREMEN1	-0.730068	0.00140976	0.0158242	11.3134	7.84314	10.6846	6.05317	3.64392	6.18988
PBX1	0.464419	0.00141663	0.0158888	17.1428	17.069	19.3678	23.9391	19.8455	21.0984
MITF	1.09306	0.00142004	0.0159176	0.173979	0.180882	0.210775	0.386031	0.336559	0.336102
PLXNC1	1.10305	0.00142215	0.0159318	1.24142	1.42252	1.94349	3.32142	3.64084	1.54782
LOC105369212	-1.29909	0.00142376	0.0159403	0.955512	0.863901	1.68495	0.228299	0.323635	0.718466
PTPN5	-2.86538	0.00142596	0.0159555	0.28817	0.138193	0.260257	0.0632199	0.00837038	0.00845332
ZCCHC17	0.324747	0.00143628	0.0160615	63.2876	62.2916	66.3512	69.3295	70.6152	72.1416
TUBA4A	-0.669624	0.00144064	0.0161008	4.69874	5.07068	4.32887	2.88806	1.99143	2.97988
ARL5B	0.522099	0.00144546	0.016107	6.74087	7.79348	7.52336	8.52014	10.8128	8.56443
PSMB2	0.404241	0.00144275	0.016107	33.9613	38.9913	36.3129	41.5436	43.3829	42.7285
MAN2C1	-0.417088	0.00144518	0.016107	27.6892	26.2234	25.3829	17.8443	16.7378	17.9378
CCDC200	-0.695208	0.00144419	0.016107	10.8775	15.4267	16.0451	5.77268	7.41111	10.0496
SLC9A1	0.581462	0.00144526	0.016107	3.64139	4.32322	4.11343	5.05327	6.12327	4.71514
PCTP	-0.495028	0.00145154	0.0161653	20.6572	16.0852	21.1726	11.5638	11.4829	13.2542
APPL2	-0.495206	0.00145245	0.0161658	206.131	205.267	195.544	135.428	102.549	143.529
CST3	-0.680648	0.00145674	0.0162041	1339.11	869.581	1094.52	650.552	455.935	722.851
ERBB3	-0.917287	0.00145791	0.0162076	1.03774	0.972726	1.35586	0.304868	0.650851	0.630838
SCUBE3	0.831587	0.00146601	0.0162881	17.317	18.301	20.9015	23.739	42.0137	22.3399
DYNLT5	-0.882432	0.00146948	0.0163115	8.51262	6.17072	8.70787	4.2338	2.10986	4.8928
SLC7A4	-1.33866	0.00146984	0.0163115	0.792652	0.674275	0.602366	0.229983	0.160203	0.342541
ATP10D	0.467791	0.00147201	0.0163259	17.5812	23.5352	20.8698	23.8183	25.4325	26.5005
NBPF8	-0.534485	0.0015025	0.0166543	7.96287	6.48015	8.97216	3.95051	4.42411	5.97249
C22orf39	0.355945	0.00150786	0.0167039	39.3883	35.8668	39.831	39.5161	43.4922	47.3931
CD74	-1.03342	0.00151542	0.0167778	53.5841	26.1887	44.4225	22.4659	9.43495	21.711
CRYAB	-0.675255	0.00151846	0.0168017	182.51	180.387	191.554	110.042	66.9789	131.129
GRAMD2B	0.683273	0.00153181	0.0169395	27.7877	40.3085	30.777	49.9664	48.0918	41.6248
TMEM38B	0.493034	0.00153644	0.0169683	8.80653	11.3384	11.5009	12.5568	13.0793	13.5895
GLRX5	0.690599	0.00153664	0.0169683	4.00262	2.58349	3.26052	4.82849	4.66515	4.54837
COL12A1	0.436676	0.00153755	0.0169683	258.527	332.736	350.208	372.123	381.34	365.046
IGFBP1	-3.816	0.001538	0.0169683	0.244196	0.0612433	0.266425	0	0	0.0367146
C1QTNF5	1.26948	0.00154095	0.0169908	1.02939	1.47802	1.09516	2.55061	2.22167	2.88345
NEDD8	0.370151	0.00154448	0.0170199	843.255	798.097	814.645	897.593	952.43	956.425
ATF5	0.607376	0.00154604	0.0170272	13.0116	17.44	13.2958	17.8163	23.327	17.7381
CARD6	-0.997713	0.00156225	0.0171869	1.24774	0.700786	1.1801	0.468454	0.273303	0.648823
SOAT2	-3.11284	0.00156237	0.0171869	0.160651	0.109536	0.0770635	0	0.0240118	0.0121241
ACAD11	-0.707448	0.00156423	0.0171975	26.87	24.2962	35.5323	15.5702	10.5336	20.8295
CSKMT	-0.619232	0.00156881	0.0172378	8.63697	6.44194	9.7378	4.60845	3.77901	5.89658
CENPBD1P	0.440162	0.00157417	0.0172866	15.2526	15.637	16.3514	18.7276	19.0498	18.7041
LINC02104	1.17505	0.00158199	0.0173625	0.967595	2.00282	1.07722	2.55126	2.82374	2.67626
NLGN4Y	-0.435163	0.00158604	0.0173968	50.905	46.8016	51.9133	32.2338	28.6874	37.0318
IDH1	0.571255	0.00158926	0.017422	191.389	256.781	211.864	279.708	303.172	283.042
F12	1.09983	0.00159314	0.0174443	0.279588	0.284146	0.48598	0.702508	0.546105	0.721131
CLPP	0.419621	0.00159259	0.0174443	30.339	30.1128	30.2044	34.3827	38.3062	34.2921
INPP4B	0.534434	0.00159551	0.0174601	6.9669	9.23854	8.24567	9.67633	12.0992	9.39045
MAP3K7CL	0.952705	0.00159852	0.017483	28.8846	56.193	45.9539	56.685	109.769	55.8831
NPAS4	1.75716	0.00160077	0.0174974	0.0924749	0.0766916	0.0880884	0.335627	0.229126	0.194658
ENTPD5	0.484709	0.00160561	0.0175246	15.0246	20.8198	17.9786	22.5961	22.206	21.5155
SEC61A1	0.55152	0.00160432	0.0175246	494.76	624.868	509.922	705.564	780.19	617.761
MMP25-AS1	-0.687074	0.00160604	0.0175246	1.67186	1.92419	2.15186	1.0147	0.985139	1.14199
BBOX1-AS1	0.908085	0.00160794	0.0175352	2.65058	6.25372	5.54534	7.77994	8.39717	7.41237
JDP2	0.709009	0.00161412	0.0175925	3.07213	5.91349	4.74718	6.15481	7.20383	6.39095
HSD17B8	-0.978876	0.00162489	0.0176997	17.9837	10.1032	9.18606	6.70224	4.4063	5.72566
IFI30	-0.977971	0.00162967	0.0177415	9.48424	7.43011	7.91939	4.68979	1.75544	4.74467
ZNF711	0.573951	0.00163067	0.0177422	2.89029	2.74039	3.8057	3.59431	4.81369	3.91518
SAPCD2	1.0788	0.00163475	0.0177764	0.186081	0.388535	0.334498	0.533186	0.7935	0.339554
FNDC4	-0.705312	0.00163816	0.0178032	3.19082	2.37224	2.91938	1.50614	1.2359	1.87796
MIEN1	0.405512	0.00164102	0.0178241	60.0431	55.9247	55.4623	63.5397	68.4905	68.9558
EMC7	0.476951	0.00164842	0.0178941	174.416	213.844	192.294	224.325	247.743	241.852
LINC02568	-1.52689	0.00165232	0.0179263	1.17162	1.17696	1.99928	0.197375	0.717723	0.409873
C19orf38	-1.8096	0.00165475	0.0179423	0.930051	0.501673	1.22692	0.19195	0.0871385	0.396092
MFGE8	0.678403	0.00165717	0.0179507	213.308	318.223	253.464	289.739	458.361	364.36
GOLGA6L10	0.767407	0.00165743	0.0179507	1.51965	1.71837	1.59668	1.94877	2.93631	2.41147
ZNF100	-0.435604	0.0016962	0.0183523	1.84765	2.0138	2.30109	1.26717	1.3457	1.41031
STOM	-0.558479	0.00169644	0.0183523	84.4993	72.4291	86.3133	50.7291	35.9719	59.6518
SSU72	0.401703	0.00169902	0.018366	93.123	84.232	96.4417	94.9578	114.039	110.664
EPAS1	0.991394	0.00169965	0.018366	46.3996	112.324	69.6828	106.293	171.376	123.903
SLC14A1	-1.15819	0.00170553	0.0184189	5.5328	2.53072	7.33822	2.20432	1.11304	2.7432
KCTD9	-0.362314	0.00170844	0.0184398	28.1499	29.7971	29.7563	20.2995	19.2665	20.6375
SNHG18	0.485645	0.00171134	0.0184606	41.9031	37.1049	38.5287	52.6936	43.3684	49.1723
TCP11	-1.54346	0.00171498	0.0184893	0.530066	0.254069	0.354193	0.127808	0.130094	0.0923715
DDR2	0.494764	0.0017195	0.0185275	94.4535	130.372	109.198	139.172	138.823	137.153
OSGIN2	0.582619	0.00172167	0.0185403	1.71765	1.61297	1.70571	1.70279	2.74538	2.23139
CTNNAL1	-0.414181	0.00172345	0.0185489	55.4103	61.242	56.842	34.8323	42.6593	37.5708
SPOCK1	0.587655	0.00172835	0.018591	92.551	93.1829	104.295	140.201	124.833	116.95
FMN1	0.7384	0.00173508	0.0186528	0.93703	1.53941	1.38884	1.52811	2.24291	1.91838
MMP23B	-1.41418	0.0017388	0.0186822	1.03192	1.06222	0.68006	0.260693	0.303187	0.393848
LSAMP-AS1	-1.62177	0.00174219	0.0187081	4.85521	5.06236	8.30879	1.42749	0.56837	3.34094
ME3	0.613661	0.00174861	0.0187663	5.21238	6.80968	5.04895	8.01233	6.85121	8.28203
SNAPC3	-0.346879	0.00175207	0.0187927	50.8439	52.6669	62.6951	35.3695	35.2942	44.8412
ACBD4	-1.03219	0.00175334	0.0187957	10.4813	6.45068	7.76025	4.07615	2.14234	4.53785
SMURF2	-0.654731	0.00175553	0.0188085	60.1174	57.6514	56.2244	25.8418	43.8826	27.8905
MYL12B	0.476086	0.00176294	0.0188772	663.375	767.247	691.874	780.012	1007.81	819.13
SLC9A7P1	1.01928	0.00176399	0.0188778	1.01437	1.77115	1.17794	2.69329	2.40606	1.96316
AJM1	0.689391	0.00176611	0.0188898	1.1561	1.21386	1.40194	1.62748	1.96293	1.76305
GRP	-2.36839	0.00178511	0.0190822	52.6087	21.3283	44.9849	7.20345	1.06625	12.4745
TNS1	0.626795	0.00178737	0.0190956	16.3851	16.6187	18.4503	20.304	30.7319	18.6456
MLPH	-0.77089	0.00179496	0.0191658	19.3783	8.67936	15.6852	7.17796	7.74982	7.72549
ZCCHC8	0.540591	0.00179717	0.0191786	9.40085	12.5554	11.7422	13.4223	16.6202	13.0458
IER3	0.888776	0.00181641	0.0193621	19.7717	18.4198	17.7638	27.091	44.2084	19.5265
MYOM2	1.14743	0.00181601	0.0193621	0.176686	0.144611	0.100532	0.274845	0.338661	0.212759
GOLGA2P10	0.720036	0.00181984	0.0193877	2.3827	2.15809	1.88163	3.33149	3.33588	2.66586
TIMP3	-0.515651	0.00183172	0.0195028	233.252	175.143	248.151	136.77	118.155	149.979
FAM111B	-0.63832	0.0018327	0.0195028	2.63291	4.12262	4.70793	1.77758	2.49624	2.20231
NFKBID	-0.68935	0.00184222	0.019593	3.65733	2.89877	3.09139	1.56968	1.53498	2.23015
TMEM70	0.451056	0.00185245	0.0196796	19.7098	18.266	17.9355	22.1373	23.7369	21.6294
ING5	-0.465386	0.00185212	0.0196796	11.3962	9.52433	9.63265	5.63004	6.92832	7.11475
SYNJ2BP	0.310208	0.00186259	0.0197763	13.6696	14.9974	15.6375	16.072	15.3861	16.9858
ZP4	3.14407	0.00186599	0.0198013	0.0815976	0	0.0415756	0.576894	0.210231	0.160153
CAMTA2	0.514559	0.00186963	0.0198288	17.1066	21.5386	18.8104	22.4467	27.7845	22.1171
UBAP1	0.470696	0.00187121	0.0198345	82.6675	90.3471	81.8614	99.4348	116.131	96.035
SYNPO2	0.898722	0.00187591	0.0198731	11.2824	28.987	19.4914	31.5089	26.7601	40.6308
SYNPO	0.839979	0.0018771	0.0198746	1.20802	2.38673	1.83123	2.02927	3.70298	2.85987
LINC02904	-1.08331	0.0018793	0.0198867	1.62074	1.6454	2.03804	1.08048	0.363828	0.740477
GJC1	-0.644489	0.00188166	0.0199006	12.098	7.91238	11.3933	5.82877	4.62175	7.37561
COX6C	0.375695	0.00189307	0.0199781	237.243	231.806	235.033	275.085	267.012	263.375
CIT	-0.806994	0.00189221	0.0199781	8.3809	5.52855	7.39282	3.08782	4.93083	2.67284
RAMP2	-1.14129	0.00189322	0.0199781	15.546	7.6258	11.8082	5.53915	2.27555	6.29823
GLTP	-0.278906	0.00189104	0.0199781	107.265	103.093	115.948	75.2811	76.5834	85.7354
NKIRAS1	-0.44303	0.00189506	0.0199864	21.3299	27.0634	25.4512	15.4228	13.9129	18.7812
NRDC	0.381034	0.00189687	0.0199943	87.7133	100.321	94.1802	103.575	115.288	105.362
CLXN	-0.674705	0.00190683	0.0200881	2.98662	2.50365	3.08111	1.64142	1.12376	1.99292
COLEC12	-0.868443	0.00191496	0.0201626	69.3564	52.9683	73.4361	37.7374	16.5247	40.4667
MACROD1	-1.20703	0.00192459	0.0202373	1.69686	0.928206	1.48065	0.768771	0.382694	0.402963
RGPD1	-1.48053	0.00192358	0.0202373	0.214219	0.226196	0.345008	0.0332247	0.155936	0.0591982
PITPNA-AS1	0.557318	0.00192527	0.0202373	13.3367	11.714	13.4642	15.8252	15.3739	19.0752
PHACTR1	-1.37901	0.00192891	0.0202642	1.4958	0.408755	0.917035	0.387241	0.19763	0.378093
BEX2	1.64293	0.00193759	0.0203328	0.472999	0.238	1.07357	1.4951	1.98168	1.35812
CHCHD1	0.34999	0.00193689	0.0203328	46.2084	45.707	49.0097	50.8055	51.921	55.9298
GCC1	0.402556	0.0019414	0.0203502	18.4107	18.3173	18.727	21.1967	23.2523	20.1133
PRH1-TAS2R14	0.675983	0.00194102	0.0203502	2.77174	2.7634	2.15096	3.89803	3.28339	3.70171
PDZRN3	-0.544079	0.00194575	0.0203846	25.1478	18.7715	24.9076	13.927	11.3078	16.5654
SERINC2	0.921662	0.00195058	0.0204239	1.54271	2.4958	2.11451	2.56098	4.77217	2.91024
C4orf36	-0.88444	0.00195318	0.0204398	3.24328	1.87011	3.12685	1.29991	1.14844	1.51906
CLEC2B	-1.05813	0.00195565	0.0204543	19.7148	10.5158	23.6416	6.69076	4.05826	12.3201
SCFD2	-0.639127	0.00195782	0.0204657	48.7173	33.5328	43.0218	28.1147	18.1229	24.6059
TMSB15A	0.610688	0.00196375	0.0205163	24.5602	23.2128	20.2461	28.2381	36.8054	26.7396
CDH17	-1.1597	0.00196921	0.020557	0.423248	0.304455	0.526823	0.175653	0.131819	0.195773
ADPRM	0.504528	0.00196982	0.020557	8.84509	9.44882	8.92019	11.9869	11.1958	10.8175
ACTBL2	7.39832	0.00197493	0.0205886	0	0	0	0.107995	0.679827	0
JADE3	0.586866	0.00197502	0.0205886	1.17642	1.48333	1.31868	1.50661	2.10255	1.66432
KIAA1328	-0.356607	0.00197673	0.020595	11.537	11.9452	12.9181	7.32217	8.03455	9.85338
DDI1	-2.73212	0.00198931	0.0207146	0.563737	0.200846	0.746791	0.116247	0	0.0805138
GHITM	0.487461	0.00199385	0.0207391	213.148	238.248	225.623	260.8	326.074	248.918
DBNL	-0.438964	0.00199286	0.0207391	51.7496	54.5248	49.0508	35.1232	31.43	34.7637
WNT2	1.01001	0.00199868	0.0207437	7.64915	14.296	7.59391	22.1978	14.3193	15.9216
MGLL	-0.56263	0.00199787	0.0207437	141.083	109.609	122.926	58.4009	88.8652	77.3579
LINC00942	1.17703	0.00199855	0.0207437	0.267699	0.62189	0.335201	0.661191	1.05602	0.721012
IPO9-AS1	-0.830696	0.00199594	0.0207437	3.84072	2.56687	3.25033	1.78223	1.51147	1.52461
CDC42SE1	0.593581	0.00200007	0.0207467	10.9105	12.4584	11.7963	14.7696	17.983	13.9526
GALNS	0.474057	0.00201246	0.0208524	42.4701	42.0646	38.516	54.7148	47.9767	48.0651
PIP4K2C	0.52541	0.00201207	0.0208524	10.6692	13.2874	11.2498	15.8839	15.2737	13.4175
ZNF468	0.501492	0.00201643	0.0208821	13.8854	15.5846	14.8362	17.8313	21.301	16.022
ARL6IP1	0.598625	0.00202709	0.020981	139.386	180.376	158.021	189.768	268.375	178.312
HPGD	-2.89146	0.00203555	0.0210552	0.895617	0.149847	0.515166	0.0677005	0	0.123296
LOC100288175	-0.815122	0.0020376	0.0210552	3.29082	2.51073	3.15967	1.28678	1.67863	1.53862
RNF157	-0.808156	0.00203736	0.0210552	0.793401	0.626364	0.866207	0.31517	0.294984	0.550423
FASTKD1	0.430557	0.0020391	0.0210592	6.15895	6.77609	7.48367	7.40412	9.11075	7.68571
BRCA1	-0.587425	0.00204296	0.0210875	2.02902	2.77298	2.99862	1.33881	1.86688	1.34015
TMEM167A	0.422476	0.00204561	0.0211005	81.2577	101.369	103.639	112.147	115.841	109.092
SCARB1	0.777192	0.00204732	0.0211005	5.04251	9.17287	5.55167	10.8101	9.44445	9.67706
ETV6	0.835676	0.00204756	0.0211005	8.34676	14.8634	9.62513	17.0299	20.3976	14.1672
ACAN	-2.211	0.00206311	0.0212375	1.60765	4.03734	1.26698	0.507196	0.342037	0.485908
C10orf55	-0.818664	0.00206198	0.0212375	1.15051	1.04275	1.43677	0.447812	0.46731	0.913353
TFAP4	-0.680969	0.00207363	0.0213343	20.1516	13.0799	18.313	9.79421	6.96031	11.7812
TLDC2	-1.23043	0.00208001	0.0213883	0.769726	0.88228	0.970467	0.290653	0.240505	0.461631
FBXL2	-0.494403	0.00209461	0.0215233	9.83497	9.62154	12.5636	5.40245	6.40603	8.3442
GSAP	-0.970293	0.00209542	0.0215233	2.02254	1.19233	2.17036	0.710556	0.607262	1.12505
LINC01252	-0.644855	0.00209905	0.0215489	1.83194	2.25745	3.03344	1.22693	1.16531	1.61498
DCBLD2	-0.471165	0.0021013	0.0215603	78.6606	61.1831	82.0923	45.868	41.2333	54.4506
TUBB2B	0.683448	0.00210527	0.0215893	19.773	28.5583	18.9878	32.8099	36.0755	26.4063
SNHG5	0.443659	0.00210728	0.0215982	239.518	195.132	256.199	288.778	247.072	291.305
ST3GAL2	0.437279	0.00211022	0.0216093	5.19081	6.96743	7.07177	7.0583	7.85282	8.03268
CALM3	-0.408896	0.00211065	0.0216093	476.564	462.077	455.276	327.947	271.854	328.266
RAB39B	1.80992	0.00211593	0.0216517	0.0614539	0.355271	0.0996467	0.690811	0.422667	0.477407
CABYR	0.732241	0.00212008	0.0216791	6.93752	12.2957	9.22375	12.74	15.3309	13.6372
UNG	-0.483052	0.00212091	0.0216791	49.2433	37.5122	46.1011	30.0467	25.3141	28.4143
PMAIP1	0.590466	0.00213169	0.0217658	32.4992	49.7833	51.0333	51.5076	70.2977	54.2011
CADPS	0.691689	0.00213105	0.0217658	0.694126	0.721227	1.02678	0.878825	1.36768	1.22648
SHC4	0.589245	0.00213307	0.0217681	0.926953	1.19618	1.46798	1.65171	1.5398	1.5327
PCYT1B	0.991235	0.00213995	0.0218266	0.305291	0.289192	0.420876	0.784974	0.409162	0.56292
GDF6	1.21812	0.00214948	0.021912	1.07755	3.11816	1.42261	3.33188	5.62168	2.53557
MPZL1	0.491995	0.00215109	0.0219165	99.5133	138.018	111.405	138.691	151.207	143.696
TMT1B	-2.69825	0.00215966	0.021992	0.251336	0.230733	0.108092	0.0197389	0.0606057	0
TMCC1-DT	-0.747663	0.00216598	0.0220446	2.08526	2.19034	3.03357	0.983791	1.00695	1.8832
AFF2	1.13484	0.00218548	0.022231	0.0402515	0.0275593	0.0529163	0.0780228	0.076163	0.0790361
EFR3A	0.585602	0.00219553	0.0223212	30.1035	44.2547	42.7242	46.397	61.0676	46.7696
YWHAH-AS1	-1.52903	0.00219816	0.022336	1.04514	0.569492	0.804473	0.346333	0.211515	0.177878
SH3BP4	0.630621	0.00220234	0.0223544	28.3259	31.2525	23.7762	39.2	40.5398	34.3284
POLR1E	-0.505904	0.00220176	0.0223544	31.2674	30.9702	28.9473	20.9171	17.4464	18.2451
GCLC	0.506441	0.00220424	0.0223617	2.76621	2.83922	3.18498	3.14238	4.09983	3.78189
CRYZL2P	-0.910859	0.0022111	0.0224192	11.1592	8.15409	10.2372	5.40447	2.70166	5.82008
ST7	0.639804	0.0022156	0.0224529	24.8355	36.2234	25.7998	37.034	47.4824	34.9618
JAKMIP3	1.06432	0.00222776	0.022564	0.0890828	0.198958	0.166831	0.293053	0.231958	0.30907
SUMF1	-0.507861	0.00223712	0.0226418	120.915	105.245	120.947	73.1588	56.1227	87.164
KLHL24	0.537582	0.00223784	0.0226418	13.1454	10.2895	12.43	13.8771	17.0169	15.0719
TAF9	0.490726	0.00223961	0.0226476	200.508	227.412	194.166	234.781	296.855	241.121
AMZ2	0.400696	0.00224084	0.0226479	123.654	114.253	111.941	139.743	123.982	145.157
PROS1	-0.96372	0.00224355	0.0226632	22.0787	10.7897	21.9883	9.90569	4.66252	10.205
C10orf143	-0.809983	0.00224683	0.0226843	8.9204	5.26375	7.93466	4.30369	2.76947	4.08937
LINC02783	3.24386	0.00225064	0.0227106	0	0.0644325	0.300469	0.481111	1.80864	0.66237
NEU1	0.497165	0.00226456	0.0228388	17.3161	21.3874	19.3396	22.905	25.2659	24.1539
CRLF2	-1.85084	0.00227533	0.0229353	0.350085	0.29096	0.329814	0.043168	0.137215	0.0605226
CCDC103	-0.955961	0.00228099	0.0229706	1.55469	0.808914	1.66734	0.687131	0.47355	0.671218
NPB	-2.03479	0.00228127	0.0229706	7.21738	2.18682	1.65362	1.08272	0.319586	0.998527
HAGH	0.518865	0.00228583	0.0230042	18.8772	17.4843	16.791	19.6899	26.4336	21.3034
RNF7	0.396302	0.00230766	0.0232106	64.4164	61.5462	57.8733	69.1683	72.7144	72.2965
PIR	0.924281	0.00230958	0.0232106	19.076	42.8958	31.8039	43.8224	53.521	60.3799
OAS3	-0.986678	0.00231001	0.0232106	4.9699	3.94045	4.13746	2.7749	0.9902	2.02435
AMIGO2	2.44335	0.00231396	0.0232132	8.43205	17.4907	9.93616	31.1174	119.074	20.8074
CD2AP	0.397656	0.00231358	0.0232132	14.7826	18.871	18.6065	18.9674	21.5084	20.1553
C1orf21	-0.813116	0.00231256	0.0232132	10.9836	6.10818	9.85031	4.66636	3.20832	5.73174
ACY1	-0.547868	0.00232013	0.0232628	49.4559	43.3746	45.4386	32.6925	23.2171	27.3657
CASC18	1.47036	0.00232431	0.0232924	0.170009	0.227418	0.14991	0.317112	0.649765	0.373774
NABP1	-0.571529	0.00233444	0.0233815	109.967	106.392	142.896	67.1281	54.244	92.6063
RAPGEF4	-1.47524	0.00234776	0.0234901	0.726286	0.423062	0.530622	0.263673	0.0731248	0.21416
GRB10	0.551862	0.00234737	0.0234901	6.07509	7.09598	6.68227	7.82064	10.1907	7.6106
TMEM26-AS1	-1.59397	0.00235299	0.0235299	4.15242	2.57683	4.4117	1.14319	0.347875	1.72051
CBX5	-0.336799	0.00236245	0.023612	110.933	119.668	117.685	78.7123	83.742	80.8736
WDR55	-0.385128	0.00237457	0.0237206	21.9418	21.2096	22.0182	15.386	13.5013	15.1406
GON7	0.399794	0.00237748	0.0237372	18.6381	16.9303	19.2203	18.9071	23.3098	21.6364
ACP2	0.468547	0.00238447	0.0237944	35.445	38.5806	37.3234	47.8875	47.4234	40.0173
CLEC16A	0.408409	0.00238593	0.0237964	7.2322	8.14816	8.68164	9.45372	9.89025	8.68658
C12orf56	-0.752383	0.00238999	0.0238243	0.851889	0.60969	0.718652	0.388991	0.270259	0.494884
SEMA3D	-1.0552	0.00239255	0.0238373	10.3656	21.458	16.5118	8.11271	3.33816	9.15431
CCN2	2.48629	0.00239861	0.0238851	348.32	570.257	638.561	1631.21	4686.78	1243.93
NDUFA8	0.371101	0.00240431	0.0239292	177.826	199.383	183.983	201.22	223.08	217.394
PCDHGB7	-0.580863	0.00240583	0.0239318	31.4941	22.8003	28.6251	18.6925	12.9082	17.2662
ASTN1	-2.8291	0.00243166	0.0241759	1.50376	0.530381	0.927239	0.106687	0.0165207	0.260496
CCDC18	-0.511429	0.00244862	0.0243318	2.74904	3.28516	3.47849	1.56002	2.13248	2.21443
TMEM154	0.674704	0.00245663	0.0243986	1.55489	2.39629	2.71832	2.35848	3.69986	3.30765
POLR2F	0.441044	0.00247422	0.0245604	54.6936	47.3545	48.4925	59.1138	61.3241	60.2999
LINC01583	1.43872	0.0024875	0.0246792	0.21059	0.53367	0.312319	0.410171	1.15457	0.991626
TMEM50B	-0.438696	0.00250003	0.0247906	104.079	90.8675	107.532	62.5434	59.8966	75.1268
EGFR-AS1	-1.18134	0.00250444	0.0248213	1.31312	1.20961	2.18374	0.413202	0.419226	1.02106
PFKL	-0.54523	0.00250935	0.0248569	336.324	245.23	274.075	193.13	151.669	172.866
KAT6B	-0.707265	0.00251451	0.024895	39.9837	24.0225	37.0185	19.1982	13.2925	22.3073
PDGFD	-2.51626	0.00252212	0.0249573	157.113	67.3097	144.464	20.9392	2.13667	34.8779
LOC101928417	-2.16625	0.00252471	0.0249577	0.24843	0.306351	0.377979	0.0358381	0.0731102	0.074949
ZNF518B	0.383071	0.00252481	0.0249577	15.9569	18.0911	17.7137	20.5046	19.9541	18.9254
RBMX	-0.358997	0.00253168	0.0250125	238.806	232.587	243.348	168.13	161.464	161.497
IDH2	0.697413	0.00253503	0.0250326	115.98	184.808	123.489	196.222	243.307	166.784
GJD4	-1.16345	0.00253698	0.0250388	0.829359	0.765056	0.76881	0.327625	0.235948	0.371679
PLAC9P1	-1.62488	0.00254427	0.0250846	5.69603	3.92901	3.50029	2.34708	0.785393	0.58194
SAMD15	-0.720687	0.00254342	0.0250846	0.962879	1.14175	1.66606	0.661728	0.60165	0.746449
PIK3R1	-0.559802	0.00255923	0.0252057	3.72777	2.6811	3.66193	1.99227	1.67684	2.37775
ABCG2	-0.982702	0.00255823	0.0252057	0.408368	0.26432	0.376985	0.19567	0.0823845	0.190801
CLEC12A	-1.6761	0.00256821	0.025281	0.568057	0.444355	1.03362	0.124472	0.189068	0.250539
PTTG1IP	0.50653	0.00256956	0.0252812	386.188	400.119	392.519	461.998	588.753	422.747
MREG	-0.877355	0.00257347	0.0252857	0.878484	0.655424	1.12058	0.412929	0.29447	0.569242
PELO	0.516547	0.00257404	0.0252857	13.7225	17.3095	14.616	20.1657	19.8249	17.4797
RNA28SN5	0.991085	0.00257253	0.0252857	11.1594	7.32778	19.7735	24.0689	20.0594	21.5757
TRAF3IP2-AS1	-0.361796	0.00258822	0.0254118	19.1286	18.0711	21.6475	11.3237	14.1685	15.0266
H19	-2.40042	0.00259229	0.0254386	0.726776	0.195729	0.620985	0.100172	0.021355	0.124482
MOSPD2	0.506828	0.00259449	0.025447	19.1903	28.0912	23.4694	26.9741	32.6238	29.1381
RASA1	0.591529	0.00260238	0.0254979	19.4287	22.4606	18.126	25.7043	30.6481	23.471
HERC4	-0.34156	0.00260202	0.0254979	41.6268	47.1568	53.2233	29.7904	33.1249	35.9492
AVEN	0.978105	0.0026203	0.0256602	1.05545	2.02882	2.18089	2.82618	4.0192	2.15299
ZNF215	0.43092	0.00263425	0.0257835	2.45041	2.45258	2.96455	3.21207	2.85586	3.25892
WAC-AS1	0.462135	0.00263729	0.0257998	3.28899	3.85126	3.51724	3.8661	4.6663	4.45175
CD14	-2.11142	0.00264444	0.0258565	0.339685	0.138263	0.320008	0.0619557	0.0396202	0.0596098
TGFB1	0.707683	0.00264642	0.0258624	4.64492	4.46378	3.67823	5.8026	6.58942	6.1525
SEC61B	0.478062	0.00266588	0.0260391	453.279	501.249	453.433	593.573	584.311	551.433
SPON2	-0.764235	0.00266844	0.0260507	205.661	116.967	195.986	88.5637	62.2133	120.568
UBE2V2	0.349658	0.00267119	0.0260566	68.8794	77.1484	75.7856	77.6347	87.6878	84.2187
GNPAT	0.346706	0.0026718	0.0260566	61.8631	63.9212	64.8138	73.3945	68.3995	71.8885
STARD4	0.821101	0.00269117	0.0262153	37.9168	83.34	52.3884	78.4289	110.596	81.9521
NHERF2	0.776704	0.00269223	0.0262153	16.5794	17.3043	18.0299	20.3545	38.9668	18.7139
CENPN	1.01038	0.00269211	0.0262153	13.4618	31.1639	21.0114	29.7327	59.5057	26.7776
GOLT1B	0.500971	0.00269362	0.0262153	73.6164	103.648	93.6384	104.147	128.585	104.593
LNP1	0.643159	0.00269835	0.0262478	1.50811	1.94704	2.80687	2.7497	2.68947	3.12784
AP3M2	0.383807	0.00270379	0.0262738	19.3721	19.2032	23.8656	24.569	21.6261	25.4421
DCUN1D4	0.356437	0.00270274	0.0262738	36.4251	44.5242	44.0804	46.2411	47.5978	47.1124
PDCD4	-0.611013	0.00270953	0.026316	109.147	77.2452	120.122	51.8723	56.9565	68.5487
C1GALT1C1	-0.40684	0.00272034	0.0264074	53.2707	48.8656	54.8032	34.42	30.5676	39.7862
PLEK2	0.504426	0.00272408	0.0264301	7.73067	6.13997	7.21086	9.09879	8.92101	8.325
RN7SL1	0.548734	0.0027285	0.0264595	108.469	111.465	121.132	135.61	131.361	175.445
LRIF1	0.44859	0.00273287	0.0264882	13.3894	16.7079	16.1279	18.4714	18.9824	18.0501
LTBP4	-0.626988	0.00273907	0.0265334	37.186	21.862	30.927	18.9042	14.5523	17.9663
STT3A	0.421781	0.00274034	0.0265334	170.4	213.201	198.548	233.981	230.848	221.491
DAPK1	-1.04794	0.00275367	0.0266489	5.91046	16.7966	8.79009	3.47487	3.46337	6.79567
CADM4	-0.74819	0.00275637	0.0266613	1.51189	1.06983	1.25931	0.572593	0.677605	0.785194
VIPAS39	0.456157	0.002758	0.0266635	14.0364	15.6656	17.0757	20.3349	17.4866	18.5045
FKBP9P1	0.642404	0.00276014	0.0266705	2.12401	2.73556	2.60624	3.66827	2.64606	3.97633
FAR2	-0.560065	0.00276559	0.0267096	11.7199	8.70359	11.0606	6.73598	4.82878	7.33175
EREG	-0.863985	0.00276769	0.0267162	0.547004	0.435164	0.458036	0.133647	0.259742	0.320282
ZNF770	0.429873	0.00277337	0.0267574	17.6085	22.3176	21.4151	22.6498	27.1006	22.9762
CSRP1	0.803604	0.00280784	0.0270761	198.968	349.53	227.177	346.528	531.142	315.985
POMP	0.477627	0.00281377	0.0271195	277.485	349.122	301.984	341.637	419.925	382.028
STKLD1	-0.937728	0.00282307	0.0271952	0.622078	0.399924	0.688448	0.247231	0.271445	0.26506
ABHD14A-ACY1	-0.757153	0.00282522	0.0272021	3.72957	2.79563	4.15155	1.38953	1.50108	2.7567
SESN3	-1.0005	0.00283265	0.0272459	7.51743	4.81617	10.8774	3.09428	1.914	5.27137
PTPRD	0.65236	0.00283216	0.0272459	0.760711	0.874282	1.06073	1.26593	0.975745	1.49326
PEX13	0.405999	0.00283474	0.0272521	16.0396	17.5016	16.7815	19.7726	20.8621	18.0521
COPS5	0.396505	0.00284304	0.027318	60.4375	57.3732	59.4796	66.0845	73.7705	66.0031
MYL12A	0.569666	0.00285311	0.0274009	1576.07	2387.39	1776.18	2343.37	2692.95	2500.12
LOC374443	0.502757	0.00285633	0.0274179	5.16255	6.93208	7.31828	7.55346	8.65545	7.95278
MGAT5B	-0.951436	0.00285925	0.0274289	0.697237	0.7028	0.774708	0.265572	0.237513	0.502579
LTBP1	-0.531555	0.00286038	0.0274289	914.9	701.266	892.331	568.966	441.176	516.411
PHACTR3	-1.47705	0.00286821	0.0274761	0.344743	0.432042	0.464229	0.143219	0.0824095	0.16865
KCNN4	-0.543008	0.002867	0.0274761	2.75141	2.16618	2.73099	1.64754	1.39231	1.59125
RAB38	-2.82869	0.0028935	0.0277043	9.53931	2.3629	6.91877	0.841145	0.0559067	1.49838
CCNYL2	-0.795627	0.00289778	0.0277173	0.780567	0.759587	0.873644	0.342378	0.384217	0.514311
SH3RF3	0.62461	0.00289767	0.0277173	2.52476	3.2249	3.21151	3.80169	5.08435	3.20752
LINC01322	1.36102	0.00290253	0.0277486	0.797818	0.791275	0.793904	1.35198	3.07961	0.918953
SETDB2	-0.511942	0.00290946	0.0278009	14.7328	11.5242	14.9267	9.24098	6.82251	9.40736
NHEJ1	-0.367627	0.00291242	0.0278151	4.56653	4.06705	4.50203	2.95785	2.69964	3.35675
MIR155HG	-1.097	0.00292416	0.0279131	15.1153	6.8186	11.4205	5.05167	2.07815	6.81533
TRDMT1	-0.455546	0.00292859	0.0279412	13.8918	12.6451	13.4843	9.23798	7.11218	9.44877
CERS5	0.457472	0.00293081	0.0279484	61.0582	66.9087	66.4266	71.4594	91.6637	71.9937
SLC41A2	-0.412437	0.00293669	0.0279744	11.3852	14.4481	13.948	8.05577	7.96921	10.4669
EPB41L3	-0.705599	0.00293798	0.0279744	3.49855	2.36087	3.85154	1.84115	1.21593	2.20377
CELSR2	1.55552	0.00293552	0.0279744	0.0300135	0.0095165	0.0179799	0.0470754	0.0651547	0.0380304
RAB1A	0.362894	0.00294182	0.0279828	170.526	191.544	190.523	203.516	219.535	202.932
ABHD13	0.374926	0.00294127	0.0279828	10.3765	11.0145	11.197	11.5545	13.1618	12.5917
FDFT1	0.839092	0.00294348	0.0279845	209.89	422.447	230.484	418.784	571.862	373.224
PIGV	0.40003	0.0029531	0.0280619	11.5745	10.9817	12.455	13.2848	12.3128	15.2446
LINC02731	-1.57651	0.00295663	0.0280813	0.664313	0.67246	0.468383	0.324294	0.0642837	0.140493
GEMIN4	-0.471018	0.00295912	0.0280909	28.2752	21.8358	24.1913	16.7223	14.6581	15.9782
GPRASP2	-0.61711	0.00296236	0.0281075	11.2654	7.98854	10.958	6.51367	4.21716	6.65609
RARRES1	-1.0732	0.00296439	0.02811	7.08342	2.90169	4.29081	2.15507	1.54436	2.33552
UBC	0.475764	0.0029656	0.02811	367.022	425.271	367.148	473.413	527.462	419.4
HSBP1	-0.339828	0.00297099	0.0281386	94.4076	86.185	92.6172	61.2087	59.993	69.9408
POP5	0.468757	0.00297159	0.0281386	56.5257	47.4681	48.637	64.5387	58.0113	64.327
ANXA3	-0.855438	0.00297507	0.0281574	8.80889	21.5075	19.0206	6.76232	7.45953	9.87777
IPO7	0.45128	0.00298401	0.0282279	34.3966	38.2456	36.8372	41.5227	51.0836	39.1246
[truncated: 16,911 more rows]

## Sheet: UPREGULATED GENES
gene_id	log2FoldChange	pvalue	padj
ACTBL2	7.39832	0.00197493	0.0205886
FOXS1	6.45064	2.89899e-09	2.97935e-07
DCSTAMP	6.43223	3.67194e-05	0.000898609
CGB8	6.1377	1.75905e-05	0.000495733
ERG	5.23349	1.77161e-07	1.00282e-05
NPY1R	5.16138	8.11941e-26	1.70598e-22
KISS1	4.8105	1.21027e-07	7.38266e-06
GLI1	4.60286	5.26201e-26	1.42149e-22
ST6GAL2	4.18728	5.91855e-29	3.73066e-25
DACH1	4.17361	0.000541265	0.00749133
IGFL3	4.09681	2.34176e-12	6.41777e-10
COMP	4.06056	2.54864e-06	9.81564e-05
LDLRAD4	4.05528	2.29464e-10	3.44378e-08
ALOX5AP	4.04971	1.28692e-11	2.86303e-09
SERPINA3	4.004	5.26196e-08	3.60521e-06
TSPAN2	4.00114	1.40988e-05	0.000409538
PI16	3.97398	8.64495e-05	0.0017654
STMND1	3.96832	0.000475222	0.00676719
LRRC15	3.95509	3.52461e-27	1.33301e-23
CGB3	3.95059	0.00116473	0.0136294
LEFTY2	3.94027	3.78555e-08	2.70131e-06
HAPLN1	3.84245	4.36275e-28	2.06249e-24
CAPN6	3.83777	4.3663e-08	3.02442e-06
SGCG	3.66852	6.2259e-19	5.88659e-16
EGR2	3.65061	1.13459e-08	9.52564e-07
INHBE	3.50679	0.000114148	0.00221843
MYHAS	3.48689	1.77655e-07	1.00282e-05
CHRNA9	3.40964	2.62949e-09	2.77786e-07
CILP2	3.40732	9.84561e-07	4.43592e-05
CLEC18B	3.39567	6.65744e-05	0.00146216
LINC02783	3.24386	0.00225064	0.0227106
PLPP4	3.21603	1.44079e-15	8.01333e-13
LOC105370068	3.20462	4.88487e-05	0.00113202
ANOS1	3.16829	1.36196e-10	2.1826e-08
ZP4	3.14407	0.00186599	0.0198013
DNAJB13	3.14014	8.21298e-05	0.00169861
LOC107987013	3.06033	0.000177471	0.00311894
ID3	3.05529	5.89597e-06	0.000198033
TGM2	3.05276	1.42213e-06	6.00277e-05
PCDH19	3.03385	5.95055e-06	0.000198543
BHLHE40	3.01875	2.40536e-05	0.000634384
SPTB	3.01512	9.15737e-05	0.00185006
LARGE1	3.00591	1.34477e-35	2.54296e-31
HES1	2.96479	4.08745e-07	2.07779e-05
ASPN	2.92939	1.55611e-13	5.44927e-11
CDKN2B	2.88135	0.000139008	0.00260519
MMP8	2.87454	9.73123e-09	8.28908e-07
DPT	2.87065	1.33592e-07	7.96917e-06
OGN	2.8462	3.22194e-13	1.02345e-10
SAMD11	2.77756	5.20444e-12	1.24577e-09
KCNH1-IT1	2.76407	0.000153414	0.00280156
COL8A2	2.7598	6.29099e-17	4.7585e-14
PPME1	2.75445	0.000302083	0.00473271
LINC01614	2.74604	1.98743e-10	3.03082e-08
SLITRK6	2.72448	0.000123881	0.00237105
MYLK2	2.70045	0.00632084	0.0495733
LARGE-AS1	2.68838	5.4864e-07	2.69592e-05
PAX6	2.65449	0.000344157	0.0052484
DYSF	2.6528	7.55767e-09	6.7413e-07
KCNG1	2.63938	1.89883e-14	8.54928e-12
ARL4A	2.62684	6.98915e-05	0.00150873
ELN	2.62377	0.000200613	0.0034115
UNC5C	2.61842	1.56643e-06	6.51016e-05
RASL11B	2.58753	8.16762e-14	3.02843e-11
NDUFA4L2	2.57645	1.52043e-16	1.10582e-13
KRT7	2.57577	2.68383e-13	8.90373e-11
EFHD1	2.54056	0.0010705	0.0127789
SYT3	2.49977	2.34052e-05	0.000620748
CCN2	2.48629	0.00239861	0.0238851
OPCML	2.47031	2.03098e-14	8.72862e-12
BGN	2.46081	7.8592e-26	1.70598e-22
AMIGO2	2.44335	0.00231396	0.0232132
COL11A1	2.43358	0.00036033	0.00542503
LINC01750	2.42532	0.000351305	0.00532306
LINC01013	2.41441	5.12899e-05	0.00118136
FSTL3	2.41308	2.36346e-09	2.51191e-07
GPC4	2.40742	8.56307e-10	1.03139e-07
C1QTNF3	2.40169	6.84306e-05	0.00148568
LOC102724428	2.40147	6.74296e-05	0.001469
PTGER3	2.39771	0.000662227	0.00873271
CELSR1	2.37899	0.00112596	0.0132683
MFAP3L	2.37549	8.43458e-10	1.02242e-07
COL4A1	2.36316	0.000169713	0.00301907
CIDEA	2.35886	5.00675e-06	0.000171517
NTM	2.35192	2.39415e-17	1.88639e-14
NALCN	2.34672	7.14634e-11	1.26297e-08
THEMIS	2.32341	3.94885e-05	0.000959805
MMP10	2.30131	2.655e-12	7.07128e-10
ADM2	2.29367	0.000143493	0.0026681
PRDM6-AS1	2.28569	2.39568e-05	0.000632713
ULBP1	2.28094	2.58476e-08	1.95512e-06
NCF2	2.27099	2.20099e-05	0.000592045
TSPAN15	2.26184	2.5353e-05	0.000663104
COL10A1	2.26078	5.78088e-14	2.24972e-11
DYNC1I1	2.25515	1.94156e-06	7.79511e-05
IL17B	2.2479	4.36529e-05	0.00103573
ACTA2	2.24291	0.00392789	0.0344351
PRG4	2.2201	9.85239e-07	4.43592e-05
MATN3	2.22	3.64872e-14	1.49994e-11
TRIB3	2.21777	7.40321e-10	9.33152e-08
HSD17B6	2.21744	7.83616e-07	3.6498e-05
CNTN1	2.21586	7.84045e-05	0.00164008
PGM5	2.21205	0.000341329	0.00522212
SORBS1	2.20085	1.08004e-11	2.46067e-09
LINC01561	2.19763	0.000130298	0.00247135
NHSL1-AS1	2.19679	2.23453e-09	2.40085e-07
COL4A2	2.18595	5.67473e-09	5.31764e-07
LINC02593	2.18563	3.96331e-08	2.77578e-06
CORIN	2.17827	0.00115958	0.0136028
POTEF	2.16314	0.00083938	0.0104839
FZD8	2.15284	0.000317499	0.00493247
SERPINB7	2.14518	1.34138e-12	3.78589e-10
NUAK1	2.13734	5.252e-09	5.04139e-07
SDC1	2.11456	5.43522e-10	7.18741e-08
CD200	2.09914	2.28241e-05	0.000610473
MOB3B	2.0935	0.000434017	0.00630842
SLA	2.08294	6.86157e-06	0.000223326
PLXDC2	2.07628	3.47522e-11	6.70576e-09
RFLNB	2.07607	6.00724e-05	0.00134117
EGF	2.06124	0.000656411	0.00867416
LOC107985728	2.05149	6.9088e-09	6.19173e-07
TSC22D3	2.03948	0.000763871	0.00979309
RERG	2.03426	2.80841e-06	0.000106011
HMCN1	2.02325	3.33645e-11	6.57212e-09
PPP1R13L	2.02034	4.1009e-07	2.07904e-05
P4HA3	2.01861	7.25534e-14	2.74397e-11
CRISPLD2	2.01844	1.44418e-07	8.50411e-06
ITIH3	2.01271	6.4328e-05	0.00142537
NUPR1	1.99886	1.00468e-10	1.66653e-08
ARHGAP9	1.97085	5.68784e-05	0.00128503
SLC7A5	1.96305	0.00523581	0.0428056
PCK2	1.9627	1.62471e-07	9.33839e-06
PSAT1	1.95829	0.00125432	0.0144277
VLDLR	1.95206	0.00594758	0.0473199
MEI4	1.94482	0.00437085	0.0372813
MGP	1.93882	0.000282124	0.00448317
PRSS23	1.93861	2.75417e-08	2.05044e-06
CD163L1	1.93737	2.95516e-10	4.33195e-08
SLC46A3	1.93548	1.26662e-09	1.4257e-07
NNMT	1.93471	1.18326e-13	4.22177e-11
PMEPA1	1.93117	1.06074e-12	3.03917e-10
NXPH4	1.92005	0.000230196	0.00379182
RBP1	1.91695	8.11193e-22	1.17997e-18
XYLT1	1.91352	1.15789e-08	9.64565e-07
FIBCD1	1.90505	1.17015e-18	1.05369e-15
DACT1	1.89959	7.33144e-10	9.30453e-08
IL21R	1.89185	1.86411e-06	7.53883e-05
SYNDIG1	1.88078	7.34297e-11	1.2857e-08
SERTAD4	1.88068	1.59393e-07	9.20736e-06
NCAM1	1.88062	8.29154e-23	1.30661e-19
EXTL1	1.87176	4.00718e-07	2.048e-05
DDIT4	1.86837	1.58762e-06	6.58376e-05
IL20RB	1.86833	8.84314e-08	5.70729e-06
ACKR3	1.86138	0.00486973	0.0405311
LOC101928782	1.85989	3.67332e-05	0.000898609
PRDM6	1.85879	3.2465e-05	0.00080778
NIPAL4	1.84302	1.40116e-06	5.94079e-05
PCDH10	1.84012	0.00391028	0.0343102
ITGA11	1.83613	4.10008e-12	1.00692e-09
TAFA5	1.83502	7.9758e-07	3.69663e-05
TGFBI	1.82593	3.57781e-10	5.04898e-08
SERTAD4-AS1	1.8243	9.16738e-08	5.87645e-06
PCSK9	1.81966	0.0034188	0.0312314
UCP2	1.81919	6.5977e-06	0.000215108
RAB39B	1.80992	0.00211593	0.0216517
SYNE1-AS1	1.80703	0.000692764	0.00903459
PODNL1	1.80688	7.50074e-10	9.33152e-08
EDIL3	1.79536	5.87005e-15	2.92112e-12
ERICH2	1.78588	0.00604635	0.0478996
GDF15	1.77801	1.26374e-07	7.6106e-06
CBS	1.77784	1.3751e-06	5.85658e-05
ADAM19	1.77516	6.60575e-07	3.14647e-05
ASNS	1.77402	2.28128e-07	1.24386e-05
PCDH7	1.77338	1.44968e-05	0.000419165
CNTN6	1.77107	9.26231e-05	0.00186775
LRATD2	1.77001	1.69526e-05	0.000479899
OVCH2	1.76986	0.00564123	0.0453746
CDH2	1.76229	2.27648e-08	1.74993e-06
PDLIM3	1.76067	2.51542e-05	0.00065973
DIO2	1.75965	8.81332e-06	0.000277304
ATP1B1	1.75937	6.15219e-11	1.11863e-08
NPAS4	1.75716	0.00160077	0.0174974
MEX3B	1.7561	1.08432e-07	6.75844e-06
VCAN	1.75568	2.30071e-21	2.71916e-18
ADRA2A	1.75288	3.58396e-06	0.000130332
MFAP5	1.75174	2.38836e-10	3.55621e-08
CHN1	1.75033	3.24732e-13	1.02345e-10
COL22A1	1.7486	2.94267e-06	0.000109755
CSRNP1	1.74627	3.5665e-07	1.86821e-05
KCNE4	1.74504	0.000856336	0.0106338
TENM3	1.74084	2.60073e-07	1.41321e-05
CH25H	1.73987	2.55006e-08	1.93662e-06
GADD45B	1.73163	3.03575e-06	0.000112561
LEF1	1.72822	0.000139847	0.00261831
CLMAT3	1.72333	5.82953e-14	2.24972e-11
LINC01503	1.72204	1.06962e-21	1.34844e-18
SLC6A9	1.72079	3.08026e-08	2.23544e-06
PPM1H	1.71982	0.000596988	0.00806937
TSPAN13	1.71694	4.66448e-09	4.56467e-07
NOX4	1.71551	3.62154e-10	5.07284e-08
ANO4	1.71372	6.77496e-11	1.20863e-08
CHAC1	1.70714	0.00484172	0.040369
SORBS2	1.70604	1.65984e-07	9.45414e-06
RARRES2	1.69989	0.000181002	0.00316729
SLC1A4	1.69186	1.28221e-06	5.52313e-05
TPM1	1.67896	1.99844e-06	7.98952e-05
MT1M	1.66716	0.00351985	0.0318318
UTS2B	1.66695	2.8217e-05	0.000723014
GRIK2	1.65218	8.74729e-11	1.47689e-08
BEX2	1.64293	0.00193759	0.0203328
CTH	1.64156	1.27732e-06	5.51462e-05
CLTCL1	1.63671	2.97752e-08	2.18359e-06
FIBIN	1.63269	4.60138e-12	1.11554e-09
TAGLN	1.62322	3.01271e-07	1.61848e-05
GLIPR2	1.61587	5.77425e-11	1.0705e-08
SCD	1.61326	0.00319597	0.029742
MTHFD2	1.61321	2.30424e-05	0.000614573
ZNF860	1.61226	0.000293101	0.0046111
GPRIN3	1.6084	0.00560242	0.0451392
COL7A1	1.60604	1.00522e-07	6.35743e-06
LASTR	1.60289	9.10688e-09	7.86352e-07
ID1	1.60152	0.00348219	0.0315667
ERFE	1.59548	0.00369739	0.0328768
KIF26B	1.59337	7.45383e-10	9.33152e-08
LTBP2	1.5862	4.9308e-16	3.28148e-13
CGB7	1.56745	3.52649e-07	1.85238e-05
CELSR2	1.55552	0.00293552	0.0279744
PHGDH	1.54723	2.70364e-08	2.0288e-06
HOXD1	1.54464	2.04779e-06	8.14032e-05
MSC-AS1	1.54438	1.64221e-13	5.64622e-11
CSRP2	1.54279	3.22092e-11	6.47953e-09
LINC00622	1.54262	0.000101479	0.00201651
CAPNS2	1.53839	0.00456781	0.0385647
COL5A1	1.53516	5.99965e-10	7.8787e-08
SPARC	1.53509	3.53182e-09	3.58794e-07
ABTB2	1.53456	3.18773e-07	1.69803e-05
CAP2	1.53005	1.18404e-05	0.000358243
PLS1	1.52627	1.10875e-07	6.82946e-06
HRCT1	1.51902	0.000629921	0.00838269
LOC102724560	1.51852	4.0822e-05	0.000982469
PAG1	1.51582	1.15217e-07	7.05097e-06
F13A1	1.51305	0.00018497	0.00320603
SMAD7	1.51126	3.17417e-06	0.000117234
MSC	1.50845	6.26091e-06	0.000206261
PPP1R14A	1.508	7.0677e-05	0.00152048
CLIC3	1.50654	3.40361e-09	3.47904e-07
SPX	1.50316	7.79522e-05	0.00163353
CADM1	1.50257	5.03242e-16	3.28148e-13
LGMN	1.49671	3.69122e-08	2.65403e-06
SCRG1	1.4939	6.39367e-07	3.07644e-05
KCNT2	1.48836	1.40103e-07	8.30519e-06
TMEM191C	1.48607	0.00037236	0.00556626
SHROOM2	1.48428	1.25227e-05	0.00037588
LPCAT2	1.48208	6.55812e-07	3.1396e-05
DMD	1.48021	2.66625e-07	1.44466e-05
WNT9A	1.47764	6.23186e-09	5.69297e-07
NRP2	1.4773	3.21945e-12	8.45554e-10
ITGBL1	1.47361	4.69717e-08	3.24173e-06
CASC18	1.47036	0.00232431	0.0232924
EPHA3	1.46714	2.11274e-07	1.16478e-05
SNRK-AS1	1.46539	0.00420715	0.0362829
CNN1	1.45828	8.09847e-05	0.00168607
SOX9	1.45637	4.36447e-11	8.17149e-09
MICAL2	1.44595	0.000213404	0.00357148
IGFBP7	1.43972	1.79316e-06	7.30791e-05
LINC01583	1.43872	0.0024875	0.0246792
PRSS35	1.43796	1.4394e-07	8.50411e-06
IL11	1.43732	0.000129744	0.00246826
TM6SF1	1.43457	2.17318e-05	0.000587068
PCED1B	1.43339	1.63088e-07	9.34543e-06
ISL2	1.43297	0.000929316	0.0113596
L3MBTL2-AS1	1.43263	0.000221068	0.0036638
SLC2A1	1.42503	1.15728e-06	5.0812e-05
SCN9A	1.42444	1.94522e-11	4.18e-09
LINC03001	1.4244	0.00456821	0.0385647
SLC38A1	1.41695	4.48671e-05	0.00105922
POSTN	1.4138	3.07919e-07	1.6495e-05
FOXP1-DT	1.41056	0.00357554	0.0321356
SLC3A2	1.40182	0.00651526	0.0504932
SPSB1	1.3879	6.99844e-07	3.30026e-05
LINC01415	1.38774	7.62433e-08	4.98879e-06
MCAM	1.38635	1.06092e-05	0.00032621
LOXL2	1.37933	6.99982e-08	4.67727e-06
OXTR	1.37845	0.000798735	0.0101031
HTR1D	1.37303	0.000837006	0.0104612
GJB2	1.3723	0.000590025	0.00800385
SESN2	1.36568	3.92905e-07	2.02442e-05
LBH	1.36255	8.05785e-05	0.00167998
LINC01322	1.36102	0.00290253	0.0277486
DCLK2	1.36089	0.000765422	0.00980632
EDIL3-DT	1.35765	2.95695e-06	0.000110071
LRRC17	1.35399	2.69219e-09	2.8283e-07
ITGA1	1.34354	7.03304e-05	0.00151647
C2CD3	1.34076	3.99944e-05	0.000967524
GALNT10	1.34027	5.41192e-10	7.18741e-08
ACTG2	1.33509	3.18155e-05	0.00079585
RAMP1	1.33224	0.000417476	0.00611893
LUZP2	1.32756	0.000784712	0.00997239
MN1	1.32698	8.04383e-10	9.94175e-08
LOC727751	1.31424	5.48595e-05	0.00124963
FN1	1.30876	2.47975e-10	3.66345e-08
MPP4	1.30842	9.91176e-05	0.00198505
RAI14	1.30734	1.21855e-07	7.40923e-06
PSPH	1.30717	4.63316e-05	0.00108513
FBLN5	1.30691	5.46555e-09	5.19364e-07
PITX2	1.30276	0.000178532	0.00313467
QRICH2	1.30237	4.00663e-09	3.98765e-07
FADS2	1.30136	0.000262136	0.00422592
CCDC80	1.30115	3.16705e-10	4.57167e-08
SMCO4	1.3008	1.34225e-08	1.10356e-06
INHBA	1.29857	0.00027085	0.00434785
RDH10	1.29156	1.14172e-06	5.04437e-05
PAWR	1.29072	1.40886e-06	5.96007e-05
HHAT	1.28957	9.74585e-11	1.63092e-08
SULF2	1.28458	6.27828e-06	0.000206473
MFAP4	1.2838	5.82683e-09	5.38369e-07
TENM3-AS1	1.28158	2.80943e-09	2.91903e-07
MARCHF4	1.27556	0.00100797	0.0121329
OSBPL10	1.27285	7.30824e-08	4.83213e-06
ADAM12	1.27186	3.64319e-07	1.89787e-05
SGCD	1.27123	6.68252e-07	3.17504e-05
C1QTNF5	1.26948	0.00154095	0.0169908
SLC1A5	1.26506	2.19621e-05	0.0005916
MIR145	1.26035	0.00528232	0.0430741
NRG1	1.25794	1.34607e-05	0.000394637
RBM24	1.25514	0.00116118	0.0136073
CEBPG	1.25174	4.36898e-07	2.20902e-05
ACOT4	1.24833	0.000753451	0.00968577
GBX2	1.24558	4.08366e-05	0.000982469
ABHD4	1.24479	2.86506e-06	0.000107497
NPLOC4	1.24022	1.79179e-06	7.30791e-05
TUBD1	1.24021	9.5891e-10	1.13331e-07
NREP	1.23391	1.78409e-11	3.87784e-09
GABRA5	1.23268	1.55637e-06	6.48257e-05
COL1A1	1.22543	1.39201e-07	8.27764e-06
MEGF6	1.22522	7.50567e-06	0.000240971
PTK7	1.22306	9.69469e-10	1.13867e-07
TRIL	1.2207	0.000539388	0.00747788
PALLD	1.22058	1.65985e-07	9.45414e-06
GDF6	1.21812	0.00214948	0.021912
GLDC	1.21598	0.00630521	0.0494737
MIR181A2HG	1.21337	0.000169655	0.00301907
AOPEP	1.20297	8.40257e-08	5.46023e-06
SMPDL3A	1.20277	1.44645e-10	2.29851e-08
CCN4	1.19933	3.3279e-06	0.000121723
ACOT1	1.19884	1.55558e-07	9.07902e-06
PCDH10-DT	1.19765	2.04535e-05	0.000563812
HOXB9	1.19642	2.77165e-06	0.000105456
ATF4	1.19383	2.13899e-07	1.17582e-05
UNC5B	1.19098	7.23685e-06	0.00023353
LZTS1	1.18858	0.00014621	0.00271062
MMP2	1.18824	2.82866e-09	2.92295e-07
GLS	1.18622	0.000739083	0.00953998
ATP2A1-AS1	1.18602	0.00040126	0.00589688
ZC3H12A-DT	1.1855	2.45465e-12	6.63106e-10
SKIL	1.1843	2.15106e-05	0.000584434
COL16A1	1.18416	1.71279e-09	1.88307e-07
SHMT2	1.18126	2.04907e-06	8.14032e-05
LINC00942	1.17703	0.00199855	0.0207437
GARS1	1.17616	1.95028e-05	0.00054235
LINC02104	1.17505	0.00158199	0.0173625
TC2N	1.17444	0.0035424	0.0319137
PPP2R3B	1.17255	3.66872e-05	0.000898609
EIF4EBP1	1.17096	1.37502e-05	0.000400642
ADTRP	1.16271	7.77088e-05	0.00163353
GABRA3	1.16147	0.00637227	0.0497726
MARS1	1.15205	3.97159e-05	0.000962856
BLTP3A	1.15182	7.30571e-05	0.00156057
ANKRD45	1.1516	0.00301955	0.0284078
PDE1C	1.14779	0.000392791	0.0058074
MYOM2	1.14743	0.00181601	0.0193621
ULBP2	1.14036	0.000460953	0.00662861
C19orf73	1.13485	0.000569529	0.00779291
AFF2	1.13484	0.00218548	0.022231
GPSM3	1.13469	6.11917e-08	4.11792e-06
GASAL1	1.13336	3.36167e-07	1.77567e-05
NCAM2	1.13306	7.26653e-10	9.28447e-08
SGK1	1.13039	9.82482e-08	6.23447e-06
COL24A1	1.12962	4.06456e-12	1.00692e-09
CCPG1	1.12835	1.01724e-12	2.95938e-10
C17orf107	1.12594	1.32772e-05	0.000391687
ALDH1L2	1.12281	5.3477e-06	0.000181879
RHEBL1	1.12198	0.00116811	0.0136605
PGM2L1	1.12174	0.000102222	0.00202411
PRAG1	1.11974	0.000780209	0.00993519
IRX5	1.11957	7.71564e-05	0.00162942
APCDD1L-DT	1.1179	2.7487e-06	0.000105006
CACNA2D3	1.11576	5.98859e-08	4.04444e-06
ARSI	1.11027	3.84001e-08	2.71965e-06
TNC	1.10589	0.000182522	0.00317817
ITPR2	1.10402	1.02441e-11	2.36239e-09
PLXNC1	1.10305	0.00142215	0.0159318
F12	1.09983	0.00159314	0.0174443
DTX4	1.0984	0.00421735	0.0363161
LINC01638	1.09737	2.81425e-06	0.000106011
BCL2	1.0973	2.5651e-05	0.000668721
FOXN3	1.09462	4.6199e-15	2.36114e-12
MITF	1.09306	0.00142004	0.0159176
DCBLD1	1.09263	4.28776e-06	0.00015099
RUSC2	1.09239	0.00010407	0.00205638
ZNF365	1.09201	2.79807e-06	0.000106011
SNORA104	1.08943	2.80738e-06	0.000106011
SERPINH1	1.08701	3.71283e-08	2.65946e-06
WARS1	1.08571	1.25494e-06	5.43042e-05
LCMT1-AS1	1.08408	0.00387472	0.0340795
DKK1	1.08187	0.00423242	0.0364251
SREBF1	1.08027	0.000417744	0.00611893
SAPCD2	1.0788	0.00163475	0.0177764
ASTN2	1.07291	1.32483e-10	2.14124e-08
NQO1	1.07285	0.000193667	0.00331725
CARMN	1.07216	0.000180366	0.00316101
BMPR1B	1.07197	0.000217792	0.0036222
PHEX	1.06913	0.00633922	0.0496324
JAKMIP3	1.06432	0.00222776	0.022564
LOC101929460	1.06412	0.00302954	0.0284735
BAIAP2L1	1.06289	3.15697e-05	0.00079386
ENC1	1.06068	2.61049e-05	0.000678082
JADE1	1.05694	4.70206e-06	0.000162255
KLF5	1.05355	1.30875e-06	5.62466e-05
LINC00842	1.05344	0.000323763	0.00501012
PRICKLE1	1.05031	0.00118388	0.0138023
WFDC21P	1.0494	1.25047e-05	0.00037588
DAP	1.04766	0.000130222	0.00247135
H2BW2	1.0465	0.00572581	0.0459376
TMEM204	1.04563	3.89823e-16	2.7302e-13
ACSL3	1.04515	0.00108682	0.0129338
CALCRL	1.04126	0.00451404	0.0382144
FBN1	1.04075	5.97378e-07	2.90396e-05
CADM1-AS1	1.03625	0.000166899	0.00299436
CMKLR2	1.03543	6.35236e-07	3.06437e-05
CCDC181	1.03498	9.31112e-05	0.00187511
PELI1	1.03467	9.99775e-21	1.1121e-17
STAC	1.03403	0.000107851	0.00211343
GPT2	1.03367	0.000807707	0.0101957
HMGB3	1.03234	3.20016e-05	0.000799266
DLC1	1.03047	0.000389023	0.00577428
BCL11B	1.02872	2.40328e-06	9.37033e-05
SNX30	1.026	3.83853e-05	0.000936602
PKIB	1.02592	8.16207e-07	3.76451e-05
SYNE1	1.02325	4.42671e-06	0.000154294
RTL9	1.02088	2.56055e-05	0.000668721
PPIC	1.02032	2.57074e-11	5.34205e-09
TP53I3	1.01964	8.10843e-05	0.00168607
SLC9A7P1	1.01928	0.00176399	0.0188778
FTH1P3	1.01907	3.18172e-05	0.00079585
KRT18	1.0123	0.00126677	0.014547
DKK3	1.01195	8.81125e-05	0.00179355
TPD52L1	1.0118	0.00524252	0.0428419
XPOT	1.01156	2.76226e-06	0.000105311
PGRMC2	1.01089	0.000194977	0.00333666
CENPN	1.01038	0.00269211	0.0262153
WNT2	1.01001	0.00199868	0.0207437
GPC2	1.0086	0.000167534	0.00300268
VDR	1.00032	1.30043e-05	0.000387262
RTN2	0.996432	7.32073e-05	0.00156057
MYLK	0.994798	0.000106685	0.00210147
ST3GAL5	0.994327	1.24205e-08	1.03013e-06
FBXO16	0.993669	0.00551829	0.0446135
COTL1	0.993515	0.000559584	0.00769581
UCHL1	0.992734	7.28076e-08	4.83085e-06
RAB33A	0.992717	0.000107829	0.00211343
SNAI1	0.992199	5.38543e-06	0.000182834
EPAS1	0.991394	0.00169965	0.018366
PCYT1B	0.991235	0.00213995	0.0218266
RNA28SN5	0.991085	0.00257253	0.0252857
IVNS1ABP	0.988924	6.98603e-06	0.000226597
ATP10A	0.985546	0.00544443	0.0441864
TALDO1	0.982858	0.000144951	0.00269256
FHL3	0.982771	5.42207e-05	0.0012383
RARA	0.982553	2.31553e-05	0.000616713
SYBU	0.981857	2.14397e-05	0.000583345
TPM2	0.981219	6.59083e-09	5.93489e-07
PLCXD2	0.980765	0.00331288	0.0305295
TG	0.979418	0.00445896	0.0378451
AVEN	0.978105	0.0026203	0.0256602
NEXN	0.977833	1.67988e-05	0.00047626
PTCH1	0.977733	3.40408e-05	0.000843659
B4GALT1	0.975665	3.60267e-06	0.000130761
HHIP	0.972624	0.00330163	0.0304853
HEY1	0.972532	0.00342042	0.0312314
UPP1	0.971448	8.21409e-07	3.77928e-05
ADAMTS9	0.970383	0.00048992	0.00691888
SGPL1	0.970198	3.4288e-05	0.000847683
GPC1	0.968321	6.31678e-05	0.00140365
CSF1R	0.966995	0.00421432	0.0363065
SLC38A4	0.965897	0.000105046	0.00207351
BCL11A	0.964704	2.14068e-08	1.67817e-06
MDFI	0.962197	0.00116141	0.0136073
GABARAPL1	0.956491	0.000274232	0.00438724
HOTAIRM1	0.955574	0.000568198	0.00778595
NCOR2	0.954743	0.00021342	0.00357148
DOCK9	0.953661	6.11385e-06	0.000203034
MAP3K7CL	0.952705	0.00159852	0.017483
SLC16A3	0.950071	0.00349732	0.0316584
SLC16A1	0.948607	2.19143e-08	1.69836e-06
DDIT3	0.948321	2.01731e-06	8.04797e-05
MBOAT2	0.945817	6.6771e-05	0.00146308
TBC1D7	0.943842	8.33836e-10	1.01965e-07
ITGB5	0.94365	2.24667e-08	1.73406e-06
MICA	0.942055	0.00320624	0.0298083
NSG1	0.938002	3.87194e-05	0.000943537
SASS6	0.936907	1.56469e-05	0.000448989
RANBP17	0.935791	6.57263e-06	0.000214661
NKILA	0.934556	0.000101127	0.00201651
C12orf57	0.932164	2.34022e-08	1.79165e-06
CALD1	0.931549	0.00082611	0.010372
IGFBPL1	0.930558	5.89017e-05	0.0013197
CFAP251	0.927185	0.000193115	0.00331079
AKAP5	0.926845	0.000214959	0.00359059
PIR	0.924281	0.00230958	0.0232106
HAX1	0.922028	6.40353e-06	0.000209863
SERINC2	0.921662	0.00195058	0.0204239
C16orf95	0.921084	2.45881e-06	9.54746e-05
LMO4	0.918455	1.25861e-07	7.60391e-06
STK38L	0.917661	0.000483395	0.00684719
MYOSLID	0.913548	0.00546424	0.0442871
MIR22HG	0.913041	0.000534834	0.00742019
HSPA13	0.912395	0.000349707	0.00530791
LONP1	0.911767	8.31986e-06	0.000262652
CTIF	0.908609	0.00031782	0.00493247
BBOX1-AS1	0.908085	0.00160794	0.0175352
B3GALNT2	0.907007	3.52902e-08	2.54709e-06
KDM7A	0.906525	0.000121983	0.00234421
PEAR1	0.905043	5.78898e-05	0.00129857
SAP30L-AS1	0.902739	0.00550794	0.0445488
SARS1	0.902388	7.73234e-06	0.000246159
HACD1	0.900042	0.00512328	0.0421773
EFR3B	0.898801	0.000789254	0.0100166
SYNPO2	0.898722	0.00187591	0.0198731
DNM3OS	0.898465	1.43948e-08	1.16827e-06
GBP5	0.893966	2.78537e-05	0.000715644
MXRA7	0.890328	1.21583e-09	1.39342e-07
CARS1	0.888845	2.74595e-05	0.000706475
IER3	0.888776	0.00181641	0.0193621
TMSB15C	0.88863	2.87132e-05	0.000733739
GGH	0.887949	0.000244744	0.00398975
TRIM32	0.886908	2.32878e-05	0.000619369
AKNA	0.88618	2.74568e-06	0.000105006
LOC112268136	0.88488	0.000324725	0.0050134
FOXD2-AS1	0.884674	0.0034456	0.0313402
MFAP2	0.882913	9.28833e-07	4.22217e-05
DOK6	0.881328	0.000655198	0.00866419
PDE11A	0.879552	0.00124735	0.0143738
PPP1R3C	0.879244	0.000121915	0.00234421
SLC7A1	0.878396	0.00625196	0.049117
NR1D1	0.878363	6.5099e-05	0.00143811
SLC45A3	0.878223	0.000125814	0.00240318
CDH11	0.878097	1.50034e-05	0.000431833
PPFIBP2	0.877728	7.26396e-06	0.000233838
YARS1	0.874805	0.000166153	0.0029838
ATXN2L	0.874578	0.000345915	0.00526247
PFKP	0.873471	0.00484591	0.0403862
GCHFR	0.871574	0.00340718	0.0311858
ACTN1	0.869002	0.00621486	0.0489475
BCAT1	0.868779	1.9257e-05	0.000536302
GOT1	0.86655	0.000161092	0.00291229
PGD	0.864715	0.000330522	0.00508557
LUZP1	0.864525	1.86434e-05	0.000521518
POMC	0.863556	0.00344364	0.0313375
TCEA1	0.861793	2.15645e-08	1.67817e-06
CPM	0.861749	0.00394257	0.0344998
FBXL22	0.857187	0.00028407	0.0045008
GTPBP2	0.856048	0.000108537	0.00212468
ZSWIM4	0.855903	0.000493111	0.00695356
MECOM	0.855185	7.35369e-08	4.84524e-06
CCDC126	0.854566	2.74855e-06	0.000105006
DEPTOR	0.854462	0.00555359	0.0448605
PTPDC1	0.854065	0.000146827	0.00271938
C8orf88	0.851883	5.14331e-06	0.000175877
MLLT11	0.851679	0.000741073	0.00955262
FHL2	0.85062	0.000150858	0.00277233
APCDD1L	0.850038	0.00135228	0.0153583
PTPRU	0.848364	0.00083643	0.0104609
TP53INP2	0.847759	0.000467682	0.0066999
ARHGAP31	0.847305	0.00028906	0.0045551
TSEN15	0.84666	3.15373e-05	0.00079386
H2AZ1	0.845733	0.000810452	0.0102171
CCDC28A	0.844975	6.58734e-07	3.14562e-05
LGR4	0.844736	4.97235e-05	0.00115088
P3H1	0.844386	6.93898e-06	0.000225457
C1QTNF3-AMACR	0.842776	4.77111e-05	0.0011111
CBX2	0.842667	0.000582199	0.00792154
CDKN1A	0.841999	1.96577e-05	0.000545054
SYNPO	0.839979	0.0018771	0.0198746
PDLIM5	0.839915	0.00120705	0.0140291
FDFT1	0.839092	0.00294348	0.0279845
PRKAB2	0.83729	9.40329e-09	8.04599e-07
LFNG	0.836132	0.00632839	0.0495733
ETV6	0.835676	0.00204756	0.0211005
MAPK8	0.83505	8.21907e-05	0.00169861
POGLUT2	0.833489	1.32734e-06	5.67874e-05
LOC105369509	0.833072	0.00381093	0.0336481
HACD2	0.832572	0.00122801	0.0142029
KIAA0930	0.83248	5.94857e-06	0.000198543
IL18BP	0.831979	0.00137039	0.0154711
FOXP4	0.831718	6.12002e-06	0.000203034
CCIN	0.831706	0.000756161	0.00970741
SCUBE3	0.831587	0.00146601	0.0162881
PRDX6	0.831152	1.61293e-06	6.64497e-05
FRY	0.830181	0.000206424	0.00348213
OSBPL6	0.829309	0.000185474	0.00320855
HS6ST1	0.827426	3.84057e-07	1.98973e-05
ACTN4	0.826738	0.000733276	0.00948444
LINC02709	0.826547	0.000220753	0.00366179
MID1IP1	0.825397	4.07392e-05	0.000982469
RAP1GDS1	0.824152	3.2982e-06	0.00012087
TIGD2	0.823563	8.08036e-09	7.10695e-07
LOC101929479	0.823277	0.00057112	0.00780902
NDUFA4	0.821342	2.43519e-06	9.47521e-05
STARD4	0.821101	0.00269117	0.0262153
APBB2	0.8206	1.04099e-05	0.000320604
TKT	0.819707	2.3454e-05	0.000621169
LSM8	0.819291	1.67708e-07	9.52358e-06
HAS3	0.818378	0.000252758	0.00408866
MYL9	0.818224	0.00352585	0.0318339
DSTN	0.816308	2.89905e-05	0.000737674
ABLIM1	0.814192	2.10509e-07	1.16478e-05
PXDN	0.813806	5.52842e-05	0.0012555
NHERF1	0.812682	0.000177292	0.00311894
CRNDE	0.81021	1.08567e-07	6.75844e-06
TET1	0.808894	1.68407e-06	6.92299e-05
TET3	0.808848	0.00300325	0.0282967
LIMS1	0.808296	0.000222355	0.00368191
GREM1-AS1	0.808082	0.000227742	0.00375794
MIR503HG	0.803969	0.00341706	0.0312308
CSRP1	0.803604	0.00280784	0.0270761
IARS1	0.802776	0.000351832	0.00532678
COL1A2	0.80261	6.01358e-06	0.000200206
CALM2	0.802266	0.000226146	0.00373487
EPHB3	0.802149	2.2825e-07	1.24386e-05
C3orf52	0.801368	0.00644386	0.0501689
AGPS	0.800447	8.74125e-05	0.00178314
NSUN7	0.799435	1.13596e-05	0.000348152
TGFBRAP1	0.799143	0.000864223	0.0107023
FBLIM1	0.795683	0.000147513	0.00272557
NT5DC2	0.795344	1.53522e-07	8.98794e-06
C10orf90	0.791289	0.000845665	0.0105416
VMP1	0.788937	3.28192e-06	0.000120507
TSPAN12	0.788664	0.000892751	0.0109673
LIMK2	0.788638	7.75728e-05	0.00163353
RDH11	0.788001	0.000268503	0.00431383
EPHA2	0.786874	0.00057312	0.00782467
CAMK2A	0.785203	0.000111542	0.00217674
SLC16A4	0.785039	1.41445e-05	0.000410234
CPEB1	0.784962	0.000101732	0.00201651
TTTY14	0.78491	0.000152867	0.00279837
SALL1	0.781761	6.28027e-05	0.00139718
TCP11L2	0.781509	0.000455665	0.00658359
KLF9	0.78088	1.56769e-05	0.000449168
RAB5IF	0.780298	0.00478265	0.0399117
SUGCT	0.778372	1.24503e-06	5.39991e-05
DSE	0.778115	1.06643e-05	0.000327372
CKMT2-AS1	0.777642	3.25453e-07	1.7239e-05
HERPUD1	0.777372	0.000168717	0.00301553
SCARB1	0.777192	0.00204732	0.0211005
TNFSF4	0.777085	0.000830526	0.0104008
NHERF2	0.776704	0.00269223	0.0262153
TARS1	0.776551	0.000137778	0.0025847
SSR3	0.77608	4.27312e-05	0.00101769
CLN8	0.774306	1.0268e-06	4.59027e-05
PEDS1-UBE2V1	0.770619	0.000708154	0.00920989
SLC12A8	0.767981	6.90413e-07	3.26788e-05
GOLGA6L10	0.767407	0.00165743	0.0179507
GPR156	0.765315	0.00330958	0.0305295
ITGB1	0.764429	1.28053e-07	7.68722e-06
PDE4D	0.764331	3.40872e-06	0.000124198
ANKLE2	0.764231	0.000816224	0.0102693
ST3GAL1	0.763457	0.000153486	0.00280156
COL8A1	0.762743	0.000107789	0.00211343
ZFP69B	0.759359	0.00547037	0.0443018
ZNF699	0.759312	0.000195768	0.00334414
PCNX1	0.758088	0.000114267	0.00221847
SH3PXD2A	0.755676	0.00056882	0.00778884
FOXP1	0.754776	1.09008e-07	6.75844e-06
CDC42EP1	0.754694	0.00344079	0.0313266
PIK3IP1	0.753177	1.03421e-05	0.000319037
NARS1	0.752712	0.00073864	0.00953998
SNAI2	0.752552	1.43741e-05	0.000416255
GLI2	0.752158	1.8135e-06	7.3749e-05
XBP1	0.75151	7.72057e-05	0.00162942
ALDH1B1	0.75142	0.00089545	0.010974
FOXD1	0.751097	4.09645e-06	0.000145336
SLC7A7	0.749559	0.000685146	0.00896714
NAV2	0.748852	1.30448e-05	0.000387858
H2BC4	0.748585	0.000342075	0.00522929
PLOD2	0.747545	0.000160135	0.00290052
SEC11C	0.747055	3.88669e-07	2.00812e-05
EXOSC6	0.744976	0.000583368	0.00792492
COL25A1	0.743837	0.00126236	0.0145114
H2AZ2	0.741733	0.00018213	0.00317719
PVR	0.741113	0.0046305	0.038926
UBALD1	0.740544	0.00420546	0.0362829
ALDH2	0.739111	1.67701e-08	1.34374e-06
ACOT2	0.739058	2.50879e-06	9.70167e-05
FMN1	0.7384	0.00173508	0.0186528
DNAJB9	0.738333	0.00140938	0.0158242
P4HA2	0.736951	7.21942e-05	0.00154959
ASPHD2	0.736763	0.00619879	0.0488617
TMSB15B	0.7344	4.34003e-06	0.000152116
CABYR	0.732241	0.00212008	0.0216791
GTF2E1	0.732151	0.000479465	0.00680171
SEMA7A	0.73162	0.000614776	0.00825669
NTAQ1	0.731503	7.77803e-05	0.00163353
ZBTB18	0.731252	0.000640553	0.00850622
AKT3	0.73094	1.98373e-05	0.000549228
TMEM45A	0.730858	0.000208346	0.0035083
NIBAN1	0.728055	2.21406e-05	0.000593871
CMTM4	0.727866	8.66936e-06	0.000273229
PFKFB2	0.72532	2.7557e-09	2.87902e-07
TSPOAP1-AS1	0.724068	0.0047094	0.0393873
PDGFC	0.723859	3.06389e-08	2.23544e-06
ZNF232-AS1	0.723133	0.00140366	0.0157808
FGFBP3	0.722736	0.00427138	0.0365814
ABCA1	0.722364	0.000361983	0.00544224
FLRT2-AS1	0.721243	0.00299567	0.0282871
SLC25A51	0.720596	8.34904e-05	0.0017217
DANCR	0.720461	1.90637e-07	1.06972e-05
GOLGA2P10	0.720036	0.00181984	0.0193877
ITPR1	0.719053	0.000582468	0.00792154
CLTA	0.71902	7.65773e-05	0.00162025
SORCS2	0.71792	0.00589098	0.0470234
MCU	0.716862	0.00118389	0.0138023
HLX	0.716412	0.00597551	0.0474647
EIF2S2	0.71622	8.19621e-05	0.00169759
DBI	0.715262	9.21715e-06	0.00028857
FOXO1	0.713374	0.00382107	0.0336719
FAM168A	0.712617	0.000843295	0.0105189
ASAH2B	0.711405	1.33104e-05	0.000392055
RGS5	0.709981	0.00343483	0.0313176
ARG2	0.709544	0.00336012	0.0308746
JDP2	0.709009	0.00161412	0.0175925
SV2A	0.708693	0.000400446	0.00589688
FLNB	0.708361	0.000874432	0.0108005
TGFB1	0.707683	0.00264642	0.0258624
FZD2	0.707	8.7681e-07	4.00494e-05
CARMIL1	0.706154	3.32204e-05	0.00082549
TRIM22	0.705859	0.000156413	0.002844
SLC25A4	0.705427	0.00367802	0.0327301
KRT80	0.70497	0.000275957	0.00440215
ISG15	0.703385	4.99656e-05	0.00115507
NKAPL	0.702592	0.000475371	0.00676719
PIK3CD-AS2	0.701315	0.00394907	0.0345247
TMEM267	0.70117	9.40956e-07	4.26702e-05
NECAB1	0.70034	0.000978482	0.0118534
EMB	0.700295	6.81738e-05	0.0014818
MSRB3	0.700049	0.00137932	0.0155626
SMS	0.697948	0.000156007	0.00283936
RPL23AP82	0.69751	8.35777e-10	1.01965e-07
PRPSAP1	0.697438	2.10369e-06	8.30494e-05
IDH2	0.697413	0.00253503	0.0250326
MT1X	0.696304	0.00450836	0.0382144
SCAND2P	0.694717	0.00438794	0.0373934
TRAPPC6B	0.694616	4.01595e-06	0.000143286
KCTD15	0.692904	0.000273052	0.00437384
EIF1	0.692214	0.000122516	0.00234967
TEAD3	0.69217	0.00117204	0.0136918
CADPS	0.691689	0.00213105	0.0217658
C9orf72	0.690621	7.40394e-05	0.00157313
GLRX5	0.690599	0.00153664	0.0169683
UNK	0.689523	7.78339e-05	0.00163353
AJM1	0.689391	0.00176611	0.0188898
MSI2	0.688958	6.42356e-10	8.37721e-08
CBX4	0.688904	0.0011531	0.0135458
SLFN5	0.687121	7.13516e-06	0.000231037
GOLGA6L9	0.686744	0.000797979	0.0101003
GAN	0.68561	0.00114587	0.0134837
TUBB2B	0.683448	0.00210527	0.0215893
GRAMD2B	0.683273	0.00153181	0.0169395
LRRC32	0.682167	0.000755731	0.00970741
MFGE8	0.678403	0.00165717	0.0179507
METAP1	0.67671	0.00112244	0.0132486
PCOLCE2	0.676172	2.18357e-05	0.000589035
PRH1-TAS2R14	0.675983	0.00194102	0.0203502
TMEM119	0.674995	0.000354355	0.00535212
TMEM154	0.674704	0.00245663	0.0243986
CYYR1	0.673879	0.000185209	0.00320723
GREM1	0.672967	0.00101423	0.0121927
TRAF5	0.671589	0.00123138	0.0142245
ZNF419	0.671509	0.0002231	0.003691
MIR181A1HG	0.671425	0.00596957	0.0474505
PTMS	0.670308	5.7351e-07	2.80518e-05
DLEU1	0.669367	1.53599e-06	6.44876e-05
DNAJB5	0.668746	0.000480334	0.00680893
DIP2B	0.667989	0.00098419	0.0118996
ASF1A	0.667844	4.49331e-05	0.00105946
SEC61G	0.667356	0.00128264	0.0146998
PLEKHA8P1	0.665855	5.58523e-05	0.00126445
RPL23AP7	0.665562	1.12648e-07	6.91612e-06
CLEC14A	0.664802	2.13906e-05	0.000582848
MRTFA	0.664527	0.00466979	0.0391523
PPIA	0.66403	1.33557e-05	0.000392777
HSPA9	0.663899	0.000200829	0.0034121
SLC33A1	0.663749	0.000191028	0.00328096
ATG4A	0.663705	1.00407e-08	8.4763e-07
GNG11	0.66267	2.17296e-05	0.000587068
ATP6V0B	0.661478	0.00035599	0.00537253
NBR2	0.658164	8.52462e-05	0.00174649
UBE2Q2P2	0.657529	0.000979232	0.0118548
ALDOC	0.656577	0.000718064	0.00931316
ATXN1	0.655546	0.000153443	0.00280156
PHACTR4	0.654579	8.92421e-05	0.00181264
MYH9	0.65403	0.00345875	0.0314272
QPCT	0.653347	0.0001131	0.00220034
MMP14	0.652656	1.27256e-05	0.000380762
SLC25A14	0.652435	3.1035e-05	0.00078354
PTPRD	0.65236	0.00283216	0.0272459
ROGDI	0.651115	0.00134519	0.0152999
KIF5A	0.651088	0.000491181	0.00693152
SIAH1	0.649995	5.67278e-06	0.000190876
HSD17B10	0.64964	9.26466e-05	0.00186775
NHIP	0.649078	0.000716297	0.00930301
NAP1L3	0.648125	0.00370778	0.0329162
REXO2	0.647894	3.40666e-07	1.79443e-05
EIF1B	0.647204	8.9579e-05	0.00181753
SCARF2	0.646895	0.00519675	0.0426522
PTS	0.645831	0.00594815	0.0473199
GJA1	0.644877	0.00314212	0.0293275
NTMT1	0.644612	0.00123323	0.0142284
COL5A2	0.644539	0.000354198	0.00535212
TTC13	0.64447	4.72192e-05	0.00110101
LNP1	0.643159	0.00269835	0.0262478
FKBP9P1	0.642404	0.00276014	0.0266705
POLR1D	0.642209	1.32531e-05	0.000391588
TDG	0.641217	0.000618568	0.00829507
CMC2	0.640423	0.00135709	0.015376
ST7	0.639804	0.0022156	0.0224529
DAD1	0.639084	2.67189e-05	0.000691183
GTF2A2	0.638786	0.000218673	0.00363367
RSL24D1	0.635332	5.80452e-07	2.82895e-05
GPAM	0.634808	0.000438355	0.00635682
PIM1	0.634098	0.000988616	0.0119303
LOC100240735	0.632993	0.00388022	0.034112
COMMD3-BMI1	0.632917	0.000188804	0.00326053
MRAS	0.63291	0.00120938	0.0140454
NFE2L1	0.631038	8.02195e-05	0.00167434
SH3BP4	0.630621	0.00220234	0.0223544
METTL4	0.627545	3.46008e-05	0.000854179
CTHRC1	0.627456	0.000378318	0.0056464
DNAJC9-AS1	0.627257	0.000554926	0.00764844
TNS1	0.626795	0.00178737	0.0190956
IMMP1L	0.625133	0.000287433	0.00454082
SH3RF3	0.62461	0.00289767	0.0277173
VGLL4	0.62459	0.000653763	0.00865126
ALDOA	0.624335	0.00451277	0.0382144
LOC105369147	0.623563	4.77993e-06	0.000164343
SLC25A23	0.621767	0.00112616	0.0132683
BIN1	0.621364	0.000392225	0.0058074
HAGLR	0.6209	0.00109449	0.0130086
HIVEP1	0.620035	0.0010425	0.0125007
MYL6	0.618408	0.000430955	0.00627356
GPX8	0.617571	4.34387e-06	0.000152116
TP53INP1	0.61705	0.000129626	0.00246826
CDKN2D	0.616133	0.00307715	0.0288206
KLF7	0.615772	0.000922178	0.0112797
ME3	0.613661	0.00174861	0.0187663
ACTR3	0.612739	0.000848514	0.0105631
ALKBH7	0.612182	4.47924e-05	0.00105878
GRPEL2	0.611743	0.00302867	0.0284735
HYAL3	0.611655	0.00511976	0.0421773
TMSB15A	0.610688	0.00196375	0.0205163
CALU	0.609676	0.00136349	0.0154116
ZNF281	0.609626	0.000392493	0.0058074
ATF5	0.607376	0.00154604	0.0170272
MPLKIP	0.607211	0.000134022	0.00252175
TIGAR	0.60575	1.89568e-06	7.64333e-05
PDLIM2	0.605042	6.94308e-05	0.00150222
PLS3	0.601451	4.86347e-05	0.00112844
KAZN	0.600777	0.00603999	0.0478693
KLF10	0.600211	0.00342403	0.0312342
TFPT	0.599087	9.64465e-05	0.00193815
ARL6IP1	0.598625	0.00202709	0.020981
INPP5F	0.598565	0.000455561	0.00658359
IFT20	0.598387	2.08162e-07	1.16116e-05
PANK3	0.596976	0.00305705	0.0286608
HIF1A	0.596354	0.00432613	0.0369666
FRG1CP	0.595863	5.0654e-05	0.00116956
SMYD2	0.594371	0.000725181	0.00938615
MIR4435-2HG	0.593919	0.00120994	0.0140454
CDC42SE1	0.593581	0.00200007	0.0207467
IRS2	0.592466	0.000823742	0.010357
ATG9A	0.592461	0.000544936	0.00752171
H1-0	0.592103	0.000190805	0.00328096
RASA1	0.591529	0.00260238	0.0254979
EEF1AKMT4	0.590851	0.000555419	0.00764966
PMAIP1	0.590466	0.00213169	0.0217658
SHC4	0.589245	0.00213307	0.0217681
TRAF4	0.58791	0.000284126	0.0045008
ARPC2	0.587792	0.000263196	0.00423938
SPOCK1	0.587655	0.00172835	0.018591
CNN3	0.587455	0.00057883	0.00788593
NAA60	0.587021	0.000608079	0.00817836
JADE3	0.586866	0.00197502	0.0205886
OSBPL9	0.585669	4.03312e-05	0.000974027
EFR3A	0.585602	0.00219553	0.0223212
P3H4	0.58529	0.00428953	0.0367036
PEDS1	0.585145	0.00356026	0.0320288
CD55	0.584792	0.000119421	0.00230669
CNN2	0.582902	0.00415223	0.0359189
OSGIN2	0.582619	0.00172167	0.0185403
ANKRD11	0.582566	0.000914644	0.0111948
SLC9A1	0.581462	0.00144526	0.016107
DVL3	0.58118	0.00107487	0.0128157
EPRS1	0.581135	0.0039031	0.0342654
PER3	0.580036	0.00520371	0.0426545
NHSL1	0.579409	9.1348e-08	5.87548e-06
CTNND1	0.578394	0.000541801	0.00749133
HPS5	0.57817	0.00315962	0.0294472
SEC14L1	0.576729	0.00443305	0.0377218
POLR2G	0.57588	4.33027e-06	0.000152116
TMEM117	0.575643	0.000169156	0.00301795
LINC01138	0.575276	0.00426602	0.0365814
TUBE1	0.574691	0.00512182	0.0421773
ZNF711	0.573951	0.00163067	0.0177422
ZNF667-AS1	0.573459	0.000352415	0.00533134
TRIAP1	0.573415	1.75894e-06	7.19948e-05
RNF121	0.57296	0.000659787	0.00871269
ZNG1E	0.572861	6.68949e-05	0.001464
CBLB	0.571824	1.31645e-05	0.000390401
ZNF571-AS1	0.57168	0.0056921	0.045706
IDH1	0.571255	0.00158926	0.017422
PRORP-PSMA6	0.570208	0.000130714	0.00247428
STK26	0.570089	0.00578386	0.0463051
MYL12A	0.569666	0.00285311	0.0274009
CCDC167	0.56935	0.00122492	0.0141757
TMEM268	0.5674	0.00478227	0.0399117
TMCO1	0.566695	7.70551e-06	0.000245719
SHLD2P3	0.566694	0.000263782	0.0042452
FKBP11	0.564066	0.000808215	0.0101957
AIMP2	0.563945	0.00299828	0.0282871
ZNF641	0.563884	0.00015501	0.00282392
RNF13	0.563358	1.44808e-07	8.50411e-06
LOC646762	0.563075	0.00109127	0.0129786
MEIS3	0.56155	0.00361486	0.0323966
SEL1L	0.561449	0.000171867	0.00304307
SLC5A3	0.560211	0.000675147	0.00886599
RAB31	0.557966	0.000172674	0.0030545
CDK5	0.55757	0.000217553	0.00362142
GCAT	0.557559	0.000987339	0.0119301
PITPNA-AS1	0.557318	0.00192527	0.0202373
SWI5	0.556854	4.14362e-05	0.000991846
LYSMD1	0.55618	0.000110154	0.00215409
SLC25A45	0.556102	0.00560645	0.045152
PDGFRB	0.555189	0.000145779	0.00270528
C16orf87	0.554661	0.000111953	0.00218252
ARSK	0.554401	0.000779734	0.00993519
STARD4-AS1	0.554154	0.000589994	0.00800385
ZFAS1	0.554048	5.74145e-05	0.00129097
MAP1LC3A	0.554035	7.61124e-05	0.00161355
AP2M1	0.553774	0.000512249	0.00716467
NCKAP5L	0.5537	0.00362542	0.0324444
PRDX1	0.552093	0.000603228	0.00813626
GRB10	0.551862	0.00234737	0.0234901
SEC61A1	0.55152	0.00160432	0.0175246
LINC01278	0.550901	0.00096961	0.0117761
TBC1D31	0.550175	2.68771e-05	0.000694326
FTH1	0.549225	0.000814012	0.0102483
MTHFD1L	0.549118	6.49923e-05	0.00143743
RN7SL1	0.548734	0.0027285	0.0264595
CFL1	0.548006	0.00105578	0.0126439
ANKRD44	0.547379	0.0010585	0.0126445
SLC25A3	0.547051	0.000685695	0.00896714
PRKCI	0.546976	0.00133666	0.0152267
SLC36A1	0.54645	0.00487833	0.040567
LINC00662	0.545866	0.000542324	0.00749133
CIART	0.544227	0.00425478	0.036522
ZCCHC8	0.540591	0.00179717	0.0191786
UBAC2	0.539218	4.22507e-05	0.00100879
AAMDC	0.538884	2.92983e-05	0.000742669
LERFS	0.537768	0.000847241	0.0105542
KLHL24	0.537582	0.00223784	0.0226418
TMEM161A	0.537073	0.00010548	0.0020799
MTMR2	0.536844	0.00412255	0.0357555
SLC38A7	0.535941	0.00048814	0.00690102
TXNL4B	0.535246	7.7708e-06	0.000246968
LACTB2	0.534457	0.000826606	0.010372
INPP4B	0.534434	0.00159551	0.0174601
SLC25A51P4	0.534255	0.00512296	0.0421773
ITGAE	0.534024	0.000182332	0.00317779
FRRS1	0.534007	0.00414694	0.0358895
SEL1L3	0.53391	0.00376961	0.0333567
ZNF618	0.532799	3.1666e-05	0.000794245
C4orf33	0.531386	0.00135067	0.0153492
RNF187	0.531039	0.000102791	0.00203324
HTATIP2	0.530565	0.000399192	0.00588824
TSPAN9	0.529723	0.000390236	0.00578773
CKAP4	0.529154	0.000339585	0.00520384
KLC4	0.528561	0.00335194	0.0308144
ANP32B	0.528168	0.000474635	0.00676719
TXNDC16	0.527487	5.72531e-05	0.00128888
LARS1	0.526306	2.90271e-05	0.000737674
PIP4K2C	0.52541	0.00201207	0.0208524
AKR1B1	0.525205	2.20858e-05	0.000593243
CLDN12	0.525012	6.21708e-05	0.00138475
ITPRIP	0.524846	0.000685312	0.00896714
KDM6B	0.52467	0.00017513	0.00308905
P4HA1	0.524011	0.000705419	0.00918064
RNA28SN3	0.52365	7.25695e-05	0.00155412
NGRN	0.523072	4.57224e-05	0.00107539
ABCD3	0.523049	2.64931e-05	0.000687222
IFI27L1	0.523037	0.000351301	0.00532306
MRPL41	0.522472	0.00358136	0.0321727
ARL5B	0.522099	0.00144546	0.016107
ALG2	0.521896	0.000542064	0.00749133
LINC02693	0.521788	0.00404243	0.0352269
WDR41	0.521609	7.65999e-05	0.00162025
USB1	0.520184	0.00323408	0.0300376
NFE2L2	0.520084	0.000207245	0.00349287
LYSET	0.519713	0.00122937	0.0142099
CCDC77	0.519508	0.00657558	0.0508357
AZI2	0.519318	4.46321e-06	0.000155146
HAGH	0.518865	0.00228583	0.0230042
BASP1	0.518591	0.000365355	0.00547454
SUN2	0.517959	0.00370187	0.0328959
TECR	0.51719	0.000679227	0.00891338
CYTOR	0.516641	0.00495132	0.0410479
WBP1L	0.51662	0.000133364	0.00251437
ACTR2	0.51658	0.000310224	0.00484421
PELO	0.516547	0.00257404	0.0252857
SNX24	0.516076	0.00328219	0.0303354
IFT27	0.515536	0.000224426	0.0037097
CAMTA2	0.514559	0.00186963	0.0198288
POLD4	0.514306	0.000831168	0.010402
GPR161	0.513277	7.78794e-05	0.00163353
MORN2	0.512382	0.000185624	0.00320855
TAPT1	0.510717	0.00366919	0.0326913
STMP1	0.510637	8.70097e-07	3.98391e-05
LIN7B	0.508973	0.00606913	0.0480399
RAB15	0.508623	0.00115874	0.0136014
FAM177A1	0.508273	0.00639689	0.0499031
BLMH	0.507976	0.000394428	0.00582705
DCAF12	0.507243	0.000190749	0.00328096
C2orf27A	0.507227	0.000505275	0.00708283
MOSPD2	0.506828	0.00259449	0.025447
R3HDM1	0.50666	0.00126699	0.014547
NFATC3	0.506645	2.74203e-05	0.000706427
PTTG1IP	0.50653	0.00256956	0.0252812
GCLC	0.506441	0.00220424	0.0223617
CCNB1IP1	0.506207	7.80053e-05	0.00163353
SMIM10L1	0.505673	0.000553309	0.00763172
SPESP1	0.505289	0.00472275	0.0394815
SLC38A2	0.505106	0.00139923	0.0157496
ARMC9	0.504696	0.000243328	0.00397351
ADPRM	0.504528	0.00196982	0.020557
PLEK2	0.504426	0.00272408	0.0264301
MICU1	0.503028	0.00025323	0.0040928
CHROMR	0.502805	0.00139744	0.0157389
LOC374443	0.502757	0.00285633	0.0274179
TEX2	0.501736	0.00623867	0.0490329
TRIM6	0.501506	0.00622106	0.048976
ZNF468	0.501492	0.00201643	0.0208821
LRRC28	0.501403	0.000173114	0.00305657
TAF11	0.501265	0.00020146	0.00341877
GOLT1B	0.500971	0.00269362	0.0262153
GGCT	0.500643	0.000827126	0.010372
HOXD8	0.500593	0.000254508	0.00410994
ATP13A2	0.499921	0.00486546	0.0405133
TXNDC12	0.499902	0.000118719	0.00229548
SRGN	0.498975	0.00589862	0.0470645
BTF3L4	0.498645	0.000196397	0.00335187
PPP1R12A	0.49831	0.000357634	0.00539304
HENMT1	0.497563	0.00632556	0.0495733
NEU1	0.497165	0.00226456	0.0228388
ZCRB1	0.495106	2.30212e-06	9.01307e-05
CTNNB1	0.495092	0.00060769	0.00817836
HS3ST3A1	0.494915	0.00321414	0.029867
DDR2	0.494764	0.0017195	0.0185275
NIPA2	0.49466	0.00503726	0.0416473
TMEM38B	0.493034	0.00153644	0.0169683
MPZL1	0.491995	0.00215109	0.0219165
YIPF1	0.491843	0.000100716	0.00201325
AGPAT4	0.491692	0.000509611	0.00713534
TAF9	0.490726	0.00223961	0.0226476
EIF3J	0.488854	0.00457745	0.0386082
MIA2	0.488814	0.000324715	0.0050134
RTN3	0.487618	0.000137114	0.0025748
GHITM	0.487461	0.00199385	0.0207391
NKIRAS2	0.487013	0.00553811	0.0447545
COMMD6	0.485745	0.000245402	0.00399359
SNHG18	0.485645	0.00171134	0.0184606
CLIC4	0.485392	0.000294697	0.00462851
ENTPD5	0.484709	0.00160561	0.0175246
TFB1M	0.484433	0.000621305	0.00830309
SRPRB	0.484357	0.00352226	0.0318339
CALHM5	0.484256	0.000660958	0.00872206
SMYD3	0.480642	0.000745312	0.00959022
OSTC	0.48036	0.000426266	0.00621966
ATP6AP1-DT	0.480146	0.00597638	0.0474647
PDE6D	0.480007	1.13854e-05	0.000348377
TPGS2	0.478364	0.000275231	0.0043958
SEC61B	0.478062	0.00266588	0.0260391
POMP	0.477627	0.00281377	0.0271195
EMC7	0.476951	0.00164842	0.0178941
ZSWIM6	0.476781	0.000251708	0.00407867
MYL12B	0.476086	0.00176294	0.0188772
SPTSSA	0.475793	0.000472513	0.00675886
UBC	0.475764	0.0029656	0.02811
SEC11A	0.474999	0.000171844	0.00304307
BUD31	0.474756	0.000889981	0.0109496
GALNS	0.474057	0.00201246	0.0208524
KDM4A	0.473846	0.000665225	0.00876003
SERF1B	0.47354	0.000380775	0.00567354
KDM5B	0.473049	0.00326073	0.0302257
MED8	0.472954	0.00634119	0.0496324
SERF1A	0.47206	8.98269e-05	0.00181866
ZNF362	0.471296	0.00411079	0.0356747
UBAP1	0.470696	0.00187121	0.0198345
PHLDB2	0.469747	0.00644687	0.0501689
BAK1	0.469455	0.00510983	0.0421727
RNFT1	0.469365	0.00527675	0.0430472
TLE4	0.469115	0.00403537	0.0351816
POP5	0.468757	0.00297159	0.0281386
ACP2	0.468547	0.00238447	0.0237944
ATP10D	0.467791	0.00147201	0.0163259
ADAMTS12	0.466583	0.00393731	0.0344856
CLN3	0.46479	0.000620281	0.00829527
COX7A2L	0.464494	6.91198e-05	0.0014972
PBX1	0.464419	0.00141663	0.0158888
RWDD3	0.463919	0.0004756	0.00676719
WAC-AS1	0.462135	0.00263729	0.0257998
OXSM	0.461215	0.00534399	0.0434085
HARBI1	0.461106	0.0052016	0.0426545
BLOC1S2	0.460821	0.00023333	0.00383009
PTBP3	0.460216	0.00412977	0.0357901
PDSS2	0.4593	0.000428207	0.00624317
ECHDC1	0.459162	0.00300067	0.0282871
LSM1	0.459101	0.000797806	0.0101003
KIF3C	0.458965	0.00618394	0.0487649
EDEM1	0.45801	0.00309167	0.028928
ANXA2	0.4579	0.00592587	0.0472219
RTCA	0.45771	0.00394492	0.0345044
CERS5	0.457472	0.00293081	0.0279484
VIPAS39	0.456157	0.002758	0.0266635
ELMOD2	0.455824	0.000163312	0.00294679
SLC35F6	0.455632	0.002991	0.0282658
FZD7	0.455423	0.00332855	0.030644
ORMDL3	0.4552	0.00305161	0.0286264
LACTB	0.452026	0.00370938	0.0329162
IPO7	0.45128	0.00298401	0.0282279
CCAR1	0.451149	0.000619394	0.00829514
TMEM70	0.451056	0.00185245	0.0196796
NUDT4B	0.450095	0.000115483	0.00223978
LRP1	0.45001	0.00100764	0.0121329
POGLUT1	0.449938	0.000158404	0.00287468
LRIF1	0.44859	0.00273287	0.0264882
NT5C2	0.448455	0.00363362	0.0324725
MRPS6	0.448366	0.00546333	0.0442871
GALNT1	0.447947	0.000866452	0.0107229
RPL17-C18orf32	0.447659	8.12244e-05	0.00168607
GOPC	0.444587	0.00414248	0.0358838
ZNG1F	0.444493	0.00121777	0.0141103
SNHG5	0.443659	0.00210728	0.0215982
CHCHD2	0.442905	0.00452679	0.0382671
ARMH4	0.442678	0.000429068	0.00625091
PLRG1	0.441431	0.00452614	0.0382671
POLR2F	0.441044	0.00247422	0.0245604
CENPBD1P	0.440162	0.00157417	0.0172866
ST3GAL2	0.437279	0.00211022	0.0216093
ANAPC15	0.437264	0.00657133	0.0508237
COL12A1	0.436676	0.00153755	0.0169683
ZFYVE1	0.434189	0.00404604	0.0352422
TMEM126A	0.433314	0.00121474	0.0140838
LRRC8D	0.432088	0.000790369	0.0100241
HINT1	0.432017	0.000638932	0.00849066
DESI2	0.431368	0.00366283	0.0326564
ZNF215	0.43092	0.00263425	0.0257835
TBCCD1	0.430727	0.00029996	0.00470335
FASTKD1	0.430557	0.0020391	0.0210592
EML4	0.430138	0.000950531	0.011589
ZNF770	0.429873	0.00277337	0.0267574
OSBPL11	0.429644	0.00469169	0.0392913
TMEM14C	0.428482	0.000603068	0.00813626
ZNG1B	0.428301	0.000419523	0.00614023
COA6	0.428228	0.000248554	0.00403794
STYXL1	0.427696	0.000472198	0.00675886
FBXO22	0.425934	8.56771e-05	0.00175341
CCDC107	0.425009	0.0045146	0.0382144
PRDX5	0.424827	0.000715685	0.00930145
FGFR1OP2	0.4248	0.000598307	0.00808142
C3orf14	0.424532	0.00343948	0.0313266
TMEM167A	0.422476	0.00204561	0.0211005
STT3A	0.421781	0.00274034	0.0265334
RMND5A	0.420747	0.000530283	0.0073787
ZNF280B	0.419796	0.00443773	0.0377218
UNC50	0.419729	0.000231694	0.00380654
CLPP	0.419621	0.00159259	0.0174443
GPR89B	0.419497	0.0055881	0.0450674
NME2	0.419266	0.000718697	0.00931498
OXCT1	0.418338	0.00360351	0.0323103
ANO10	0.417061	0.00304381	0.0285791
RPN2	0.416745	0.00339738	0.0311262
CYB561A3	0.41421	0.000780148	0.00993519
DPAGT1	0.412496	0.000504747	0.00708069
TTYH3	0.412278	0.000594957	0.0080592
TMEM25	0.412147	0.00612398	0.048393
MESD	0.411788	0.00120093	0.0139666
SLC39A7	0.411723	0.00533099	0.0433587
MIIP	0.410567	0.00360211	0.0323103
SEC63	0.410385	0.00111354	0.0131854
AKTIP	0.410188	0.000642264	0.00852296
CLEC16A	0.408409	0.00238593	0.0237964
PHLDA3	0.406238	0.00519412	0.042649
PEX13	0.405999	0.00283474	0.0272521
MIEN1	0.405512	0.00164102	0.0178241
PSMB2	0.404241	0.00144275	0.016107
PIGH	0.403953	0.00355333	0.0319817
PCSK5	0.403869	0.0042425	0.0364331
ZNF22	0.403521	0.00119349	0.0138971
SSR1	0.403507	0.00347668	0.0315319
GCC1	0.402556	0.0019414	0.0203502
GNA12	0.402458	0.00544278	0.0441864
RPS27L	0.402051	0.00353561	0.0318689
SSU72	0.401703	0.00169902	0.018366
SEM1	0.401426	0.00382126	0.0336719
ATAD1	0.401029	0.00105566	0.0126439
AMZ2	0.400696	0.00224084	0.0226479
PIGV	0.40003	0.0029531	0.0280619
GON7	0.399794	0.00237748	0.0237372
FAM200B	0.399458	0.00575036	0.0460759
IRF2BP2	0.398594	0.000467466	0.0066999
CD2AP	0.397656	0.00231358	0.0232132
RIT1	0.397175	0.00606796	0.0480399
MCL1	0.396923	0.0011203	0.0132486
ZDHHC4	0.396721	0.000983387	0.0118975
COPS5	0.396505	0.00284304	0.027318
RNF7	0.396302	0.00230766	0.0232106
NFXL1	0.395695	0.000251041	0.00407483
SLC48A1	0.395672	0.000958433	0.0116628
RHBDD3	0.395331	0.00503908	0.0416473
INPP5K	0.395013	0.00652814	0.0505517
NUDT9	0.394717	0.000416895	0.00611597
EIF4E2	0.393991	0.00364207	0.0325326
GTF2H5	0.393883	0.0005827	0.00792154
SCNM1	0.393682	0.00362588	0.0324444
TTC39B	0.392013	0.0047077	0.0393873
ZUP1	0.391369	0.00112194	0.0132486
TSTD2	0.390159	0.00490197	0.0407277
PIGS	0.390133	0.00311436	0.0291259
STT3B	0.388317	0.00112751	0.013276
UPF3B	0.388024	0.00613108	0.0484042
APP	0.386144	0.00446279	0.0378607
CCNC	0.384332	0.00526246	0.0429862
AP3M2	0.383807	0.00270379	0.0262738
DYNLT1	0.383442	0.00495333	0.0410479
ZNF518B	0.383071	0.00252481	0.0249577
NRDC	0.381034	0.00189687	0.0199943
AGL	0.380736	0.00423804	0.0364279
TMEM14B	0.379783	0.000398698	0.00588554
C5orf22	0.377031	0.0033116	0.0305295
ENY2	0.376292	0.00362216	0.0324444
COX6C	0.375695	0.00189307	0.0199781
ABHD13	0.374926	0.00294127	0.0279828
MBD6	0.374673	0.0040001	0.0348902
ATF2	0.37268	0.00340917	0.0311889
PPIL3	0.37157	0.00660921	0.0509707
NDUFA8	0.371101	0.00240431	0.0239292
ACOT13	0.370906	0.0030723	0.0287895
NDUFS6	0.370853	0.00643939	0.0501689
DCUN1D5	0.370476	0.0062342	0.0490182
NEDD8	0.370151	0.00154448	0.0170199
NUDCD2	0.366166	0.00141004	0.0158242
RCN1	0.36605	0.00420774	0.0362829
ZCCHC10	0.365769	0.00353575	0.0318689
GABARAPL2	0.364623	0.00658964	0.0509028
RAB1A	0.362894	0.00294182	0.0279828
LMAN2L	0.362333	0.00657886	0.0508403
SPATS2	0.361222	0.00122133	0.0141429
DYNC1LI2	0.359741	0.00378042	0.0334211
ATP6V1B2	0.359546	0.00412389	0.0357555
PPP1R12B	0.359459	0.00568814	0.0456936
PTEN	0.358934	0.000299956	0.00470335
NDUFAF2	0.358532	0.00437567	0.0373056
NXN	0.358368	0.00527395	0.0430429
RTN4IP1	0.356637	0.00370923	0.0329162
DCUN1D4	0.356437	0.00270274	0.0262738
CLSTN1	0.356042	0.0039401	0.0344941
C22orf39	0.355945	0.00150786	0.0167039
MTIF3	0.355613	0.00352666	0.0318339
RWDD1	0.355513	0.00102075	0.0122633
LINC01116	0.354083	0.00523089	0.0428056
SLC35F5	0.353051	0.00355307	0.0319817
CHCHD1	0.34999	0.00193689	0.0203328
UBE2V2	0.349658	0.00267119	0.0260566
KTN1	0.349477	0.0051138	0.0421727
GNPAT	0.346706	0.0026718	0.0260566
DRAM2	0.346695	0.00458076	0.0386189
ZMYM2	0.34215	0.00127308	0.014608
NUDT4	0.341307	0.00555928	0.0448873
DYM	0.340849	0.00308983	0.0289251
FBXO25	0.334244	0.00592692	0.0472219
NDUFC2	0.328542	0.00495055	0.0410479
RTRAF	0.327937	0.00385534	0.0339248
MAST2	0.327638	0.00352681	0.0318339
ZCCHC17	0.324747	0.00143628	0.0160615
SLC35A5	0.323588	0.00592833	0.0472219
HNRNPC	0.323304	0.00485422	0.0404376
TMEM19	0.322813	0.00381598	0.0336568
ZNG1A	0.32247	0.00586549	0.0468397
SLTM	0.319728	0.00477986	0.0399117
G2E3	0.31832	0.00636162	0.0497306
SYNJ2BP	0.310208	0.00186259	0.0197763
LOC102724951	0.31003	0.00420013	0.0362829
GNAS	0.306417	0.00620362	0.0488793
MRPL48	0.305787	0.00498466	0.0412516
FKBP3	0.302618	0.0060137	0.0477209
UBLCP1	0.297896	0.00637747	0.0497927
MAP1LC3B	0.297347	0.00638094	0.0497993
HMGN1	0.269618	0.00596453	0.0474303
MAP3K20	-0.277148	0.00372702	0.0330417
GLTP	-0.278906	0.00189104	0.0199781
KMT2A	-0.294529	0.00523275	0.0428056
ADK	-0.330619	0.00362705	0.0324444
USP24	-0.334575	0.00349358	0.0316548
CBX5	-0.336799	0.00236245	0.023612
HSBP1	-0.339828	0.00297099	0.0281386
PAN3	-0.340437	0.00324158	0.0300924
HERC4	-0.34156	0.00260202	0.0254979
AGPAT5	-0.343663	0.00494236	0.0410272
TMED5	-0.346473	0.0039312	0.0344481
SNAPC3	-0.346879	0.00175207	0.0187927
MTR	-0.347349	0.000623602	0.00832791
ATXN10	-0.351057	0.00085719	0.0106361
LUC7L	-0.351477	0.00560878	0.045152
FOXK1	-0.353963	0.00505534	0.0417634
KIAA1328	-0.356607	0.00197673	0.020595
SCN8A	-0.357471	0.00418749	0.0362073
RBMX	-0.358997	0.00253168	0.0250125
PITPNM1	-0.361371	0.00445776	0.0378451
TRAF3IP2-AS1	-0.361796	0.00258822	0.0254118
KCTD9	-0.362314	0.00170844	0.0184398
PLAG1	-0.367239	0.00372954	0.0330485
NHEJ1	-0.367627	0.00291242	0.0278151
SRPX2	-0.368216	0.00650539	0.0504374
TAF1A	-0.368908	0.00346015	0.0314272
USF3	-0.370371	0.000886537	0.0109286
PHIP	-0.373249	0.00028627	0.00452623
AGO2	-0.373579	0.00566181	0.0455092
C1GALT1	-0.373838	0.00650245	0.0504374
MBLAC2	-0.377971	0.00406749	0.0353801
CCNYL1	-0.380739	0.00634971	0.0496708
PTPN14	-0.38227	0.00405787	0.0353289
WDR55	-0.385128	0.00237457	0.0237206
EPB41L5	-0.388406	0.00517068	0.042512
DNAJC21	-0.396387	8.57847e-05	0.00175372
FLJ42627	-0.398385	0.00388815	0.03415
AHI1	-0.399714	0.00410247	0.0356365
TRAF3IP1	-0.402369	0.00659593	0.0509118
GTF2IP1	-0.40435	0.000288466	0.00454954
ETHE1	-0.404757	0.000775971	0.0099146
C1GALT1C1	-0.40684	0.00272034	0.0264074
RGPD8	-0.407679	0.00133941	0.0152488
CALM3	-0.408896	0.00211065	0.0216093
FLII	-0.409881	0.00424162	0.0364331
DENND1A	-0.411829	0.00380157	0.0335924
SLC41A2	-0.412437	0.00293669	0.0279744
CTNNAL1	-0.414181	0.00172345	0.0185489
NUDT3	-0.415992	0.00429684	0.0367495
RBPMS	-0.417009	0.00300967	0.0283431
MAN2C1	-0.417088	0.00144518	0.016107
ENDOD1	-0.417893	0.00592714	0.0472219
NOTCH2	-0.421261	0.00059683	0.00806937
PTBP2	-0.422788	0.000691276	0.00902141
LMNA	-0.425646	0.00410262	0.0356365
ARF6	-0.428416	0.000197279	0.00336388
NBPF19	-0.429022	3.76173e-06	0.000135753
SEC22B3P	-0.430255	0.00533948	0.0434016
PLXND1	-0.431761	0.00300074	0.0282871
ERO1A	-0.433157	6.53785e-05	0.0014426
NLGN4Y	-0.435163	0.00158604	0.0173968
ZNF100	-0.435604	0.0016962	0.0183523
RTL8B	-0.435856	0.00326436	0.0302335
RRP7BP	-0.436129	0.000867683	0.0107311
TMEM50B	-0.438696	0.00250003	0.0247906
LOXL1	-0.43881	0.00657128	0.0508237
DBNL	-0.438964	0.00199286	0.0207391
XPO6	-0.441522	0.000497663	0.00700209
TOM1L1	-0.442188	0.00463556	0.038926
NKIRAS1	-0.44303	0.00189506	0.0199864
RBM5-AS1	-0.443482	0.00499247	0.0412982
RNPEP	-0.446323	0.00299736	0.0282871
FYN	-0.446666	0.00586472	0.0468397
JAK2	-0.447189	0.0013108	0.0149681
PLEKHA5	-0.449036	0.00558885	0.0450674
CASTOR2	-0.449497	0.00110837	0.0131488
ICA1L	-0.450545	0.00066326	0.00874024
MCM3	-0.45486	0.00573765	0.0460132
TRDMT1	-0.455546	0.00292859	0.0279412
DECR2	-0.456932	0.00384276	0.0338299
GINM1	-0.460379	0.00133384	0.0152037
GK	-0.462153	0.00053211	0.00738781
ASAP2	-0.464466	0.00470616	0.0393873
ING5	-0.465386	0.00185212	0.0196796
TNFRSF10A-DT	-0.466263	0.0061174	0.0483612
GEMIN4	-0.471018	0.00295912	0.0280909
DCBLD2	-0.471165	0.0021013	0.0215603
TRPC1	-0.475698	0.000956241	0.0116436
NBPF10	-0.476619	7.27051e-05	0.00155526
MIDEAS	-0.477323	0.00018937	0.00326733
SFXN2	-0.47762	0.000783161	0.00995936
MRTFB	-0.477704	0.00123262	0.0142284
NIBAN2	-0.478279	0.000171208	0.00303857
EEF2K	-0.479521	0.00397007	0.0346762
EXOC3	-0.480588	0.00655765	0.0507594
SAMD4A	-0.481164	0.00644544	0.0501689
DNASE1L1	-0.482566	0.000171291	0.00303857
UNG	-0.483052	0.00212091	0.0216791
CD59	-0.484224	0.00118099	0.0137855
CPQ	-0.484447	0.00463571	0.038926
SNX7	-0.487997	0.000954812	0.0116337
TPT1-AS1	-0.491174	0.00426935	0.0365814
MTMR1	-0.491788	0.000133285	0.00251437
ETFB	-0.493089	0.0053089	0.0432162
SIK2	-0.493907	7.29379e-07	3.42247e-05
FBXL2	-0.494403	0.00209461	0.0215233
PCTP	-0.495028	0.00145154	0.0161653
APPL2	-0.495206	0.00145245	0.0161658
CRTAP	-0.496504	0.00453806	0.0383444
CDK17	-0.50061	0.000363275	0.00545201
CCDC86	-0.502781	0.0036032	0.0323103
POLR1E	-0.505904	0.00220176	0.0223544
SUMF1	-0.507861	0.00223712	0.0226418
ZNF43	-0.507905	0.00529731	0.0431591
CCDC18	-0.511429	0.00244862	0.0243318
SETDB2	-0.511942	0.00290946	0.0278009
TMED4	-0.512113	8.12272e-05	0.00168607
HABP4	-0.514547	0.00376101	0.0332962
TIMP3	-0.515651	0.00183172	0.0195028
SLC44A1	-0.518511	0.00350884	0.0317475
ADM	-0.519051	0.0033108	0.0305295
LOC728392	-0.520689	0.00373245	0.0330589
SMARCC2	-0.522574	0.00045937	0.00661591
PDE7A	-0.526026	0.00399816	0.0348894
CRYBG3	-0.526903	0.000461669	0.00663387
SLC39A10	-0.528053	0.000568088	0.00778595
CARM1	-0.528397	0.00025203	0.00408039
LTBP1	-0.531555	0.00286038	0.0274289
CTDSP1	-0.532846	0.000573408	0.00782467
NBPF8	-0.534485	0.0015025	0.0166543
ARSD	-0.535755	0.000289448	0.00455742
ULBP3	-0.536323	3.9945e-06	0.00014279
NBPF14	-0.536446	0.000140651	0.00262425
SLC20A1	-0.538723	6.72285e-05	0.00146631
GFPT2	-0.539916	0.00526788	0.0430119
LOC107985911	-0.541677	0.000993925	0.0119867
KCNN4	-0.543008	0.002867	0.0274761
PDZRN3	-0.544079	0.00194575	0.0203846
IFT88	-0.544272	0.00463426	0.038926
SPG7	-0.544384	1.88686e-05	0.000527038
PFKL	-0.54523	0.00250935	0.0248569
ARSG	-0.545522	3.7104e-05	0.000906508
RAB22A	-0.545615	6.98375e-05	0.00150873
NOTCH2NLC	-0.546296	0.000323379	0.00500826
NCKAP5	-0.54658	0.00344852	0.0313517
SMAGP	-0.546947	0.00472837	0.039511
RIMS1	-0.547417	0.00414542	0.0358895
CBR3	-0.547497	0.000911458	0.011163
ACY1	-0.547868	0.00232013	0.0232628
VAT1	-0.549033	0.000894405	0.0109698
SNX9	-0.550103	0.000856441	0.0106338
KAT2B	-0.550117	0.00529244	0.0431379
NR2F1-AS1	-0.550203	0.00585852	0.0468236
RBL1	-0.550262	0.000531161	0.00738548
AK1	-0.553716	0.000779941	0.00993519
NMT2	-0.554502	4.18315e-06	0.000148134
NOTCH2NLA	-0.555052	0.000742756	0.0095678
CEP250	-0.555923	0.000477154	0.00678419
PAMR1	-0.556256	0.00650488	0.0504374
EIF5A2	-0.557992	3.72018e-06	0.00013451
STOM	-0.558479	0.00169644	0.0183523
EFHD2	-0.558787	0.00409047	0.0355636
LRRC34	-0.559591	0.000313209	0.00488275
PIK3R1	-0.559802	0.00255923	0.0252057
FAR2	-0.560065	0.00276559	0.0267096
PAPPA	-0.561793	0.000358577	0.00540294
MGLL	-0.56263	0.00199787	0.0207437
WDFY2	-0.562821	0.0011067	0.0131372
ITGA6	-0.563422	0.000565735	0.0077691
LYST	-0.564222	0.000340798	0.00521822
DIAPH2	-0.56703	0.00627019	0.0492397
PDE4DIP	-0.567254	0.000573506	0.00782467
CAV1	-0.570925	0.000328084	0.00506041
ARHGAP18	-0.571472	0.00458644	0.0386496
NABP1	-0.571529	0.00233444	0.0233815
PPTC7	-0.5716	0.000379799	0.00566403
APPAT	-0.572006	0.00328403	0.0303376
DNAH17	-0.574781	0.0045269	0.0382671
TTLL11	-0.575588	0.00397005	0.0346762
S1PR2	-0.575844	1.24187e-06	5.39858e-05
CAMK2D	-0.57993	0.000968294	0.0117676
PCDHGB7	-0.580863	0.00240583	0.0239318
TCAF2	-0.581999	0.000168098	0.00300732
RRAS2	-0.582715	9.93398e-07	4.46203e-05
CRELD1	-0.582829	0.000757159	0.00971362
CFL2	-0.583794	3.62085e-05	0.000889225
HOXB5	-0.584961	0.00550062	0.0445087
IPO5P1	-0.58626	0.000605778	0.00816484
PNPO	-0.586722	0.000671674	0.00883265
TNFRSF10A	-0.58709	3.1669e-05	0.000794245
BRCA1	-0.587425	0.00204296	0.0210875
ERVK13-1	-0.590251	1.28172e-05	0.000382569
HSDL2	-0.596268	9.41504e-05	0.00189403
SACS	-0.596718	0.000473323	0.00675935
SLC38A6	-0.600574	0.00645502	0.0502116
PCED1A	-0.601654	0.00426892	0.0365814
TCTN2	-0.601831	0.000134443	0.00252716
CSAD	-0.602188	0.000526241	0.00733325
CD320	-0.602471	0.000101473	0.00201651
ROR1	-0.602679	0.000208616	0.00350973
PXK	-0.603118	4.5691e-05	0.00107539
DGCR11	-0.603249	0.00342214	0.031232
SPEF2	-0.604429	0.00326477	0.0302335
REXO5	-0.60612	0.00014049	0.00262425
VAV2	-0.607196	0.00034757	0.00528341
RND3	-0.607949	4.08677e-08	2.85169e-06
ASL	-0.608374	0.000119816	0.00231196
RALGPS2	-0.609331	4.16857e-09	4.1271e-07
EML3	-0.610327	0.00136297	0.0154116
S100A6	-0.610453	0.000322275	0.00499527
ATP8B1	-0.610604	9.29112e-06	0.000290405
PCDHGB6	-0.610736	0.00328001	0.0303354
PDCD4	-0.611013	0.00270953	0.026316
UNC13B	-0.611348	0.000148367	0.00273452
RFNG	-0.611482	0.00124892	0.0143744
IFFO1	-0.613163	0.00086043	0.0106623
AOX1	-0.615378	0.00069394	0.00903747
ENTPD1-AS1	-0.616193	0.00381143	0.0336481
PAX8	-0.616694	0.00136345	0.0154116
CCDC92	-0.616872	3.0027e-05	0.000760121
GPRASP2	-0.61711	0.00296236	0.0281075
MBOAT1	-0.618505	0.000101677	0.00201651
CSKMT	-0.619232	0.00156881	0.0172378
ALX3	-0.619713	0.00333349	0.0306746
MAP1B	-0.621303	7.48665e-11	1.28702e-08
ATP8B2	-0.622287	4.70953e-05	0.00110083
LRRC37B	-0.623543	0.00483856	0.0403605
CAMKK1	-0.626754	0.000329175	0.0050731
LTBP4	-0.626988	0.00273907	0.0265334
GUSBP4	-0.630091	0.00436194	0.0372389
CTSB	-0.630173	0.000500979	0.00703828
PSD3	-0.630805	1.16847e-05	0.000356115
ENG	-0.631205	0.000425296	0.0062151
EMP1	-0.631728	8.14093e-05	0.00168799
RASA2	-0.632141	1.8539e-06	7.523e-05
ECM1	-0.6329	8.36705e-05	0.00172354
FEM1C	-0.633009	3.25401e-06	0.000119715
GAMT	-0.633612	0.000860172	0.0106623
B2M	-0.634322	0.00311877	0.0291526
KCNQ5	-0.635052	0.00314733	0.0293616
ATP2B4	-0.635984	0.000147558	0.00272557
RALGDS	-0.63606	0.00347181	0.0315029
APOBEC3F	-0.6365	0.000531862	0.00738781
ITPR3	-0.636737	0.00534086	0.0434016
LRRC8B	-0.638229	0.00441972	0.0376303
UBXN11	-0.63826	0.00391183	0.0343102
FAM111B	-0.63832	0.0018327	0.0195028
LACC1	-0.638326	0.00336925	0.0309434
PPP4R1L	-0.638471	0.000201582	0.00341877
SCFD2	-0.639127	0.00195782	0.0204657
NAMPT	-0.639272	0.000736788	0.00952335
HELLS	-0.644141	4.25212e-05	0.00101397
HIBADH	-0.644379	0.000266389	0.00428351
GJC1	-0.644489	0.00188166	0.0199006
SP2-AS1	-0.644606	0.00511378	0.0421727
LINC01252	-0.644855	0.00209905	0.0215489
ATP9A	-0.64575	0.000460947	0.00662861
RBPJ	-0.646081	0.000140719	0.00262425
SLC9A5	-0.648727	0.000377124	0.00563303
NFIB	-0.649111	0.00381445	0.0336568
BEX1	-0.649126	0.000684374	0.00896714
PRSS12	-0.649609	0.000317963	0.00493247
ARHGAP27P1-BPTFP1-KPNA2P3	-0.650829	0.0035969	0.032297
MID1	-0.652998	0.000560553	0.00770353
SMURF2	-0.654731	0.00175553	0.0188085
SPRY4	-0.655342	0.00548398	0.044393
INSYN2B	-0.657057	0.0036538	0.0325912
STEAP3	-0.657743	0.00124289	0.0143311
CD47	-0.659532	0.000425706	0.00621629
ANK2	-0.659683	6.00702e-05	0.00134117
ZNF75D	-0.660819	0.00029433	0.00462659
FGFR1	-0.661023	0.000101605	0.00201651
GPM6B	-0.662451	0.00338759	0.0310817
PRDM1	-0.664271	0.00127434	0.0146135
LIMD1	-0.664275	3.80042e-08	2.70173e-06
NAPRT	-0.665118	0.0046763	0.0391798
GPD2	-0.665685	4.43055e-06	0.000154294
GLUL	-0.665841	0.000637327	0.00847528
TSEN2	-0.666785	0.000309534	0.00484143
ZFP36L2	-0.669402	0.000131153	0.00248011
TUBA4A	-0.669624	0.00144064	0.0161008
WDR90	-0.66989	0.000674082	0.00885816
LINC00539	-0.672139	0.000477569	0.006785
KLHL23	-0.672467	0.00462495	0.038922
LINC01963	-0.673128	0.000197783	0.00336943
NEDD4L	-0.673685	5.59004e-05	0.00126445
CLXN	-0.674705	0.00190683	0.0200881
CRYAB	-0.675255	0.00151846	0.0168017
PYCR3	-0.676925	0.00050148	0.00704008
FCGRT	-0.678179	0.000693463	0.00903747
GLYATL1	-0.678896	0.00021248	0.00356205
SHISA2	-0.678937	0.00017528	0.00308905
APH1B	-0.680255	6.63606e-05	0.00145916
CST3	-0.680648	0.00145674	0.0162041
TFAP4	-0.680969	0.00207363	0.0213343
PPM1F-AS1	-0.682472	0.000777405	0.00992622
MMP25-AS1	-0.687074	0.00160604	0.0175246
PDE4DIPP2	-0.687363	0.00445803	0.0378451
NFKBID	-0.68935	0.00184222	0.019593
EMX2OS	-0.690468	0.00369799	0.0328768
HLA-E	-0.690866	0.00410759	0.0356632
NRBP2	-0.694694	8.90325e-05	0.00181033
CCDC200	-0.695208	0.00144419	0.016107
CD302	-0.695295	0.00645899	0.0502142
HAAO	-0.697917	0.00312252	0.0291589
SSH3	-0.698491	0.00107721	0.0128356
NAAA	-0.699981	2.078e-05	0.00057198
CHKB	-0.702295	0.00301752	0.0284029
RBMS1	-0.702614	0.0007734	0.00989513
FLG	-0.703196	0.000235009	0.00385097
SASH1	-0.703421	0.000181524	0.0031722
SLC20A2	-0.703912	0.00111849	0.0132357
FNDC4	-0.705312	0.00163816	0.0178032
EPB41L3	-0.705599	0.00293798	0.0279744
FILIP1	-0.705959	0.000287897	0.00454435
FOSL1	-0.706125	0.0031203	0.0291526
KAT6B	-0.707265	0.00251451	0.024895
ACAD11	-0.707448	0.00156423	0.0171975
DNM1P46	-0.707487	0.000717414	0.00931112
NEK11	-0.70849	0.00377432	0.0333828
ADAMTSL1	-0.711677	2.24649e-07	1.23134e-05
MMP24OS	-0.713066	4.71782e-05	0.00110101
PSD4	-0.714123	0.000473619	0.00675935
SMAP2	-0.715196	7.31193e-05	0.00156057
GSTM2	-0.715769	0.000801108	0.0101263
PLTP	-0.716009	0.0013881	0.015643
TRIOBP	-0.717312	1.86577e-06	7.53883e-05
SEPTIN9	-0.718565	5.78242e-05	0.00129857
GATA2	-0.720397	0.00115329	0.0135458
CBX6	-0.720432	2.08623e-06	8.25325e-05
CLEC11A	-0.720449	0.00441039	0.0375678
SAMD15	-0.720687	0.00254342	0.0250846
STEAP2	-0.721446	0.000988145	0.0119303
C2CD2	-0.723805	3.57775e-05	0.000880927
FBXL9P	-0.723959	0.000335387	0.00515204
SIX4	-0.72499	1.60108e-06	6.61058e-05
NAALADL2	-0.724992	2.01541e-07	1.12756e-05
KATNAL2	-0.725381	0.000209235	0.00351701
THSD4	-0.726175	0.000183747	0.00319402
ACADVL	-0.726905	0.00628494	0.0493351
MAN1A1	-0.728069	0.000963144	0.0117126
SPRY4-AS1	-0.728804	0.00338152	0.031041
CPED1	-0.72914	9.99267e-07	4.47776e-05
KREMEN1	-0.730068	0.00140976	0.0158242
SGIP1	-0.730228	0.00018106	0.00316729
C10orf67	-0.730517	0.00318655	0.029669
LRP4	-0.732715	2.22625e-05	0.000596294
IQCK	-0.734549	0.000624315	0.00833154
PLCD3	-0.736351	0.000576848	0.0078646
AP1S2	-0.736936	0.000111274	0.00217376
HSPA4L	-0.737834	0.00517407	0.0425214
NES	-0.739075	0.0010711	0.0127789
FANCE	-0.739385	5.47764e-06	0.000184968
CDC42EP2	-0.740226	1.37326e-08	1.11933e-06
PRRG3	-0.740935	0.00067988	0.00891577
PRRT2	-0.74233	0.00332658	0.0306408
GSN-AS1	-0.746606	0.000849185	0.0105631
TMCC1-DT	-0.747663	0.00216598	0.0220446
PRKAR1B	-0.748127	1.35928e-05	0.000396667
AKR1C3	-0.748141	0.00611226	0.0483408
CADM4	-0.74819	0.00275637	0.0266613
PRIM2	-0.750797	1.22252e-07	7.40956e-06
PLAC9	-0.752034	0.0063268	0.0495733
PLSCR4	-0.752166	0.00303472	0.028508
C12orf56	-0.752383	0.00238999	0.0238243
STX1A	-0.753099	0.00023111	0.00380356
DNMBP	-0.755893	1.08713e-07	6.75844e-06
NCEH1	-0.756025	0.000370157	0.00553771
CD81	-0.756311	0.000147593	0.00272557
ABHD14A-ACY1	-0.757153	0.00282522	0.0272021
ADAM15	-0.75947	0.00018377	0.00319402
C12orf75	-0.764073	0.000388419	0.00576983
SPON2	-0.764235	0.00266844	0.0260507
PLXNB3	-0.766075	1.54143e-06	6.44876e-05
JADE2	-0.767829	0.000184658	0.00320356
CASTOR3P	-0.769368	0.000567429	0.00778595
SH3GLB2	-0.770882	0.00372264	0.0330183
MLPH	-0.77089	0.00179496	0.0191658
DENND6B	-0.7725	4.00108e-05	0.000967524
CKB	-0.775141	0.000338953	0.00519838
TMTC4	-0.775165	0.00061895	0.00829507
SMIM38	-0.775695	0.00622784	0.0490089
PELATON	-0.777181	0.00100044	0.0120576
DNAJC27-AS1	-0.780578	0.00488056	0.0405677
LIFR-AS1	-0.782001	0.000205103	0.00346604
CDH13	-0.782123	1.24153e-05	0.000373842
KCNJ6	-0.784949	0.000424736	0.00621172
B3GNT5	-0.788999	0.0010088	0.0121351
EFNB2	-0.790343	0.00487396	0.0405485
HPDL	-0.791537	0.000364157	0.00546092
RGMB	-0.791805	0.00459086	0.0386696
PRKG2	-0.792301	0.00388678	0.03415
MIR137HG	-0.792726	0.000976854	0.0118412
KIRREL3	-0.795018	0.000169171	0.00301795
CCNYL2	-0.795627	0.00289778	0.0277173
EPHA5	-0.79567	0.000458748	0.00661199
S100A10	-0.795879	5.72153e-05	0.00128888
SERHL2	-0.796256	0.0032545	0.0301827
CABLES1	-0.79708	0.00613307	0.0484042
AP1G2-AS1	-0.798303	0.00105697	0.0126445
IL17RD	-0.79894	0.00467095	0.0391523
CCDC68	-0.798958	0.00659888	0.0509118
MANSC1	-0.800485	0.000204253	0.00345786
HSPB6	-0.801345	1.54062e-06	6.44876e-05
ABCC12	-0.803848	0.00406653	0.0353801
MOXD1	-0.804389	0.00461705	0.0388728
KTI12	-0.805459	0.00024022	0.00392904
CIT	-0.806994	0.00189221	0.0199781
ATXN7L1	-0.807022	0.000198953	0.00338632
RNF157	-0.808156	0.00203736	0.0210552
C10orf143	-0.809983	0.00224683	0.0226843
C1orf21	-0.813116	0.00231256	0.0232132
LOC100288175	-0.815122	0.0020376	0.0210552
DNAH1	-0.815269	0.00443844	0.0377218
VIM	-0.816088	5.22414e-05	0.00119921
ABCA5	-0.816563	0.00132427	0.0151037
PDE5A	-0.818083	0.00298949	0.0282657
NPTXR	-0.818359	3.02439e-05	0.000764587
C10orf55	-0.818664	0.00206198	0.0212375
DUS4L-BCAP29	-0.819798	6.43716e-05	0.00142537
TGFBR2	-0.821401	0.000160575	0.00290571
NOTCH2NLB	-0.824383	1.11954e-06	4.95797e-05
SLC22A4	-0.825448	0.000112863	0.00219799
APLP2	-0.826506	1.17523e-05	0.000356488
IPO9-AS1	-0.830696	0.00199594	0.0207437
DENND2D	-0.83081	0.00594695	0.0473199
HECW2	-0.83148	0.000345831	0.00526247
LOC643339	-0.833872	0.00659689	0.0509118
MAPRE2	-0.836065	0.00016768	0.00300268
LOC100132062	-0.836387	0.00383983	0.0338199
PCDH9	-0.837856	0.000209726	0.00352213
SSX2IP	-0.838946	0.000740987	0.00955262
SRPX	-0.840141	1.46448e-05	0.000422798
ABHD11	-0.840432	5.21102e-06	0.000177871
SDC4	-0.840632	3.93129e-06	0.000141064
TSC22D1	-0.843868	0.0051337	0.0422447
OXCT2P1	-0.844373	0.000140263	0.00262351
MAPK10	-0.844683	0.00340492	0.0311801
FJX1	-0.84645	2.12005e-05	0.000579339
SHISAL2A	-0.846519	0.000362336	0.00544224
ITPKB	-0.849141	0.000116858	0.00226182
LYNX1	-0.851759	0.00036874	0.00552087
NR3C1	-0.855236	4.72556e-07	2.3703e-05
FAM107B	-0.855376	5.93803e-05	0.00132885
ANXA3	-0.855438	0.00297507	0.0281574
DENND3	-0.856434	0.000627576	0.00836916
SLC28A3	-0.856805	0.00356305	0.0320387
C1QTNF2	-0.859201	0.00065311	0.00865126
GPSM2	-0.85951	7.94903e-06	0.000251786
ARVCF	-0.862881	0.00583695	0.0466906
ARID5A	-0.863674	0.000362223	0.00544224
PTGS2	-0.86395	0.00421284	0.0363065
EREG	-0.863985	0.00276769	0.0267162
DOCK4	-0.864066	0.00353085	0.0318552
NFIA	-0.867161	0.00577899	0.0462858
LINC01192	-0.867425	0.00431468	0.0368854
COLEC12	-0.868443	0.00191496	0.0201626
SVEP1	-0.869081	0.00135485	0.015376
RASSF8	-0.869149	4.00025e-09	3.98765e-07
P2RX7	-0.871664	0.00451175	0.0382144
SLC8A1-AS1	-0.87315	0.0032539	0.0301827
CYFIP2	-0.874932	0.000181676	0.0031722
FAM85A	-0.876013	0.00333961	0.030716
OSR2	-0.876116	0.000157493	0.0028609
MREG	-0.877355	0.00257347	0.0252857
GCK	-0.878157	0.00523517	0.0428056
DPP7	-0.881852	3.14678e-05	0.000793407
GEM	-0.881956	0.000164173	0.00295949
DYNLT5	-0.882432	0.00146948	0.0163115
PLIN2	-0.883816	6.14574e-06	0.00020353
C4orf36	-0.88444	0.00195318	0.0204398
TUBG2	-0.886869	0.000455733	0.00658359
VSTM4	-0.888397	0.000152242	0.00278962
NME1-NME2	-0.891403	1.72e-06	7.05536e-05
SEZ6	-0.891859	7.63258e-06	0.000243996
L3MBTL1	-0.893717	0.000121021	0.00233283
CFAP70	-0.895513	0.00614317	0.0484636
SAV1	-0.895967	0.000628753	0.00837895
FAM86B3P	-0.897781	0.000234409	0.00384447
TMEM100	-0.901406	0.000159589	0.00289341
DOCK2	-0.901638	2.09997e-05	0.000575218
LINC00899	-0.90167	0.000215445	0.00359265
LINC02449	-0.903105	0.000514554	0.00719158
NTRK3	-0.905426	0.000217395	0.00362142
AHR	-0.90758	1.03206e-05	0.000318892
ENOSF1	-0.907626	1.92011e-06	7.72539e-05
CRYZL2P	-0.910859	0.0022111	0.0224192
ARHGEF3	-0.913052	0.00509555	0.0420773
CRABP2	-0.913123	0.00523342	0.0428056
ABLIM3	-0.913387	6.61581e-05	0.00145742
NR2F1	-0.914492	0.000891296	0.0109587
CES4A	-0.914828	0.00134552	0.0152999
GALNT5	-0.914965	0.00140337	0.0157808
MTMR9LP	-0.916094	0.0043462	0.0371213
ERBB3	-0.917287	0.00145791	0.0162076
MATN2	-0.917379	0.0056222	0.0452407
RFX8	-0.917402	0.000180097	0.00315921
ALDH1A3-AS1	-0.920094	0.000611166	0.00821404
DOK4	-0.92221	0.000125086	0.00239169
LOC653513	-0.927416	3.48244e-05	0.000858577
NIPAL2	-0.9305	8.28328e-06	0.000261935
NR2F2-AS1	-0.930854	0.00124893	0.0143744
SLIT2	-0.931526	0.000149893	0.00275995
THRB	-0.935439	9.41196e-06	0.000293213
USP44	-0.936394	0.00320225	0.0297858
NRP1	-0.936484	0.00136614	0.0154324
STKLD1	-0.937728	0.00282307	0.0271952
DUSP4	-0.938009	0.000122191	0.00234583
CPNE7	-0.939515	0.000745512	0.00959022
LINC02014	-0.942153	7.82243e-07	3.6498e-05
SYNJ2	-0.942772	2.49469e-08	1.9022e-06
EML6	-0.944643	0.001357	0.015376
RNF144B	-0.944787	0.000273163	0.00437384
MMD	-0.945009	1.16955e-05	0.000356115
FAM86DP	-0.945636	3.22196e-06	0.000118767
AHRR	-0.946289	1.87805e-08	1.48594e-06
TNFRSF19	-0.947272	0.00546622	0.0442871
METTL27	-0.947521	0.00111011	0.0131574
LRIG3	-0.948054	0.000215113	0.00359059
SAMHD1	-0.949597	0.000313069	0.00488275
MGAT5B	-0.951436	0.00285925	0.0274289
ETS2	-0.952059	6.34469e-05	0.00140819
ADAM33	-0.953216	0.000788562	0.0100146
ANKRD33B	-0.954184	9.1645e-06	0.000287397
PCDHGC3	-0.955921	1.33931e-05	0.000393267
CCDC103	-0.955961	0.00228099	0.0229706
TACR1	-0.956215	0.00530688	0.0432162
ITGA7	-0.958849	5.42058e-05	0.0012383
COLQ	-0.959166	0.000828321	0.0103801
SLC16A7	-0.959211	5.42083e-06	0.000183706
TOR4A	-0.959657	0.00533054	0.0433587
NEFL	-0.959993	0.00443516	0.0377218
ODAD2	-0.960757	0.000272866	0.00437384
MSH5	-0.961555	4.63663e-05	0.00108513
ARSJ	-0.961717	4.84641e-08	3.33257e-06
PLB1	-0.96291	0.000530077	0.0073787
TOX	-0.963263	0.000466925	0.00669921
PROS1	-0.96372	0.00224355	0.0226632
NALF1	-0.965943	1.84909e-05	0.00051802
PLEKHG4	-0.966998	2.44301e-05	0.000643417
SEMA3B	-0.967614	0.000629429	0.00838205
ZNF423	-0.967787	0.00566278	0.0455092
LIFR	-0.969215	7.27111e-06	0.000233838
GSAP	-0.970293	0.00209542	0.0215233
LYPD6	-0.974952	1.78837e-05	0.000503246
TACSTD2	-0.975191	0.00119865	0.0139486
CEND1	-0.976676	0.00328171	0.0303354
IFI30	-0.977971	0.00162967	0.0177415
HSD17B8	-0.978876	0.00162489	0.0176997
CNKSR3	-0.981731	1.70532e-05	0.000482028
VXN	-0.98258	0.000317422	0.00493247
DHRS13	-0.98268	5.47726e-06	0.000184968
ABCG2	-0.982702	0.00255823	0.0252057
ARHGAP29	-0.983582	1.35463e-08	1.10892e-06
SELENBP1	-0.983798	0.00612664	0.0483938
KITLG	-0.985126	0.00010148	0.00201651
OAS3	-0.986678	0.00231001	0.0232106
MTSS1	-0.986905	5.53559e-05	0.0012555
EBF1	-0.98869	4.10482e-05	0.000985052
AUH	-0.988956	0.000230058	0.00379182
FRRS1L	-0.989728	0.00364873	0.0325613
EPB41L4B	-0.990799	0.0036702	0.0326913
SMAD3	-0.992905	3.86538e-08	2.72515e-06
PGGHG	-0.994441	1.00015e-05	0.000310047
APOBEC3G	-0.995283	0.0046345	0.038926
CARD6	-0.997713	0.00156225	0.0171869
DTNA	-0.999865	0.000317369	0.00493247
SESN3	-1.0005	0.00283265	0.0272459
SNORA62	-1.00189	0.0004367	0.00633768
TRERF1	-1.00265	3.20383e-05	0.000799266
FAM86B2	-1.00667	0.00419218	0.0362314
SYT15	-1.00679	3.39777e-11	6.6239e-09
VAT1L	-1.00774	5.90995e-06	0.000198151
RPL22L1	-1.00818	7.23871e-12	1.71105e-09
LINC01567	-1.00907	8.7667e-05	0.0017864
PLPP3	-1.01074	0.00339149	0.031098
NNAT	-1.01491	0.00316223	0.029457
LINC02202	-1.01636	2.66795e-05	0.000691108
DUSP5	-1.01821	6.9125e-07	3.26788e-05
GRK5	-1.01912	1.99001e-05	0.00054936
DCC	-1.0194	7.44076e-11	1.28702e-08
HAND2	-1.02032	0.000813872	0.0102483
APBB1IP	-1.02059	0.0056951	0.0457107
ERRFI1	-1.02189	5.13297e-07	2.54095e-05
NRN1	-1.022	7.32833e-05	0.00156057
MRGPRF	-1.02249	0.00020573	0.00347353
SRGAP1	-1.02306	4.72469e-09	4.58174e-07
NBL1	-1.02308	0.000309849	0.00484235
GPNMB	-1.02635	4.48196e-06	0.000155512
RGS4	-1.02639	0.00398659	0.0348044
ANKDD1A	-1.02643	0.000403087	0.005918
MFSD6	-1.0267	4.33648e-05	0.00103148
STK32B	-1.02746	3.05162e-06	0.000112928
G0S2	-1.02811	0.000400682	0.00589688
ACBD4	-1.03219	0.00175334	0.0187957
LPAR1	-1.03281	5.83637e-09	5.38369e-07
CD74	-1.03342	0.00151542	0.0167778
RGS17	-1.0337	0.000668428	0.00879609
AK4	-1.0338	4.02116e-07	2.0496e-05
CLEC4A	-1.03776	0.00119342	0.0138971
CT75	-1.03785	0.000720099	0.00932676
LINC01725	-1.03912	0.000939548	0.0114699
EEPD1	-1.0429	0.000688546	0.00899199
NFKBIA	-1.0432	0.00495353	0.0410479
KCNS1	-1.04605	0.000128632	0.00245206
PSG9	-1.04648	0.00603433	0.0478446
DAPK1	-1.04794	0.00275367	0.0266489
FENDRR	-1.04811	6.70451e-05	0.001464
TBC1D8	-1.04906	2.6035e-05	0.000677197
ADAM28	-1.05007	0.00426985	0.0365814
CXCL16	-1.05034	0.000333016	0.00511978
HDAC9	-1.05053	0.00518174	0.0425659
TAPBPL	-1.05157	0.000525812	0.00733267
CDCA7	-1.05357	7.66171e-11	1.30525e-08
FAM86JP	-1.05417	0.000944324	0.0115208
MIR1245A	-1.05467	0.000130587	0.00247428
C1QTNF1	-1.05494	0.00646699	0.0502428
SEMA3D	-1.0552	0.00239255	0.0238373
CLEC2B	-1.05813	0.00195565	0.0204543
ST6GALNAC3	-1.05987	0.000284186	0.0045008
A4GALT	-1.06401	0.000147837	0.00272742
CRYZL2P-SEC16B	-1.06787	0.00362918	0.0324481
SLC1A2	-1.07035	8.65139e-07	3.97082e-05
CNTNAP2	-1.07167	0.000165936	0.00298275
RARRES1	-1.0732	0.00296439	0.02811
IGDCC4	-1.07378	0.000305726	0.00478583
ADAMTSL4	-1.07459	1.54031e-11	3.3869e-09
KIT	-1.07511	0.000143211	0.00266548
RAB26	-1.08115	0.00116212	0.0136073
PHYHD1	-1.08234	6.62045e-05	0.00145742
NTNG1	-1.08286	0.000487482	0.00689991
LINC02904	-1.08331	0.0018793	0.0198867
TNFRSF1B	-1.08706	1.40384e-05	0.000408409
ADAMTS5	-1.088	0.000251409	0.00407732
TLE1	-1.0902	0.000123079	0.00235808
LOC100287808	-1.09122	0.0010578	0.0126445
SVIL	-1.09404	9.87428e-05	0.00198009
PLA2R1	-1.09635	0.000171118	0.00303857
MIR155HG	-1.097	0.00292416	0.0279131
FBLN1	-1.09826	4.37977e-05	0.00103786
H2AC17	-1.1004	0.000400812	0.00589688
ADA2	-1.10108	6.37295e-06	0.000209223
ANGPTL2	-1.10402	1.98937e-05	0.00054936
RIBC2	-1.10527	0.000107557	0.00211343
IRAK3	-1.10574	0.000190912	0.00328096
LY6E	-1.10795	9.99674e-06	0.000310047
ANKEF1	-1.11068	5.07223e-05	0.00116971
USP53	-1.11132	3.31009e-10	4.74196e-08
EFCAB6	-1.11208	0.0045742	0.038598
IDNK	-1.11277	5.70185e-05	0.00128666
LINC00260	-1.11323	0.00135832	0.0153808
PPP4R4	-1.11539	1.35529e-05	0.000396112
ABCA8	-1.11677	0.00341505	0.0312276
GNA14	-1.11682	0.00648495	0.0503616
MMP1	-1.11736	0.0042845	0.0366772
DPYD	-1.11876	2.49371e-05	0.000654946
PRDM8	-1.11876	7.05645e-05	0.00151979
ABRA	-1.12072	2.89666e-06	0.000108467
CD4	-1.12293	0.00559112	0.0450674
VAC14-AS1	-1.12638	0.000509775	0.00713534
SLC26A4	-1.12678	0.000151335	0.00277839
PREX1	-1.1278	0.000315132	0.00490869
BNC1	-1.13061	4.61271e-13	1.42994e-10
CYP1B1	-1.13092	2.81084e-06	0.000106011
ZDHHC23	-1.13446	0.0058011	0.0464235
GDF5	-1.13528	0.000281712	0.00448038
RTEL1-TNFRSF6B	-1.13712	0.00602894	0.0478218
SORL1	-1.1374	0.000493949	0.006955
TRPC5	-1.13744	5.33327e-06	0.000181715
CXCL12	-1.13959	0.000647808	0.0085905
DCLK1	-1.14129	0.000974737	0.0118231
RAMP2	-1.14129	0.00189322	0.0199781
TTLL3	-1.14403	1.57649e-05	0.000451005
EHD3	-1.1446	1.22059e-05	0.000368123
PAPLN	-1.14548	1.32037e-07	7.90136e-06
PIWIL4	-1.14625	3.92158e-05	0.000954403
SLC29A1	-1.14901	6.204e-16	3.78444e-13
TRNP1	-1.15233	1.22801e-06	5.35062e-05
AK5	-1.15343	2.36446e-09	2.51191e-07
ECE1-AS1	-1.15591	8.29559e-05	0.00171255
ARHGAP44	-1.15627	0.00598834	0.0475397
CFAP97D1	-1.15675	0.000849625	0.0105631
REV3L	-1.15676	2.7818e-07	1.50297e-05
SLC29A2	-1.15743	0.000184618	0.00320356
SLC14A1	-1.15819	0.00170553	0.0184189
NOVA1	-1.15905	2.13511e-05	0.00058261
WWC1	-1.15948	3.0854e-08	2.23544e-06
CDH17	-1.1597	0.00196921	0.020557
TRAF3IP2	-1.16035	7.14885e-06	0.000231085
ARHGAP6	-1.16291	0.00339266	0.031098
GJD4	-1.16345	0.00253698	0.0250388
ABCA9	-1.16386	0.000211415	0.00354735
[truncated: 453 more rows]

## Sheet: DOWNREGULATED GENES
gene_id	log2FoldChange	pvalue	padj
RTN2	0.996432	7.32073e-05	0.00156057
MYLK	0.994798	0.000106685	0.00210147
ST3GAL5	0.994327	1.24205e-08	1.03013e-06
FBXO16	0.993669	0.00551829	0.0446135
COTL1	0.993515	0.000559584	0.00769581
UCHL1	0.992734	7.28076e-08	4.83085e-06
RAB33A	0.992717	0.000107829	0.00211343
SNAI1	0.992199	5.38543e-06	0.000182834
EPAS1	0.991394	0.00169965	0.018366
PCYT1B	0.991235	0.00213995	0.0218266
RNA28SN5	0.991085	0.00257253	0.0252857
IVNS1ABP	0.988924	6.98603e-06	0.000226597
ATP10A	0.985546	0.00544443	0.0441864
TALDO1	0.982858	0.000144951	0.00269256
FHL3	0.982771	5.42207e-05	0.0012383
RARA	0.982553	2.31553e-05	0.000616713
SYBU	0.981857	2.14397e-05	0.000583345
TPM2	0.981219	6.59083e-09	5.93489e-07
PLCXD2	0.980765	0.00331288	0.0305295
TG	0.979418	0.00445896	0.0378451
AVEN	0.978105	0.0026203	0.0256602
NEXN	0.977833	1.67988e-05	0.00047626
PTCH1	0.977733	3.40408e-05	0.000843659
B4GALT1	0.975665	3.60267e-06	0.000130761
HHIP	0.972624	0.00330163	0.0304853
HEY1	0.972532	0.00342042	0.0312314
UPP1	0.971448	8.21409e-07	3.77928e-05
ADAMTS9	0.970383	0.00048992	0.00691888
SGPL1	0.970198	3.4288e-05	0.000847683
GPC1	0.968321	6.31678e-05	0.00140365
CSF1R	0.966995	0.00421432	0.0363065
SLC38A4	0.965897	0.000105046	0.00207351
BCL11A	0.964704	2.14068e-08	1.67817e-06
MDFI	0.962197	0.00116141	0.0136073
GABARAPL1	0.956491	0.000274232	0.00438724
HOTAIRM1	0.955574	0.000568198	0.00778595
NCOR2	0.954743	0.00021342	0.00357148
DOCK9	0.953661	6.11385e-06	0.000203034
MAP3K7CL	0.952705	0.00159852	0.017483
SLC16A3	0.950071	0.00349732	0.0316584
SLC16A1	0.948607	2.19143e-08	1.69836e-06
DDIT3	0.948321	2.01731e-06	8.04797e-05
MBOAT2	0.945817	6.6771e-05	0.00146308
TBC1D7	0.943842	8.33836e-10	1.01965e-07
ITGB5	0.94365	2.24667e-08	1.73406e-06
MICA	0.942055	0.00320624	0.0298083
NSG1	0.938002	3.87194e-05	0.000943537
SASS6	0.936907	1.56469e-05	0.000448989
RANBP17	0.935791	6.57263e-06	0.000214661
NKILA	0.934556	0.000101127	0.00201651
C12orf57	0.932164	2.34022e-08	1.79165e-06
CALD1	0.931549	0.00082611	0.010372
IGFBPL1	0.930558	5.89017e-05	0.0013197
CFAP251	0.927185	0.000193115	0.00331079
AKAP5	0.926845	0.000214959	0.00359059
PIR	0.924281	0.00230958	0.0232106
HAX1	0.922028	6.40353e-06	0.000209863
SERINC2	0.921662	0.00195058	0.0204239
C16orf95	0.921084	2.45881e-06	9.54746e-05
LMO4	0.918455	1.25861e-07	7.60391e-06
STK38L	0.917661	0.000483395	0.00684719
MYOSLID	0.913548	0.00546424	0.0442871
MIR22HG	0.913041	0.000534834	0.00742019
HSPA13	0.912395	0.000349707	0.00530791
LONP1	0.911767	8.31986e-06	0.000262652
CTIF	0.908609	0.00031782	0.00493247
BBOX1-AS1	0.908085	0.00160794	0.0175352
B3GALNT2	0.907007	3.52902e-08	2.54709e-06
KDM7A	0.906525	0.000121983	0.00234421
PEAR1	0.905043	5.78898e-05	0.00129857
SAP30L-AS1	0.902739	0.00550794	0.0445488
SARS1	0.902388	7.73234e-06	0.000246159
HACD1	0.900042	0.00512328	0.0421773
EFR3B	0.898801	0.000789254	0.0100166
SYNPO2	0.898722	0.00187591	0.0198731
DNM3OS	0.898465	1.43948e-08	1.16827e-06
GBP5	0.893966	2.78537e-05	0.000715644
MXRA7	0.890328	1.21583e-09	1.39342e-07
CARS1	0.888845	2.74595e-05	0.000706475
IER3	0.888776	0.00181641	0.0193621
TMSB15C	0.88863	2.87132e-05	0.000733739
GGH	0.887949	0.000244744	0.00398975
TRIM32	0.886908	2.32878e-05	0.000619369
AKNA	0.88618	2.74568e-06	0.000105006
LOC112268136	0.88488	0.000324725	0.0050134
FOXD2-AS1	0.884674	0.0034456	0.0313402
MFAP2	0.882913	9.28833e-07	4.22217e-05
DOK6	0.881328	0.000655198	0.00866419
PDE11A	0.879552	0.00124735	0.0143738
PPP1R3C	0.879244	0.000121915	0.00234421
SLC7A1	0.878396	0.00625196	0.049117
NR1D1	0.878363	6.5099e-05	0.00143811
SLC45A3	0.878223	0.000125814	0.00240318
CDH11	0.878097	1.50034e-05	0.000431833
PPFIBP2	0.877728	7.26396e-06	0.000233838
YARS1	0.874805	0.000166153	0.0029838
ATXN2L	0.874578	0.000345915	0.00526247
PFKP	0.873471	0.00484591	0.0403862
GCHFR	0.871574	0.00340718	0.0311858
ACTN1	0.869002	0.00621486	0.0489475
BCAT1	0.868779	1.9257e-05	0.000536302
GOT1	0.86655	0.000161092	0.00291229
PGD	0.864715	0.000330522	0.00508557
LUZP1	0.864525	1.86434e-05	0.000521518
POMC	0.863556	0.00344364	0.0313375
TCEA1	0.861793	2.15645e-08	1.67817e-06
CPM	0.861749	0.00394257	0.0344998
FBXL22	0.857187	0.00028407	0.0045008
GTPBP2	0.856048	0.000108537	0.00212468
ZSWIM4	0.855903	0.000493111	0.00695356
MECOM	0.855185	7.35369e-08	4.84524e-06
CCDC126	0.854566	2.74855e-06	0.000105006
DEPTOR	0.854462	0.00555359	0.0448605
PTPDC1	0.854065	0.000146827	0.00271938
C8orf88	0.851883	5.14331e-06	0.000175877
MLLT11	0.851679	0.000741073	0.00955262
FHL2	0.85062	0.000150858	0.00277233
APCDD1L	0.850038	0.00135228	0.0153583
PTPRU	0.848364	0.00083643	0.0104609
TP53INP2	0.847759	0.000467682	0.0066999
ARHGAP31	0.847305	0.00028906	0.0045551
TSEN15	0.84666	3.15373e-05	0.00079386
H2AZ1	0.845733	0.000810452	0.0102171
CCDC28A	0.844975	6.58734e-07	3.14562e-05
LGR4	0.844736	4.97235e-05	0.00115088
P3H1	0.844386	6.93898e-06	0.000225457
C1QTNF3-AMACR	0.842776	4.77111e-05	0.0011111
CBX2	0.842667	0.000582199	0.00792154
CDKN1A	0.841999	1.96577e-05	0.000545054
SYNPO	0.839979	0.0018771	0.0198746
PDLIM5	0.839915	0.00120705	0.0140291
FDFT1	0.839092	0.00294348	0.0279845
PRKAB2	0.83729	9.40329e-09	8.04599e-07
LFNG	0.836132	0.00632839	0.0495733
ETV6	0.835676	0.00204756	0.0211005
MAPK8	0.83505	8.21907e-05	0.00169861
POGLUT2	0.833489	1.32734e-06	5.67874e-05
LOC105369509	0.833072	0.00381093	0.0336481
HACD2	0.832572	0.00122801	0.0142029
KIAA0930	0.83248	5.94857e-06	0.000198543
IL18BP	0.831979	0.00137039	0.0154711
FOXP4	0.831718	6.12002e-06	0.000203034
CCIN	0.831706	0.000756161	0.00970741
SCUBE3	0.831587	0.00146601	0.0162881
PRDX6	0.831152	1.61293e-06	6.64497e-05
FRY	0.830181	0.000206424	0.00348213
OSBPL6	0.829309	0.000185474	0.00320855
HS6ST1	0.827426	3.84057e-07	1.98973e-05
ACTN4	0.826738	0.000733276	0.00948444
LINC02709	0.826547	0.000220753	0.00366179
MID1IP1	0.825397	4.07392e-05	0.000982469
RAP1GDS1	0.824152	3.2982e-06	0.00012087
TIGD2	0.823563	8.08036e-09	7.10695e-07
LOC101929479	0.823277	0.00057112	0.00780902
NDUFA4	0.821342	2.43519e-06	9.47521e-05
STARD4	0.821101	0.00269117	0.0262153
APBB2	0.8206	1.04099e-05	0.000320604
TKT	0.819707	2.3454e-05	0.000621169
LSM8	0.819291	1.67708e-07	9.52358e-06
HAS3	0.818378	0.000252758	0.00408866
MYL9	0.818224	0.00352585	0.0318339
DSTN	0.816308	2.89905e-05	0.000737674
ABLIM1	0.814192	2.10509e-07	1.16478e-05
PXDN	0.813806	5.52842e-05	0.0012555
NHERF1	0.812682	0.000177292	0.00311894
CRNDE	0.81021	1.08567e-07	6.75844e-06
TET1	0.808894	1.68407e-06	6.92299e-05
TET3	0.808848	0.00300325	0.0282967
LIMS1	0.808296	0.000222355	0.00368191
GREM1-AS1	0.808082	0.000227742	0.00375794
MIR503HG	0.803969	0.00341706	0.0312308
CSRP1	0.803604	0.00280784	0.0270761
IARS1	0.802776	0.000351832	0.00532678
COL1A2	0.80261	6.01358e-06	0.000200206
CALM2	0.802266	0.000226146	0.00373487
EPHB3	0.802149	2.2825e-07	1.24386e-05
C3orf52	0.801368	0.00644386	0.0501689
AGPS	0.800447	8.74125e-05	0.00178314
NSUN7	0.799435	1.13596e-05	0.000348152
TGFBRAP1	0.799143	0.000864223	0.0107023
FBLIM1	0.795683	0.000147513	0.00272557
NT5DC2	0.795344	1.53522e-07	8.98794e-06
C10orf90	0.791289	0.000845665	0.0105416
VMP1	0.788937	3.28192e-06	0.000120507
TSPAN12	0.788664	0.000892751	0.0109673
LIMK2	0.788638	7.75728e-05	0.00163353
RDH11	0.788001	0.000268503	0.00431383
EPHA2	0.786874	0.00057312	0.00782467
CAMK2A	0.785203	0.000111542	0.00217674
SLC16A4	0.785039	1.41445e-05	0.000410234
CPEB1	0.784962	0.000101732	0.00201651
TTTY14	0.78491	0.000152867	0.00279837
SALL1	0.781761	6.28027e-05	0.00139718
TCP11L2	0.781509	0.000455665	0.00658359
KLF9	0.78088	1.56769e-05	0.000449168
RAB5IF	0.780298	0.00478265	0.0399117
SUGCT	0.778372	1.24503e-06	5.39991e-05
DSE	0.778115	1.06643e-05	0.000327372
CKMT2-AS1	0.777642	3.25453e-07	1.7239e-05
HERPUD1	0.777372	0.000168717	0.00301553
SCARB1	0.777192	0.00204732	0.0211005
TNFSF4	0.777085	0.000830526	0.0104008
NHERF2	0.776704	0.00269223	0.0262153
TARS1	0.776551	0.000137778	0.0025847
SSR3	0.77608	4.27312e-05	0.00101769
CLN8	0.774306	1.0268e-06	4.59027e-05
PEDS1-UBE2V1	0.770619	0.000708154	0.00920989
SLC12A8	0.767981	6.90413e-07	3.26788e-05
GOLGA6L10	0.767407	0.00165743	0.0179507
GPR156	0.765315	0.00330958	0.0305295
ITGB1	0.764429	1.28053e-07	7.68722e-06
PDE4D	0.764331	3.40872e-06	0.000124198
ANKLE2	0.764231	0.000816224	0.0102693
ST3GAL1	0.763457	0.000153486	0.00280156
COL8A1	0.762743	0.000107789	0.00211343
ZFP69B	0.759359	0.00547037	0.0443018
ZNF699	0.759312	0.000195768	0.00334414
PCNX1	0.758088	0.000114267	0.00221847
SH3PXD2A	0.755676	0.00056882	0.00778884
FOXP1	0.754776	1.09008e-07	6.75844e-06
CDC42EP1	0.754694	0.00344079	0.0313266
PIK3IP1	0.753177	1.03421e-05	0.000319037
NARS1	0.752712	0.00073864	0.00953998
SNAI2	0.752552	1.43741e-05	0.000416255
GLI2	0.752158	1.8135e-06	7.3749e-05
XBP1	0.75151	7.72057e-05	0.00162942
ALDH1B1	0.75142	0.00089545	0.010974
FOXD1	0.751097	4.09645e-06	0.000145336
SLC7A7	0.749559	0.000685146	0.00896714
NAV2	0.748852	1.30448e-05	0.000387858
H2BC4	0.748585	0.000342075	0.00522929
PLOD2	0.747545	0.000160135	0.00290052
SEC11C	0.747055	3.88669e-07	2.00812e-05
EXOSC6	0.744976	0.000583368	0.00792492
COL25A1	0.743837	0.00126236	0.0145114
H2AZ2	0.741733	0.00018213	0.00317719
PVR	0.741113	0.0046305	0.038926
UBALD1	0.740544	0.00420546	0.0362829
ALDH2	0.739111	1.67701e-08	1.34374e-06
ACOT2	0.739058	2.50879e-06	9.70167e-05
FMN1	0.7384	0.00173508	0.0186528
DNAJB9	0.738333	0.00140938	0.0158242
P4HA2	0.736951	7.21942e-05	0.00154959
ASPHD2	0.736763	0.00619879	0.0488617
TMSB15B	0.7344	4.34003e-06	0.000152116
CABYR	0.732241	0.00212008	0.0216791
GTF2E1	0.732151	0.000479465	0.00680171
SEMA7A	0.73162	0.000614776	0.00825669
NTAQ1	0.731503	7.77803e-05	0.00163353
ZBTB18	0.731252	0.000640553	0.00850622
AKT3	0.73094	1.98373e-05	0.000549228
TMEM45A	0.730858	0.000208346	0.0035083
NIBAN1	0.728055	2.21406e-05	0.000593871
CMTM4	0.727866	8.66936e-06	0.000273229
PFKFB2	0.72532	2.7557e-09	2.87902e-07
TSPOAP1-AS1	0.724068	0.0047094	0.0393873
PDGFC	0.723859	3.06389e-08	2.23544e-06
ZNF232-AS1	0.723133	0.00140366	0.0157808
FGFBP3	0.722736	0.00427138	0.0365814
ABCA1	0.722364	0.000361983	0.00544224
FLRT2-AS1	0.721243	0.00299567	0.0282871
SLC25A51	0.720596	8.34904e-05	0.0017217
DANCR	0.720461	1.90637e-07	1.06972e-05
GOLGA2P10	0.720036	0.00181984	0.0193877
ITPR1	0.719053	0.000582468	0.00792154
CLTA	0.71902	7.65773e-05	0.00162025
SORCS2	0.71792	0.00589098	0.0470234
MCU	0.716862	0.00118389	0.0138023
HLX	0.716412	0.00597551	0.0474647
EIF2S2	0.71622	8.19621e-05	0.00169759
DBI	0.715262	9.21715e-06	0.00028857
FOXO1	0.713374	0.00382107	0.0336719
FAM168A	0.712617	0.000843295	0.0105189
ASAH2B	0.711405	1.33104e-05	0.000392055
RGS5	0.709981	0.00343483	0.0313176
ARG2	0.709544	0.00336012	0.0308746
JDP2	0.709009	0.00161412	0.0175925
SV2A	0.708693	0.000400446	0.00589688
FLNB	0.708361	0.000874432	0.0108005
TGFB1	0.707683	0.00264642	0.0258624
FZD2	0.707	8.7681e-07	4.00494e-05
CARMIL1	0.706154	3.32204e-05	0.00082549
TRIM22	0.705859	0.000156413	0.002844
SLC25A4	0.705427	0.00367802	0.0327301
KRT80	0.70497	0.000275957	0.00440215
ISG15	0.703385	4.99656e-05	0.00115507
NKAPL	0.702592	0.000475371	0.00676719
PIK3CD-AS2	0.701315	0.00394907	0.0345247
TMEM267	0.70117	9.40956e-07	4.26702e-05
NECAB1	0.70034	0.000978482	0.0118534
EMB	0.700295	6.81738e-05	0.0014818
MSRB3	0.700049	0.00137932	0.0155626
SMS	0.697948	0.000156007	0.00283936
RPL23AP82	0.69751	8.35777e-10	1.01965e-07
PRPSAP1	0.697438	2.10369e-06	8.30494e-05
IDH2	0.697413	0.00253503	0.0250326
MT1X	0.696304	0.00450836	0.0382144
SCAND2P	0.694717	0.00438794	0.0373934
TRAPPC6B	0.694616	4.01595e-06	0.000143286
KCTD15	0.692904	0.000273052	0.00437384
EIF1	0.692214	0.000122516	0.00234967
TEAD3	0.69217	0.00117204	0.0136918
CADPS	0.691689	0.00213105	0.0217658
C9orf72	0.690621	7.40394e-05	0.00157313
GLRX5	0.690599	0.00153664	0.0169683
UNK	0.689523	7.78339e-05	0.00163353
AJM1	0.689391	0.00176611	0.0188898
MSI2	0.688958	6.42356e-10	8.37721e-08
CBX4	0.688904	0.0011531	0.0135458
SLFN5	0.687121	7.13516e-06	0.000231037
GOLGA6L9	0.686744	0.000797979	0.0101003
GAN	0.68561	0.00114587	0.0134837
TUBB2B	0.683448	0.00210527	0.0215893
GRAMD2B	0.683273	0.00153181	0.0169395
LRRC32	0.682167	0.000755731	0.00970741
MFGE8	0.678403	0.00165717	0.0179507
METAP1	0.67671	0.00112244	0.0132486
PCOLCE2	0.676172	2.18357e-05	0.000589035
PRH1-TAS2R14	0.675983	0.00194102	0.0203502
TMEM119	0.674995	0.000354355	0.00535212
TMEM154	0.674704	0.00245663	0.0243986
CYYR1	0.673879	0.000185209	0.00320723
GREM1	0.672967	0.00101423	0.0121927
TRAF5	0.671589	0.00123138	0.0142245
ZNF419	0.671509	0.0002231	0.003691
MIR181A1HG	0.671425	0.00596957	0.0474505
PTMS	0.670308	5.7351e-07	2.80518e-05
DLEU1	0.669367	1.53599e-06	6.44876e-05
DNAJB5	0.668746	0.000480334	0.00680893
DIP2B	0.667989	0.00098419	0.0118996
ASF1A	0.667844	4.49331e-05	0.00105946
SEC61G	0.667356	0.00128264	0.0146998
PLEKHA8P1	0.665855	5.58523e-05	0.00126445
RPL23AP7	0.665562	1.12648e-07	6.91612e-06
CLEC14A	0.664802	2.13906e-05	0.000582848
MRTFA	0.664527	0.00466979	0.0391523
PPIA	0.66403	1.33557e-05	0.000392777
HSPA9	0.663899	0.000200829	0.0034121
SLC33A1	0.663749	0.000191028	0.00328096
ATG4A	0.663705	1.00407e-08	8.4763e-07
GNG11	0.66267	2.17296e-05	0.000587068
ATP6V0B	0.661478	0.00035599	0.00537253
NBR2	0.658164	8.52462e-05	0.00174649
UBE2Q2P2	0.657529	0.000979232	0.0118548
ALDOC	0.656577	0.000718064	0.00931316
ATXN1	0.655546	0.000153443	0.00280156
PHACTR4	0.654579	8.92421e-05	0.00181264
MYH9	0.65403	0.00345875	0.0314272
QPCT	0.653347	0.0001131	0.00220034
MMP14	0.652656	1.27256e-05	0.000380762
SLC25A14	0.652435	3.1035e-05	0.00078354
PTPRD	0.65236	0.00283216	0.0272459
ROGDI	0.651115	0.00134519	0.0152999
KIF5A	0.651088	0.000491181	0.00693152
SIAH1	0.649995	5.67278e-06	0.000190876
HSD17B10	0.64964	9.26466e-05	0.00186775
NHIP	0.649078	0.000716297	0.00930301
NAP1L3	0.648125	0.00370778	0.0329162
REXO2	0.647894	3.40666e-07	1.79443e-05
EIF1B	0.647204	8.9579e-05	0.00181753
SCARF2	0.646895	0.00519675	0.0426522
PTS	0.645831	0.00594815	0.0473199
GJA1	0.644877	0.00314212	0.0293275
NTMT1	0.644612	0.00123323	0.0142284
COL5A2	0.644539	0.000354198	0.00535212
TTC13	0.64447	4.72192e-05	0.00110101
LNP1	0.643159	0.00269835	0.0262478
FKBP9P1	0.642404	0.00276014	0.0266705
POLR1D	0.642209	1.32531e-05	0.000391588
TDG	0.641217	0.000618568	0.00829507
CMC2	0.640423	0.00135709	0.015376
ST7	0.639804	0.0022156	0.0224529
DAD1	0.639084	2.67189e-05	0.000691183
GTF2A2	0.638786	0.000218673	0.00363367
RSL24D1	0.635332	5.80452e-07	2.82895e-05
GPAM	0.634808	0.000438355	0.00635682
PIM1	0.634098	0.000988616	0.0119303
LOC100240735	0.632993	0.00388022	0.034112
COMMD3-BMI1	0.632917	0.000188804	0.00326053
MRAS	0.63291	0.00120938	0.0140454
NFE2L1	0.631038	8.02195e-05	0.00167434
SH3BP4	0.630621	0.00220234	0.0223544
METTL4	0.627545	3.46008e-05	0.000854179
CTHRC1	0.627456	0.000378318	0.0056464
DNAJC9-AS1	0.627257	0.000554926	0.00764844
TNS1	0.626795	0.00178737	0.0190956
IMMP1L	0.625133	0.000287433	0.00454082
SH3RF3	0.62461	0.00289767	0.0277173
VGLL4	0.62459	0.000653763	0.00865126
ALDOA	0.624335	0.00451277	0.0382144
LOC105369147	0.623563	4.77993e-06	0.000164343
SLC25A23	0.621767	0.00112616	0.0132683
BIN1	0.621364	0.000392225	0.0058074
HAGLR	0.6209	0.00109449	0.0130086
HIVEP1	0.620035	0.0010425	0.0125007
MYL6	0.618408	0.000430955	0.00627356
GPX8	0.617571	4.34387e-06	0.000152116
TP53INP1	0.61705	0.000129626	0.00246826
CDKN2D	0.616133	0.00307715	0.0288206
KLF7	0.615772	0.000922178	0.0112797
ME3	0.613661	0.00174861	0.0187663
ACTR3	0.612739	0.000848514	0.0105631
ALKBH7	0.612182	4.47924e-05	0.00105878
GRPEL2	0.611743	0.00302867	0.0284735
HYAL3	0.611655	0.00511976	0.0421773
TMSB15A	0.610688	0.00196375	0.0205163
CALU	0.609676	0.00136349	0.0154116
ZNF281	0.609626	0.000392493	0.0058074
ATF5	0.607376	0.00154604	0.0170272
MPLKIP	0.607211	0.000134022	0.00252175
TIGAR	0.60575	1.89568e-06	7.64333e-05
PDLIM2	0.605042	6.94308e-05	0.00150222
PLS3	0.601451	4.86347e-05	0.00112844
KAZN	0.600777	0.00603999	0.0478693
KLF10	0.600211	0.00342403	0.0312342
TFPT	0.599087	9.64465e-05	0.00193815
ARL6IP1	0.598625	0.00202709	0.020981
INPP5F	0.598565	0.000455561	0.00658359
IFT20	0.598387	2.08162e-07	1.16116e-05
PANK3	0.596976	0.00305705	0.0286608
HIF1A	0.596354	0.00432613	0.0369666
FRG1CP	0.595863	5.0654e-05	0.00116956
SMYD2	0.594371	0.000725181	0.00938615
MIR4435-2HG	0.593919	0.00120994	0.0140454
CDC42SE1	0.593581	0.00200007	0.0207467
IRS2	0.592466	0.000823742	0.010357
ATG9A	0.592461	0.000544936	0.00752171
H1-0	0.592103	0.000190805	0.00328096
RASA1	0.591529	0.00260238	0.0254979
EEF1AKMT4	0.590851	0.000555419	0.00764966
PMAIP1	0.590466	0.00213169	0.0217658
SHC4	0.589245	0.00213307	0.0217681
TRAF4	0.58791	0.000284126	0.0045008
ARPC2	0.587792	0.000263196	0.00423938
SPOCK1	0.587655	0.00172835	0.018591
CNN3	0.587455	0.00057883	0.00788593
NAA60	0.587021	0.000608079	0.00817836
JADE3	0.586866	0.00197502	0.0205886
OSBPL9	0.585669	4.03312e-05	0.000974027
EFR3A	0.585602	0.00219553	0.0223212
P3H4	0.58529	0.00428953	0.0367036
PEDS1	0.585145	0.00356026	0.0320288
CD55	0.584792	0.000119421	0.00230669
CNN2	0.582902	0.00415223	0.0359189
OSGIN2	0.582619	0.00172167	0.0185403
ANKRD11	0.582566	0.000914644	0.0111948
SLC9A1	0.581462	0.00144526	0.016107
DVL3	0.58118	0.00107487	0.0128157
EPRS1	0.581135	0.0039031	0.0342654
PER3	0.580036	0.00520371	0.0426545
NHSL1	0.579409	9.1348e-08	5.87548e-06
CTNND1	0.578394	0.000541801	0.00749133
HPS5	0.57817	0.00315962	0.0294472
SEC14L1	0.576729	0.00443305	0.0377218
POLR2G	0.57588	4.33027e-06	0.000152116
TMEM117	0.575643	0.000169156	0.00301795
LINC01138	0.575276	0.00426602	0.0365814
TUBE1	0.574691	0.00512182	0.0421773
ZNF711	0.573951	0.00163067	0.0177422
ZNF667-AS1	0.573459	0.000352415	0.00533134
TRIAP1	0.573415	1.75894e-06	7.19948e-05
RNF121	0.57296	0.000659787	0.00871269
ZNG1E	0.572861	6.68949e-05	0.001464
CBLB	0.571824	1.31645e-05	0.000390401
ZNF571-AS1	0.57168	0.0056921	0.045706
IDH1	0.571255	0.00158926	0.017422
PRORP-PSMA6	0.570208	0.000130714	0.00247428
STK26	0.570089	0.00578386	0.0463051
MYL12A	0.569666	0.00285311	0.0274009
CCDC167	0.56935	0.00122492	0.0141757
TMEM268	0.5674	0.00478227	0.0399117
TMCO1	0.566695	7.70551e-06	0.000245719
SHLD2P3	0.566694	0.000263782	0.0042452
FKBP11	0.564066	0.000808215	0.0101957
AIMP2	0.563945	0.00299828	0.0282871
ZNF641	0.563884	0.00015501	0.00282392
RNF13	0.563358	1.44808e-07	8.50411e-06
LOC646762	0.563075	0.00109127	0.0129786
MEIS3	0.56155	0.00361486	0.0323966
SEL1L	0.561449	0.000171867	0.00304307
SLC5A3	0.560211	0.000675147	0.00886599
RAB31	0.557966	0.000172674	0.0030545
CDK5	0.55757	0.000217553	0.00362142
GCAT	0.557559	0.000987339	0.0119301
PITPNA-AS1	0.557318	0.00192527	0.0202373
SWI5	0.556854	4.14362e-05	0.000991846
LYSMD1	0.55618	0.000110154	0.00215409
SLC25A45	0.556102	0.00560645	0.045152
PDGFRB	0.555189	0.000145779	0.00270528
C16orf87	0.554661	0.000111953	0.00218252
ARSK	0.554401	0.000779734	0.00993519
STARD4-AS1	0.554154	0.000589994	0.00800385
ZFAS1	0.554048	5.74145e-05	0.00129097
MAP1LC3A	0.554035	7.61124e-05	0.00161355
AP2M1	0.553774	0.000512249	0.00716467
NCKAP5L	0.5537	0.00362542	0.0324444
PRDX1	0.552093	0.000603228	0.00813626
GRB10	0.551862	0.00234737	0.0234901
SEC61A1	0.55152	0.00160432	0.0175246
LINC01278	0.550901	0.00096961	0.0117761
TBC1D31	0.550175	2.68771e-05	0.000694326
FTH1	0.549225	0.000814012	0.0102483
MTHFD1L	0.549118	6.49923e-05	0.00143743
RN7SL1	0.548734	0.0027285	0.0264595
CFL1	0.548006	0.00105578	0.0126439
ANKRD44	0.547379	0.0010585	0.0126445
SLC25A3	0.547051	0.000685695	0.00896714
PRKCI	0.546976	0.00133666	0.0152267
SLC36A1	0.54645	0.00487833	0.040567
LINC00662	0.545866	0.000542324	0.00749133
CIART	0.544227	0.00425478	0.036522
ZCCHC8	0.540591	0.00179717	0.0191786
UBAC2	0.539218	4.22507e-05	0.00100879
AAMDC	0.538884	2.92983e-05	0.000742669
LERFS	0.537768	0.000847241	0.0105542
KLHL24	0.537582	0.00223784	0.0226418
TMEM161A	0.537073	0.00010548	0.0020799
MTMR2	0.536844	0.00412255	0.0357555
SLC38A7	0.535941	0.00048814	0.00690102
TXNL4B	0.535246	7.7708e-06	0.000246968
LACTB2	0.534457	0.000826606	0.010372
INPP4B	0.534434	0.00159551	0.0174601
SLC25A51P4	0.534255	0.00512296	0.0421773
ITGAE	0.534024	0.000182332	0.00317779
FRRS1	0.534007	0.00414694	0.0358895
SEL1L3	0.53391	0.00376961	0.0333567
ZNF618	0.532799	3.1666e-05	0.000794245
C4orf33	0.531386	0.00135067	0.0153492
RNF187	0.531039	0.000102791	0.00203324
HTATIP2	0.530565	0.000399192	0.00588824
TSPAN9	0.529723	0.000390236	0.00578773
CKAP4	0.529154	0.000339585	0.00520384
KLC4	0.528561	0.00335194	0.0308144
ANP32B	0.528168	0.000474635	0.00676719
TXNDC16	0.527487	5.72531e-05	0.00128888
LARS1	0.526306	2.90271e-05	0.000737674
PIP4K2C	0.52541	0.00201207	0.0208524
AKR1B1	0.525205	2.20858e-05	0.000593243
CLDN12	0.525012	6.21708e-05	0.00138475
ITPRIP	0.524846	0.000685312	0.00896714
KDM6B	0.52467	0.00017513	0.00308905
P4HA1	0.524011	0.000705419	0.00918064
RNA28SN3	0.52365	7.25695e-05	0.00155412
NGRN	0.523072	4.57224e-05	0.00107539
ABCD3	0.523049	2.64931e-05	0.000687222
IFI27L1	0.523037	0.000351301	0.00532306
MRPL41	0.522472	0.00358136	0.0321727
ARL5B	0.522099	0.00144546	0.016107
ALG2	0.521896	0.000542064	0.00749133
LINC02693	0.521788	0.00404243	0.0352269
WDR41	0.521609	7.65999e-05	0.00162025
USB1	0.520184	0.00323408	0.0300376
NFE2L2	0.520084	0.000207245	0.00349287
LYSET	0.519713	0.00122937	0.0142099
CCDC77	0.519508	0.00657558	0.0508357
AZI2	0.519318	4.46321e-06	0.000155146
HAGH	0.518865	0.00228583	0.0230042
BASP1	0.518591	0.000365355	0.00547454
SUN2	0.517959	0.00370187	0.0328959
TECR	0.51719	0.000679227	0.00891338
CYTOR	0.516641	0.00495132	0.0410479
WBP1L	0.51662	0.000133364	0.00251437
ACTR2	0.51658	0.000310224	0.00484421
PELO	0.516547	0.00257404	0.0252857
SNX24	0.516076	0.00328219	0.0303354
IFT27	0.515536	0.000224426	0.0037097
CAMTA2	0.514559	0.00186963	0.0198288
POLD4	0.514306	0.000831168	0.010402
GPR161	0.513277	7.78794e-05	0.00163353
MORN2	0.512382	0.000185624	0.00320855
TAPT1	0.510717	0.00366919	0.0326913
STMP1	0.510637	8.70097e-07	3.98391e-05
LIN7B	0.508973	0.00606913	0.0480399
RAB15	0.508623	0.00115874	0.0136014
FAM177A1	0.508273	0.00639689	0.0499031
BLMH	0.507976	0.000394428	0.00582705
DCAF12	0.507243	0.000190749	0.00328096
C2orf27A	0.507227	0.000505275	0.00708283
MOSPD2	0.506828	0.00259449	0.025447
R3HDM1	0.50666	0.00126699	0.014547
NFATC3	0.506645	2.74203e-05	0.000706427
PTTG1IP	0.50653	0.00256956	0.0252812
GCLC	0.506441	0.00220424	0.0223617
CCNB1IP1	0.506207	7.80053e-05	0.00163353
SMIM10L1	0.505673	0.000553309	0.00763172
SPESP1	0.505289	0.00472275	0.0394815
SLC38A2	0.505106	0.00139923	0.0157496
ARMC9	0.504696	0.000243328	0.00397351
ADPRM	0.504528	0.00196982	0.020557
PLEK2	0.504426	0.00272408	0.0264301
MICU1	0.503028	0.00025323	0.0040928
CHROMR	0.502805	0.00139744	0.0157389
LOC374443	0.502757	0.00285633	0.0274179
TEX2	0.501736	0.00623867	0.0490329
TRIM6	0.501506	0.00622106	0.048976
ZNF468	0.501492	0.00201643	0.0208821
LRRC28	0.501403	0.000173114	0.00305657
TAF11	0.501265	0.00020146	0.00341877
GOLT1B	0.500971	0.00269362	0.0262153
GGCT	0.500643	0.000827126	0.010372
HOXD8	0.500593	0.000254508	0.00410994
ATP13A2	0.499921	0.00486546	0.0405133
TXNDC12	0.499902	0.000118719	0.00229548
SRGN	0.498975	0.00589862	0.0470645
BTF3L4	0.498645	0.000196397	0.00335187
PPP1R12A	0.49831	0.000357634	0.00539304
HENMT1	0.497563	0.00632556	0.0495733
NEU1	0.497165	0.00226456	0.0228388
ZCRB1	0.495106	2.30212e-06	9.01307e-05
CTNNB1	0.495092	0.00060769	0.00817836
HS3ST3A1	0.494915	0.00321414	0.029867
DDR2	0.494764	0.0017195	0.0185275
NIPA2	0.49466	0.00503726	0.0416473
TMEM38B	0.493034	0.00153644	0.0169683
MPZL1	0.491995	0.00215109	0.0219165
YIPF1	0.491843	0.000100716	0.00201325
AGPAT4	0.491692	0.000509611	0.00713534
TAF9	0.490726	0.00223961	0.0226476
EIF3J	0.488854	0.00457745	0.0386082
MIA2	0.488814	0.000324715	0.0050134
RTN3	0.487618	0.000137114	0.0025748
GHITM	0.487461	0.00199385	0.0207391
NKIRAS2	0.487013	0.00553811	0.0447545
COMMD6	0.485745	0.000245402	0.00399359
SNHG18	0.485645	0.00171134	0.0184606
CLIC4	0.485392	0.000294697	0.00462851
ENTPD5	0.484709	0.00160561	0.0175246
TFB1M	0.484433	0.000621305	0.00830309
SRPRB	0.484357	0.00352226	0.0318339
CALHM5	0.484256	0.000660958	0.00872206
SMYD3	0.480642	0.000745312	0.00959022
OSTC	0.48036	0.000426266	0.00621966
ATP6AP1-DT	0.480146	0.00597638	0.0474647
PDE6D	0.480007	1.13854e-05	0.000348377
TPGS2	0.478364	0.000275231	0.0043958
SEC61B	0.478062	0.00266588	0.0260391
POMP	0.477627	0.00281377	0.0271195
EMC7	0.476951	0.00164842	0.0178941
ZSWIM6	0.476781	0.000251708	0.00407867
MYL12B	0.476086	0.00176294	0.0188772
SPTSSA	0.475793	0.000472513	0.00675886
UBC	0.475764	0.0029656	0.02811
SEC11A	0.474999	0.000171844	0.00304307
BUD31	0.474756	0.000889981	0.0109496
GALNS	0.474057	0.00201246	0.0208524
KDM4A	0.473846	0.000665225	0.00876003
SERF1B	0.47354	0.000380775	0.00567354
KDM5B	0.473049	0.00326073	0.0302257
MED8	0.472954	0.00634119	0.0496324
SERF1A	0.47206	8.98269e-05	0.00181866
ZNF362	0.471296	0.00411079	0.0356747
UBAP1	0.470696	0.00187121	0.0198345
PHLDB2	0.469747	0.00644687	0.0501689
BAK1	0.469455	0.00510983	0.0421727
RNFT1	0.469365	0.00527675	0.0430472
TLE4	0.469115	0.00403537	0.0351816
POP5	0.468757	0.00297159	0.0281386
ACP2	0.468547	0.00238447	0.0237944
ATP10D	0.467791	0.00147201	0.0163259
ADAMTS12	0.466583	0.00393731	0.0344856
CLN3	0.46479	0.000620281	0.00829527
COX7A2L	0.464494	6.91198e-05	0.0014972
PBX1	0.464419	0.00141663	0.0158888
RWDD3	0.463919	0.0004756	0.00676719
WAC-AS1	0.462135	0.00263729	0.0257998
OXSM	0.461215	0.00534399	0.0434085
HARBI1	0.461106	0.0052016	0.0426545
BLOC1S2	0.460821	0.00023333	0.00383009
PTBP3	0.460216	0.00412977	0.0357901
PDSS2	0.4593	0.000428207	0.00624317
ECHDC1	0.459162	0.00300067	0.0282871
LSM1	0.459101	0.000797806	0.0101003
KIF3C	0.458965	0.00618394	0.0487649
EDEM1	0.45801	0.00309167	0.028928
ANXA2	0.4579	0.00592587	0.0472219
RTCA	0.45771	0.00394492	0.0345044
CERS5	0.457472	0.00293081	0.0279484
VIPAS39	0.456157	0.002758	0.0266635
ELMOD2	0.455824	0.000163312	0.00294679
SLC35F6	0.455632	0.002991	0.0282658
FZD7	0.455423	0.00332855	0.030644
ORMDL3	0.4552	0.00305161	0.0286264
LACTB	0.452026	0.00370938	0.0329162
IPO7	0.45128	0.00298401	0.0282279
CCAR1	0.451149	0.000619394	0.00829514
TMEM70	0.451056	0.00185245	0.0196796
NUDT4B	0.450095	0.000115483	0.00223978
LRP1	0.45001	0.00100764	0.0121329
POGLUT1	0.449938	0.000158404	0.00287468
LRIF1	0.44859	0.00273287	0.0264882
NT5C2	0.448455	0.00363362	0.0324725
MRPS6	0.448366	0.00546333	0.0442871
GALNT1	0.447947	0.000866452	0.0107229
RPL17-C18orf32	0.447659	8.12244e-05	0.00168607
GOPC	0.444587	0.00414248	0.0358838
ZNG1F	0.444493	0.00121777	0.0141103
SNHG5	0.443659	0.00210728	0.0215982
CHCHD2	0.442905	0.00452679	0.0382671
ARMH4	0.442678	0.000429068	0.00625091
PLRG1	0.441431	0.00452614	0.0382671
POLR2F	0.441044	0.00247422	0.0245604
CENPBD1P	0.440162	0.00157417	0.0172866
ST3GAL2	0.437279	0.00211022	0.0216093
ANAPC15	0.437264	0.00657133	0.0508237
COL12A1	0.436676	0.00153755	0.0169683
ZFYVE1	0.434189	0.00404604	0.0352422
TMEM126A	0.433314	0.00121474	0.0140838
LRRC8D	0.432088	0.000790369	0.0100241
HINT1	0.432017	0.000638932	0.00849066
DESI2	0.431368	0.00366283	0.0326564
ZNF215	0.43092	0.00263425	0.0257835
TBCCD1	0.430727	0.00029996	0.00470335
FASTKD1	0.430557	0.0020391	0.0210592
EML4	0.430138	0.000950531	0.011589
ZNF770	0.429873	0.00277337	0.0267574
OSBPL11	0.429644	0.00469169	0.0392913
TMEM14C	0.428482	0.000603068	0.00813626
ZNG1B	0.428301	0.000419523	0.00614023
COA6	0.428228	0.000248554	0.00403794
STYXL1	0.427696	0.000472198	0.00675886
FBXO22	0.425934	8.56771e-05	0.00175341
CCDC107	0.425009	0.0045146	0.0382144
PRDX5	0.424827	0.000715685	0.00930145
FGFR1OP2	0.4248	0.000598307	0.00808142
C3orf14	0.424532	0.00343948	0.0313266
TMEM167A	0.422476	0.00204561	0.0211005
STT3A	0.421781	0.00274034	0.0265334
RMND5A	0.420747	0.000530283	0.0073787
ZNF280B	0.419796	0.00443773	0.0377218
UNC50	0.419729	0.000231694	0.00380654
CLPP	0.419621	0.00159259	0.0174443
GPR89B	0.419497	0.0055881	0.0450674
NME2	0.419266	0.000718697	0.00931498
OXCT1	0.418338	0.00360351	0.0323103
ANO10	0.417061	0.00304381	0.0285791
RPN2	0.416745	0.00339738	0.0311262
CYB561A3	0.41421	0.000780148	0.00993519
DPAGT1	0.412496	0.000504747	0.00708069
TTYH3	0.412278	0.000594957	0.0080592
TMEM25	0.412147	0.00612398	0.048393
MESD	0.411788	0.00120093	0.0139666
SLC39A7	0.411723	0.00533099	0.0433587
MIIP	0.410567	0.00360211	0.0323103
SEC63	0.410385	0.00111354	0.0131854
AKTIP	0.410188	0.000642264	0.00852296
CLEC16A	0.408409	0.00238593	0.0237964
PHLDA3	0.406238	0.00519412	0.042649
PEX13	0.405999	0.00283474	0.0272521
MIEN1	0.405512	0.00164102	0.0178241
PSMB2	0.404241	0.00144275	0.016107
PIGH	0.403953	0.00355333	0.0319817
PCSK5	0.403869	0.0042425	0.0364331
ZNF22	0.403521	0.00119349	0.0138971
SSR1	0.403507	0.00347668	0.0315319
GCC1	0.402556	0.0019414	0.0203502
GNA12	0.402458	0.00544278	0.0441864
RPS27L	0.402051	0.00353561	0.0318689
SSU72	0.401703	0.00169902	0.018366
SEM1	0.401426	0.00382126	0.0336719
ATAD1	0.401029	0.00105566	0.0126439
AMZ2	0.400696	0.00224084	0.0226479
PIGV	0.40003	0.0029531	0.0280619
GON7	0.399794	0.00237748	0.0237372
FAM200B	0.399458	0.00575036	0.0460759
IRF2BP2	0.398594	0.000467466	0.0066999
CD2AP	0.397656	0.00231358	0.0232132
RIT1	0.397175	0.00606796	0.0480399
MCL1	0.396923	0.0011203	0.0132486
ZDHHC4	0.396721	0.000983387	0.0118975
COPS5	0.396505	0.00284304	0.027318
RNF7	0.396302	0.00230766	0.0232106
NFXL1	0.395695	0.000251041	0.00407483
SLC48A1	0.395672	0.000958433	0.0116628
RHBDD3	0.395331	0.00503908	0.0416473
INPP5K	0.395013	0.00652814	0.0505517
NUDT9	0.394717	0.000416895	0.00611597
EIF4E2	0.393991	0.00364207	0.0325326
GTF2H5	0.393883	0.0005827	0.00792154
SCNM1	0.393682	0.00362588	0.0324444
TTC39B	0.392013	0.0047077	0.0393873
ZUP1	0.391369	0.00112194	0.0132486
TSTD2	0.390159	0.00490197	0.0407277
PIGS	0.390133	0.00311436	0.0291259
STT3B	0.388317	0.00112751	0.013276
UPF3B	0.388024	0.00613108	0.0484042
APP	0.386144	0.00446279	0.0378607
CCNC	0.384332	0.00526246	0.0429862
AP3M2	0.383807	0.00270379	0.0262738
DYNLT1	0.383442	0.00495333	0.0410479
ZNF518B	0.383071	0.00252481	0.0249577
NRDC	0.381034	0.00189687	0.0199943
AGL	0.380736	0.00423804	0.0364279
TMEM14B	0.379783	0.000398698	0.00588554
C5orf22	0.377031	0.0033116	0.0305295
ENY2	0.376292	0.00362216	0.0324444
COX6C	0.375695	0.00189307	0.0199781
ABHD13	0.374926	0.00294127	0.0279828
MBD6	0.374673	0.0040001	0.0348902
ATF2	0.37268	0.00340917	0.0311889
PPIL3	0.37157	0.00660921	0.0509707
NDUFA8	0.371101	0.00240431	0.0239292
ACOT13	0.370906	0.0030723	0.0287895
NDUFS6	0.370853	0.00643939	0.0501689
DCUN1D5	0.370476	0.0062342	0.0490182
NEDD8	0.370151	0.00154448	0.0170199
NUDCD2	0.366166	0.00141004	0.0158242
RCN1	0.36605	0.00420774	0.0362829
ZCCHC10	0.365769	0.00353575	0.0318689
GABARAPL2	0.364623	0.00658964	0.0509028
RAB1A	0.362894	0.00294182	0.0279828
LMAN2L	0.362333	0.00657886	0.0508403
SPATS2	0.361222	0.00122133	0.0141429
DYNC1LI2	0.359741	0.00378042	0.0334211
ATP6V1B2	0.359546	0.00412389	0.0357555
PPP1R12B	0.359459	0.00568814	0.0456936
PTEN	0.358934	0.000299956	0.00470335
NDUFAF2	0.358532	0.00437567	0.0373056
NXN	0.358368	0.00527395	0.0430429
RTN4IP1	0.356637	0.00370923	0.0329162
DCUN1D4	0.356437	0.00270274	0.0262738
CLSTN1	0.356042	0.0039401	0.0344941
C22orf39	0.355945	0.00150786	0.0167039
MTIF3	0.355613	0.00352666	0.0318339
RWDD1	0.355513	0.00102075	0.0122633
LINC01116	0.354083	0.00523089	0.0428056
SLC35F5	0.353051	0.00355307	0.0319817
CHCHD1	0.34999	0.00193689	0.0203328
UBE2V2	0.349658	0.00267119	0.0260566
KTN1	0.349477	0.0051138	0.0421727
GNPAT	0.346706	0.0026718	0.0260566
DRAM2	0.346695	0.00458076	0.0386189
ZMYM2	0.34215	0.00127308	0.014608
NUDT4	0.341307	0.00555928	0.0448873
DYM	0.340849	0.00308983	0.0289251
FBXO25	0.334244	0.00592692	0.0472219
NDUFC2	0.328542	0.00495055	0.0410479
RTRAF	0.327937	0.00385534	0.0339248
MAST2	0.327638	0.00352681	0.0318339
ZCCHC17	0.324747	0.00143628	0.0160615
SLC35A5	0.323588	0.00592833	0.0472219
HNRNPC	0.323304	0.00485422	0.0404376
TMEM19	0.322813	0.00381598	0.0336568
ZNG1A	0.32247	0.00586549	0.0468397
SLTM	0.319728	0.00477986	0.0399117
G2E3	0.31832	0.00636162	0.0497306
SYNJ2BP	0.310208	0.00186259	0.0197763
LOC102724951	0.31003	0.00420013	0.0362829
GNAS	0.306417	0.00620362	0.0488793
MRPL48	0.305787	0.00498466	0.0412516
FKBP3	0.302618	0.0060137	0.0477209
UBLCP1	0.297896	0.00637747	0.0497927
MAP1LC3B	0.297347	0.00638094	0.0497993
HMGN1	0.269618	0.00596453	0.0474303
MAP3K20	-0.277148	0.00372702	0.0330417
GLTP	-0.278906	0.00189104	0.0199781
KMT2A	-0.294529	0.00523275	0.0428056
ADK	-0.330619	0.00362705	0.0324444
USP24	-0.334575	0.00349358	0.0316548
CBX5	-0.336799	0.00236245	0.023612
HSBP1	-0.339828	0.00297099	0.0281386
PAN3	-0.340437	0.00324158	0.0300924
HERC4	-0.34156	0.00260202	0.0254979
AGPAT5	-0.343663	0.00494236	0.0410272
TMED5	-0.346473	0.0039312	0.0344481
SNAPC3	-0.346879	0.00175207	0.0187927
MTR	-0.347349	0.000623602	0.00832791
ATXN10	-0.351057	0.00085719	0.0106361
LUC7L	-0.351477	0.00560878	0.045152
FOXK1	-0.353963	0.00505534	0.0417634
KIAA1328	-0.356607	0.00197673	0.020595
SCN8A	-0.357471	0.00418749	0.0362073
RBMX	-0.358997	0.00253168	0.0250125
PITPNM1	-0.361371	0.00445776	0.0378451
TRAF3IP2-AS1	-0.361796	0.00258822	0.0254118
KCTD9	-0.362314	0.00170844	0.0184398
PLAG1	-0.367239	0.00372954	0.0330485
NHEJ1	-0.367627	0.00291242	0.0278151
SRPX2	-0.368216	0.00650539	0.0504374
TAF1A	-0.368908	0.00346015	0.0314272
USF3	-0.370371	0.000886537	0.0109286
PHIP	-0.373249	0.00028627	0.00452623
AGO2	-0.373579	0.00566181	0.0455092
C1GALT1	-0.373838	0.00650245	0.0504374
MBLAC2	-0.377971	0.00406749	0.0353801
CCNYL1	-0.380739	0.00634971	0.0496708
PTPN14	-0.38227	0.00405787	0.0353289
WDR55	-0.385128	0.00237457	0.0237206
EPB41L5	-0.388406	0.00517068	0.042512
DNAJC21	-0.396387	8.57847e-05	0.00175372
FLJ42627	-0.398385	0.00388815	0.03415
AHI1	-0.399714	0.00410247	0.0356365
TRAF3IP1	-0.402369	0.00659593	0.0509118
GTF2IP1	-0.40435	0.000288466	0.00454954
ETHE1	-0.404757	0.000775971	0.0099146
C1GALT1C1	-0.40684	0.00272034	0.0264074
RGPD8	-0.407679	0.00133941	0.0152488
CALM3	-0.408896	0.00211065	0.0216093
FLII	-0.409881	0.00424162	0.0364331
DENND1A	-0.411829	0.00380157	0.0335924
SLC41A2	-0.412437	0.00293669	0.0279744
CTNNAL1	-0.414181	0.00172345	0.0185489
NUDT3	-0.415992	0.00429684	0.0367495
RBPMS	-0.417009	0.00300967	0.0283431
MAN2C1	-0.417088	0.00144518	0.016107
ENDOD1	-0.417893	0.00592714	0.0472219
NOTCH2	-0.421261	0.00059683	0.00806937
PTBP2	-0.422788	0.000691276	0.00902141
LMNA	-0.425646	0.00410262	0.0356365
ARF6	-0.428416	0.000197279	0.00336388
NBPF19	-0.429022	3.76173e-06	0.000135753
SEC22B3P	-0.430255	0.00533948	0.0434016
PLXND1	-0.431761	0.00300074	0.0282871
ERO1A	-0.433157	6.53785e-05	0.0014426
NLGN4Y	-0.435163	0.00158604	0.0173968
ZNF100	-0.435604	0.0016962	0.0183523
RTL8B	-0.435856	0.00326436	0.0302335
RRP7BP	-0.436129	0.000867683	0.0107311
TMEM50B	-0.438696	0.00250003	0.0247906
LOXL1	-0.43881	0.00657128	0.0508237
DBNL	-0.438964	0.00199286	0.0207391
XPO6	-0.441522	0.000497663	0.00700209
TOM1L1	-0.442188	0.00463556	0.038926
NKIRAS1	-0.44303	0.00189506	0.0199864
RBM5-AS1	-0.443482	0.00499247	0.0412982
RNPEP	-0.446323	0.00299736	0.0282871
FYN	-0.446666	0.00586472	0.0468397
JAK2	-0.447189	0.0013108	0.0149681
PLEKHA5	-0.449036	0.00558885	0.0450674
CASTOR2	-0.449497	0.00110837	0.0131488
ICA1L	-0.450545	0.00066326	0.00874024
MCM3	-0.45486	0.00573765	0.0460132
TRDMT1	-0.455546	0.00292859	0.0279412
DECR2	-0.456932	0.00384276	0.0338299
GINM1	-0.460379	0.00133384	0.0152037
GK	-0.462153	0.00053211	0.00738781
ASAP2	-0.464466	0.00470616	0.0393873
ING5	-0.465386	0.00185212	0.0196796
TNFRSF10A-DT	-0.466263	0.0061174	0.0483612
GEMIN4	-0.471018	0.00295912	0.0280909
DCBLD2	-0.471165	0.0021013	0.0215603
TRPC1	-0.475698	0.000956241	0.0116436
NBPF10	-0.476619	7.27051e-05	0.00155526
MIDEAS	-0.477323	0.00018937	0.00326733
SFXN2	-0.47762	0.000783161	0.00995936
MRTFB	-0.477704	0.00123262	0.0142284
NIBAN2	-0.478279	0.000171208	0.00303857
EEF2K	-0.479521	0.00397007	0.0346762
EXOC3	-0.480588	0.00655765	0.0507594
SAMD4A	-0.481164	0.00644544	0.0501689
DNASE1L1	-0.482566	0.000171291	0.00303857
UNG	-0.483052	0.00212091	0.0216791
CD59	-0.484224	0.00118099	0.0137855
CPQ	-0.484447	0.00463571	0.038926
SNX7	-0.487997	0.000954812	0.0116337
TPT1-AS1	-0.491174	0.00426935	0.0365814
MTMR1	-0.491788	0.000133285	0.00251437
ETFB	-0.493089	0.0053089	0.0432162
SIK2	-0.493907	7.29379e-07	3.42247e-05
FBXL2	-0.494403	0.00209461	0.0215233
PCTP	-0.495028	0.00145154	0.0161653
APPL2	-0.495206	0.00145245	0.0161658
CRTAP	-0.496504	0.00453806	0.0383444
CDK17	-0.50061	0.000363275	0.00545201
CCDC86	-0.502781	0.0036032	0.0323103
POLR1E	-0.505904	0.00220176	0.0223544
SUMF1	-0.507861	0.00223712	0.0226418
ZNF43	-0.507905	0.00529731	0.0431591
CCDC18	-0.511429	0.00244862	0.0243318
SETDB2	-0.511942	0.00290946	0.0278009
TMED4	-0.512113	8.12272e-05	0.00168607
HABP4	-0.514547	0.00376101	0.0332962
TIMP3	-0.515651	0.00183172	0.0195028
SLC44A1	-0.518511	0.00350884	0.0317475
ADM	-0.519051	0.0033108	0.0305295
LOC728392	-0.520689	0.00373245	0.0330589
SMARCC2	-0.522574	0.00045937	0.00661591
PDE7A	-0.526026	0.00399816	0.0348894
CRYBG3	-0.526903	0.000461669	0.00663387
SLC39A10	-0.528053	0.000568088	0.00778595
CARM1	-0.528397	0.00025203	0.00408039
LTBP1	-0.531555	0.00286038	0.0274289
CTDSP1	-0.532846	0.000573408	0.00782467
NBPF8	-0.534485	0.0015025	0.0166543
ARSD	-0.535755	0.000289448	0.00455742
ULBP3	-0.536323	3.9945e-06	0.00014279
NBPF14	-0.536446	0.000140651	0.00262425
SLC20A1	-0.538723	6.72285e-05	0.00146631
GFPT2	-0.539916	0.00526788	0.0430119
LOC107985911	-0.541677	0.000993925	0.0119867
KCNN4	-0.543008	0.002867	0.0274761
PDZRN3	-0.544079	0.00194575	0.0203846
IFT88	-0.544272	0.00463426	0.038926
SPG7	-0.544384	1.88686e-05	0.000527038
PFKL	-0.54523	0.00250935	0.0248569
ARSG	-0.545522	3.7104e-05	0.000906508
RAB22A	-0.545615	6.98375e-05	0.00150873
NOTCH2NLC	-0.546296	0.000323379	0.00500826
NCKAP5	-0.54658	0.00344852	0.0313517
SMAGP	-0.546947	0.00472837	0.039511
RIMS1	-0.547417	0.00414542	0.0358895
CBR3	-0.547497	0.000911458	0.011163
ACY1	-0.547868	0.00232013	0.0232628
VAT1	-0.549033	0.000894405	0.0109698
SNX9	-0.550103	0.000856441	0.0106338
KAT2B	-0.550117	0.00529244	0.0431379
NR2F1-AS1	-0.550203	0.00585852	0.0468236
RBL1	-0.550262	0.000531161	0.00738548
AK1	-0.553716	0.000779941	0.00993519
NMT2	-0.554502	4.18315e-06	0.000148134
NOTCH2NLA	-0.555052	0.000742756	0.0095678
CEP250	-0.555923	0.000477154	0.00678419
PAMR1	-0.556256	0.00650488	0.0504374
EIF5A2	-0.557992	3.72018e-06	0.00013451
STOM	-0.558479	0.00169644	0.0183523
EFHD2	-0.558787	0.00409047	0.0355636
LRRC34	-0.559591	0.000313209	0.00488275
PIK3R1	-0.559802	0.00255923	0.0252057
FAR2	-0.560065	0.00276559	0.0267096
PAPPA	-0.561793	0.000358577	0.00540294
MGLL	-0.56263	0.00199787	0.0207437
WDFY2	-0.562821	0.0011067	0.0131372
ITGA6	-0.563422	0.000565735	0.0077691
LYST	-0.564222	0.000340798	0.00521822
DIAPH2	-0.56703	0.00627019	0.0492397
PDE4DIP	-0.567254	0.000573506	0.00782467
CAV1	-0.570925	0.000328084	0.00506041
ARHGAP18	-0.571472	0.00458644	0.0386496
NABP1	-0.571529	0.00233444	0.0233815
PPTC7	-0.5716	0.000379799	0.00566403
APPAT	-0.572006	0.00328403	0.0303376
DNAH17	-0.574781	0.0045269	0.0382671
TTLL11	-0.575588	0.00397005	0.0346762
S1PR2	-0.575844	1.24187e-06	5.39858e-05
CAMK2D	-0.57993	0.000968294	0.0117676
PCDHGB7	-0.580863	0.00240583	0.0239318
TCAF2	-0.581999	0.000168098	0.00300732
RRAS2	-0.582715	9.93398e-07	4.46203e-05
CRELD1	-0.582829	0.000757159	0.00971362
CFL2	-0.583794	3.62085e-05	0.000889225
HOXB5	-0.584961	0.00550062	0.0445087
IPO5P1	-0.58626	0.000605778	0.00816484
PNPO	-0.586722	0.000671674	0.00883265
TNFRSF10A	-0.58709	3.1669e-05	0.000794245
BRCA1	-0.587425	0.00204296	0.0210875
ERVK13-1	-0.590251	1.28172e-05	0.000382569
HSDL2	-0.596268	9.41504e-05	0.00189403
SACS	-0.596718	0.000473323	0.00675935
SLC38A6	-0.600574	0.00645502	0.0502116
PCED1A	-0.601654	0.00426892	0.0365814
TCTN2	-0.601831	0.000134443	0.00252716
CSAD	-0.602188	0.000526241	0.00733325
CD320	-0.602471	0.000101473	0.00201651
ROR1	-0.602679	0.000208616	0.00350973
PXK	-0.603118	4.5691e-05	0.00107539
DGCR11	-0.603249	0.00342214	0.031232
SPEF2	-0.604429	0.00326477	0.0302335
REXO5	-0.60612	0.00014049	0.00262425
VAV2	-0.607196	0.00034757	0.00528341
RND3	-0.607949	4.08677e-08	2.85169e-06
ASL	-0.608374	0.000119816	0.00231196
RALGPS2	-0.609331	4.16857e-09	4.1271e-07
EML3	-0.610327	0.00136297	0.0154116
S100A6	-0.610453	0.000322275	0.00499527
ATP8B1	-0.610604	9.29112e-06	0.000290405
PCDHGB6	-0.610736	0.00328001	0.0303354
PDCD4	-0.611013	0.00270953	0.026316
UNC13B	-0.611348	0.000148367	0.00273452
RFNG	-0.611482	0.00124892	0.0143744
IFFO1	-0.613163	0.00086043	0.0106623
AOX1	-0.615378	0.00069394	0.00903747
ENTPD1-AS1	-0.616193	0.00381143	0.0336481
PAX8	-0.616694	0.00136345	0.0154116
CCDC92	-0.616872	3.0027e-05	0.000760121
GPRASP2	-0.61711	0.00296236	0.0281075
MBOAT1	-0.618505	0.000101677	0.00201651
CSKMT	-0.619232	0.00156881	0.0172378
ALX3	-0.619713	0.00333349	0.0306746
MAP1B	-0.621303	7.48665e-11	1.28702e-08
ATP8B2	-0.622287	4.70953e-05	0.00110083
LRRC37B	-0.623543	0.00483856	0.0403605
CAMKK1	-0.626754	0.000329175	0.0050731
LTBP4	-0.626988	0.00273907	0.0265334
GUSBP4	-0.630091	0.00436194	0.0372389
CTSB	-0.630173	0.000500979	0.00703828
PSD3	-0.630805	1.16847e-05	0.000356115
ENG	-0.631205	0.000425296	0.0062151
EMP1	-0.631728	8.14093e-05	0.00168799
RASA2	-0.632141	1.8539e-06	7.523e-05
ECM1	-0.6329	8.36705e-05	0.00172354
FEM1C	-0.633009	3.25401e-06	0.000119715
GAMT	-0.633612	0.000860172	0.0106623
B2M	-0.634322	0.00311877	0.0291526
KCNQ5	-0.635052	0.00314733	0.0293616
ATP2B4	-0.635984	0.000147558	0.00272557
RALGDS	-0.63606	0.00347181	0.0315029
APOBEC3F	-0.6365	0.000531862	0.00738781
ITPR3	-0.636737	0.00534086	0.0434016
LRRC8B	-0.638229	0.00441972	0.0376303
UBXN11	-0.63826	0.00391183	0.0343102
FAM111B	-0.63832	0.0018327	0.0195028
LACC1	-0.638326	0.00336925	0.0309434
PPP4R1L	-0.638471	0.000201582	0.00341877
SCFD2	-0.639127	0.00195782	0.0204657
NAMPT	-0.639272	0.000736788	0.00952335
HELLS	-0.644141	4.25212e-05	0.00101397
HIBADH	-0.644379	0.000266389	0.00428351
GJC1	-0.644489	0.00188166	0.0199006
SP2-AS1	-0.644606	0.00511378	0.0421727
LINC01252	-0.644855	0.00209905	0.0215489
ATP9A	-0.64575	0.000460947	0.00662861
RBPJ	-0.646081	0.000140719	0.00262425
SLC9A5	-0.648727	0.000377124	0.00563303
NFIB	-0.649111	0.00381445	0.0336568
BEX1	-0.649126	0.000684374	0.00896714
PRSS12	-0.649609	0.000317963	0.00493247
ARHGAP27P1-BPTFP1-KPNA2P3	-0.650829	0.0035969	0.032297
MID1	-0.652998	0.000560553	0.00770353
SMURF2	-0.654731	0.00175553	0.0188085
SPRY4	-0.655342	0.00548398	0.044393
INSYN2B	-0.657057	0.0036538	0.0325912
STEAP3	-0.657743	0.00124289	0.0143311
CD47	-0.659532	0.000425706	0.00621629
ANK2	-0.659683	6.00702e-05	0.00134117
ZNF75D	-0.660819	0.00029433	0.00462659
FGFR1	-0.661023	0.000101605	0.00201651
GPM6B	-0.662451	0.00338759	0.0310817
PRDM1	-0.664271	0.00127434	0.0146135
LIMD1	-0.664275	3.80042e-08	2.70173e-06
NAPRT	-0.665118	0.0046763	0.0391798
GPD2	-0.665685	4.43055e-06	0.000154294
GLUL	-0.665841	0.000637327	0.00847528
TSEN2	-0.666785	0.000309534	0.00484143
ZFP36L2	-0.669402	0.000131153	0.00248011
TUBA4A	-0.669624	0.00144064	0.0161008
WDR90	-0.66989	0.000674082	0.00885816
LINC00539	-0.672139	0.000477569	0.006785
KLHL23	-0.672467	0.00462495	0.038922
LINC01963	-0.673128	0.000197783	0.00336943
NEDD4L	-0.673685	5.59004e-05	0.00126445
CLXN	-0.674705	0.00190683	0.0200881
CRYAB	-0.675255	0.00151846	0.0168017
PYCR3	-0.676925	0.00050148	0.00704008
FCGRT	-0.678179	0.000693463	0.00903747
GLYATL1	-0.678896	0.00021248	0.00356205
SHISA2	-0.678937	0.00017528	0.00308905
APH1B	-0.680255	6.63606e-05	0.00145916
CST3	-0.680648	0.00145674	0.0162041
TFAP4	-0.680969	0.00207363	0.0213343
PPM1F-AS1	-0.682472	0.000777405	0.00992622
MMP25-AS1	-0.687074	0.00160604	0.0175246
PDE4DIPP2	-0.687363	0.00445803	0.0378451
NFKBID	-0.68935	0.00184222	0.019593
EMX2OS	-0.690468	0.00369799	0.0328768
HLA-E	-0.690866	0.00410759	0.0356632
NRBP2	-0.694694	8.90325e-05	0.00181033
CCDC200	-0.695208	0.00144419	0.016107
CD302	-0.695295	0.00645899	0.0502142
HAAO	-0.697917	0.00312252	0.0291589
SSH3	-0.698491	0.00107721	0.0128356
NAAA	-0.699981	2.078e-05	0.00057198
CHKB	-0.702295	0.00301752	0.0284029
RBMS1	-0.702614	0.0007734	0.00989513
FLG	-0.703196	0.000235009	0.00385097
SASH1	-0.703421	0.000181524	0.0031722
SLC20A2	-0.703912	0.00111849	0.0132357
FNDC4	-0.705312	0.00163816	0.0178032
EPB41L3	-0.705599	0.00293798	0.0279744
FILIP1	-0.705959	0.000287897	0.00454435
FOSL1	-0.706125	0.0031203	0.0291526
KAT6B	-0.707265	0.00251451	0.024895
ACAD11	-0.707448	0.00156423	0.0171975
DNM1P46	-0.707487	0.000717414	0.00931112
NEK11	-0.70849	0.00377432	0.0333828
ADAMTSL1	-0.711677	2.24649e-07	1.23134e-05
MMP24OS	-0.713066	4.71782e-05	0.00110101
PSD4	-0.714123	0.000473619	0.00675935
SMAP2	-0.715196	7.31193e-05	0.00156057
GSTM2	-0.715769	0.000801108	0.0101263
PLTP	-0.716009	0.0013881	0.015643
TRIOBP	-0.717312	1.86577e-06	7.53883e-05
SEPTIN9	-0.718565	5.78242e-05	0.00129857
GATA2	-0.720397	0.00115329	0.0135458
CBX6	-0.720432	2.08623e-06	8.25325e-05
CLEC11A	-0.720449	0.00441039	0.0375678
SAMD15	-0.720687	0.00254342	0.0250846
STEAP2	-0.721446	0.000988145	0.0119303
C2CD2	-0.723805	3.57775e-05	0.000880927
FBXL9P	-0.723959	0.000335387	0.00515204
SIX4	-0.72499	1.60108e-06	6.61058e-05
NAALADL2	-0.724992	2.01541e-07	1.12756e-05
KATNAL2	-0.725381	0.000209235	0.00351701
THSD4	-0.726175	0.000183747	0.00319402
ACADVL	-0.726905	0.00628494	0.0493351
MAN1A1	-0.728069	0.000963144	0.0117126
SPRY4-AS1	-0.728804	0.00338152	0.031041
CPED1	-0.72914	9.99267e-07	4.47776e-05
KREMEN1	-0.730068	0.00140976	0.0158242
SGIP1	-0.730228	0.00018106	0.00316729
C10orf67	-0.730517	0.00318655	0.029669
LRP4	-0.732715	2.22625e-05	0.000596294
IQCK	-0.734549	0.000624315	0.00833154
PLCD3	-0.736351	0.000576848	0.0078646
AP1S2	-0.736936	0.000111274	0.00217376
HSPA4L	-0.737834	0.00517407	0.0425214
NES	-0.739075	0.0010711	0.0127789
FANCE	-0.739385	5.47764e-06	0.000184968
CDC42EP2	-0.740226	1.37326e-08	1.11933e-06
PRRG3	-0.740935	0.00067988	0.00891577
PRRT2	-0.74233	0.00332658	0.0306408
GSN-AS1	-0.746606	0.000849185	0.0105631
TMCC1-DT	-0.747663	0.00216598	0.0220446
PRKAR1B	-0.748127	1.35928e-05	0.000396667
AKR1C3	-0.748141	0.00611226	0.0483408
CADM4	-0.74819	0.00275637	0.0266613
PRIM2	-0.750797	1.22252e-07	7.40956e-06
PLAC9	-0.752034	0.0063268	0.0495733
PLSCR4	-0.752166	0.00303472	0.028508
C12orf56	-0.752383	0.00238999	0.0238243
STX1A	-0.753099	0.00023111	0.00380356
DNMBP	-0.755893	1.08713e-07	6.75844e-06
NCEH1	-0.756025	0.000370157	0.00553771
CD81	-0.756311	0.000147593	0.00272557
ABHD14A-ACY1	-0.757153	0.00282522	0.0272021
ADAM15	-0.75947	0.00018377	0.00319402
C12orf75	-0.764073	0.000388419	0.00576983
SPON2	-0.764235	0.00266844	0.0260507
PLXNB3	-0.766075	1.54143e-06	6.44876e-05
JADE2	-0.767829	0.000184658	0.00320356
CASTOR3P	-0.769368	0.000567429	0.00778595
SH3GLB2	-0.770882	0.00372264	0.0330183
MLPH	-0.77089	0.00179496	0.0191658
DENND6B	-0.7725	4.00108e-05	0.000967524
CKB	-0.775141	0.000338953	0.00519838
TMTC4	-0.775165	0.00061895	0.00829507
SMIM38	-0.775695	0.00622784	0.0490089
PELATON	-0.777181	0.00100044	0.0120576
DNAJC27-AS1	-0.780578	0.00488056	0.0405677
LIFR-AS1	-0.782001	0.000205103	0.00346604
CDH13	-0.782123	1.24153e-05	0.000373842
KCNJ6	-0.784949	0.000424736	0.00621172
B3GNT5	-0.788999	0.0010088	0.0121351
EFNB2	-0.790343	0.00487396	0.0405485
HPDL	-0.791537	0.000364157	0.00546092
RGMB	-0.791805	0.00459086	0.0386696
PRKG2	-0.792301	0.00388678	0.03415
MIR137HG	-0.792726	0.000976854	0.0118412
KIRREL3	-0.795018	0.000169171	0.00301795
CCNYL2	-0.795627	0.00289778	0.0277173
EPHA5	-0.79567	0.000458748	0.00661199
S100A10	-0.795879	5.72153e-05	0.00128888
SERHL2	-0.796256	0.0032545	0.0301827
CABLES1	-0.79708	0.00613307	0.0484042
AP1G2-AS1	-0.798303	0.00105697	0.0126445
IL17RD	-0.79894	0.00467095	0.0391523
CCDC68	-0.798958	0.00659888	0.0509118
MANSC1	-0.800485	0.000204253	0.00345786
HSPB6	-0.801345	1.54062e-06	6.44876e-05
ABCC12	-0.803848	0.00406653	0.0353801
MOXD1	-0.804389	0.00461705	0.0388728
KTI12	-0.805459	0.00024022	0.00392904
CIT	-0.806994	0.00189221	0.0199781
ATXN7L1	-0.807022	0.000198953	0.00338632
RNF157	-0.808156	0.00203736	0.0210552
C10orf143	-0.809983	0.00224683	0.0226843
C1orf21	-0.813116	0.00231256	0.0232132
LOC100288175	-0.815122	0.0020376	0.0210552
DNAH1	-0.815269	0.00443844	0.0377218
VIM	-0.816088	5.22414e-05	0.00119921
ABCA5	-0.816563	0.00132427	0.0151037
PDE5A	-0.818083	0.00298949	0.0282657
NPTXR	-0.818359	3.02439e-05	0.000764587
C10orf55	-0.818664	0.00206198	0.0212375
DUS4L-BCAP29	-0.819798	6.43716e-05	0.00142537
TGFBR2	-0.821401	0.000160575	0.00290571
NOTCH2NLB	-0.824383	1.11954e-06	4.95797e-05
SLC22A4	-0.825448	0.000112863	0.00219799
APLP2	-0.826506	1.17523e-05	0.000356488
IPO9-AS1	-0.830696	0.00199594	0.0207437
DENND2D	-0.83081	0.00594695	0.0473199
HECW2	-0.83148	0.000345831	0.00526247
LOC643339	-0.833872	0.00659689	0.0509118
MAPRE2	-0.836065	0.00016768	0.00300268
LOC100132062	-0.836387	0.00383983	0.0338199
PCDH9	-0.837856	0.000209726	0.00352213
SSX2IP	-0.838946	0.000740987	0.00955262
SRPX	-0.840141	1.46448e-05	0.000422798
ABHD11	-0.840432	5.21102e-06	0.000177871
SDC4	-0.840632	3.93129e-06	0.000141064
TSC22D1	-0.843868	0.0051337	0.0422447
OXCT2P1	-0.844373	0.000140263	0.00262351
MAPK10	-0.844683	0.00340492	0.0311801
FJX1	-0.84645	2.12005e-05	0.000579339
SHISAL2A	-0.846519	0.000362336	0.00544224
ITPKB	-0.849141	0.000116858	0.00226182
LYNX1	-0.851759	0.00036874	0.00552087
NR3C1	-0.855236	4.72556e-07	2.3703e-05
FAM107B	-0.855376	5.93803e-05	0.00132885
ANXA3	-0.855438	0.00297507	0.0281574
DENND3	-0.856434	0.000627576	0.00836916
SLC28A3	-0.856805	0.00356305	0.0320387
C1QTNF2	-0.859201	0.00065311	0.00865126
GPSM2	-0.85951	7.94903e-06	0.000251786
ARVCF	-0.862881	0.00583695	0.0466906
ARID5A	-0.863674	0.000362223	0.00544224
PTGS2	-0.86395	0.00421284	0.0363065
EREG	-0.863985	0.00276769	0.0267162
DOCK4	-0.864066	0.00353085	0.0318552
NFIA	-0.867161	0.00577899	0.0462858
LINC01192	-0.867425	0.00431468	0.0368854
COLEC12	-0.868443	0.00191496	0.0201626
SVEP1	-0.869081	0.00135485	0.015376
RASSF8	-0.869149	4.00025e-09	3.98765e-07
P2RX7	-0.871664	0.00451175	0.0382144
SLC8A1-AS1	-0.87315	0.0032539	0.0301827
CYFIP2	-0.874932	0.000181676	0.0031722
FAM85A	-0.876013	0.00333961	0.030716
OSR2	-0.876116	0.000157493	0.0028609
MREG	-0.877355	0.00257347	0.0252857
GCK	-0.878157	0.00523517	0.0428056
DPP7	-0.881852	3.14678e-05	0.000793407
GEM	-0.881956	0.000164173	0.00295949
DYNLT5	-0.882432	0.00146948	0.0163115
PLIN2	-0.883816	6.14574e-06	0.00020353
C4orf36	-0.88444	0.00195318	0.0204398
TUBG2	-0.886869	0.000455733	0.00658359
VSTM4	-0.888397	0.000152242	0.00278962
NME1-NME2	-0.891403	1.72e-06	7.05536e-05
SEZ6	-0.891859	7.63258e-06	0.000243996
L3MBTL1	-0.893717	0.000121021	0.00233283
CFAP70	-0.895513	0.00614317	0.0484636
SAV1	-0.895967	0.000628753	0.00837895
FAM86B3P	-0.897781	0.000234409	0.00384447
TMEM100	-0.901406	0.000159589	0.00289341
DOCK2	-0.901638	2.09997e-05	0.000575218
LINC00899	-0.90167	0.000215445	0.00359265
LINC02449	-0.903105	0.000514554	0.00719158
NTRK3	-0.905426	0.000217395	0.00362142
AHR	-0.90758	1.03206e-05	0.000318892
ENOSF1	-0.907626	1.92011e-06	7.72539e-05
CRYZL2P	-0.910859	0.0022111	0.0224192
ARHGEF3	-0.913052	0.00509555	0.0420773
CRABP2	-0.913123	0.00523342	0.0428056
ABLIM3	-0.913387	6.61581e-05	0.00145742
NR2F1	-0.914492	0.000891296	0.0109587
CES4A	-0.914828	0.00134552	0.0152999
GALNT5	-0.914965	0.00140337	0.0157808
MTMR9LP	-0.916094	0.0043462	0.0371213
ERBB3	-0.917287	0.00145791	0.0162076
MATN2	-0.917379	0.0056222	0.0452407
RFX8	-0.917402	0.000180097	0.00315921
ALDH1A3-AS1	-0.920094	0.000611166	0.00821404
DOK4	-0.92221	0.000125086	0.00239169
LOC653513	-0.927416	3.48244e-05	0.000858577
NIPAL2	-0.9305	8.28328e-06	0.000261935
NR2F2-AS1	-0.930854	0.00124893	0.0143744
SLIT2	-0.931526	0.000149893	0.00275995
THRB	-0.935439	9.41196e-06	0.000293213
USP44	-0.936394	0.00320225	0.0297858
NRP1	-0.936484	0.00136614	0.0154324
STKLD1	-0.937728	0.00282307	0.0271952
DUSP4	-0.938009	0.000122191	0.00234583
CPNE7	-0.939515	0.000745512	0.00959022
LINC02014	-0.942153	7.82243e-07	3.6498e-05
SYNJ2	-0.942772	2.49469e-08	1.9022e-06
EML6	-0.944643	0.001357	0.015376
RNF144B	-0.944787	0.000273163	0.00437384
MMD	-0.945009	1.16955e-05	0.000356115
FAM86DP	-0.945636	3.22196e-06	0.000118767
AHRR	-0.946289	1.87805e-08	1.48594e-06
TNFRSF19	-0.947272	0.00546622	0.0442871
METTL27	-0.947521	0.00111011	0.0131574
LRIG3	-0.948054	0.000215113	0.00359059
SAMHD1	-0.949597	0.000313069	0.00488275
MGAT5B	-0.951436	0.00285925	0.0274289
ETS2	-0.952059	6.34469e-05	0.00140819
ADAM33	-0.953216	0.000788562	0.0100146
ANKRD33B	-0.954184	9.1645e-06	0.000287397
PCDHGC3	-0.955921	1.33931e-05	0.000393267
CCDC103	-0.955961	0.00228099	0.0229706
TACR1	-0.956215	0.00530688	0.0432162
ITGA7	-0.958849	5.42058e-05	0.0012383
COLQ	-0.959166	0.000828321	0.0103801
SLC16A7	-0.959211	5.42083e-06	0.000183706
TOR4A	-0.959657	0.00533054	0.0433587
NEFL	-0.959993	0.00443516	0.0377218
ODAD2	-0.960757	0.000272866	0.00437384
MSH5	-0.961555	4.63663e-05	0.00108513
ARSJ	-0.961717	4.84641e-08	3.33257e-06
PLB1	-0.96291	0.000530077	0.0073787
TOX	-0.963263	0.000466925	0.00669921
PROS1	-0.96372	0.00224355	0.0226632
NALF1	-0.965943	1.84909e-05	0.00051802
PLEKHG4	-0.966998	2.44301e-05	0.000643417
SEMA3B	-0.967614	0.000629429	0.00838205
ZNF423	-0.967787	0.00566278	0.0455092
LIFR	-0.969215	7.27111e-06	0.000233838
GSAP	-0.970293	0.00209542	0.0215233
LYPD6	-0.974952	1.78837e-05	0.000503246
TACSTD2	-0.975191	0.00119865	0.0139486
CEND1	-0.976676	0.00328171	0.0303354
IFI30	-0.977971	0.00162967	0.0177415
HSD17B8	-0.978876	0.00162489	0.0176997
CNKSR3	-0.981731	1.70532e-05	0.000482028
VXN	-0.98258	0.000317422	0.00493247
DHRS13	-0.98268	5.47726e-06	0.000184968
ABCG2	-0.982702	0.00255823	0.0252057
ARHGAP29	-0.983582	1.35463e-08	1.10892e-06
SELENBP1	-0.983798	0.00612664	0.0483938
KITLG	-0.985126	0.00010148	0.00201651
OAS3	-0.986678	0.00231001	0.0232106
MTSS1	-0.986905	5.53559e-05	0.0012555
EBF1	-0.98869	4.10482e-05	0.000985052
AUH	-0.988956	0.000230058	0.00379182
FRRS1L	-0.989728	0.00364873	0.0325613
EPB41L4B	-0.990799	0.0036702	0.0326913
SMAD3	-0.992905	3.86538e-08	2.72515e-06
PGGHG	-0.994441	1.00015e-05	0.000310047
APOBEC3G	-0.995283	0.0046345	0.038926
CARD6	-0.997713	0.00156225	0.0171869
DTNA	-0.999865	0.000317369	0.00493247
SESN3	-1.0005	0.00283265	0.0272459
SNORA62	-1.00189	0.0004367	0.00633768
TRERF1	-1.00265	3.20383e-05	0.000799266
FAM86B2	-1.00667	0.00419218	0.0362314
SYT15	-1.00679	3.39777e-11	6.6239e-09
VAT1L	-1.00774	5.90995e-06	0.000198151
RPL22L1	-1.00818	7.23871e-12	1.71105e-09
LINC01567	-1.00907	8.7667e-05	0.0017864
PLPP3	-1.01074	0.00339149	0.031098
NNAT	-1.01491	0.00316223	0.029457
LINC02202	-1.01636	2.66795e-05	0.000691108
DUSP5	-1.01821	6.9125e-07	3.26788e-05
GRK5	-1.01912	1.99001e-05	0.00054936
DCC	-1.0194	7.44076e-11	1.28702e-08
HAND2	-1.02032	0.000813872	0.0102483
APBB1IP	-1.02059	0.0056951	0.0457107
ERRFI1	-1.02189	5.13297e-07	2.54095e-05
NRN1	-1.022	7.32833e-05	0.00156057
MRGPRF	-1.02249	0.00020573	0.00347353
SRGAP1	-1.02306	4.72469e-09	4.58174e-07
NBL1	-1.02308	0.000309849	0.00484235
GPNMB	-1.02635	4.48196e-06	0.000155512
RGS4	-1.02639	0.00398659	0.0348044
ANKDD1A	-1.02643	0.000403087	0.005918
MFSD6	-1.0267	4.33648e-05	0.00103148
STK32B	-1.02746	3.05162e-06	0.000112928
G0S2	-1.02811	0.000400682	0.00589688
ACBD4	-1.03219	0.00175334	0.0187957
LPAR1	-1.03281	5.83637e-09	5.38369e-07
CD74	-1.03342	0.00151542	0.0167778
RGS17	-1.0337	0.000668428	0.00879609
AK4	-1.0338	4.02116e-07	2.0496e-05
CLEC4A	-1.03776	0.00119342	0.0138971
CT75	-1.03785	0.000720099	0.00932676
LINC01725	-1.03912	0.000939548	0.0114699
EEPD1	-1.0429	0.000688546	0.00899199
NFKBIA	-1.0432	0.00495353	0.0410479
KCNS1	-1.04605	0.000128632	0.00245206
PSG9	-1.04648	0.00603433	0.0478446
DAPK1	-1.04794	0.00275367	0.0266489
FENDRR	-1.04811	6.70451e-05	0.001464
TBC1D8	-1.04906	2.6035e-05	0.000677197
ADAM28	-1.05007	0.00426985	0.0365814
CXCL16	-1.05034	0.000333016	0.00511978
HDAC9	-1.05053	0.00518174	0.0425659
TAPBPL	-1.05157	0.000525812	0.00733267
CDCA7	-1.05357	7.66171e-11	1.30525e-08
FAM86JP	-1.05417	0.000944324	0.0115208
MIR1245A	-1.05467	0.000130587	0.00247428
C1QTNF1	-1.05494	0.00646699	0.0502428
SEMA3D	-1.0552	0.00239255	0.0238373
CLEC2B	-1.05813	0.00195565	0.0204543
ST6GALNAC3	-1.05987	0.000284186	0.0045008
A4GALT	-1.06401	0.000147837	0.00272742
CRYZL2P-SEC16B	-1.06787	0.00362918	0.0324481
SLC1A2	-1.07035	8.65139e-07	3.97082e-05
CNTNAP2	-1.07167	0.000165936	0.00298275
RARRES1	-1.0732	0.00296439	0.02811
IGDCC4	-1.07378	0.000305726	0.00478583
ADAMTSL4	-1.07459	1.54031e-11	3.3869e-09
KIT	-1.07511	0.000143211	0.00266548
RAB26	-1.08115	0.00116212	0.0136073
PHYHD1	-1.08234	6.62045e-05	0.00145742
NTNG1	-1.08286	0.000487482	0.00689991
LINC02904	-1.08331	0.0018793	0.0198867
TNFRSF1B	-1.08706	1.40384e-05	0.000408409
ADAMTS5	-1.088	0.000251409	0.00407732
TLE1	-1.0902	0.000123079	0.00235808
LOC100287808	-1.09122	0.0010578	0.0126445
SVIL	-1.09404	9.87428e-05	0.00198009
PLA2R1	-1.09635	0.000171118	0.00303857
MIR155HG	-1.097	0.00292416	0.0279131
FBLN1	-1.09826	4.37977e-05	0.00103786
H2AC17	-1.1004	0.000400812	0.00589688
ADA2	-1.10108	6.37295e-06	0.000209223
ANGPTL2	-1.10402	1.98937e-05	0.00054936
RIBC2	-1.10527	0.000107557	0.00211343
IRAK3	-1.10574	0.000190912	0.00328096
LY6E	-1.10795	9.99674e-06	0.000310047
ANKEF1	-1.11068	5.07223e-05	0.00116971
USP53	-1.11132	3.31009e-10	4.74196e-08
EFCAB6	-1.11208	0.0045742	0.038598
IDNK	-1.11277	5.70185e-05	0.00128666
LINC00260	-1.11323	0.00135832	0.0153808
PPP4R4	-1.11539	1.35529e-05	0.000396112
ABCA8	-1.11677	0.00341505	0.0312276
GNA14	-1.11682	0.00648495	0.0503616
MMP1	-1.11736	0.0042845	0.0366772
DPYD	-1.11876	2.49371e-05	0.000654946
PRDM8	-1.11876	7.05645e-05	0.00151979
ABRA	-1.12072	2.89666e-06	0.000108467
CD4	-1.12293	0.00559112	0.0450674
VAC14-AS1	-1.12638	0.000509775	0.00713534
SLC26A4	-1.12678	0.000151335	0.00277839
PREX1	-1.1278	0.000315132	0.00490869
BNC1	-1.13061	4.61271e-13	1.42994e-10
CYP1B1	-1.13092	2.81084e-06	0.000106011
ZDHHC23	-1.13446	0.0058011	0.0464235
GDF5	-1.13528	0.000281712	0.00448038
RTEL1-TNFRSF6B	-1.13712	0.00602894	0.0478218
SORL1	-1.1374	0.000493949	0.006955
TRPC5	-1.13744	5.33327e-06	0.000181715
CXCL12	-1.13959	0.000647808	0.0085905
DCLK1	-1.14129	0.000974737	0.0118231
RAMP2	-1.14129	0.00189322	0.0199781
TTLL3	-1.14403	1.57649e-05	0.000451005
EHD3	-1.1446	1.22059e-05	0.000368123
PAPLN	-1.14548	1.32037e-07	7.90136e-06
PIWIL4	-1.14625	3.92158e-05	0.000954403
SLC29A1	-1.14901	6.204e-16	3.78444e-13
TRNP1	-1.15233	1.22801e-06	5.35062e-05
AK5	-1.15343	2.36446e-09	2.51191e-07
ECE1-AS1	-1.15591	8.29559e-05	0.00171255
ARHGAP44	-1.15627	0.00598834	0.0475397
CFAP97D1	-1.15675	0.000849625	0.0105631
REV3L	-1.15676	2.7818e-07	1.50297e-05
SLC29A2	-1.15743	0.000184618	0.00320356
SLC14A1	-1.15819	0.00170553	0.0184189
NOVA1	-1.15905	2.13511e-05	0.00058261
WWC1	-1.15948	3.0854e-08	2.23544e-06
CDH17	-1.1597	0.00196921	0.020557
TRAF3IP2	-1.16035	7.14885e-06	0.000231085
ARHGAP6	-1.16291	0.00339266	0.031098
GJD4	-1.16345	0.00253698	0.0250388
ABCA9	-1.16386	0.000211415	0.00354735
ALDH3B1	-1.16416	1.00341e-08	8.4763e-07
SALRNA1	-1.16442	0.000343068	0.00523601
SNCA	-1.16518	0.000440216	0.00637891
CAMK2N1	-1.16647	4.22721e-08	2.93884e-06
DIRAS3	-1.1668	5.49148e-05	0.00124963
MSANTD3-TMEFF1	-1.16918	1.17635e-05	0.000356488
DNALI1	-1.17261	0.000558879	0.0076917
EFHB	-1.17268	0.00115038	0.0135284
GPRC5A	-1.17288	2.56738e-05	0.000668721
TMEM35A	-1.17702	1.14663e-06	5.05425e-05
AHNAK2	-1.18035	1.88526e-07	1.06102e-05
EGFR-AS1	-1.18134	0.00250444	0.0248213
VSIR	-1.18344	0.000133174	0.00251437
TMCC3	-1.18441	6.69953e-05	0.001464
OPCML-IT1	-1.1874	0.00466561	0.0391523
STXBP6	-1.18743	2.72963e-08	2.04021e-06
SFRP1	-1.18767	0.000973727	0.0118185
MAP7D2	-1.18796	0.00367752	0.0327301
RHBDL1	-1.19086	0.00105783	0.0126445
CFAP69	-1.1917	0.000542339	0.00749133
PTGER4	-1.19211	1.67915e-05	0.00047626
FAM86B1	-1.19339	0.00016493	0.00296748
MIR222HG	-1.19488	3.81811e-09	3.84045e-07
TNIP3	-1.19735	4.07748e-06	0.000145207
MELTF	-1.19738	0.000381036	0.00567354
CD109	-1.19834	2.18259e-10	3.30182e-08
S1PR3	-1.19878	1.25904e-05	0.000377312
NFIL3	-1.1992	4.43107e-07	2.23444e-05
FRAS1	-1.20221	1.81678e-08	1.4435e-06
DCDC2B	-1.20574	0.0013558	0.015376
MACROD1	-1.20703	0.00192459	0.0202373
MSRB3-AS1	-1.20703	0.000873649	0.0107978
ITGA4	-1.21058	8.86075e-06	0.000278333
CD44	-1.22066	6.54404e-11	1.17855e-08
PLPPR4	-1.22212	0.000349744	0.00530791
PSEN2	-1.22463	2.94494e-07	1.58657e-05
LNCOC1	-1.22613	0.000879237	0.0108527
SCARNA9	-1.22941	0.00496897	0.0411398
TLDC2	-1.23043	0.00208001	0.0213883
CBLN3	-1.23253	0.000457676	0.00660643
ACVR1C	-1.23315	1.14272e-05	0.000349093
CTSK	-1.23773	7.15926e-05	0.00153843
FAM86FP	-1.23844	2.15651e-08	1.67817e-06
NEFM	-1.23983	1.6248e-05	0.000463425
SEZ6L	-1.2435	0.000824393	0.0103583
HMGA1	-1.24386	9.79532e-07	4.43133e-05
STAMBPL1	-1.24397	4.90265e-07	2.43331e-05
MUSK	-1.24452	3.21934e-05	0.000802079
JUN	-1.25274	1.90481e-08	1.50084e-06
ETV1	-1.25319	0.000115657	0.00224085
TMTC1	-1.25535	1.96363e-05	0.000545054
TTC39C	-1.25567	1.48155e-10	2.33467e-08
FAM180A	-1.25686	2.39899e-06	9.37033e-05
ABCA10	-1.25722	0.000129941	0.00246953
HTRA3	-1.25726	2.89557e-05	0.000737674
PAM	-1.25923	2.93099e-06	0.000109536
LINC02344	-1.26156	0.000653447	0.00865126
SIX1	-1.2646	6.18365e-06	0.000204428
LOC100506606	-1.26714	0.00646067	0.0502142
PRDM8-AS1	-1.26781	3.33042e-05	0.000826485
COL4A6	-1.27062	0.000203155	0.00344234
DBNDD1	-1.27361	1.15812e-06	5.0812e-05
TRABD2A	-1.27673	2.68273e-08	2.02113e-06
HCG4B	-1.28176	0.0065222	0.0505264
GUCY1A2	-1.28235	3.93965e-07	2.02442e-05
CMYA5	-1.2826	0.000885588	0.010924
MAP3K5	-1.2856	6.18925e-07	3.00099e-05
SYT14	-1.28913	6.14011e-05	0.00136922
WNT2B	-1.28954	1.88482e-09	2.04838e-07
TNIK	-1.28979	7.78643e-08	5.07729e-06
NDP	-1.29306	9.74682e-05	0.00195661
CAVIN4	-1.2947	4.80652e-05	0.0011166
NR4A3	-1.29716	0.00584726	0.0467533
LOC105369212	-1.29909	0.00142376	0.0159403
IL1R1	-1.30116	0.00110657	0.0131372
ISG20	-1.30175	0.000444008	0.00642893
ATP5MF-PTCD1	-1.30427	0.000595475	0.00806044
MBNL3	-1.30497	4.64686e-07	2.33702e-05
CCBE1	-1.30682	3.96833e-05	0.000962856
RND2	-1.30844	1.31717e-05	0.000390401
SLC7A2	-1.31258	0.000391826	0.00580676
CYGB	-1.31557	5.15156e-05	0.00118511
STS	-1.31692	3.56354e-12	9.1063e-10
AMPD3	-1.32024	0.000255188	0.00411741
CXCL14	-1.32516	1.81906e-05	0.000510362
CD44-AS1	-1.3289	2.90623e-05	0.000737674
FABP4	-1.33309	0.00640613	0.049934
FAM86EP	-1.33333	2.56808e-06	9.87041e-05
SLC7A4	-1.33866	0.00146984	0.0163115
LINC02019	-1.33878	4.17357e-05	0.000997752
KCNJ2	-1.34031	7.24882e-05	0.00155412
MXRA5	-1.34193	6.20147e-06	0.000204659
CLDN4	-1.34296	9.262e-09	7.96111e-07
RAET1E-LRP11	-1.3472	0.000619969	0.00829527
LINC01993	-1.35089	0.000434684	0.00631327
ABCC6	-1.35141	0.000335795	0.00515413
MBP	-1.35175	0.00112251	0.0132486
COL15A1	-1.35436	5.23186e-05	0.00119921
TEC	-1.35751	0.00636568	0.0497417
SNTB1	-1.35971	7.8779e-09	6.96127e-07
CCNE2	-1.35999	2.89763e-05	0.000737674
LGALS3	-1.36181	3.42928e-05	0.000847683
TCN2	-1.3653	4.63878e-06	0.000160364
CELF2	-1.36737	2.28386e-06	8.96014e-05
DCN	-1.37254	5.5372e-05	0.0012555
FGF5	-1.37628	1.40903e-09	1.57661e-07
ZNF385D	-1.37864	4.78161e-07	2.39207e-05
CDON	-1.3787	3.78127e-07	1.96439e-05
ABI3BP	-1.37883	4.35186e-05	0.00103384
PHACTR1	-1.37901	0.00192891	0.0202642
INA	-1.38044	0.00128768	0.0147398
EMCN	-1.38344	0.000173058	0.00305657
LINC01940	-1.38664	1.48817e-05	0.000428984
PLAU	-1.3874	3.98171e-06	0.000142602
LAPTM5	-1.38794	0.00649148	0.0503916
LAMA4	-1.39388	0.000169562	0.00301907
OTOP1	-1.39437	0.00466827	0.0391523
BMP2K	-1.41229	3.29262e-11	6.55404e-09
MMP23B	-1.41418	0.0017388	0.0186822
OLFM2	-1.41486	7.9149e-07	3.67741e-05
ANKRD18B	-1.41853	0.000240397	0.00392904
SNCG	-1.41905	0.000329878	0.0050798
SQOR	-1.41905	1.08878e-06	4.85584e-05
APCDD1	-1.42152	0.000121487	0.00233942
ICOSLG	-1.42288	0.000162233	0.00293011
SHC3	-1.42713	7.91072e-05	0.00165295
SIPA1L2	-1.42766	3.09015e-11	6.28331e-09
FGD4	-1.43239	2.10971e-07	1.16478e-05
EPHB6	-1.43289	9.72215e-08	6.1901e-06
LINC00517	-1.43505	0.000195413	0.0033411
GLYATL1B	-1.43561	0.00107876	0.0128459
THBS4	-1.43582	0.000473088	0.00675935
ADRB2	-1.43638	5.84573e-08	3.97636e-06
CFAP299	-1.43919	0.000281211	0.00447995
FAM86C2P	-1.44067	7.79555e-09	6.92084e-07
FAM86HP	-1.44397	1.19805e-10	1.95303e-08
SIAE	-1.44621	1.67324e-13	5.65019e-11
ZNF608	-1.44783	6.56898e-06	0.000214661
LINC02595	-1.44793	4.8531e-07	2.41506e-05
KCNJ2-AS1	-1.45723	7.63172e-06	0.000243996
RIN1	-1.45844	6.2655e-08	4.20144e-06
OXCT2	-1.46269	0.000686895	0.00897663
CSGALNACT1	-1.46334	0.000245668	0.00399448
CFAP91	-1.46797	0.00546192	0.0442871
LINC00515	-1.46949	0.00104201	0.0125007
RAPGEF4	-1.47524	0.00234776	0.0234901
IGFBP4	-1.47556	6.44032e-07	3.09103e-05
LINC00908	-1.47585	2.82774e-05	0.00072358
PHACTR3	-1.47705	0.00286821	0.0274761
CHI3L1	-1.47736	0.0064045	0.049934
BMP3	-1.47996	1.3244e-06	5.67874e-05
RGPD1	-1.48053	0.00192358	0.0202373
LINC01340	-1.48214	0.00608578	0.0481515
NDNF	-1.48377	1.74278e-08	1.39055e-06
CNNM1	-1.48394	4.59788e-05	0.00108007
GALNT15	-1.48441	7.67474e-07	3.59231e-05
ZNF295-AS1	-1.49012	5.95315e-06	0.000198543
HMGA2	-1.492	1.09364e-07	6.75844e-06
SEC14L5	-1.49275	9.33185e-06	0.000291197
RELB	-1.49758	0.000133935	0.00252175
CYTL1	-1.49813	2.35402e-05	0.00062258
S100A4	-1.50099	4.07958e-15	2.14291e-12
ZMIZ1-AS1	-1.50234	0.000191956	0.0032939
DPF3	-1.50506	1.58829e-09	1.75641e-07
CREB5	-1.5068	3.18907e-14	1.34012e-11
GGT1	-1.51341	3.83481e-06	0.000138126
PIEZO2	-1.51495	3.34549e-06	0.00012213
LAMB4	-1.51612	0.00112309	0.0132486
CD83	-1.52066	0.000343065	0.00523601
LINC01085	-1.52258	0.000593564	0.00804609
GPR68	-1.52385	1.90144e-10	2.92327e-08
LINC02568	-1.52689	0.00165232	0.0179263
YWHAH-AS1	-1.52903	0.00219816	0.022336
ARMH1	-1.53005	1.16154e-06	5.08444e-05
BDKRB2	-1.53157	2.53362e-05	0.000663104
CFAP54	-1.53945	5.56652e-06	0.000187635
IGSF10	-1.541	0.00129885	0.0148496
TMEFF1	-1.54174	7.22116e-07	3.39682e-05
PEG10	-1.54328	1.10868e-06	4.93296e-05
TCP11	-1.54346	0.00171498	0.0184893
DUSP6	-1.54367	2.33462e-05	0.000620053
BIRC3	-1.545	1.66431e-08	1.33924e-06
MALL	-1.54662	4.42413e-05	0.00104706
IRAK2	-1.54665	5.6804e-09	5.31764e-07
CAVIN2	-1.55854	0.000107438	0.00211343
SPON1	-1.55973	2.50362e-06	9.70153e-05
ARHGAP20	-1.55978	0.0012118	0.0140583
C1orf220	-1.55995	5.21285e-10	7.09173e-08
GJD3	-1.56	0.000151699	0.00278238
TJP2	-1.56054	1.03502e-10	1.70193e-08
SERPINB2	-1.56269	1.95707e-09	2.11476e-07
LIPC	-1.56273	0.000522149	0.00728697
LINC02731	-1.57651	0.00295663	0.0280813
RGS2	-1.58464	1.17136e-05	0.000356115
ENPP2	-1.58888	3.59707e-05	0.000884533
GRM1	-1.58946	0.00327266	0.0302917
TMEM26-AS1	-1.59397	0.00235299	0.0235299
PTGS1	-1.59729	1.44782e-06	6.0976e-05
SLC7A14-AS1	-1.59844	2.09209e-07	1.16357e-05
ZNF367	-1.60378	3.61418e-07	1.88796e-05
SPATA12	-1.61029	0.00364614	0.0325536
CNTNAP3B	-1.61126	0.00558295	0.0450592
MAP7	-1.61652	2.53061e-06	9.7661e-05
WNT16	-1.6168	1.58084e-07	9.16982e-06
RELN	-1.6168	0.00129787	0.0148473
DENND2A	-1.62003	1.35312e-06	5.77598e-05
LSAMP-AS1	-1.62177	0.00174219	0.0187081
ADRA1D	-1.62269	0.000164681	0.00296583
RPSAP52	-1.62271	0.00315959	0.0294472
PLAC9P1	-1.62488	0.00254427	0.0250846
C1orf94	-1.62914	5.22615e-05	0.00119921
RAB27B	-1.63062	0.000617213	0.00828354
HSPB3	-1.63361	0.00117223	0.0136918
PLA2G4A	-1.64074	1.74975e-05	0.000493847
AKAP12	-1.64658	1.26123e-09	1.4257e-07
MME	-1.64825	1.11154e-06	4.93411e-05
COL5A3	-1.66073	3.54809e-09	3.58794e-07
MAMSTR	-1.66125	3.4364e-10	4.88589e-08
TMEM158	-1.66288	2.09603e-05	0.000575218
EGFR	-1.66352	1.31902e-08	1.0892e-06
SLC9A9	-1.66566	0.00343794	0.0313266
BMPER	-1.6747	1.0263e-26	3.23457e-23
CLEC12A	-1.6761	0.00256821	0.025281
LINC00518	-1.68083	0.00349585	0.0316584
SOD2	-1.68149	0.00623283	0.0490182
SLC35F4	-1.68414	0.000275114	0.0043958
GREM2	-1.6844	1.38218e-06	5.87347e-05
KIRREL3-AS2	-1.68448	0.000244601	0.00398975
PRXL2C	-1.68687	8.18278e-09	7.15859e-07
RDH5	-1.69744	0.00050069	0.00703828
CDCP1	-1.70766	9.48874e-06	0.000295119
CARD16	-1.71908	0.00493282	0.040966
NCALD	-1.71973	9.03256e-07	4.1158e-05
GALNT14	-1.72161	9.45217e-08	6.03853e-06
TMOD1	-1.7286	4.08906e-05	0.000982517
AGBL2	-1.73155	1.31958e-05	0.000390503
TLE1-DT	-1.73195	0.000282673	0.00448811
PTGES	-1.73525	7.94382e-06	0.000251786
DPYD-AS2	-1.73535	0.00574024	0.0460144
HMGA2-AS1	-1.73869	0.000893156	0.0109673
LOC101927543	-1.74342	0.000281672	0.00448038
LINC00173	-1.74546	0.00437029	0.0372813
IL15RA	-1.75402	0.000128311	0.00244839
SLC16A12	-1.75502	1.28265e-05	0.000382569
OSR1	-1.76277	3.08756e-10	4.49121e-08
LINC01010	-1.76738	0.000219677	0.00364714
FGL2	-1.77074	7.34688e-05	0.00156276
ITGB8	-1.78764	1.10162e-09	1.27022e-07
LINC02454	-1.79041	4.8106e-07	2.40022e-05
MYPN	-1.79305	4.14503e-14	1.66771e-11
H3C1	-1.79492	0.000401337	0.00589688
SYCE1L	-1.795	5.32911e-05	0.00122002
CD9	-1.80194	1.5107e-09	1.68044e-07
ROBO2	-1.80433	1.61287e-05	0.000460715
STC1	-1.80452	1.59705e-07	9.20736e-06
C19orf38	-1.8096	0.00165475	0.0179423
C15orf48	-1.82218	0.000493513	0.00695405
PLCD4	-1.82281	0.000478662	0.00679542
SNED1	-1.82856	3.00368e-06	0.00011159
HLA-DRA	-1.83767	0.000464296	0.00666654
CRLF2	-1.85084	0.00227533	0.0229353
TFPI	-1.85106	1.22771e-09	1.39856e-07
GRPR	-1.85791	0.000140945	0.00262588
IGFBP6	-1.85981	1.13844e-08	9.52564e-07
LOC100128340	-1.86521	1.83075e-10	2.83767e-08
CABCOCO1	-1.86807	0.000150229	0.00276345
KRTAP1-5	-1.8698	4.37534e-06	0.000152935
EFNA5	-1.87249	8.43566e-08	5.46296e-06
CLDN11	-1.87299	5.89971e-08	3.99869e-06
OSBP2	-1.88133	1.5037e-05	0.000432142
LINC00298	-1.89035	0.00423579	0.0364251
FCMR	-1.89849	0.000204512	0.00345913
RN7SK	-1.8995	4.82568e-06	0.000165614
PPARGC1A	-1.90653	2.16824e-05	0.000587068
WAKMAR2	-1.9125	8.39693e-05	0.00172672
KRT19	-1.92599	2.08401e-11	4.42793e-09
SOD3	-1.92804	0.000774074	0.00989705
LAMA4-AS1	-1.92902	0.000933023	0.0113976
SPOCK3	-1.93464	0.000215132	0.00359059
PATL2	-1.94475	0.00111048	0.0131574
KCNIP3	-1.94987	9.75277e-13	2.91708e-10
PNMA3	-1.95047	0.00128597	0.0147291
ANKRD29	-1.9517	1.02541e-05	0.000317358
ACP5	-1.95834	4.47106e-09	4.40353e-07
CD36	-1.95953	6.47555e-10	8.38716e-08
HSPB7	-1.9606	8.61103e-12	2.0103e-09
LINC02966	-1.97244	4.79852e-05	0.00111611
MYRIP	-1.9741	5.46626e-08	3.73166e-06
GALNT16	-1.97775	6.56895e-13	2.00353e-10
TMPRSS11D	-1.99051	0.00635135	0.0496708
COL18A1	-1.9929	6.97834e-10	8.9769e-08
BTG1-DT	-1.9969	0.000458013	0.00660643
LY75	-1.99902	6.80818e-05	0.0014815
LINC00954	-2.00739	0.000237403	0.00388683
RIPOR2	-2.0118	5.31486e-10	7.17885e-08
MARCO	-2.01197	5.30076e-09	5.0625e-07
CASP4LP	-2.02696	0.00130984	0.0149662
OLFML2A	-2.0302	1.02163e-07	6.43967e-06
RIPK4	-2.03174	6.39399e-09	5.78518e-07
NPB	-2.03479	0.00228127	0.0229706
HIPK4	-2.04091	7.10335e-08	4.72973e-06
COL14A1	-2.04483	0.000431459	0.00627607
FAM216B	-2.05332	0.00102303	0.0122829
CTSC	-2.06364	1.0116e-09	1.18082e-07
XPNPEP2	-2.07676	0.000276094	0.00440215
TMC1	-2.08377	5.42031e-10	7.18741e-08
GRIA4	-2.08404	3.87043e-06	0.000139144
ADGRB3	-2.08416	2.05483e-06	8.14609e-05
CA12	-2.09052	0.000768449	0.00983843
ENOX1	-2.09161	4.07517e-11	7.70614e-09
CHI3L2	-2.09726	4.60908e-05	0.00108136
ACOT12	-2.11006	2.17096e-05	0.000587068
CD14	-2.11142	0.00264444	0.0258565
PSG1	-2.11969	6.21544e-07	3.00598e-05
IL4I1	-2.13135	0.000190164	0.00327803
IGFBP5	-2.13415	2.97919e-08	2.18359e-06
TRIM47	-2.1466	1.87436e-09	2.04838e-07
LOC101928417	-2.16625	0.00252471	0.0249577
PHLDA1	-2.18809	2.28556e-11	4.80222e-09
CD68	-2.19035	1.07249e-15	6.14571e-13
LOC613038	-2.19588	6.66834e-05	0.00146286
PRELP	-2.19757	2.91306e-08	2.15179e-06
ACAN	-2.211	0.00206311	0.0212375
CYTIP	-2.22309	0.00423442	0.0364251
HBQ1	-2.22467	0.00496242	0.0411035
ASIP	-2.22839	0.000154642	0.00281994
IL1RL2	-2.25268	1.35099e-05	0.000395466
CABP1	-2.25363	0.000385646	0.00573316
PKP1	-2.25382	9.87272e-13	2.91708e-10
CCDC102B	-2.25437	0.00048829	0.00690102
KLF4	-2.26506	1.50474e-10	2.35163e-08
GAP43	-2.2664	5.50391e-09	5.20394e-07
IQCJ	-2.27491	1.89631e-05	0.000528898
TIMP4	-2.2752	2.89545e-08	2.14717e-06
SEMA3A	-2.28583	5.48502e-05	0.00124963
KCNK15-AS1	-2.29495	0.0052038	0.0426545
TPPP3	-2.30985	4.81353e-09	4.64407e-07
ADIRF	-2.31408	8.17513e-18	7.02689e-15
PTPRN2	-2.31976	0.00305187	0.0286264
MIR4284	-2.32493	0.001383	0.0155949
NRROS	-2.32564	0.000177354	0.00311894
ITGA10	-2.32699	1.12978e-11	2.54335e-09
NTN4	-2.33952	3.9909e-10	5.54911e-08
RIPOR3	-2.34343	0.000887267	0.0109304
STON1-GTF2A1L	-2.35492	0.00515819	0.0424278
GRP	-2.36839	0.00178511	0.0190822
TGFBR3	-2.37763	1.10974e-14	5.24629e-12
CYP26B1	-2.37778	5.4083e-07	2.67026e-05
TMEFF2	-2.40021	3.03584e-13	9.89789e-11
H19	-2.40042	0.00259229	0.0254386
BMP4	-2.40467	1.55964e-08	1.26037e-06
EMILIN3	-2.41305	0.00079157	0.0100326
ST8SIA1	-2.42608	5.01878e-10	6.87718e-08
DPP4	-2.45919	0.000245046	0.00399123
ACE	-2.46029	8.86146e-10	1.06057e-07
APOD	-2.46243	4.11312e-05	0.000985794
FBLN7	-2.46265	6.03321e-11	1.10765e-08
P2RX6	-2.46947	5.74091e-07	2.80518e-05
CDHR3	-2.47865	1.00987e-13	3.67245e-11
TNFRSF21	-2.49381	6.79923e-15	3.29676e-12
KCNS2	-2.50246	3.96326e-07	2.03104e-05
PDGFD	-2.51626	0.00252212	0.0249573
MEOX2	-2.54349	3.23626e-07	1.71904e-05
INHBB	-2.54471	2.73437e-05	0.000705416
ABCA6	-2.55057	0.000781317	0.00994261
KCNQ3	-2.56039	5.60952e-20	5.89311e-17
TENT5C	-2.57116	3.29539e-12	8.53641e-10
LINC02587	-2.57795	0.000804619	0.0101639
MEDAG	-2.58004	0.000345764	0.00526247
IGFBP2	-2.58064	3.67264e-11	7.01512e-09
DDIT4L	-2.58233	5.48879e-07	2.69592e-05
SELENOP	-2.58265	0.000284923	0.0045087
H4C1	-2.59601	1.55591e-06	6.48257e-05
CLCA2	-2.61333	1.56431e-07	9.10189e-06
LINC00877	-2.62568	7.63858e-06	0.000243996
CYP2W1	-2.63335	8.21477e-09	7.15859e-07
CCN5	-2.63616	3.12849e-07	1.67118e-05
SBSN	-2.64046	3.72235e-12	9.38528e-10
VWCE	-2.64711	2.66317e-11	5.47397e-09
PPP1R9A	-2.66503	1.95607e-12	5.43959e-10
TMT1B	-2.69825	0.00215966	0.021992
SECTM1	-2.70149	2.2958e-05	0.000613187
FSTL5	-2.70684	0.00523235	0.0428056
CRABP1	-2.71131	1.18918e-06	5.19341e-05
H2BC3	-2.71796	0.00132267	0.0150946
RASL12	-2.73061	6.8949e-05	0.00149521
DDI1	-2.73212	0.00198931	0.0207146
CYP24A1	-2.73791	0.000101264	0.00201651
NTN1	-2.74456	2.12918e-06	8.38436e-05
CLDN1	-2.75909	0.00038511	0.00572968
EDN3	-2.76776	0.000841568	0.0105043
LGI1	-2.77719	2.08117e-05	0.00057202
IL1B	-2.81398	2.13267e-06	8.38436e-05
RAB38	-2.82869	0.0028935	0.0277043
ASTN1	-2.8291	0.00243166	0.0241759
THSD7A	-2.83099	4.08669e-06	0.000145262
PPARG	-2.84433	1.22313e-19	1.21734e-16
ACKR4	-2.85019	8.45467e-05	0.00173403
PTPN5	-2.86538	0.00142596	0.0159555
THBD	-2.87571	1.82023e-17	1.49654e-14
HPGD	-2.89146	0.00203555	0.0210552
CHST15	-2.91984	4.49739e-06	0.000155761
CCN3	-2.92286	1.18081e-23	2.02993e-20
ENOX1-AS2	-2.94571	1.96871e-06	7.88736e-05
H3C3	-2.94585	0.000606284	0.00816583
NTSR1	-2.95849	1.66655e-05	0.000474616
RCAN2	-2.96688	9.07822e-05	0.00183603
TH	-2.96774	0.000324771	0.0050134
C1orf115	-2.99386	0.000894525	0.0109698
DLL4	-3.00617	2.10193e-05	0.000575218
RGCC	-3.01274	0.000889904	0.0109496
SNAP25	-3.09888	8.31951e-16	4.91631e-13
LOC101928034	-3.10708	2.02589e-14	8.72862e-12
ADAMTS14	-3.10988	5.32031e-16	3.35357e-13
LRRN4CL	-3.11179	2.4905e-05	0.000654946
SOAT2	-3.11284	0.00156237	0.0171869
KCNA4	-3.12427	0.000521466	0.00728281
PRLR	-3.21007	1.76512e-14	8.14109e-12
BRINP2	-3.23341	1.19248e-05	0.000360222
MSTN	-3.30758	0.0042054	0.0362829
GRIN2A	-3.33923	1.06051e-07	6.66251e-06
ADAMTS15	-3.35182	8.9752e-05	0.00181866
PTGER2	-3.38538	4.68295e-09	4.56467e-07
RSPO1	-3.45174	3.07093e-15	1.65918e-12
COLEC10	-3.45443	2.82659e-06	0.000106264
ANK1	-3.49671	4.71927e-06	0.000162553
PGA5	-3.54225	0.000231595	0.00380654
ADH1B	-3.61458	1.81072e-05	0.000508778
SLC7A14	-3.61668	7.84585e-24	1.48365e-20
CLEC3B	-3.66987	3.70885e-06	0.000134357
PPL	-3.69349	8.02434e-07	3.71003e-05
FGF16	-3.6939	1.67213e-05	0.000475488
IGFBP1	-3.816	0.001538	0.0169683
ANGPTL4	-3.87972	1.59196e-06	6.5873e-05
PSG2	-3.88774	8.40077e-05	0.00172672
CRH	-3.88982	7.60395e-08	4.98879e-06
FAM225B	-3.90512	7.42938e-05	0.00157676
CPA5	-3.97417	8.44646e-05	0.00173403
ISM1	-4.00111	8.5186e-09	7.3893e-07
PCSK2	-4.08176	1.04972e-09	1.21781e-07
PSG7	-4.13849	0.0034632	0.0314398
TNFRSF11B	-4.14808	1.28402e-29	1.21404e-25
PDK4	-4.29877	9.17837e-10	1.09159e-07
TNXB	-4.4072	9.5482e-22	1.28969e-18
FGFBP2	-4.64785	3.87659e-08	2.72515e-06
AIF1L	-4.68588	5.79379e-09	5.38369e-07
HMCN2	-4.73924	4.25324e-06	0.000150334
KCNF1	-5.09517	9.92001e-05	0.00198505
TACR3	-5.33142	6.31292e-09	5.7393e-07
ADCY8	-5.36081	2.80638e-05	0.000720063
NPTX1	-5.54688	4.59919e-10	6.34823e-08
ADAMTS8	-6.54325	4.26719e-06	0.000150546
HBA1	-7.70182	6.07114e-09	5.57307e-07
