# Supplementary material for: Splicing isoforms associated with TGFβ-induced myofibroblast activation
Source: BMC Mol Cell Biol. 2026 Mar 5;27:21. doi: 10.1186/s12860-026-00579-7 (PMC13077938; doi:10.1186/s12860-026-00579-7)
Supplement: Supplementary file 2 — Supplementary Material 2: File S2. rMATS analysis of TGFβ-induced GM05386 fibroblasts [file 12860_2026_579_MOESM2_ESM.xlsx]

## Sheet: A3SS
ID	GeneID	geneSymbol	chr	strand	longExonStart_0base	longExonEnd	shortES	shortEE	flankingES	flankingEE	ID.1	IJC_SAMPLE_1	SJC_SAMPLE_1	IJC_SAMPLE_2	SJC_SAMPLE_2	IncFormLen	SkipFormLen	PValue	FDR	IncLevel1	IncLevel2	IncLevelDifference
11189	ENSG00000102312	PORCN	chrX	+	48511294	48511487	48511365	48511487	48509783	48509956	11189	222	100	11	321	170	99	5.43327e-08	0.000219776	0.538,1.0,1.0	0.0,0.226,0.368	0.648
7167	ENSG00000072110	ACTN1	chr14	-	68877081	68879069	68877081	68878523	68879961	68880108	7167	82142103	263128	180251175	232014	198	99	3.27049e-07	0.000661456	0.612,0.696,0.648	0.796,0.863,0.862	-0.188
13461	ENSG00000123349	PFDN5	chr12	+	53296429	53297924	53297849	53297924	53295838	53295941	13461	212	100	2	111	198	99	8.67327e-07	0.00116945	0.5,1.0,1.0	0.0,0.0,0.5	0.667
6829	ENSG00000117682	DHDDS	chr1	+	26441598	26442873	26442707	26442873	26438167	26438284	6829	111	0	100	21	198	99	3.74116e-06	0.00378325	1.0,1.0,1.0	1.0,0.0,0.0	0.667
12320	ENSG00000160226	CFAP410	chr21	-	44330822	44330919	44330822	44330916	44331842	44332014	12320	610	322	311	100	102	99	5.21758e-06	0.00379391	0.66,0.327,0.0	0.744,1.0,1.0	-0.586
6860	ENSG00000134744	TUT4	chr1	-	52436754	52436978	52436754	52436963	52438219	52438335	6860	211	125	331	1	114	99	5.62755e-06	0.00379391	0.635,0.303,0.148	1.0,1.0,0.465	-0.46
622	ENSG00000090554	FLT3LG	chr19	+	49485963	49486231	49486014	49486231	49480551	49480620	622	210	402	211	1	150	99	1.85265e-05	0.00845434	0.248,1.0,0.0	1.0,1.0,0.398	-0.383
12718	ENSG00000173653	RCE1	chr11	+	66843955	66844039	66843959	66844039	66843758	66843861	12718	333	151	223	10	103	99	2.00488e-05	0.00845434	0.742,0.366,0.742	1.0,0.658,1.0	-0.269
3150	ENSG00000174136	RGMB	chr5	+	98773952	98774206	98773955	98774206	98770597	98770673	3150	1659	513	152	0	102	99	2.00417e-05	0.00845434	0.756,0.829,0.744	1.0,1.0,1.0	-0.224
5369	ENSG00000113597	TRAPPC13	chr5	+	65664233	65664384	65664236	65664384	65662049	65662150	5369	306	145	412	100	102	99	2.09007e-05	0.00845434	0.744,0.0,0.538	0.795,1.0,1.0	-0.504
4494	ENSG00000080823	MOK	chr14	-	102250811	102250990	102250811	102250987	102251755	102251804	4494	213	11	110	402	102	99	3.94407e-05	0.0118878	1.0,0.493,0.744	0.195,1.0,0.0	0.347
6602	ENSG00000154027	AK5	chr1	+	77293792	77293960	77293864	77293960	77286940	77287127	6602	371841	244	13423	0	171	99	4.11446e-05	0.0118878	0.915,0.723,0.856	1.0,1.0,1.0	-0.169
6667	ENSG00000163867	ZMYM6	chr1	-	34986164	34990311	34986164	34988935	34992233	34992387	6667	10	154	220	1	198	99	3.48018e-05	0.0118878	0.0,0.091,0.0	1.0,1.0,0.0	-0.636
8802	ENSG00000114770	ABCC5	chr3	-	183985303	183985455	183985303	183985378	183987769	183987917	8802	323	101	4	223	176	99	3.87022e-05	0.0118878	0.628,1.0,0.628	0.0,0.0,0.429	0.609
4034	ENSG00000164066	INTU	chr4	+	127685441	127687867	127687677	127687867	127684408	127684486	4034	255	20	303	314	198	99	5.08158e-05	0.0137033	1.0,0.556,1.0	0.333,0.0,0.273	0.65
3138	ENSG00000081189	MEF2C	chr5	-	88823734	88823930	88823734	88823927	88882954	88883184	3138	433	41	2	214	102	99	5.61135e-05	0.0141862	1.0,0.421,0.744	0.0,0.0,0.327	0.613
6859	ENSG00000134744	TUT4	chr1	-	52436754	52436975	52436754	52436963	52438219	52438335	6859	12	125	140	1	111	99	6.45286e-05	0.014501	0.0,0.308,0.263	1.0,1.0,0.0	-0.476
941	ENSG00000160410	SHKBP1	chr19	+	40590729	40590853	40590732	40590853	40590243	40590422	941	322420	200	221831	436	102	99	6.14491e-05	0.014501	0.94,1.0,1.0	0.842,0.853,0.834	0.137
6348	ENSG00000077782	FGFR1	chr8	-	38421796	38423175	38421796	38421941	38424508	38424699	6348	333	504	1	522	198	99	0.000111439	0.0237249	0.231,1.0,0.273	0.0,0.0,0.2	0.435
8228	ENSG00000162910	MRPL55	chr1	-	228108234	228108321	228108234	228108318	228109260	228109299	8228	111	1	131	312	102	99	0.00012871	0.0260316	1.0,1.0,0.493	0.244,0.744,0.327	0.393
7311	ENSG00000135637	CCDC142	chr2	-	74480955	74481086	74480955	74481065	74481222	74481372	7311	221	0	211	211	120	99	0.000144862	0.0279032	1.0,1.0,1.0	0.452,0.452,0.452	0.548
11175	ENSG00000269335	IKBKG	chrX	+	154558531	154558650	154558534	154558650	154556164	154556376	11175	12	233	144	21	102	99	0.000152622	0.0280616	0.0,0.244,0.393	1.0,0.66,0.795	-0.606
12737	ENSG00000132274	TRIM22	chr11	+	5697247	5698545	5698314	5698545	5696166	5696655	12737	101113	222	171633	0	198	99	0.000162814	0.0286341	0.714,0.733,0.765	1.0,1.0,1.0	-0.263
6824	ENSG00000132773	TOE1	chr1	+	45342734	45343002	45342842	45343002	45342383	45342643	6824	301	10	1	111	198	99	0.000181338	0.0293405	1.0,0.0,1.0	0.0,0.0,0.333	0.556
6883	ENSG00000101040	ZMYND8	chr20	-	47298728	47298947	47298728	47298872	47310055	47310204	6883	414	2	215	443	174	99	0.000178087	0.0293405	1.0,1.0,0.532	0.221,0.125,0.487	0.566
12063	ENSG00000106772	PRUNE2	chr9	-	76644738	76644912	76644738	76644909	76652482	76652683	12063	331	123	232	100	102	99	0.000194061	0.0301914	0.744,0.593,0.244	0.66,1.0,1.0	-0.36
1874	ENSG00000011638	LDAF1	chr16	+	21160977	21161278	21161084	21161278	21158673	21158746	1874	233	123	546	110	198	99	0.000262808	0.0393725	0.5,0.429,0.333	0.714,0.667,1.0	-0.373
10236	ENSG00000130635	COL5A1	chr9	+	134829975	134830176	134830107	134830176	134825791	134825904	10236	243739	696	555466	453128	198	99	0.000286157	0.039914	0.667,0.673,0.765	0.379,0.466,0.541	0.24
522	ENSG00000104936	DMPK	chr19	-	45770970	45771060	45770970	45771056	45771349	45771396	522	500	613	442	3	103	99	0.000285393	0.039914	0.445,0.0,0.0	1.0,1.0,0.391	-0.649
8959	ENSG00000166164	BRD7	chr16	-	50320662	50320777	50320662	50320774	50321981	50322038	8959	312	224	10	222	102	99	0.000300697	0.0405439	0.593,0.327,0.327	0.0,0.327,0.0	0.307

## Sheet: A5SS
ID	GeneID	geneSymbol	chr	strand	longExonStart_0base	longExonEnd	shortES	shortEE	flankingES	flankingEE	ID.1	IJC_SAMPLE_1	SJC_SAMPLE_1	IJC_SAMPLE_2	SJC_SAMPLE_2	IncFormLen	SkipFormLen	PValue	FDR	IncLevel1	IncLevel2	IncLevelDifference
4495	ENSG00000072110	ACTN1	chr14	-	68878457	68879069	68878988	68879069	68877081	68877240	4495	294339	56149101	212822	197310158	198	99	2.97309e-11	8.19978e-08	0.206,0.126,0.162	0.051,0.043,0.065	0.112
7690	ENSG00000184939	ZFP90	chr16	+	68539290	68539479	68539290	68539469	68539757	68539825	7690	332	101	1	323	109	99	2.61915e-09	3.61181e-06	0.732,1.0,0.645	0.0,0.0,0.232	0.715
1967	ENSG00000085511	MAP3K4	chr6	+	161093772	161093851	161093772	161093839	161097079	161097176	1967	100	223	113	100	111	99	1.14973e-08	1.05698e-05	0.308,0.0,0.0	0.471,1.0,1.0	-0.721
1150	ENSG00000168488	ATXN2L	chr16	+	28835932	28836485	28835932	28836122	28836727	28837237	1150	71711	163	284	172010	198	99	2.12187e-08	1.46303e-05	0.778,0.586,0.647	0.056,0.167,0.167	0.54
6432	ENSG00000001631	KRIT1	chr7	-	92245464	92245914	92245789	92245914	92244901	92245171	6432	201	122	512	0	198	99	7.96748e-08	4.39486e-05	0.5,0.0,0.2	1.0,1.0,1.0	-0.767
8301	ENSG00000187147	RNF220	chr1	+	44635544	44635666	44635544	44635588	44636029	44636162	8301	313	10	11	112	177	99	1.20454e-07	5.53686e-05	1.0,0.359,1.0	0.0,0.359,0.219	0.594
4838	ENSG00000140416	TPM1	chr15	+	63043705	63044152	63043705	63043831	63056984	63057118	4838	91194125	172417	309634327	192811	198	99	1.646e-07	6.48526e-05	0.728,0.802,0.786	0.89,0.919,0.937	-0.143
2140	ENSG00000154134	ROBO3	chr11	+	124877518	124877752	124877518	124877658	124877936	124878131	2140	211	311	127	0	193	99	2.8224e-07	9.73023e-05	0.255,0.339,0.339	1.0,1.0,1.0	-0.689
210	ENSG00000104859	CLASRP	chr19	+	45068014	45068058	45068014	45068054	45068419	45068480	210	303	20	0	421	103	99	1.21335e-06	0.000371825	1.0,0.0,1.0	0.0,0.0,0.0	0.667
3286	ENSG00000123219	CENPK	chr5	-	65561462	65561564	65561496	65561564	65554796	65554946	3286	264	0	141	312	133	99	3.07978e-06	0.000849404	1.0,1.0,1.0	0.199,0.749,0.271	0.594
1386	ENSG00000140553	UNC45A	chr15	+	90935284	90935375	90935284	90935330	90935543	90935705	1386	132	412	243	10	144	99	4.38495e-06	0.00109943	0.147,0.673,0.407	1.0,0.733,1.0	-0.502
4848	ENSG00000224870	MRPL20-AS1	chr1	+	1399514	1399689	1399514	1399685	1400157	1400303	4848	200	211	123	100	103	99	1.37551e-05	0.00316139	0.49,0.0,0.0	0.49,1.0,1.0	-0.667
1988	ENSG00000127990	SGCE	chr7	-	94599696	94600857	94600645	94600857	94598774	94598963	1988	453563	11613	352944	113	198	99	5.96386e-05	0.0126526	0.672,0.745,0.708	0.946,0.935,0.88	-0.212
3845	ENSG00000166822	TMEM170A	chr16	-	75451668	75451839	75451737	75451839	75443053	75447688	3845	314	100	331	212	168	99	0.00010175	0.0200447	0.639,1.0,1.0	0.469,0.639,0.228	0.434
8328	ENSG00000110713	NUP98	chr11	-	3760487	3760626	3760562	3760626	3753315	3753408	8328	125	122	132	1	174	99	0.000157092	0.0284305	0.363,0.363,0.587	1.0,1.0,0.532	-0.406
2582	ENSG00000203875	SNHG5	chr6	-	85677953	85678748	85678135	85678748	85677423	85677492	2582	112	1	240	302	198	99	0.000164934	0.0284305	1.0,1.0,0.5	0.25,1.0,0.0	0.417
3080	ENSG00000161217	PCYT1A	chr3	-	196287531	196287726	196287614	196287726	196270414	196270541	3080	331	423	10	453	182	99	0.000299255	0.0412673	0.29,0.449,0.153	0.0,0.098,0.0	0.265
7691	ENSG00000184939	ZFP90	chr16	+	68539290	68539487	68539290	68539469	68539757	68539825	7691	220	101	1	323	117	99	0.000297939	0.0412673	0.629,1.0,0.0	0.0,0.0,0.22	0.47
6085	ENSG00000196730	DAPK1	chr9	+	87497680	87498107	87497680	87497772	87498969	87499139	6085	133	0	4	210	198	99	0.00028111	0.0412673	1.0,1.0,1.0	0.0,0.0,1.0	0.667
8743	ENSG00000167371	PRRT2	chr16	+	29812989	29814009	29812989	29813933	29814332	29814465	8743	222	13	1	113	175	99	0.000258539	0.0412673	1.0,0.531,0.274	0.0,0.0,0.159	0.549

## Sheet: ES
ID	GeneID	geneSymbol	chr	strand	exonStart_0base	exonEnd	upstreamES	upstreamEE	downstreamES	downstreamEE	ID.1	IJC_SAMPLE_1	SJC_SAMPLE_1	IJC_SAMPLE_2	SJC_SAMPLE_2	IncFormLen	SkipFormLen	PValue	FDR	IncLevel1	IncLevel2	IncLevelDifference
59267	ENSG00000115414	FN1	chr2	-	215380810	215381080	215379129	215379317	215382211	215382325	59267	131615471467	496583662	425740323309	866823767	198	99	1.31761e-12	2.40609e-08	0.57,0.57,0.526	0.711,0.71,0.683	-0.146
49372	ENSG00000141480	ARRB2	chr17	+	4715012	4715043	4710595	4710744	4715972	4716033	49372	110	723	334	100	130	99	6.47771e-11	4.64005e-07	0.098,0.276,0.0	0.696,1.0,1.0	-0.774
29458	ENSG00000182473	EXOC7	chr17	-	76090328	76090397	76089174	76089320	76091142	76091235	29458	142	522	221	0	168	99	1.27048e-10	4.64005e-07	0.105,0.541,0.371	1.0,1.0,1.0	-0.661
33514	ENSG00000072110	ACTN1	chr14	-	68878457	68878520	68877081	68877240	68878988	68879069	33514	212825	56149101	121314	197310158	162	99	1.14106e-10	4.64005e-07	0.186,0.103,0.131	0.036,0.025,0.051	0.103
33516	ENSG00000072110	ACTN1	chr14	-	68878457	68878523	68877081	68877240	68878988	68879069	33516	212927	56149101	131514	197310158	165	99	1.12506e-10	4.64005e-07	0.184,0.105,0.138	0.038,0.028,0.05	0.104
58178	ENSG00000151773	CCDC122	chr13	-	43868693	43868803	43859671	43860070	43874841	43874927	58178	101	113	111	0	198	99	1.26808e-09	3.85939e-06	0.333,0.0,0.143	1.0,1.0,1.0	-0.841
51362	ENSG00000291140	AMZ2P1	chr17	-	64974554	64974641	64972753	64972927	64975559	64975579	51362	211	0	2	221	186	99	2.2667e-09	5.91318e-06	1.0,1.0,1.0	0.0,0.0,0.516	0.828
36142	ENSG00000140416	TPM1	chr15	+	63061712	63061788	63060868	63061273	63062214	63062277	36142	5811564	268733	125196136	171369187	175	99	1.01993e-08	2.32812e-05	0.558,0.428,0.523	0.293,0.231,0.291	0.231
50574	ENSG00000291178		chr7	-	100325690	100325868	100320438	100321084	100328835	100329019	50574	731	0	415	232	198	99	3.25235e-08	5.93912e-05	1.0,1.0,1.0	0.5,0.143,0.556	0.6
33164	ENSG00000237298	TTN-AS1	chr2	+	178531313	178531578	178523166	178523636	178535731	178535828	33164	0	415	335	213	198	99	2.99292e-08	5.93912e-05	0.0,0.0,0.0	0.429,0.6,0.455	-0.495
47530	ENSG00000116679	IVNS1ABP	chr1	-	185306484	185306625	185305535	185305643	185307013	185307139	47530	253	6812	222711	325	198	99	5.01374e-08	8.32327e-05	0.143,0.238,0.111	0.786,0.871,0.524	-0.563
50570	ENSG00000291178		chr7	-	100325690	100325779	100318887	100321084	100328835	100329019	50570	1453	0	334	232	188	99	5.77565e-08	8.78909e-05	1.0,1.0,1.0	0.441,0.345,0.513	0.567
17681	ENSG00000237651	C2orf74	chr2	+	61159317	61159439	61157861	61158012	61162841	61162955	17681	101	211	222	10	198	99	1.43814e-07	0.000202014	0.2,0.0,0.333	1.0,0.5,1.0	-0.656
36168	ENSG00000163743	RCHY1	chr4	-	75491582	75491637	75490580	75490701	75491723	75491782	36168	117	101	100	121	154	99	1.59131e-07	0.000207471	0.391,1.0,0.818	0.391,0.0,0.0	0.606
36138	ENSG00000140416	TPM1	chr15	+	63044026	63044152	63043705	63043831	63056984	63057118	36138	89189125	172417	309621319	192811	198	99	1.70421e-07	0.000207471	0.724,0.797,0.786	0.89,0.917,0.935	-0.145
6392	ENSG00000108848	LUC7L3	chr17	+	50738136	50738199	50737286	50737479	50740305	50740345	6392	313	2	10	111	162	99	2.78748e-07	0.000318138	1.0,1.0,0.478	0.0,0.379,0.0	0.7
31883	ENSG00000168679	SLC16A4	chr1	-	110382833	110382966	110381651	110381795	110389236	110389355	31883	123	0	232	141	198	99	3.57541e-07	0.00035062	1.0,1.0,1.0	0.5,0.273,0.5	0.576
9754	ENSG00000170776	AKAP13	chr15	+	85662387	85662453	85658536	85658590	85664562	85664755	9754	0	371	643	744	165	99	3.36667e-07	0.00035062	0.0,0.0,0.0	0.34,0.375,0.31	-0.342
33520	ENSG00000072110	ACTN1	chr14	-	68878988	68879069	68877081	68878523	68879961	68880108	33520	6711387	263128	148201151	232014	180	99	3.64809e-07	0.00035062	0.586,0.667,0.631	0.78,0.847,0.856	-0.2
35937	ENSG00000187024	PTRH1	chr9	-	127714602	127714702	127714378	127714424	127714974	127715194	35937	231318	0	13519	234	198	99	4.18471e-07	0.000373925	1.0,1.0,1.0	0.765,0.455,0.704	0.359
64721	ENSG00000259431	THTPA	chr14	+	23556742	23557304	23556006	23556343	23558694	23559574	64721	430	321	134	0	198	99	4.30011e-07	0.000373925	0.4,0.429,0.0	1.0,1.0,1.0	-0.724
22323	ENSG00000164211	STARD4	chr5	-	111507328	111507442	111506215	111506379	111512384	111512471	22323	132321	0	263322	382	198	99	4.70699e-07	0.000390702	1.0,1.0,1.0	0.812,0.673,0.846	0.223
59608	ENSG00000106723	SPIN1	chr9	+	88415606	88415699	88388430	88388538	88418777	88418951	59608	213	0	10	301	192	99	6.23499e-07	0.000474405	1.0,1.0,1.0	0.0,1.0,0.0	0.667
64868	ENSG00000123415	SMUG1	chr12	-	54187818	54187902	54183653	54183959	54188950	54188985	64868	621	0	502	321	183	99	7.38222e-07	0.000539227	1.0,1.0,1.0	0.474,0.0,0.52	0.669
6441	ENSG00000186566	GPATCH8	chr17	-	44473724	44473759	44467096	44467114	44474828	44474903	6441	112	10	10	121	134	99	1.0278e-06	0.000699218	1.0,0.425,1.0	0.0,0.27,0.0	0.718
64871	ENSG00000123415	SMUG1	chr12	-	54187818	54187905	54183655	54183959	54188950	54188974	64871	631	0	512	321	186	99	1.03384e-06	0.000699218	1.0,1.0,1.0	0.47,0.21,0.516	0.601
49874	ENSG00000126746	ZNF384	chr12	-	6678662	6678710	6678126	6678460	6678945	6679183	49874	121	0	15	132	147	99	1.15387e-06	0.000752527	1.0,1.0,1.0	0.0,0.183,0.627	0.73
1248	ENSG00000267254	ZNF790-AS1	chr19	+	36801202	36801240	36797501	36797811	36801875	36801933	1248	102	113	111	0	137	99	1.88107e-06	0.00118449	0.419,0.0,0.325	1.0,1.0,1.0	-0.752
17680	ENSG00000237651	C2orf74	chr2	+	61157861	61158012	61145129	61145196	61162841	61162955	17680	214	10	30	111	198	99	2.34084e-06	0.00142487	1.0,0.333,1.0	0.0,0.6,0.0	0.578
49200	ENSG00000173715	C11orf80	chr11	+	66748378	66748517	66744735	66744919	66756352	66756505	49200	10	201	211	0	198	99	3.74116e-06	0.00213492	0.0,1.0,0.0	1.0,1.0,1.0	-0.667
1897	ENSG00000008441	NFIX	chr19	+	13078612	13078735	13075534	13075671	13081679	13081835	1897	71010	235	11813	10	198	99	3.68007e-06	0.00213492	0.636,0.625,0.5	1.0,0.8,1.0	-0.346
58971	ENSG00000110274	CEP164	chr11	+	117363428	117363506	117362403	117362538	117371079	117371466	58971	101	111	121	10	177	99	4.1534e-06	0.00228394	0.359,0.0,0.359	1.0,0.528,1.0	-0.603
51886	ENSG00000196924	FLNA	chrX	-	154357250	154357274	154354824	154355072	154357433	154357623	51886	212262192	12112095	346320301	7510791	123	99	5.03985e-06	0.0026295	0.585,0.637,0.619	0.788,0.706,0.727	-0.127
42138	ENSG00000166801	FAM111A	chr11	+	59143496	59143695	59143082	59143304	59145826	59145856	42138	302	143	223	100	198	99	5.44622e-06	0.00276259	0.6,0.0,0.25	0.5,1.0,1.0	-0.55
59173	ENSG00000165915	SLC39A13	chr11	+	47413399	47413507	47412301	47412467	47413596	47413686	59173	525465	114	424860	61310	198	99	6.71328e-06	0.00331328	0.963,0.964,0.89	0.778,0.649,0.75	0.213
27970	ENSG00000173230	GOLGB1	chr3	-	121668313	121668508	121668060	121668158	121669196	121669355	27970	112	1	110	122	198	99	7.14702e-06	0.00334646	1.0,1.0,0.5	0.333,0.2,0.0	0.656
27972	ENSG00000173230	GOLGB1	chr3	-	121668313	121668669	121668060	121668158	121669196	121669355	27972	112	1	110	122	198	99	7.14702e-06	0.00334646	1.0,1.0,0.5	0.333,0.2,0.0	0.656
57440	ENSG00000168003	SLC3A2	chr11	+	62876783	62876879	62871576	62871669	62881018	62881447	57440	121	100	0	411	195	99	7.66505e-06	0.00349929	0.337,1.0,1.0	0.0,0.0,0.0	0.779
9753	ENSG00000170776	AKAP13	chr15	+	85662387	85662453	85655416	85655787	85664562	85664755	9753	0	352	332	336	165	99	9.32666e-06	0.004154	0.0,0.0,0.0	0.375,0.375,0.167	-0.306
41296	ENSG00000197223	C1D	chr2	-	68053060	68053286	68047172	68047319	68062944	68062982	41296	102	221	113	100	198	99	9.67363e-06	0.00420596	0.2,0.0,0.5	0.333,1.0,1.0	-0.544
14013	ENSG00000204120	GIGYF2	chr2	+	232700584	232700654	232697304	232697392	232703423	232703489	14013	200	18	226	11	169	99	1.18128e-05	0.00495888	1.0,0.0,0.0	1.0,0.54,0.779	-0.44
57753	ENSG00000187239	FNBP1	chr9	-	129915965	129915980	129908889	129908999	129923843	129923939	57753	112	1	320	343	114	99	1.2078e-05	0.00495888	1.0,1.0,0.635	0.465,0.303,0.0	0.622
55251	ENSG00000183077	AFMID	chr17	+	78205945	78206050	78202702	78202751	78206910	78207052	55251	536	321	381	0	198	99	1.222e-05	0.00495888	0.455,0.429,0.75	1.0,1.0,1.0	-0.455
6337	ENSG00000189050	RNFT1	chr17	-	59962539	59962616	59958290	59958444	59962826	59962966	6337	17	123	335	100	176	99	1.34514e-05	0.0053399	0.0,0.22,0.568	0.628,1.0,1.0	-0.613
34655	ENSG00000053254	FOXN3	chr14	-	89190386	89190449	89180700	89180806	89280949	89281014	34655	0	321	524	11114	162	99	1.49156e-05	0.00567446	0.0,0.0,0.0	0.217,0.1,0.379	-0.232
21191	ENSG00000079102	RUNX1T1	chr8	-	92062545	92062622	92017247	92017363	92075964	92076137	21191	827	100	624	132	176	99	1.46076e-05	0.00567446	0.818,1.0,1.0	0.771,0.273,0.529	0.415
21193	ENSG00000079102	RUNX1T1	chr8	-	92062545	92062709	92017225	92017363	92075964	92076137	21193	827	100	834	132	198	99	1.92459e-05	0.00717245	0.8,1.0,1.0	0.8,0.333,0.5	0.389
14524	ENSG00000145730	PAM	chr5	+	102974115	102974436	102961157	102961229	102990271	102990401	14524	357154302	7718	10250122	11717	198	99	2.11688e-05	0.00746418	0.962,0.917,0.893	0.823,0.781,0.782	0.129
26446	ENSG00000105483	CARD8	chr19	-	48249522	48249633	48240961	48241063	48249750	48249810	26446	331	101	110	111	198	99	2.1255e-05	0.00746418	0.6,1.0,0.333	0.333,0.333,0.0	0.422
14191	ENSG00000151292	CSNK1G3	chr5	+	123605338	123605362	123604723	123604830	123614341	123614455	14191	376	0	4114	331	123	99	2.05975e-05	0.00746418	1.0,1.0,1.0	0.518,0.747,0.763	0.324
2021	ENSG00000132000	PODNL1	chr19	-	13935979	13936044	13933877	13933993	13936366	13936460	2021	142	10	743	741	164	99	2.20217e-05	0.00758752	1.0,0.707,1.0	0.376,0.376,0.644	0.437
3483	ENSG00000196476	C20orf96	chr20	-	289558	289676	283962	284081	290258	290307	3483	626	1	321	420	198	99	2.62455e-05	0.00887535	1.0,1.0,0.75	0.273,0.333,1.0	0.381
21192	ENSG00000079102	RUNX1T1	chr8	-	92062545	92062627	92017225	92017363	92075964	92076137	21192	827	100	834	132	181	99	3.11108e-05	0.0101464	0.814,1.0,1.0	0.814,0.354,0.522	0.375
23855	ENSG00000010803	SCMH1	chr1	-	41159724	41159933	41142877	41143112	41160874	41160898	23855	312	1	213	411	198	99	3.11153e-05	0.0101464	1.0,1.0,0.5	0.2,0.333,0.6	0.456
58846	ENSG00000077458	FAM76B	chr11	-	95779077	95779135	95778821	95778957	95779606	95779687	58846	22	100	2	112	157	99	3.21655e-05	0.0103048	0.0,1.0,1.0	0.0,0.0,0.387	0.538
25168	ENSG00000076685	NT5C2	chr10	-	103111744	103111805	103106588	103106706	103174857	103174982	25168	522	220	2	426	160	99	3.38457e-05	0.0106561	0.607,0.382,1.0	0.0,0.0,0.171	0.606
10284	ENSG00000140105	WARS1	chr14	-	100374135	100374265	100361707	100361921	100375282	100375333	10284	1	112	223	231	198	99	3.60944e-05	0.0111715	0.0,0.0,0.2	0.333,0.25,0.6	-0.328
6218	ENSG00000121067	SPOP	chr17	-	49636758	49636809	49622732	49622876	49677932	49678005	6218	0	7910	352	91413	150	99	3.78553e-05	0.0113324	0.0,0.0,0.0	0.18,0.191,0.092	-0.154
6217	ENSG00000121067	SPOP	chr17	-	49636758	49636809	49622732	49622876	49675894	49676016	6217	10	203	122	101	150	99	3.76565e-05	0.0113324	0.0,1.0,0.0	0.398,1.0,0.569	-0.322
59216	ENSG00000110075	PPP6R3	chr11	+	68583042	68583129	68575957	68576043	68587926	68588024	59216	238	222	978	10	186	99	4.09665e-05	0.0118744	0.347,0.444,0.68	1.0,0.788,1.0	-0.439
47154	ENSG00000078053	AMPH	chr7	-	38429841	38429865	38429055	38429577	38432188	38432212	47154	23	110	0	111	123	99	4.07527e-05	0.0118744	0.0,0.617,1.0	0.0,0.0,0.0	0.539
23609	ENSG00000067066	SP100	chr2	+	230417590	230417665	230415941	230416328	230442936	230443099	23609	503548	345	181625	6711	174	99	4.19682e-05	0.0119747	0.905,0.833,0.845	0.631,0.565,0.564	0.274
27275	ENSG00000055917	PUM2	chr2	-	20278582	20278819	20263192	20263460	20282946	20283231	27275	887	25	789	0	198	99	4.56319e-05	0.0128197	1.0,0.667,0.412	1.0,1.0,1.0	-0.307
63565	ENSG00000133641	C12orf29	chr12	+	88040147	88040265	88035535	88035738	88042824	88042920	63565	241626	101	171822	228	198	99	4.68373e-05	0.012959	0.923,1.0,0.929	0.81,0.818,0.579	0.215
13198	ENSG00000127990	SGCE	chr7	-	94599696	94599723	94597224	94598963	94600645	94600674	13198	614483	11613	503752	113	126	99	5.20828e-05	0.0138298	0.813,0.852,0.834	0.975,0.967,0.932	-0.125
9560	ENSG00000182718	ANXA2	chr15	-	60396150	60396427	60393096	60393440	60397942	60397986	9560	520	311	151	0	198	99	5.09698e-05	0.0138298	0.455,0.5,0.0	1.0,1.0,1.0	-0.682
60582	ENSG00000106290	TAF6	chr7	-	100118517	100118649	100114053	100114268	100118879	100119354	60582	12	123	223	200	198	99	5.30139e-05	0.0138298	0.0,0.2,0.25	0.333,1.0,1.0	-0.628
60589	ENSG00000106290	TAF6	chr7	-	100118517	100118653	100114053	100114268	100118879	100119298	60589	12	123	223	200	198	99	5.30139e-05	0.0138298	0.0,0.2,0.25	0.333,1.0,1.0	-0.628
10255	ENSG00000171469	ZNF561	chr19	-	9617620	9617768	9617051	9617171	9618090	9618179	10255	0	124	232	412	198	99	5.72377e-05	0.0147214	0.0,0.0,0.0	0.2,0.6,0.333	-0.378
44553	ENSG00000247134		chr8	+	32996200	32996316	32927920	32928093	33041634	33041743	44553	514	1	414	43	198	99	5.8767e-05	0.0149048	1.0,1.0,0.667	1.0,0.111,0.4	0.385
30768	ENSG00000138674	SEC31A	chr4	-	82862533	82862572	82857688	82857764	82863317	82863392	30768	575462	152419	442539	274740	138	99	6.44457e-05	0.0161211	0.732,0.617,0.701	0.539,0.276,0.412	0.274
64157	ENSG00000112763	BTN2A1	chr6	+	26462796	26462897	26459480	26459828	26463243	26463525	64157	611	411	110	876	198	99	6.56544e-05	0.0162016	0.429,0.333,0.333	0.059,0.067,0.0	0.323
38820	ENSG00000162910	MRPL55	chr1	-	228108954	228109021	228108234	228108318	228109260	228109295	38820	1246	1	635	312	166	99	7.07817e-05	0.0172339	1.0,1.0,0.782	0.544,0.641,0.599	0.333
28820	ENSG00000117616	RSRP1	chr1	-	25244453	25244498	25243549	25243633	25245149	25245301	28820	321	112	100	538	144	99	7.66041e-05	0.0184062	0.673,0.579,0.256	0.121,0.0,0.0	0.462
39746	ENSG00000177479	ARIH2	chr3	+	48922747	48922811	48918820	48918998	48945135	48945181	39746	191118	0	242015	242	163	99	8.03685e-05	0.0185773	1.0,1.0,1.0	0.879,0.752,0.82	0.183
62342	ENSG00000163359	COL6A3	chr2	-	237387581	237388184	237380914	237381499	237396726	237396847	62342	351726	342330	623537	171322	198	99	7.88667e-05	0.0185773	0.34,0.27,0.302	0.646,0.574,0.457	-0.255
57857	ENSG00000291075		chr9	+	41007439	41007609	40994632	40994699	41008880	41009006	57857	152	411	122	1	198	99	8.42859e-05	0.0192393	0.111,0.714,0.5	1.0,1.0,0.5	-0.392
46588	ENSG00000131018	SYNE1	chr6	-	152300640	152300781	152293959	152294127	152301868	152302063	46588	433	0	878	123	198	99	8.80889e-05	0.0198592	1.0,1.0,1.0	0.8,0.636,0.571	0.331
51348	ENSG00000291140	AMZ2P1	chr17	-	64973231	64973352	64972753	64972927	64975559	64975595	51348	225	0	315	221	198	99	9.00368e-05	0.0200508	1.0,1.0,1.0	0.429,0.2,0.714	0.552
58651	ENSG00000005801	ZNF195	chr11	-	3361742	3368855	3358102	3360565	3370974	3371070	58651	212	11	11	441	198	99	9.69513e-05	0.0213304	1.0,0.333,0.5	0.0,0.111,0.333	0.463
14975	ENSG00000153071	DAB2	chr5	-	39423703	39423897	39418180	39418345	39424803	39424868	14975	563	441	122	1	198	99	0.000102407	0.022186	0.385,0.429,0.6	1.0,1.0,0.5	-0.362
60165	ENSG00000159445	THEM4	chr1	-	151889982	151890214	151889213	151889373	151895007	151895194	60165	315	340	224	10	198	99	0.000103318	0.022186	0.333,0.111,1.0	1.0,0.5,1.0	-0.352
60050	ENSG00000166444	DENND2B	chr11	-	8839309	8839350	8811246	8811335	8870953	8870984	60050	511	100	313	212	140	99	0.000104485	0.022186	0.78,1.0,1.0	0.515,0.414,0.515	0.445
9703	ENSG00000138592	USP8	chr15	+	50484274	50484361	50481480	50482065	50489800	50489881	9703	452	421	134	100	186	99	0.000107	0.0224589	0.347,0.571,0.516	0.347,1.0,1.0	-0.304
22148	ENSG00000177694	NAALADL2	chr3	+	174536620	174536683	174440982	174441032	174550568	174550637	22148	3312	315	321	100	162	99	0.000111147	0.0230644	0.379,0.647,0.595	0.647,1.0,1.0	-0.342
4606	ENSG00000173821	RNF213	chr17	+	80278763	80278910	80273240	80273404	80287814	80288363	4606	2	113	122	101	198	99	0.000124843	0.02491	0.0,0.0,0.25	0.333,1.0,0.5	-0.528
59311	ENSG00000185187	SIGIRR	chr11	-	406875	406993	406348	406538	407061	407164	59311	1057	433	311	565	198	99	0.000125375	0.02491	0.556,0.455,0.538	0.231,0.077,0.091	0.383
61096	ENSG00000107771	CCSER2	chr10	+	84499874	84499959	84477574	84477664	84513448	84518517	61096	114	0	130	202	184	99	0.00012207	0.02491	1.0,1.0,1.0	0.212,1.0,0.0	0.596
302	ENSG00000185917	SETD4	chr21	-	36057383	36057477	36057108	36057204	36058815	36058924	302	224	418	100	1192	193	99	0.000125498	0.02491	0.204,0.506,0.204	0.045,0.0,0.0	0.29
62633	ENSG00000291093	SVIL-AS1	chr10	+	29420490	29420661	29415356	29415412	29467239	29469130	62633	351	131	1195	1	198	99	0.000127383	0.0250122	0.6,0.455,0.333	1.0,1.0,0.714	-0.442
42794	ENSG00000136699	SMPD4	chr2	-	130161185	130161272	130157250	130157396	130164373	130164445	42794	302716	272	273718	2	186	99	0.00014218	0.0276208	0.889,0.672,0.81	1.0,1.0,0.827	-0.152
55876	ENSG00000090060	PAPOLA	chr14	+	96560648	96560711	96556174	96556413	96562818	96562893	55876	262234	11	121820	225	162	99	0.000155336	0.0295478	1.0,0.931,0.954	0.786,0.846,0.71	0.181
43124	ENSG00000177674	AGTRAP	chr1	+	11746126	11746223	11745800	11745837	11747439	11747545	43124	423	312	12	6511	196	99	0.000163067	0.030502	0.402,0.503,0.431	0.0,0.092,0.084	0.387
15147	ENSG00000058799	YIPF1	chr1	-	53855000	53855051	53851718	53852270	53860055	53860153	15147	1179	100	1258	53	150	99	0.000163693	0.030502	0.879,1.0,1.0	1.0,0.398,0.638	0.281
59335	ENSG00000101972	STAG2	chrX	+	124021366	124021431	123960518	123960866	124022530	124022671	59335	334	122	11	123	164	99	0.000165388	0.0305066	0.644,0.475,0.547	0.0,0.232,0.168	0.422
14202	ENSG00000196605	ZNF846	chr19	-	9759859	9759942	9755356	9758764	9762081	9762165	14202	310	112	133	0	182	99	0.000173331	0.0316519	0.62,0.352,0.0	1.0,1.0,1.0	-0.676
39255	ENSG00000122085	MTERF4	chr2	-	241097242	241097427	241094276	241094432	241102252	241102299	39255	101	210	211	0	198	99	0.000179378	0.032432	0.2,0.0,1.0	1.0,1.0,1.0	-0.6
54148	ENSG00000198331	HYLS1	chr11	+	125891422	125891472	125887667	125887765	125899343	125900617	54148	221	0	200	111	149	99	0.000182204	0.0326198	1.0,1.0,1.0	0.571,0.0,0.0	0.81
47513	ENSG00000104299	INTS9	chr8	-	28846746	28846809	28837636	28837776	28850212	28850273	47513	7410	132	1095	0	162	99	0.000184083	0.0326362	0.811,0.449,0.753	1.0,1.0,1.0	-0.329
10887	ENSG00000258289	CHURC1	chr14	+	64926006	64926080	64923990	64924126	64932137	64935368	10887	351833	534	281925	101	173	99	0.000192858	0.0338632	0.8,0.774,0.825	0.941,1.0,0.935	-0.159
22320	ENSG00000164211	STARD4	chr5	-	111501961	111502088	111500146	111501116	111506329	111506379	22320	204513	110	332641	246	198	99	0.000216636	0.0376762	0.909,0.957,1.0	0.892,0.765,0.774	0.145
25708	ENSG00000118473	SGIP1	chr1	+	66694438	66694504	66690189	66690316	66719293	66719405	25708	224	326	10	331	165	99	0.000222304	0.0382209	0.286,0.375,0.286	0.0,0.167,0.0	0.26
33680	ENSG00000166311	SMPD1	chr11	+	6393215	6393387	6391383	6392196	6393616	6393693	33680	11412	10	61211	241	198	99	0.000223955	0.0382209	1.0,0.667,1.0	0.6,0.6,0.846	0.207
48440	ENSG00000129103	SUMF2	chr7	+	56074113	56074218	56072996	56073111	56074585	56074736	48440	81210	110	5415	233	198	99	0.000229639	0.038427	0.8,0.857,1.0	0.556,0.4,0.714	0.329
53006	ENSG00000235437	LINC01278	chrX	-	63509943	63510079	63432363	63432491	63516909	63517082	53006	103	22	112	1	198	99	0.000231452	0.038427	1.0,0.0,0.429	1.0,1.0,0.5	-0.357
2117	ENSG00000204604	ZNF468	chr19	-	52845178	52845296	52838535	52842151	52849086	52849213	2117	1	243	133	410	198	99	0.000231475	0.038427	0.0,0.0,0.143	0.111,0.6,1.0	-0.523
41729	ENSG00000114120	SLC25A36	chr3	+	140966933	140967036	140963126	140963227	140970926	140970993	41729	512	332	110	966	198	99	0.000235442	0.0387333	0.455,0.143,0.333	0.053,0.077,0.0	0.267
32263	ENSG00000152683	SLC30A6	chr2	+	32197343	32197392	32193888	32193983	32197706	32197784	32263	243	100	520	113	148	99	0.000239569	0.0390604	0.572,1.0,1.0	0.77,0.572,0.0	0.41
55741	ENSG00000110841	PPFIBP1	chr12	+	27658815	27658848	27656615	27656730	27660883	27660945	55741	214	528	10	577	132	99	0.000242561	0.0391983	0.231,0.273,0.273	0.0,0.097,0.0	0.227
1564	ENSG00000142227	EMP3	chr19	+	48327520	48327561	48326829	48326922	48329351	48329492	1564	12577107	647	585268	81310	140	99	0.000258268	0.0410107	0.936,0.932,0.915	0.837,0.739,0.828	0.126
6799	ENSG00000102908	NFAT5	chr16	+	69646516	69646578	69626402	69626528	69647027	69647167	6799	212	10	353	222	161	99	0.000257851	0.0410107	1.0,0.381,1.0	0.48,0.606,0.48	0.272
21312	ENSG00000175193	PARL	chr3	-	183842297	183842384	183840569	183840640	183844230	183844274	21312	161011	11	6128	143	186	99	0.000270553	0.0423551	1.0,0.842,0.854	0.762,0.615,0.587	0.244
30552	ENSG00000165359	INTS6L	chrX	+	135570435	135570546	135569336	135569431	135572814	135573033	30552	100	11	132	0	198	99	0.000271374	0.0423551	1.0,0.0,0.0	1.0,1.0,1.0	-0.667
5621	ENSG00000126858	RHOT1	chr17	+	32211115	32211238	32208106	32208309	32224615	32225727	5621	432	2	302	232	198	99	0.000274915	0.0425443	1.0,1.0,0.333	0.429,0.0,0.333	0.524
5784	ENSG00000184619	KRBA2	chr17	-	8371308	8372081	8368709	8370386	8375899	8376658	5784	220	321	111	1	198	99	0.000288373	0.0438831	0.25,0.333,0.0	1.0,1.0,0.333	-0.583
25188	ENSG00000178927	CYBC1	chr17	-	82447579	82447646	82446622	82446696	82449169	82449292	25188	844	100	434	212	166	99	0.00028817	0.0438831	0.827,1.0,1.0	0.544,0.641,0.544	0.366
54921	ENSG00000172269	DPAGT1	chr11	-	119101017	119101047	119100629	119100843	119101494	119101832	54921	201	112	563	100	129	99	0.000301401	0.0451139	0.606,0.0,0.277	0.793,1.0,1.0	-0.637
53796	ENSG00000166946	CCNDBP1	chr15	+	43185819	43185879	43185327	43185607	43189198	43189280	53796	151516	0	997	213	159	99	0.00030132	0.0451139	1.0,1.0,1.0	0.737,0.849,0.592	0.274
8493	ENSG00000067365	METTL22	chr16	+	8635038	8635079	8628729	8629110	8635167	8635282	8493	928	10	12310	431	140	99	0.00030698	0.0455753	1.0,0.586,1.0	0.68,0.414,0.876	0.205
51350	ENSG00000291140	AMZ2P1	chr17	-	64973231	64973517	64972753	64972927	64975559	64975610	51350	335	0	345	221	198	99	0.00031154	0.0458793	1.0,1.0,1.0	0.429,0.5,0.714	0.452
40539	ENSG00000198363	ASPH	chr8	-	61646749	61646878	61644599	61644632	61651049	61651124	40539	246221292	211921	175175167	362622	198	99	0.000327464	0.046839	0.854,0.853,0.874	0.709,0.771,0.791	0.103
42249	ENSG00000135976	ANKRD36	chr2	+	97198585	97198658	97198462	97198491	97200333	97200362	42249	434	1	312	211	172	99	0.000327239	0.046839	1.0,1.0,0.697	0.463,0.365,0.535	0.445
53129	ENSG00000186312	CA5BP1	chrX	+	15692962	15693058	15688660	15688858	15702781	15703192	53129	772	0	13127	312	195	99	0.000330882	0.046839	1.0,1.0,1.0	0.688,0.859,0.64	0.271
25309	ENSG00000153914	SREK1	chr5	+	66158808	66158932	66153462	66153596	66159218	66159334	25309	733	181026	200	201015	198	99	0.000324111	0.046839	0.163,0.13,0.055	0.048,0.0,0.0	0.1
17779	ENSG00000167635	ZNF146	chr19	+	36218121	36218195	36215095	36215155	36228747	36228819	17779	4910	520	644	100	173	99	0.000351532	0.0490025	0.314,0.72,1.0	0.774,1.0,1.0	-0.247
60319	ENSG00000173653	RCE1	chr11	+	66845499	66845562	66845165	66845237	66845859	66846528	60319	6147	10	11511	25	162	99	0.000358054	0.0495335	1.0,0.895,1.0	1.0,0.604,0.573	0.239

## Sheet: IR
ID	GeneID	geneSymbol	chr	strand	riExonStart_0base	riExonEnd	upstreamES	upstreamEE	downstreamES	downstreamEE	ID.1	IJC_SAMPLE_1	SJC_SAMPLE_1	IJC_SAMPLE_2	SJC_SAMPLE_2	IncFormLen	SkipFormLen	PValue	FDR	IncLevel1	IncLevel2	IncLevelDifference
7596	ENSG00000110497	AMBRA1	chr11	-	46541944	46543398	46541944	46542981	46543251	46543398	7596	321	10	0	211	198	99	5.94827e-09	2.53159e-05	1.0,0.5,1.0	0.0,0.0,0.0	0.833
9756	ENSG00000234608	MAPKAPK5-AS1	chr12	-	111839763	111840477	111839763	111840003	111840332	111840477	9756	510	134	135	1	198	99	1.88073e-06	0.00166293	0.714,0.143,0.0	1.0,1.0,0.714	-0.619
9729	ENSG00000135473	PAN2	chr12	-	56319087	56319487	56319087	56319181	56319307	56319487	9729	234	101	10	302	198	99	1.74444e-06	0.00166293	0.5,1.0,0.667	0.0,1.0,0.0	0.389
9129	ENSG00000132274	TRIM22	chr11	+	5696166	5698545	5696166	5696655	5698314	5698545	9129	344	222	643	0	198	99	1.95363e-06	0.00166293	0.429,0.5,0.5	1.0,1.0,1.0	-0.524
1278	ENSG00000140983	RHOT2	chr16	+	668655	670175	668655	668699	670122	670175	1278	253	101	101	121	198	99	1.70957e-06	0.00166293	0.5,1.0,0.6	0.333,0.0,0.333	0.478
718	ENSG00000101194	SLC17A9	chr20	+	62966702	62968597	62966702	62966732	62967336	62968597	718	1	212	312	101	198	99	2.47969e-06	0.00175892	0.0,0.0,0.2	0.6,1.0,0.5	-0.633
5810	ENSG00000198755	RPL10A	chr6	+	35468946	35469529	35468946	35469285	35469380	35469529	5810	27107	1	1188	522	194	99	4.96904e-06	0.00302118	1.0,1.0,0.781	0.529,0.671,0.671	0.303
1374	ENSG00000168488	ATXN2L	chr16	+	28835932	28837237	28835932	28836122	28836727	28837237	1374	71215	163	388	172010	198	99	5.78598e-06	0.00307814	0.778,0.5,0.714	0.081,0.167,0.286	0.486
6675	ENSG00000189046	ALKBH2	chr12	-	109092506	109093472	109092506	109092937	109093246	109093472	6675	533	622	10	461	198	99	8.01806e-06	0.00379165	0.294,0.429,0.429	0.0,0.077,0.0	0.358
4957	ENSG00000168066	SF1	chr11	-	64764605	64766155	64764605	64765518	64765950	64766155	4957	422921	10	332825	623	198	99	1.16003e-05	0.0049371	1.0,0.935,1.0	0.733,0.875,0.806	0.174
2496	ENSG00000154134	ROBO3	chr11	+	124877518	124878131	124877518	124877658	124877936	124878131	2496	312	311	428	0	198	99	1.46403e-05	0.00566448	0.333,0.333,0.5	1.0,1.0,1.0	-0.611
8830	ENSG00000160226	CFAP410	chr21	-	44330462	44332014	44330462	44330916	44331842	44332014	8830	222	322	221	100	198	99	4.77711e-05	0.0156395	0.25,0.333,0.333	0.5,1.0,1.0	-0.528
1346	ENSG00000123815	COQ8B	chr19	-	40705095	40705447	40705095	40705181	40705324	40705447	1346	342	215	100	442	198	99	4.64507e-05	0.0156395	0.429,0.667,0.167	0.111,0.0,0.0	0.384
6840	ENSG00000132424	PNISR	chr6	-	99414571	99416428	99414571	99414686	99416348	99416428	6840	423	21	11	223	198	99	5.27821e-05	0.0160458	1.0,0.333,0.6	0.0,0.2,0.143	0.53
9151	ENSG00000106290	TAF6	chr7	-	100112797	100113769	100112797	100112917	100113615	100113769	9151	321	24	113	1	198	99	6.76831e-05	0.0175986	1.0,0.333,0.111	1.0,1.0,0.6	-0.385
9698	ENSG00000111300	NAA25	chr12	-	112039228	112040578	112039228	112039339	112040480	112040578	9698	220	1	20	224	198	99	7.02953e-05	0.0175986	1.0,1.0,0.0	0.0,0.333,0.0	0.556
218	ENSG00000105677	TMEM147	chr19	+	35546671	35547240	35546671	35546808	35547118	35547240	218	110	111	334	100	198	99	6.4287e-05	0.0175986	0.333,0.333,0.0	0.6,1.0,1.0	-0.645
8717	ENSG00000158850	B4GALT3	chr1	-	161173604	161174049	161173604	161173727	161173858	161174049	8717	235	101511	0	131112	198	99	0.000108157	0.025573	0.091,0.091,0.185	0.0,0.0,0.0	0.122
3442	ENSG00000173145	NOC3L	chr10	-	94357173	94358215	94357173	94357331	94358082	94358215	3442	316	61017	100	211014	198	99	0.000128483	0.0287802	0.2,0.048,0.15	0.023,0.0,0.0	0.125
9018	ENSG00000150433	TMEM218	chr11	-	125102131	125102809	125102131	125102317	125102636	125102809	9018	314	0	244	311	198	99	0.000199625	0.0326864	1.0,1.0,1.0	0.25,0.667,0.667	0.472
5351	ENSG00000158828	PINK1	chr1	+	20648504	20649231	20648504	20648632	20648994	20649231	5351	232	200	112	432	198	99	0.00018789	0.0326864	0.333,1.0,1.0	0.111,0.143,0.333	0.582
6259	ENSG00000074582	BCS1L	chr2	+	218662196	218662679	218662196	218662260	218662514	218662679	6259	411	311	211	10	198	99	0.000155478	0.0326864	0.4,0.333,0.333	1.0,0.333,1.0	-0.422
2736	ENSG00000145362	ANK2	chr4	+	113369513	113373173	113369513	113369805	113373089	113373173	2736	321	0	110	12	198	99	0.000170468	0.0326864	1.0,1.0,1.0	1.0,0.333,0.0	0.556
719	ENSG00000080189	SLC35C2	chr20	-	46349527	46350890	46349527	46350524	46350760	46350890	719	8912	332125	531	334020	198	99	0.000199682	0.0326864	0.108,0.176,0.194	0.07,0.036,0.024	0.116
6451	ENSG00000131788	PIAS3	chr1	-	145856346	145857006	145856346	145856431	145856588	145857006	6451	179	251913	21	201817	198	99	0.000176654	0.0326864	0.02,0.156,0.257	0.0,0.053,0.029	0.117
5537	ENSG00000231365	WARS2-AS1	chr1	+	119150564	119151419	119150564	119150652	119150792	119151419	5537	436	0	100	11	198	99	0.000271374	0.0384989	1.0,1.0,1.0	1.0,0.0,0.0	0.667
3525	ENSG00000175110	MRPS22	chr3	+	139352646	139355790	139352646	139352792	139355681	139355790	3525	55	13811	10	9812	198	99	0.000255081	0.0384989	0.0,0.238,0.185	0.0,0.059,0.0	0.121
2329	ENSG00000156345	CDK20	chr9	-	87969193	87970897	87969193	87969349	87970775	87970897	2329	2	110	202	10	198	99	0.00025878	0.0384989	0.0,0.0,1.0	1.0,0.0,1.0	-0.333
576	ENSG00000291067		chr20	-	58245782	58247506	58245782	58246252	58247321	58247506	576	221	1	100	11	198	99	0.000271374	0.0384989	1.0,1.0,0.333	1.0,0.0,0.0	0.444
140	ENSG00000100299	ARSA	chr22	-	50627555	50628170	50627555	50627792	50627945	50628170	140	171923	0	131011	321	198	99	0.000297104	0.0407895	1.0,1.0,1.0	0.684,0.714,0.846	0.252
9229	ENSG00000196155	PLEKHG4	chr16	+	67277509	67280806	67277509	67280543	67280710	67280806	9229	337	674	136	20	198	99	0.000321727	0.0427897	0.2,0.176,0.467	1.0,0.429,1.0	-0.529
4610	ENSG00000182473	EXOC7	chr17	-	76087653	76088562	76087653	76087720	76088463	76088562	4610	131	1	12	130	198	99	0.000385346	0.0483566	1.0,1.0,0.333	0.0,0.143,1.0	0.397
478	ENSG00000248098	BCKDHA	chr19	+	41410636	41411009	41410636	41410816	41410922	41411009	478	244	1159	10	651	198	99	0.000386308	0.0483566	0.083,0.286,0.182	0.0,0.091,0.0	0.153

## Sheet: MXE
ID	GeneID	geneSymbol	chr	strand	1stExonStart_0base	1stExonEnd	2ndExonStart_0base	2ndExonEnd	upstreamES	upstreamEE	downstreamES	downstreamEE	ID.1	IJC_SAMPLE_1	SJC_SAMPLE_1	IJC_SAMPLE_2	SJC_SAMPLE_2	IncFormLen	SkipFormLen	PValue	FDR	IncLevel1	IncLevel2	IncLevelDifference
2638	ENSG00000072110	ACTN1	chr14	-	68878457	68878523	68878988	68879069	68877081	68877240	68879961	68880108	2638	123260186	466054	342507309	363528	180	165	1.11688e-13	2.37338e-10	0.71,0.799,0.759	0.897,0.93,0.91	-0.156
813	ENSG00000100429	HDAC10	chr22	-	50248830	50248859	50249327	50249454	50248661	50248751	50249634	50249703	813	312	153	133	0	198	128	5.25583e-10	2.79216e-07	0.66,0.114,0.301	1.0,1.0,1.0	-0.642
79	ENSG00000188130	MAPK12	chr22	-	50248830	50248890	50249102	50249454	50248661	50248751	50249634	50249703	79	212	224	134	0	198	159	8.93506e-10	3.7974e-07	0.445,0.286,0.286	1.0,1.0,1.0	-0.661
817	ENSG00000100429	HDAC10	chr22	-	50248830	50248890	50249327	50249454	50248661	50248751	50249634	50249703	817	312	224	133	0	198	159	4.48683e-09	1.58909e-06	0.546,0.286,0.286	1.0,1.0,1.0	-0.627
4060	ENSG00000130635	COL5A1	chr9	+	134829975	134830044	134830107	134830176	134825791	134825904	134834970	134835204	4060	435649	7118	8781102	705752	168	168	6.95935e-09	2.11266e-06	0.86,0.836,0.86	0.554,0.587,0.662	0.251
2864	ENSG00000140416	TPM1	chr15	+	63061197	63061273	63061712	63061788	63060868	63060939	63062214	63062277	2864	5414359	136217153	283622260	271450276	175	175	2.69517e-08	7.15903e-06	0.284,0.397,0.278	0.511,0.58,0.485	-0.206
1117	ENSG00000147050	KDM6A	chrX	+	45060021	45060156	45060608	45060764	45059246	45059466	45061323	45061419	1117	0	222	232	111	198	198	3.40024e-08	8.02835e-06	0.0,0.0,0.0	0.667,0.75,0.667	-0.695
182	ENSG00000090554	FLT3LG	chr19	+	49478962	49479047	49480297	49480476	49476422	49476566	49480551	49480620	182	0	346	211	100	184	198	1.17031e-07	2.4869e-05	0.0,0.0,0.0	0.683,1.0,1.0	-0.894
4254	ENSG00000291178		chr7	-	100325690	100325868	100328835	100329194	100320912	100321084	100330181	100330284	4254	0	721	232	313	198	198	8.43765e-07	0.000137923	0.0,0.0,0.0	0.4,0.75,0.4	-0.517
4255	ENSG00000291178		chr7	-	100325690	100325868	100328835	100329019	100320912	100321084	100330234	100330284	4255	0	721	232	313	198	198	8.43765e-07	0.000137923	0.0,0.0,0.0	0.4,0.75,0.4	-0.517
4252	ENSG00000291178		chr7	-	100325690	100325779	100328835	100329194	100320912	100321084	100330181	100330284	4252	0	721	232	313	198	188	1.21819e-06	0.000172577	0.0,0.0,0.0	0.388,0.74,0.388	-0.505
4250	ENSG00000291178		chr7	-	100325690	100325779	100328835	100329019	100320910	100321084	100330234	100330284	4250	0	721	232	313	198	188	1.21819e-06	0.000172577	0.0,0.0,0.0	0.388,0.74,0.388	-0.505
823	ENSG00000100429	HDAC10	chr22	-	50249102	50249168	50249327	50249454	50248830	50248890	50249634	50249703	823	312	312	133	0	198	165	2.40417e-06	0.000319304	0.455,0.455,0.455	1.0,1.0,1.0	-0.545
2733	ENSG00000273189		chr19	+	49478908	49479047	49480297	49480476	49476422	49476566	49480551	49480620	2733	451	346	321	100	198	198	1.13854e-05	0.00142317	0.571,0.556,0.143	0.75,1.0,1.0	-0.493
525	ENSG00000102977	ACD	chr16	-	67659228	67659263	67659374	67659419	67658927	67659079	67659536	67659613	525	243	404	1	243	144	134	1.35577e-05	0.00160056	0.318,1.0,0.411	0.0,0.0,0.237	0.497
4048	ENSG00000146872	TLK2	chr17	+	62536169	62536337	62552301	62552397	62523133	62523177	62553662	62553755	4048	100	115	243	312	198	195	1.55356e-05	0.00173754	0.496,0.0,0.0	0.396,0.798,0.596	-0.431
739	ENSG00000170776	AKAP13	chr15	+	85658536	85658590	85662387	85662453	85655416	85655787	85664562	85664755	739	4104	0	968	332	153	165	2.46574e-05	0.00261985	1.0,1.0,1.0	0.764,0.683,0.812	0.247
5298	ENSG00000110911	SLC11A2	chr12	-	51008475	51008544	51008585	51008624	51005310	51005436	51010694	51010766	5298	142	437	1	147	138	168	2.72927e-05	0.00276176	0.233,0.619,0.258	0.0,0.0,0.148	0.321
4090	ENSG00000003436	TFPI	chr2	-	187513615	187513646	187529363	187529485	187503647	187503770	187554199	187554492	4090	1537	232	531	100	198	130	4.08118e-05	0.00394205	0.831,0.396,0.697	0.767,1.0,1.0	-0.281
4703	ENSG00000184465	WDR27	chr6	-	169659085	169659207	169659450	169659518	169658275	169658358	169660662	169660766	4703	33	221	0	312	167	198	6.24422e-05	0.00576912	0.0,0.64,0.781	0.0,0.0,0.0	0.474
2075	ENSG00000118473	SGIP1	chr1	+	66694438	66694504	66695433	66695493	66690189	66690316	66719293	66719405	2075	224	124	10	112	165	159	7.05282e-05	0.00623024	0.658,0.491,0.491	0.0,0.491,0.0	0.383
593	ENSG00000170100	ZNF778	chr16	+	89223156	89223283	89224718	89224802	89222091	89222183	89225554	89225631	593	111	2	10	201	198	183	7.62288e-05	0.00623024	1.0,1.0,0.316	0.0,1.0,0.0	0.439
4037	ENSG00000105793	GTPBP10	chr7	+	90354457	90354549	90372154	90372228	90352815	90353009	90374301	90374354	4037	112	133	433	20	191	173	7.56984e-05	0.00623024	0.475,0.232,0.376	1.0,0.576,1.0	-0.498
1437	ENSG00000141452	RMC1	chr18	+	23506969	23507054	23509192	23509279	23504370	23504447	23515855	23515996	1437	211	448	275	212	184	186	8.28128e-05	0.0062849	0.336,0.202,0.112	0.503,0.876,0.716	-0.482
2785	ENSG00000158019	BABAM2	chr2	+	28310081	28310153	28327273	28327447	28298337	28298491	28338449	28338901	2785	531	144	1	141	171	198	8.17654e-05	0.0062849	0.853,0.465,0.224	0.0,0.0,0.537	0.335
194	ENSG00000130818	ZNF426	chr19	-	9533839	9533966	9535187	9535279	9532844	9532925	9536207	9536356	194	412	414	10	232	191	198	8.59601e-05	0.0062988	0.509,0.509,0.341	0.0,0.257,0.0	0.367
594	ENSG00000101624	CEP76	chr18	-	12697222	12697408	12698978	12699203	12695253	12695351	12699829	12699905	594	343	101	12	221	198	198	0.000109257	0.00773906	0.75,1.0,0.75	0.0,0.333,0.667	0.5
1640	ENSG00000144741	SLC25A26	chr3	+	66346363	66346408	66362859	66362929	66263331	66263379	66369477	66369542	1640	11	843	245	625	144	169	0.000123301	0.00845212	0.0,0.227,0.281	0.281,0.701,0.54	-0.338
4979	ENSG00000072952	IRAG1	chr11	-	10633967	10634071	10652024	10652182	10631990	10632061	10690264	10690369	4979	122	31	0	212	198	198	0.000138675	0.00866721	1.0,0.4,0.667	0.0,0.0,0.0	0.689
4280	ENSG00000157168	NRG1	chr8	+	32742007	32742075	32742674	32742733	32727948	32728078	32754371	32754474	4280	1	120	222	21	167	158	0.000138173	0.00866721	0.0,0.0,1.0	1.0,0.486,0.654	-0.38
2759	ENSG00000163904	SENP2	chr3	+	185598411	185598545	185598957	185599024	185590113	185590169	185600764	185600855	2759	914	254	645	101	198	166	0.000134455	0.00866721	0.79,0.144,0.456	0.834,1.0,0.807	-0.417
2386	ENSG00000138101	DTNB	chr2	-	25596085	25596240	25607235	25607321	25580720	25580826	25628170	25628384	2386	121	100	220	411	185	198	0.000152335	0.00924893	0.517,1.0,1.0	0.349,0.682,0.0	0.495
1315	ENSG00000115648	MLPH	chr2	+	237527376	237527516	237534563	237534647	237525600	237525805	237540347	237540533	1315	1536	241	733	0	198	183	0.000178181	0.0105176	0.874,0.409,0.847	1.0,1.0,1.0	-0.29
2524	ENSG00000116171	SCP2	chr1	+	52941795	52941853	52948008	52948080	52927285	52927465	52950754	52950886	2524	311	263	726	21	157	171	0.000211686	0.0121576	0.62,0.154,0.266	1.0,0.521,0.867	-0.449
489	ENSG00000108848	LUC7L3	chr17	+	50737286	50737479	50738140	50738199	50736959	50737026	50740305	50740345	489	123	212	222	10	198	158	0.000309474	0.0173061	0.285,0.615,0.545	1.0,0.615,1.0	-0.39
727	ENSG00000182718	ANXA2	chr15	-	60393037	60393440	60396279	60396427	60386027	60386086	60397942	60397986	727	655	312	973	0	198	198	0.000387961	0.0211389	0.667,0.833,0.714	1.0,1.0,1.0	-0.262
2135	ENSG00000180098	TRNAU1AP	chr1	+	28571175	28571338	28571866	28571900	28567293	28567413	28577499	28577744	2135	755	213	445	10	198	133	0.000429716	0.0228286	0.702,0.771,0.528	1.0,0.729,1.0	-0.243
660	ENSG00000137814	HAUS2	chr15	+	42559338	42559408	42561269	42561402	42558197	42558290	42563748	42563857	660	143	212	1	210	169	198	0.000443433	0.0229828	0.369,0.824,0.637	0.0,0.0,1.0	0.277
445	ENSG00000141252	VPS53	chr17	-	655837	655953	661808	661895	653290	653410	697417	697484	445	31	131	442	10	186	198	0.000490937	0.0248391	0.0,0.516,0.516	1.0,0.81,1.0	-0.593
715	ENSG00000182718	ANXA2	chr15	-	60390212	60390317	60393037	60393440	60386027	60386086	60397942	60397986	715	312	267	0	111313	198	198	0.000537616	0.0265683	0.6,0.143,0.222	0.0,0.0,0.0	0.322
1952	ENSG00000091127	PUS7	chr7	-	105462620	105462750	105465312	105465414	105459167	105459259	105468336	105468463	1952	317	403	111	527	198	198	0.000880967	0.0418553	0.429,1.0,0.7	0.167,0.333,0.125	0.501
3377	ENSG00000064012	CASP8	chr2	+	201272897	201272942	201274888	201274953	201272637	201272776	201276826	201276968	3377	232	213	101	124	144	164	0.000886347	0.0418553	0.532,0.774,0.432	0.532,0.0,0.222	0.328
