# Supplementary material for: Splicing isoforms associated with TGFβ-induced myofibroblast activation
Source: BMC Mol Cell Biol. 2026 Mar 5;27:21. doi: 10.1186/s12860-026-00579-7 (PMC13077938; doi:10.1186/s12860-026-00579-7)
Supplement: Supplementary file 3 — Supplementary Material 3: File S3. UdeS Rnomic splicing analysis of TGFβ-induced GM05386 fibroblasts [file 12860_2026_579_MOESM3_ESM.xlsx]

## Sheet: GM05386 FIBROBLAST
Event Name	48h vs 48h_TGFb t-test	48h vs 48h_TGFb BH-adjusted t-test	48h vs 48h_TGFb Fisher-exact-test	48h vs 48h_TGFb BH-adjusted Fisher-exact-test	48h vs 48h_TGFb Delta-PSI	48h vs 48h_TGFb Delta-PSI (abs)	48h vs 48h_TGFb Low Avg S+L Exp	48h Avg	48h Stdev	48h Size	48h Avg Short Exp	48h Avg Long Exp	48h Avg S+L Exp	48h_TGFb Avg	48h_TGFb Stdev	48h_TGFb Size	48h_TGFb Avg Short Exp	48h_TGFb Avg Long Exp	48h_TGFb Avg S+L Exp	48h-1	48h-2	48h-3	48h_TGFb-1	48h_TGFb-2	48h_TGFb-3		Gene	Short PCR Amplicon	Long PCR Amplicon	Short and Long Detected	All PCR Amplicons	Nb All PCR Amplicons	All Detected PCR Amplicons	Nb Detectable PCR Amplicons	Event Type	Coordinates	Alt. Regions	Gene AKA	Gene Fullname	Short Transcripts	Long Transcripts
FN1~4	0.00686507	0.871468	2.31054e-94	6.93209e-90	-14.0539	14.0539	OK	57.7022	2.19391	3	2883.88	3951.4	6835.28	71.7561	2.92223	3	4078.17	10540.5	14618.7	58.7598	59.6995	54.6474	74.6147	72.9114	67.7422		FN1	90	360	SL	90;360	2	90;360	2	single exon skipping	chr2:215379318-215382211	0;270	CIG;ED-B;FINC;FN;FN1;FNZ;GFND;GFND2;LETS;MSF;SMDCF	fibronectin 1	NM_001306130;NM_001306131;NM_001306132;NM_001365517;NM_001365519;NM_001365521;NM_001365522;NM_001365523;NM_212474;NM_212476	NM_001306129;NM_001365518;NM_001365520;NM_001365524;NM_002026;NM_212478;NM_212482
TPM1~5	0.0148362	0.871468	4.16315e-21	6.24514e-17	-18.5231	18.5231	OK	33.756	3.79047	3	537.613	287.737	825.35	52.2792	4.85628	3	1060.54	1239.51	2300.05	29.5989	38.7655	32.9036	47.3175	58.8724	50.6475		TPM1	116	116	S	116	1	116	1	mutually exclusive exon skipping	chr15:63060940-63062214	76;76	C15orf13;CMD1Y;CMH3;HEL-S-265;HTM-alpha;LVNC9;TMSA;TPM1	tropomyosin 1	NM_001018004;NM_001018005;NM_001018007;NM_001018008;NM_001301244;NM_001301289;NM_001330346;NM_001365776;NM_001365777;NM_001365778;NM_001365779;NM_001365780;NM_001365782	NM_000366;NM_001018006;NM_001018020;NM_001330344;NM_001330351;NM_001365781
ACTN1~3	0.028577	0.871468	5.79923e-19	5.79962e-15	-18.0932	18.0932	OK	72.2637	5.39408	3	160.1	454.04	614.14	90.3569	2.15043	3	90.7367	896.12	986.857	65.1569	78.2179	73.4163	87.9186	93.1501	90.0021		ACTN1	106	121	SL	106;121	2	106;121	2	mutually exclusive exon skipping	chr14:68877241-68879961	66;81	ACTN1;BDPLT15	actinin alpha 1	NM_001130005	NM_001102
TPM2~1	0.00441666	0.871468	7.02601e-16	5.26986e-12	12.2676	12.2676	OK	87.6387	2.23749	3	135.38	941.033	1076.41	75.3711	1.65404	3	469.09	1434.5	1903.59	90.1219	84.6986	88.0957	76.3984	73.0375	76.6775		TPM2	116	116	S	116	1	116	1	mutually exclusive exon skipping	chr9:35684551-35685268	76;76	AMCD1;DA1;DA2B;DA2B4;HEL-S-273;NEM4;TMSB;TPM2	tropomyosin 2	NM_001301226;NM_003289	NM_001301227;NM_213674
MYL6~1	0.00656258	0.871468	9.42539e-15	5.65561e-11	-4.26776	4.26776	OK	88.2879	0.875606	3	574.357	4363.71	4938.07	92.5557	0.69192	3	499.547	6245.25	6744.8	87.0694	89.0882	88.7061	91.6475	93.3253	92.6942		MYL6	90	135	SL	90;135	2	90;135	2	single exon skipping	chr12:56160321-56161386	0;45	ESMLC;LC17;LC17-GI;LC17-NM;LC17A;LC17B;MLC-3;MLC1SM;MLC3NM;MLC3SM;MYL6	myosin light chain 6	NM_079423	NM_021019
TPM1~6	0.0175812	0.871468	2.80017e-11	1.40018e-07	7.56255	7.56255	OK	12.1659	1.69756	3	670.71	88.5867	759.297	4.60333	0.508921	3	2159.15	100.61	2259.76	14.4786	10.4517	11.5674	5.22487	3.97829	4.60684		TPM1	166	166	S	166	1	166	1	mutually exclusive exon skipping	chr15:63042944-63056984	126;126	C15orf13;CMD1Y;CMH3;HEL-S-265;HTM-alpha;LVNC9;TMSA;TPM1	tropomyosin 1	NM_000366;NM_001018004;NM_001018005;NM_001018006;NM_001365776;NM_001365777;NM_001365779	NM_001018007;NM_001018020;NM_001301244
FLNA~1	0.000358654	0.871468	1.26134e-10	5.4061e-07	-11.5422	11.5422	OK	67.2503	1.05706	3	363.64	745.957	1109.6	78.7925	0.982863	3	292.127	1084.65	1376.78	68.6506	67.0034	66.0969	79.925	77.5283	78.9241		FLNA	90	114	SL	90;114	2	90;114	2	single exon skipping	chrX:154355073-154357433	0;24	ABP-280;ABPX;CSBS;CVD1;FGS2;FLN;FLN-A;FLN1;FLNA;FMD;MNS;NHBP;OPD;OPD1;OPD2;XLVD;XMVD	filamin A	NM_001456	NM_001110556
PSAP~1b	0.0645236	0.871468	3.51114e-08	0.000131677	9.41528	9.41528	OK	59.2382	1.01553	3	951.983	1379.92	2331.91	49.8229	3.81172	3	786.457	793.047	1579.5	58.0284	59.173	60.5133	51.7578	44.4982	53.2128		PSAP	90	99		90;96;99	3		0	single exon skipping	chr10:71822008-71825836	0;6;9	GLBA;PSAP;SAP1;SAP2	prosaposin	NM_002778	NM_001042465
GREM1~1b	0.127258	0.871468	1.08659e-07	0.00036222	-12.5658	12.5658	OK	62.9388	7.03863	3	226.103	371.79	597.893	75.5046	0.317624	3	197.167	607.823	804.99	71.2866	63.4606	54.0692	75.3813	75.1921	75.9402		GREM1	90	177	SL	90;177;300	3	90;177;300	3	alternative 5-prime	chr15:32730718-32730927	0;87;210	C15DUPq;CKTSF1B1;CRAC1;CRCS4;DAND2;DRM;DUP15q;GREM1;GREMLIN;HMPS;HMPS1;IHG-2;MPSH;PIG2	gremlin 1, DAN family BMP antagonist	NM_001191322	NM_001191323
COL5A1~1	0.000798686	0.871468	9.64607e-06	0.0289401	22.895	22.895	OK	86.8181	1.3898	3	13.5367	87.7133	101.25	63.9231	2.30904	3	93.7933	165.54	259.333	88.4889	85.0863	86.8791	62.6148	61.9861	67.1684		COL5A1	109	109	S	109	1	109	1	mutually exclusive exon skipping	chr9:134825905-134834970	69;69	COL5A1;EDSC;EDSCL1	collagen type V alpha 1 chain	NM_001278074	NM_000093
COL6A3~2a	0.00809505	0.871468	1.99239e-05	0.0543414	-10.6344	10.6344	OK	18.5741	1.54814	3	451.907	102.07	553.977	29.2085	2.29773	3	462.797	189.98	652.777	18.4873	20.512	16.7229	30.3942	31.2358	25.9955		COL6A3	90	693	SL	90;693;1311	3	90;693	2	single exon skipping	chr2:237381500-237396726	0;603;1221	BTHLM1;COL6A3;DYT27;UCMD1	collagen type VI alpha 3 chain	NM_057164;NM_057166	NM_057165;NM_057167
SEC31A~1	0.179374	0.871468	2.80306e-05	0.0700811	11.2226	11.2226	OK	82.5352	3.26778	3	98.4233	461.52	559.943	71.3126	8.09863	3	152.44	386.1	538.54	85.2888	77.9442	84.3725	78.3061	59.9609	75.6708		SEC31A	90	207	SL	90;207	2	90;207	2	multiple exon skipping	chr4:82857765-82863317	0;117	ABP125;ABP130;HSPC275;HSPC334;NEDSOSB;SEC31A;SEC31L1	SEC31 homolog A, COPII coat complex component	NM_001300744;NM_001300745;NM_016211	NM_001077206;NM_001077207;NM_001077208;NM_001191049;NM_001318119;NM_001318120
HSPG2~1	0.178032	0.871468	0.000164799	0.380331	47.7278	47.7278	OK	50.2146	33.089	3	10.9367	11.2433	22.18	2.48685	1.17308	3	20.8833	0.54	21.4233	76.9463	70.1113	3.5864	3.33817	0.828057	3.29432		HSPG2	90	93		90;93	2		0	alternative 3-prime	chr1:21884675-21884766	0;3	HSPG;HSPG2;PLC;PRCAN;SJA;SJS;SJS1	heparan sulfate proteoglycan 2	NM_005529	NM_001291860
SNRPD2~1c	0.118709	0.871468	0.000191846	0.411126	-6.50601	6.50601	OK	4.17439	2.16869	3	419.03	18.6133	437.643	10.6804	3.7618	3	409.21	49.4667	458.677	6.53519	4.68952	1.29846	9.8438	6.54878	15.6486		SNRPD2	90	186	S	90;186;205	3	90	1	single exon skipping	chr19:45688567-45691886	0;96;115	SMD2;SNRPD1;SNRPD2;Sm-D2	small nuclear ribonucleoprotein D2 polypeptide	NM_001369752;NM_004597	NM_001369751
ANXA2~1f	0.6955	0.989175	0.701608	1	-0.113219	0.113219	OK	4.41823	0.212449	3	11789.6	548.48	12338.1	4.53145	0.311235	3	13993.7	666.017	14659.7	4.31194	4.71475	4.22801	4.31183	4.9716	4.31093		ANXA2	90	171	S	90;162;171;195	4	90;195	2	single exon skipping	chr15:60386087-60397942	0;72;81;105	ANX2;ANX2L4;ANXA2;CAL1H;HEL-S-270;LIP2;LPC2;LPC2D;P36;PAP-IV	annexin A2	NM_004039	NM_001002857
ATP5F1C~1	0.231624	0.871468	0.38429	1	-3.05431	3.05431	OK	27.8425	2.58245	3	278.637	107.72	386.357	30.8968	1.16239	3	267.383	119.43	386.813	29.33	29.9873	24.2101	30.5514	32.4613	29.6776		ATP5F1C	90	127	SL	90;127	2	90;127	2	single exon skipping	chr10:7802855-7807658	0;37	ATP5C;ATP5C1;ATP5CL1;ATP5F1C	ATP synthase F1 subunit gamma	NM_005174	NM_001001973;NM_001320886
FN1~3	0.726097	0.995876	0.0803359	1	-0.973629	0.973629	OK	45.4468	1.99139	3	3733.41	3101.87	6835.28	46.4204	3.02702	3	7797.47	6821.22	14618.7	47.9987	45.2023	43.1393	50.701	44.3214	44.2388		FN1	90	363	SL	90;363	2	90;363	2	single exon skipping	chr2:215391815-215394527	0;273	CIG;ED-B;FINC;FN;FN1;FNZ;GFND;GFND2;LETS;MSF;SMDCF	fibronectin 1	NM_001306131;NM_001306132;NM_001365518;NM_001365520;NM_001365523;NM_001365524;NM_002026;NM_212474;NM_212476;NM_212478	NM_001306129;NM_001306130;NM_001365517;NM_001365519;NM_001365521;NM_001365522;NM_212482
HMGA1~7b	0.691785	0.988401	0.860258	1	-0.19095	0.19095	OK	1.87867	0.206724	3	1605.96	30.0867	1636.04	2.06962	0.570615	3	584.38	12.64	597.02	1.61728	1.89597	2.12276	1.26408	2.51404	2.43073		HMGA1	90	330	SL	90;110;330	3	90;110;330	3	intron retention	chr6:34236964-34237203	0;20;240	HMG-R;HMGA1;HMGA1A;HMGIY	high mobility group AT-hook 1	NM_001319080;NM_002131;NM_145899	NM_145901;NM_145902
RPS24~1b	0.227105	0.871468	0.30206	1	1.77736	1.77736	OK	93.5305	0.504437	3	35.8767	520.687	556.563	91.7531	1.48603	3	47.8767	537.853	585.73	93.9102	92.8176	93.8636	91.3387	90.1761	93.7446		RPS24	90	112	S	90;112;115;130;133	5	90	1	single exon skipping	chr10:78037305-78040614	0;22;25;40;43	DBA3;RPS24;S24;eS24	ribosomal protein S24	NM_001026	NM_033022
RPL17~3j	0.21411	0.871468	0.300685	1	-2.28214	2.28214	OK	10.7159	0.730593	3	535.523	63.8333	599.357	12.9981	1.83694	3	451.03	65.9867	517.017	10.7849	11.5742	9.78864	10.8327	15.3237	12.8379		RPL17	90	367	S	90;143;158;184;198;199;272;282;323;339;358;367;384;433;465;482	16	90	1	exon skipping and alternative 3-prime or 5-prime	chr18:49490928-49492457	0;53;68;94;108;109;182;192;233;249;268;277;294;343;375;392	L17;PD-1;RPL17;RPL23	ribosomal protein L17	NM_001369563	NM_001199344
HMGA1~5b	0.612533	0.972261	0.839265	1	3.75457	3.75457	OK	33.4046	5.66071	3	59.4467	30.0867	89.5333	29.65	7.76368	3	28.7933	12.64	41.4333	33.1513	26.6018	40.4607	20.0898	39.106	29.7542		HMGA1	90	444	SL	90;204;224;444	4	90;444	2	alternative 5-prime	chr6:34236964-34240736	0;114;134;354	HMG-R;HMGA1;HMGA1A;HMGIY	high mobility group AT-hook 1	NM_001319078;NM_145903	NM_145901;NM_145902
RPL17~3n	0.133298	0.871468	0.0479389	1	-4.89141	4.89141	OK	45.774	1.39654	3	535.523	452.913	988.437	50.6654	3.00078	3	451.03	458.19	909.22	47.6673	44.3406	45.314	46.593	53.7353	51.6679		RPL17	90	184	S	90;143;158;184;198;199;272;282;323;339;358;367;384;433;465;482	16	90	1	multiple exon skipping	chr18:49490928-49492457	0;53;68;94;108;109;182;192;233;249;268;277;294;343;375;392	L17;PD-1;RPL17;RPL23	ribosomal protein L17	NM_001369563	NM_001035006
EIF4H~1	0.905466		1	1	0.167806	0.167806	OK	5.75809	1.36769	3	554.933	33.56	588.493	5.59029	1.28414	3	441.893	26.12	468.013	4.94074	7.68494	4.64861	4.807	7.40086	4.563		EIF4H	90	150	SL	90;150	2	90;150	2	single exon skipping	chr7:74189919-74194740	0;60	EIF4H;WBSCR1;WSCR1;eIF-4H	eukaryotic translation initiation factor 4H	NM_031992	NM_022170
FN1~5	0.30592	0.892307	0.350229	1	0.792626	0.792626	OK	37.0684	0.825629	3	3967.77	2329.38	6297.15	36.2758	0.213998	3	8649.55	4929.17	13578.7	37.34	35.9492	37.9161	36.5347	36.2821	36.0106		FN1	90	183	SL	90;183	2	90;183	2	intron retention	chr2:215372016-215372108	0;93	CIG;ED-B;FINC;FN;FN1;FNZ;GFND;GFND2;LETS;MSF;SMDCF	fibronectin 1	NM_001306129;NM_001306131;NM_001306132;NM_001365521;NM_001365522;NM_002026;NM_212478	NM_001365517;NM_001365518;NM_001365519;NM_001365520;NM_001365523;NM_212476;NM_212482
RBM42~1	0.0257279	0.871468	0.0325269	1	10.0924	10.0924	OK	51.589	3.10251	3	112.44	119.737	232.177	41.4967	2.62344	3	138.707	97.5767	236.283	55.3882	47.7886	51.5903	44.2673	37.9744	42.2483		RBM42	90	177	SL	90;177	2	90;177	2	exon skipping and alternative 3-prime or 5-prime	chr19:35631406-35633097	0;87	-;RBM42	RNA binding motif protein 42	NM_001319113	NM_024321
RPL17~3o	0.300066	0.892307	0.423994	1	-1.37491	1.37491	OK	5.29088	0.476857	3	535.523	29.6967	565.22	6.6658	1.40839	3	451.03	31.24	482.27	5.76464	5.46964	4.63836	4.69324	7.89106	7.41309		RPL17	90	384	S	90;143;158;184;198;199;272;282;323;339;358;367;384;433;465;482	16	90	1	exon skipping and alternative 3-prime or 5-prime	chr18:49490928-49492457	0;53;68;94;108;109;182;192;233;249;268;277;294;343;375;392	L17;PD-1;RPL17;RPL23	ribosomal protein L17	NM_001369563	NM_001199341
RAI14~1	0.860886		1	1	0.181416	0.181416	OK	9.52306	1.12167	3	117.327	12.1867	129.513	9.34165	0.773162	3	247.493	26	273.493	11.0697	9.05488	8.44459	9.37908	10.2693	8.37656		RAI14	90	177	SL	90;177	2	90;177	2	single exon skipping	chr5:34812209-34814582	0;87	NORPEG;RAI13;RAI14	retinoic acid induced 14	NM_001145522	NM_001145520;NM_001145521;NM_001145523;NM_001145525;NM_015577
NACA~2c	0.00845972	0.871468	0.0150812	1	-4.45308	4.45308	OK	14.7755	0.941205	3	822.533	142.96	965.493	19.2286	0.548611	3	652.64	154.903	807.543	16.1064	14.1306	14.0896	19.0794	19.9626	18.6438		NACA	90	391	S	90;116;391;417	4	90;116	2	alternative 5-prime	chr12:56724524-56725262	0;26;301;327	HSD48;NAC-alpha;NACA;NACA1;skNAC	nascent polypeptide associated complex subunit alpha	NM_001113202;NM_001113203;NM_001320194;NM_001365896	NM_005594
RPL17~2k	0.891852		0.925162	1	-0.137324	0.137324	OK	12.444	1.16165	3	453.977	63.8333	517.81	12.5813	0.616823	3	459.137	65.9867	525.123	11.7072	14.084	11.5408	12.2176	13.4498	12.0765		RPL17	90	273	S	90;104;178;188;229;273;290;339;371;388	10	90;104;229	3	alternative 5-prime	chr18:49491585-49492457	0;14;88;98;139;183;200;249;281;298	L17;PD-1;RPL17;RPL23	ribosomal protein L17	NM_001035006;NM_001199345;NM_001369555;NM_001369562	NM_001199344
RPL34~2a	0.461632	0.937765	0.845815	1	-0.165731	0.165731	OK	4.86356	0.133959	3	1088.36	55.5333	1143.89	5.02929	0.245376	3	1054.11	56.0267	1110.14	4.96083	4.95571	4.67414	5.35436	4.76158	4.97193		RPL34	90	202	SL	90;202;268	3	90;202;268	3	alternative 5-prime	chr4:108620601-108621950	0;112;178	L34;RPL34	ribosomal protein L34	NM_000995;NM_001319236	NM_001319235;NM_033625
RPL15~3a	0.251826	0.871468	0.490324	1	0.768814	0.768814	OK	4.24143	0.196287	3	752.207	33.2533	785.46	3.47262	0.689773	3	631	22.2067	653.207	3.98871	4.46725	4.26834	3.57159	4.26357	2.5827		RPL15	90	146	SL	90;146;700	3	90;146	2	alternative 5-prime	chr3:23917240-23917849	0;56;610	DBA12;EC45;L15;RPL10;RPL15;RPLY10;RPYL10	ribosomal protein L15	NM_001253383	NM_001253382
S100A4~1	0.250701	0.871468	0.782437	1	0.737892	0.737892	OK	7.62487	0.488627	3	748.293	61.5567	809.85	6.88698	0.598254	3	234.977	17.1767	252.153	7.02184	7.63414	8.21862	7.57073	6.97663	6.11357		S100A4	90	139	SL	90;139	2	90;139	2	single exon skipping	chr1:153544810-153545752	0;49	18A2;42A;CAPL;FSP1;MTS1;P9KA;PEL98;S100A4	S100 calcium binding protein A4	NM_002961	NM_019554
PAPOLA~1a	0.0124115	0.871468	0.00675661	1	18.3647	18.3647	OK	75.4264	3.42611	3	25.6367	78.3533	103.99	57.0617	4.56734	3	42	55.8233	97.8233	78.7726	70.7186	76.788	60.4062	50.6039	60.175		PAPOLA	90	228	SL	90;165;228	3	90;165;228	3	multiple exon skipping	chr14:96556414-96564954	0;75;138	PAP;PAP-alpha;PAPOLA	poly(A) polymerase alpha	NM_001363665;NM_001363666	NM_001293627;NM_001293628;NM_001293632;NM_032632
FN1~2d	0.173373	0.871468	0.0278006	1	-1.32329	1.32329	OK	86.4957	0.924061	3	538.13	3439.14	3977.27	87.819	0.558674	3	1039.98	7539.28	8579.26	87.6473	86.4549	85.385	88.1018	88.3165	87.0387		FN1	90	357	S	90;282;357;375;450	5	90;282;450	3	single exon skipping	chr2:215372016-215373321	0;192;267;285;360	CIG;ED-B;FINC;FN;FN1;FNZ;GFND;GFND2;LETS;MSF;SMDCF	fibronectin 1	NM_001306130;NM_001365524;NM_212474	NM_001306129;NM_001306131;NM_001365521;NM_002026
PFN2~1	0.0391625	0.871468	0.277846	1	2.50756	2.50756	OK	14.5674	0.511153	3	461.947	78.91	540.857	12.0599	0.906957	3	459.033	63.0767	522.11	14.5882	15.1828	13.9313	13.2247	11.0124	11.9426		PFN2	90	412	SL	90;412	2	90;412	2	alternative 3-prime	chr3:149966265-149968357	0;322	D3S1319E;PFL;PFN2	profilin 2	NM_002628	NM_053024
PSPH~10c	0.179352	0.871468	0.0459406	1	28.4844	28.4844	OK	73.101	20.4674	3	13.3567	23.04	36.3967	44.6167	10.9636	3	49.2767	36.0433	85.32	100	50.3937	68.9094	38.6263	35.2269	59.9968		PSPH	90	314	SL	90;266;314;380;428;560;567	7	90;266;314;380;428	5	alternative 5-prime and 3-prime	chr7:56034107-56051313	0;176;224;290;338;470;477	PSP;PSPH;PSPHD	phosphoserine phosphatase	NM_001370514	NM_001370503;NM_001370507;NM_001370512;NM_001370519
MACROH2A1~1	0.18985	0.871468	0.849981	1	2.80324	2.80324	OK	32.6342	1.79892	3	44.7033	21.57	66.2733	29.8309	1.75473	3	44.94	19.11	64.05	31.7419	35.1436	31.017	31.1571	30.9843	27.3514		MACROH2A1	131	140		131;140	2		0	mutually exclusive exon skipping	chr5:135346058-135360496	91;100	H2A.y;H2A/y;H2AF12M;H2AFY;MACROH2A1;MACROH2A1.1;mH2A1;macroH2A1.2	macroH2A.1 histone	NM_138609	NM_001040158;NM_004893;NM_138610
CENPX~1b	0.0312428	0.871468	0.0312363	1	11.6451	11.6451	OK	29.0677	3.85308	3	103.107	42.5267	145.633	17.4226	2.1214	3	105.087	22.13	127.217	32.5343	23.6935	30.9752	20.4227	15.9166	15.9285		CENPX	90	144	SL	90;144;275	3	90;144;275	3	single exon skipping	chr17:82019382-82019857	0;54;185	CENP-X;CENPX;D9;FAAP10;MHF2;STRA13	centromere protein X	NM_001271007;NM_144998	NM_001271006
SEC31A~4a	0.00909165	0.871468	0.000786038	1	-9.1197	9.1197	OK	19.4496	1.04338	3	409.32	98.6133	507.933	28.5693	1.92706	3	347.793	138.61	486.403	20.6362	19.6158	18.0968	29.579	30.2567	25.8723		SEC31A	90	432	SL	90;387;432	3	90;387;432	3	single exon skipping	chr4:82829059-82844385	0;297;342	ABP125;ABP130;HSPC275;HSPC334;NEDSOSB;SEC31A;SEC31L1	SEC31 homolog A, COPII coat complex component	NM_001077206;NM_001300744	NM_001077207;NM_001318120;NM_016211
SRSF3~1	0.0181852	0.871468	0.177776	1	-8.90592	8.90592	OK	35.3893	2.44298	3	73.9833	39.9667	113.95	44.2952	1.41722	3	66.8467	52.7733	119.62	38.0319	32.1406	35.9954	44.9778	42.322	45.5859		SRSF3	90	546	SL	90;546	2	90;546	2	single exon skipping	chr6:36598984-36601151	0;456	SFRS3;SRSF3;SRp20	serine and arginine rich splicing factor 3	NM_003017	NR_036610
U2AF1L5~1c	0.118703	0.871468	0.0769376	1	6.05515	6.05515	OK	66.2565	3.17473	3	133.393	264.217	397.61	60.2013	2.92326	3	156.29	238.18	394.47	70.1292	66.2873	62.3529	62.5262	61.9993	56.0784		U2AF1L5	119	119	S	90;119;186	3	90;119;186	3	mutually exclusive exon skipping	chr21:6487413-6495992	38;67;67;134	-;U2AF1L5	U2 small nuclear RNA auxiliary factor 1 like 5	NM_001320648	NM_001320646
PRMT2~1c	0.632117	0.976296	0.822391	1	-0.461104	0.461104	OK	94.0399	0.194103	3	10.4133	164.297	174.71	94.501	1.15901	3	10.79	183.62	194.41	93.9087	94.3143	93.8966	92.8815	95.0914	95.5299		PRMT2	90	705	S	90;262;266;399;705	5	90;399	2	multiple exon skipping	chr21:46649740-46664294	0;172;176;309;615	HRMT1L1;PRMT2	protein arginine methyltransferase 2	NM_001286678	NM_001535;NM_206962
HNRNPK~2	0.116614	0.871468	0.641869	1	-1.1166	1.1166	OK	56.9633	0.613839	3	429.547	568.74	998.287	58.0799	0.479126	3	376.017	520.673	896.69	57.8227	56.6398	56.4274	57.787	57.6972	58.7555		HNRNPK	90	150	SL	90;150	2	90;150	2	alternative 3-prime	chr9:83969381-83970161	0;60	AUKS;CSBP;HNRNPK;HNRPK;TUNP	heterogeneous nuclear ribonucleoprotein K	NM_001318186;NM_001318188;NM_031262	NM_001318187;NM_002140;NM_031263
PSPH~10a	0.392216	0.914108	0.219843	1	33.0824	33.0824	OK	38.8733	43.224	3	13.3567	2.45	15.8067	5.79087	2.52502	3	49.2767	2.46	51.7367	100	7.97078	8.64909	5.91133	2.63989	8.82138		PSPH	90	266	SL	90;266;314;380;428;560;567	7	90;266;314;380;428	5	alternative 5-prime	chr7:56034107-56051313	0;176;224;290;338;470;477	PSP;PSPH;PSPHD	phosphoserine phosphatase	NM_001370514	NM_001370506;NM_004577
CD151~3	0.427291	0.929918	0.55051	1	2.16828	2.16828	OK	38.7767	1.97472	3	264.697	167.573	432.27	36.6084	2.80566	3	218.123	125.64	343.763	36.6798	41.4225	38.2278	37.3977	39.5813	32.8462		CD151	90	152	SL	90;152	2	90;152	2	single exon skipping	chr11:833027-836062	0;62	CD151;GP27;MER2;PETA-3;RAPH;SFA1;TSPAN24	CD151 molecule (Raph blood group)	NM_139030	NM_004357
RPS14~2a	0.778994		0.874513	1	-0.194733	0.194733	OK	2.91274	0.42962	3	696.783	20.5467	717.33	3.10748	0.790375	3	674.37	21.2567	695.627	2.68827	3.51393	2.53603	2.2369	4.1499	2.93562		RPS14	90	307	S	90;301;307	3	90	1	alternative 5-prime	chr5:150447736-150449702	0;211;217	EMTB;RPS14;S14	ribosomal protein S14	NM_005617	NM_001025071
RPL36~1	0.426885	0.929597	0.731109	1	0.519982	0.519982	OK	3.76653	0.371203	3	539.53	20.8333	560.363	3.24655	0.711694	3	483.273	15.8567	499.13	3.43021	4.28376	3.58562	2.41858	4.15612	3.16494		RPL36	90	268	SL	90;268	2	90;268	2	intron retention	chr19:5690328-5690505	0;178	L36;RPL36	ribosomal protein L36	NM_033643	NM_015414
PSPH~12c	0.304	0.892307	0.137268	1	37.9886	37.9886	OK	44.9825	39.2149	3	13.3567	3.62333	16.98	6.99397	2.66991	3	49.2767	3.11333	52.39	100	11.4303	23.5172	6.29599	4.12935	10.5566		PSPH	93	266		90;93;266;269;317;383;431;563;570;633	10	317;383;431	3	alternative 5-prime and 3-prime	chr7:56034104-56051313	0;3;176;179;227;293;341;473;480;543	PSP;PSPH;PSPHD	phosphoserine phosphatase	NM_001370514	NM_001370504;NM_001370511;NM_001370516
SRRM1~3a	0.820356		1	1	0.936312	0.936312	OK	13.9149	3.62215	3	78.8467	12.5833	91.43	12.9786	4.08094	3	63.9167	9.37667	73.2933	10.747	12.0127	18.985	8.23024	12.5118	18.1937		SRRM1	90	1870	S	90;220;1870;2159	4	90;220	2	alternative 3-prime	chr1:24646790-24648858	0;130;1780;2069	160-KD;POP101;SRM160;SRRM1	serine and arginine repetitive matrix 1	NM_001303448;NM_001303449;NM_001366569;NM_001366575;NM_001366576;NM_001366577;NM_001366581;NM_001366582;NM_001366588;NM_001366589;NM_001366592;NM_001366595;NM_001366596;NM_001366597;NM_005839;NR_159380;NR_159382;NR_159384;NR_159386;NR_159390	NM_001366565;NM_001366567;NM_001366570;NM_001366571;NM_001366572;NM_001366586;NM_001366590;NM_001366591;NM_001366593;NM_001366594;NM_001366598;NR_159379;NR_159385;NR_159388;NR_159389;NR_159391
AMZ2~2g	0.395843	0.914872	0.0113519	1	32.8608	32.8608	OK	48.8355	40.858	3	2.77	4.33	7.1	15.9747	15.9747	2	14.86	1.77	16.63	46.5066	0	100	31.9495		0		AMZ2	90	94		90;94;102;106;118;122;146;152;193;198;675	11	675	1	alternative 3-prime	chr17:68248059-68248643	0;4;12;16;28;32;56;62;103;108;585	-;AMZ2	archaelysin family metallopeptidase 2	NM_001033572;NM_001346482	NM_001033571
CIRBP~1	0.585887	0.96643	0.510826	1	2.86852	2.86852	OK	19.0158	4.65158	3	186.06	42.58	228.64	16.1473	5.03219	3	149.917	28.11	178.027	13.7032	18.3123	25.0319	9.73723	16.675	22.0296		CIRBP	90	465	SL	90;465	2	90;465	2	intron retention	chr19:1272052-1272426	0;375	CIRBP;CIRP	cold inducible RNA binding protein	NM_001280	NM_001300829;NR_023312;NR_023313
CLK1~3	0.97871		1	1	0.51433	0.51433	OK	56.4027	16.5598	3	13.8533	21.7433	35.5967	55.8884	19.4949	3	10.17	16.2	26.37	33.0538	66.5074	69.6469	28.904	64.4856	74.2755		CLK1	90	1112	S	90;1112	2	90	1	intron retention	chr2:200860216-200861237	0;1022	CLK;CLK/STY;CLK1;STY	CDC like kinase 1	NM_001162407;NM_004071	NR_027856
CLK1~2	0.97871		1	1	0.51433	0.51433	OK	56.4027	16.5598	3	13.8533	21.7433	35.5967	55.8884	19.4949	3	10.17	16.2	26.37	33.0538	66.5074	69.6469	28.904	64.4856	74.2755		CLK1	90	468	SL	90;468	2	90;468	2	intron retention	chr2:200859747-200860124	0;378	CLK;CLK/STY;CLK1;STY	CDC like kinase 1	NM_001162407;NM_004071	NR_027856
MYL12A~2a	0.326407	0.893262	0.0359941	1	-3.86874	3.86874	OK	35.496	1.02146	3	1038.5	574.427	1612.92	39.3648	4.25519	3	1080.31	694.287	1774.59	35.2503	36.8517	34.3861	36.477	45.3809	36.2364		MYL12A	90	412	SL	90;412;495	3	90;412;495	3	alternative 5-prime	chr18:3247588-3253232	0;322;405	HEL-S-24;MLC-2B;MLCB;MRCL3;MRLC3;MYL12A;MYL2B	myosin light chain 12A	NM_001303048	NM_006471
EHBP1~4	0.0342297	0.871468	0.0448622	1	12.6242	12.6242	OK	31.1408	3.74936	3	94.2867	42.0633	136.35	18.5166	0.992518	3	75.5267	17.3167	92.8433	36.4409	28.3552	28.6263	18.7732	17.1932	19.5834		EHBP1	90	198	SL	90;198	2	90;198	2	single exon skipping	chr2:62979336-62990715	0;108	EHBP1;HPC12;NACSIN	EH domain binding protein 1	NM_001142615;NM_001142616;NM_001354217;NM_001354218;NM_001354219;NM_001354220;NM_001354222	NM_001142614;NM_001354212;NM_001354213;NM_001354214;NM_001354215;NM_001354216;NM_001354221;NM_015252
ENPP2~3	0.721869	0.994741	0.901373	1	1.1862	1.1862	OK	50.3805	2.78567	3	145.3	143.727	289.027	49.1943	3.37985	3	41.5067	42.75	84.2567	48.2032	54.3125	48.6259	47.961	45.8116	53.8102		ENPP2	90	246	SL	90;246	2	90;246	2	single exon skipping	chr8:119593861-119600677	0;156	ATX;ATX-X;AUTOTAXIN;ENPP2;LysoPLD;NPP2;PD-IALPHA;PDNP2	ectonucleotide pyrophosphatase/phosphodiesterase 2	NM_001040092;NM_001130863;NM_001330600	NM_006209
APLP2~9	0.0500912	0.871468	0.567966	1	2.02506	2.02506	OK	11.8149	0.484389	3	333.127	44.2833	377.41	9.78989	0.80922	3	165.49	18.1033	183.593	11.3809	12.4909	11.573	10.1384	8.67162	10.5596		APLP2	90	258	SL	90;258	2	90;258	2	single exon skipping	chr11:130122514-130126699	0;168	APLP-2;APLP2;APPH;APPL2;CDEBP	amyloid beta precursor like protein 2	NM_001142277;NM_001328682;NM_001328685;NR_024515;NR_024516	NM_001142276;NM_001243299;NM_001328684;NM_001328686;NM_001642
MCM7~1	0.866996		1	1	-0.687267	0.687267	OK	18.5734	4.07851	3	42.5	9.82667	52.3267	19.2607	3.59893	3	28.2267	6.45333	34.68	23.8681	13.9446	17.9075	20.5013	14.3655	22.9152		MCM7	90	165	SL	90;165	2	90;165	2	intron retention	chr7:100099204-100099278	0;75	CDC47;MCM2;MCM7;P1.1-MCM3;P1CDC47;P85MCM;PNAS146;PPP1R104	minichromosome maintenance complex component 7	NM_005916	NM_001278595;NM_182776
ABI1~11	0.278781	0.881143	0.728982	1	-4.21816	4.21816	OK	40.1971	3.65379	3	41.9233	28.36	70.2833	44.4153	3.01709	3	37.8267	30.1367	67.9633	36.735	38.6061	45.2501	44.9963	40.464	47.7855		ABI1	90	105	SL	90;105	2	90;105	2	single exon skipping	chr10:26770346-26777064	0;15	ABI-1;ABI1;ABLBP4;E3B1;NAP1BP;SSH3BP;SSH3BP1	abl interactor 1	NM_001012752;NM_001178121;NM_001178124;NM_001348030	NM_001012750;NM_001012751;NM_001178116;NM_001178119;NM_001178120;NM_001178122;NM_001178123;NM_001348029;NM_001348031;NM_001348032;NM_001348033;NM_001348034;NM_005470;NR_145410
RPL6~1a	0.334001	0.89692	0.481728	1	-0.830544	0.830544	OK	3.58889	0.494044	3	661.723	24.3833	686.107	4.41943	0.902315	3	624.683	28.49	653.173	3.13304	4.27536	3.35826	4.38586	5.54094	3.33149		RPL6	90	266	S	90;266;271	3	90	1	alternative 5-prime	chr12:112408657-112409586	0;176;181	L6;RPL6;SHUJUN-2;TAXREB107;TXREB1	ribosomal protein L6	NM_000970	NM_001024662
MRPL33~1	0.025924	0.871468	0.148767	1	8.8647	8.8647	OK	43.3993	1.61481	3	69.06	53.0367	122.097	34.5346	2.76259	3	79.7433	41.96	121.703	45.5265	41.6163	43.055	36.2135	30.64	36.7502		MRPL33	90	197	SL	90;197	2	90;197	2	single exon skipping	chr2:27772693-27779432	0;107	C2orf1;L33mt;MRP-L33;MRPL33;RPL33L	mitochondrial ribosomal protein L33	NM_145330	NM_004891
TBC1D25~6d			1	1	0	0	LOW	100	0	3	0	9.53	9.53	100	0	3	0	8.39	8.39	100	100	100	100	100	100		TBC1D25	90	377	L	90;94;222;249;377;448;579	7	222;249;377;448;579	5	exon skipping and alternative 3-prime or 5-prime	chrX:48541439-48559157	0;4;132;159;287;358;489	MG81;OATL1;TBC1D25	TBC1 domain family member 25	NR_145497	NM_001348262;NM_001348263;NM_002536
CRKL~1	0.023625	0.871468	1	1	0.288226	0.288226	OK	99.4141	0.0693147	3	0.51	86.6867	87.1967	99.1259	0.0147647	3	0.61	69.13	69.74	99.3172	99.45	99.4752	99.1398	99.1054	99.1324		CRKL	90	2030	S	90;2030	2	90	1	intron retention	chr22:20951266-20953205	0;1940	-;CRKL	CRK like proto-oncogene, adaptor protein	NR_156180	NM_005207
LOC101927151~2		0.871468	1	1	-6.75364	6.75364	LOW	75.7576	0	1	0.72	2.25	2.97	82.5112	0	1	0.39	1.84	2.23			75.7576			82.5112		LOC101927151	90	513	SL	90;513	2	90;513	2	single exon skipping	chr19:27794123-27805604	0;423	-;LOC101927151	uncharacterized LOC101927151	NR_110690	NR_110687
RTN3~1b	0.844101		1	1	0.900531	0.900531	LOW	96.4519	5.01775	3	0.126667	3.66333	3.79	95.5514	3.31152	3	0.173333	3.46667	3.64	100	89.3557	100	100	94.5946	92.0596		RTN3	99	296	SL	99;157;296	3	99;157;296	3	mutually exclusive exon skipping	chr11:63750199-63758155	59;117;256	ASYIP;HAP;NSPL2;NSPLII;RTN3;RTN3-A1	reticulon 3	NM_001265591	NM_201430
PSMB8-AS1~1d		0.871468	1	1		0	LOW	48.0176	0	1	1.18	1.09	2.27			0						48.0176					PSMB8-AS1	90	178	SL	90;151;178;316	4	90;151;178;316	4	alternative 3-prime	chr6:32844275-32845417	0;61;88;226	PSMB8-AS1;TAP1-AS1;TAPSAR1	PSMB8 antisense RNA 1 (head to head)	NR_037176	NR_037174
ERAL1~1	0.888318		1	1	-0.0112143	0.0112143	OK	99.9418	0.0822611	3	0.0566667	100.51	100.567	99.953	0.0664017	3	0.0466667	98.0733	98.12	100	100	99.8255	99.8591	100	100		ERAL1	90	281	SL	90;281	2	90;281	2	alternative 5-prime	chr17:28858634-28858963	0;191	CEGA;ERA;ERA-W;ERAL1;ERAL1A;ERAL1B;H-ERA;HERA-A;HERA-B;PRLTS6	Era like 12S mitochondrial rRNA chaperone 1	NR_134328	NM_001317985;NM_005702
RACGAP1~5f		0.871468	1	1		0	LOW			0				41.841	0	1	1.39	1	2.39					41.841			RACGAP1	90	245	S	90;175;179;204;245;249;253;358;369	9	90;204	2	exon skipping and alternative 3-prime or 5-prime	chr12:50006637-50025397	0;85;89;114;155;159;159;163;268;279	CYK4;HsCYK-4;ID-GAP;MgcRacGAP;RACGAP1	Rac GTPase activating protein 1	NM_001320005	NM_001320001
KMT5B~4b	0.576431	0.965615	1	1	0.497799	0.497799	OK	99.2915	0.501933	3	0.103333	14.4067	14.51	98.7937	1.00588	3	0.17	13.5433	13.7133	98.975	100	98.8995	100	98.8435	97.5376		KMT5B	90	159	SL	90;159;227;237;306;520;821	7	90;159;306;520	4	single exon skipping	chr11:68175184-68185780	0;69;137;147;216;430;731	CGI-85;CGI85;KMT5B;MRD51;SUV420H1	lysine methyltransferase 5B	NM_001300909	NM_001300908;NM_001363566;NM_001369425;NM_001369426;NM_001369427;NM_016028;NM_017635;NR_161378;NR_161379
EZH2~2	0.0864955	0.871468	1	1	3.21989	3.21989	LOW	5.32264	0.628486	3	7.37333	0.413333	7.78667	2.10275	1.57584	3	7.85	0.176667	8.02667	6.20872	4.81928	4.93992	0	3.79347	2.51479		EZH2	90	105	SL	90;105	2	90;105	2	alternative 5-prime	chr7:148819688-148826468	0;15	ENX-1;ENX1;EZH2;EZH2b;KMT6;KMT6A;WVS;WVS2	enhancer of zeste 2 polycomb repressive complex 2 subunit	NM_001203247;NM_001203248;NM_001203249;NM_152998	NM_004456
ZNF28~2e	0.507757	0.951345	1	1	-6.70078	6.70078	LOW	7.2373	5.11798	3	2.71667	0.2	2.91667	13.9381	11.4101	3	2.67	0.473333	3.14333	10.9375	0	10.7744	0	13.8655	27.9487		ZNF28	90	208	S	90;208;217;335;464;582	6	90;335;464;582	4	single exon skipping	chr19:52801703-52817943	0;118;127;245;374;492	KOX24;ZNF28	zinc finger protein 28	NM_001369762	NM_001369763
SNW1~1	0.512805	0.952241	1	1	0.412391	0.412391	OK	1.81952	0.716628	3	129.24	2.42333	131.663	1.40713	0.295793	3	115.153	1.64667	116.8	2.80026	1.55039	1.10791	1.82278	1.24007	1.15853		SNW1	90	170	SL	90;170	2	90;170	2	intron retention	chr14:77718287-77718366	0;80	Bx42;FUN20;NCOA-62;PRPF45;Prp45;SKIIP;SKIP;SKIP1;SNW1	SNW domain containing 1	NM_012245	NM_001318844
RIC8B~5a	0.200442	0.871468	1	1	-2.24823	2.24823	OK	95.5921	1.0507	3	0.56	12.1667	12.7267	97.8404	1.69811	3	0.246667	11.4767	11.7233	94.1693	95.9325	96.6746	95.851	97.6701	100		RIC8B	90	138	S	90;133;138;231;240	5	90	1	single exon skipping	chr12:106774830-106814695	0;43;48;141;150	RIC8;RIC8B;hSyn	RIC8 guanine nucleotide exchange factor B	NM_001330146;NM_001351363	NM_001330145;NM_001330147;NM_018157;NR_147131;NR_147132;NR_147133;NR_147134;NR_147135;NR_147136;NR_147137;NR_147138;NR_147139
RNF216P1~3b	0.0569207	0.871468	0.481884	1	-11.5731	11.5731	OK	82.4987	4.01005	3	2.43	11.4333	13.8633	94.0718	4.6319	3	0.746667	11.1267	11.8733	77.2796	83.187	87.0296	100	88.6944	93.5211		RNF216P1	90	378	SL	90;205;378	3	90;205;378	3	multiple exon skipping	chr7:4985076-4996609	0;115;288	RNF216L;RNF216P1;hCG2040556	ring finger protein 216 pseudogene 1	NR_023385	NR_023384
FBXL12~2b	0.00112008	0.871468	0.0808081	1	52.9625	52.9625	LOW	59.9981	6.58984	3	3.39333	5.17333	8.56667	7.03564	5.09272	3	4.50667	0.44	4.94667	56.7376	69.1892	54.0676	11.8871	9.21986	0		FBXL12	90	207	SL	90;163;207	3	90;163;207	3	multiple exon skipping	chr19:9811718-9818727	0;73;117	FBXL12;Fbl12	F-box and leucine rich repeat protein 12	NM_001316941	NM_001316938
CCNY~2	0.42265	0.927872	1	1	-0.677966	0.677966	LOW	99.322	0.958789	3	0.04	6.02	6.06	100	0	3	0	5.70667	5.70667	97.9661	100	100	100	100	100		CCNY	90	227	SL	90;227	2	90;227	2	multiple exon skipping	chr10:35501536-35529972	0;137	C10orf9;CBCP1;CCNX;CCNY;CFP1	cyclin Y	NM_001282854	NM_001282852;NM_001282853;NM_145012;NM_181698
CALM3~4	0.341851	0.899126	1	1	0.0639948	0.0639948	OK	99.9847	0.0215814	3	0.0766667	487.257	487.333	99.9207	0.0731982	3	0.27	321.45	321.72	99.9542	100	100	99.8234	100	99.9388		CALM3	90	92		90;92	2		0	alternative 3-prime	chr19:46605858-46608198	0;2	CALM;CALM3;CAM1;CAM2;CAMB;CPVT6;CaM;CaMIII;HEL-S-72;LQT16;PHKD;PHKD3	calmodulin 3	NM_001329924	NM_001329921;NM_001329922;NM_001329923;NM_005184
LETMD1~22h		0.871468	1	1	2.36461	2.36461	LOW	17.6587	0	1	4.15	0.89	5.04	15.2941	0	1	2.88	0.52	3.4			17.6587			15.2941		LETMD1	147	481	S	147;192;249;294;436;481;530;680;705	9	147;192;249;294;680	5	exon skipping and alternative 3-prime or 5-prime	chr12:51048372-51056349	107;152;209;254;396;441;490;640;665	1110019O13Rik;HCCR;HCCR-1;HCCR-2;HCCR1;HCCR2;HCRR-2;LETMD1;SLC55A3	LETM1 domain containing 1	NR_147102;NR_147117	NR_147106
FAAP20~1b	0.662736	0.982561	1	1	-0.389476	0.389476	OK	3.66026	0.599844	3	72.9867	2.81333	75.8	4.04974	0.984851	3	83.2067	3.46	86.6667	3.99912	4.16433	2.81733	2.65844	4.68948	4.80129		FAAP20	90	221	SL	90;221;419	3	90;221;419	3	single exon skipping	chr1:2189782-2193638	0;131;329	C1orf86;FAAP20;FP7162	FA core complex associated protein 20	NM_001256947;NM_001282670;NM_001282672;NM_182533	NM_001282671
LMBR1~5b			1	1	0	0	LOW	0	0	3	5.36667	0	5.36667	0	0	3	6.02333	0	6.02333	0	0	0	0	0	0		LMBR1	90	208	S	90;188;208	3	90	1	single exon skipping	chr7:156833793-156836812	0;98;118	ACHP;C7orf2;DIF14;LMBR1;LSS;PPD2;THYP;TPT;ZRS	limb development membrane protein 1	NM_001350953;NM_001350954;NM_001350956;NM_001350958;NM_001363409;NM_001363410;NM_022458;NR_146958;NR_146959	NM_001363413
CTNND1~4c		0.871468	1	1	1.37388	1.37388	LOW	80.8515	13.4565	3	0.446667	1.94	2.38667	79.4776	0	1	0.55	2.13	2.68	91.129	89.5833	61.8421		79.4776			CTNND1	90	141	SL	90;141;440;549	4	90;141;440;549	4	alternative 5-prime	chr11:57762069-57794009	0;51;350;459	BCDS2;CAS;CTNND;CTNND1;P120CAS;P120CTN;p120;p120(CAS);p120(CTN)	catenin delta 1	NM_001206890	NM_001085467
RABEP1~2	0.841078		1	1	-0.210071	0.210071	OK	98.6891	0.511752	3	0.37	27.91	28.28	98.8991	1.24417	3	0.276667	25.05	25.3267	99.0717	97.9657	99.0298	100	99.5374	97.16		RABEP1	90	189	SL	90;189	2	90;189	2	single exon skipping	chr17:5378233-5381388	0;99	RAB5EP;RABEP1;RABPT5	rabaptin, RAB GTPase binding effector protein 1	NM_001083585	NM_001291581;NM_004703
GSAP~5		0.871468	1	1		0	LOW	0	0	1	2.3	0	2.3			0						0					GSAP	90	144	SL	90;144	2	90;144	2	alternative 3-prime	chr7:77353642-77355212	0;54	GSAP;PION	gamma-secretase activating protein	NM_001350897;NM_001350898;NM_001350899;NM_001350900;NM_001350901;NM_017439;NR_146937;NR_146938	NM_001350896
AP2A1~1	0.399789	0.916322	1	1	0.210722	0.210722	OK	0.556314	0.152619	3	58.1267	0.326667	58.4533	0.345592	0.266597	3	60.3267	0.2	60.5267	0.762169	0.509574	0.397201	0.648907	0	0.38787		AP2A1	90	156	SL	90;156	2	90;156	2	single exon skipping	chr19:49802142-49802948	0;66	ADTAA;AP2-ALPHA;AP2A1;CLAPA1	adaptor related protein complex 2 subunit alpha 1	NM_130787	NM_014203
NR1D2~1	0.146111	0.871468	1	1	3.16153	3.16153	LOW	5.89776	1.06222	3	8.19667	0.503333	8.7	2.73623	2.03465	3	7.47333	0.196667	7.67	6.63842	6.65927	4.3956	5.613	1.35135	1.24434		NR1D2	90	197	SL	90;197	2	90;197	2	single exon skipping	chr3:23962606-23964976	0;107	BD73;EAR-1R;NR1D2;REVERBB;REVERBbeta;RVR	nuclear receptor subfamily 1 group D member 2	NM_001145425;NM_005126	NR_110524
RIPK1~4	0.115567	0.871468	1	1	1.54043	1.54043	OK	3.61645	0.341024	3	11.9367	0.443333	12.38	2.07602	0.87056	3	10.8133	0.233333	11.0467	3.18119	3.65419	4.01396	2.8357	2.53521	0.857143		RIPK1	90	204	SL	90;204	2	90;204	2	single exon skipping	chr6:3081117-3083084	0;114	AIEFL;IMD57;RIP;RIP-1;RIP1;RIPK1	receptor interacting serine/threonine kinase 1	NM_001354930;NM_003804	NM_001317061;NM_001354932;NM_001354933;NM_001354934
TWNK~5	0.156524	0.871468	1	1	1.13855	1.13855	LOW	1.67618	0.390295	3	6.23333	0.103333	6.33667	0.537634	0.76033	3	5.87667	0.03	5.90667	1.33333	1.473	2.22222	0	0	1.6129		TWNK	90	210	SL	90;210	2	90;210	2	alternative 5-prime	chr10:100990544-100990868	0;120	ATXN8;C10orf2;IOSCA;MTDPS7;PEO;PEO1;PEOA3;PRLTS5;SANDO;SCA8;TWINL;TWNK	twinkle mtDNA helicase	NM_001163812;NM_001163813;NM_001163814;NM_001368275;NM_021830;NR_160740;NR_160741	NR_160738;NR_160739;NR_160742
TCEAL9~3	0.535164	0.957375	0.818124	1	1.15674	1.15674	OK	80.0727	1.632	3	49.3733	199.337	248.71	78.9159	1.77669	3	45.9333	173.217	219.15	77.8106	81.6005	80.8069	77.5451	77.7778	81.425		TCEAL9	90	169	SL	90;169	2	90;169	2	single exon skipping	chrX:103356607-103357614	0;79	TCEAL9;WBP5;WEX6	transcription elongation factor A like 9	NM_001006613	NM_016303
NUDT9~2	0.0514562	0.871468	0.217735	1	-4.57956	4.57956	OK	93.1001	1.69689	3	2.22667	30.1833	32.41	97.6796	0.535872	3	0.86	36.6	37.46	90.7125	94.5027	94.0851	97.083	97.5733	98.3826		NUDT9	90	427	SL	90;427	2	90;427	2	alternative 5-prime	chr4:87422676-87434980	0;337	NUDT10;NUDT9	nudix hydrolase 9	NM_198038	NM_001248011;NM_024047
GSN~13d	0.219725	0.871468	1	1	-8.02723	8.02723	OK	91.9728	6.4343	3	2.18	20.9933	23.1733	100	0	3	0	10.8667	10.8667	84.248	91.6703	100	100	100	100		GSN	161	175		90;152;161;175;287;388;512	7	90;287;388;512	4	exon skipping and alternative 3-prime or 5-prime	chr9:121268220-121301970	8;70;79;93;205;306;430	ADF;AGEL;GSN	gelsolin	NM_001353067	NM_001353057
PKM~1d	0.049065	0.871468	0.691262	1	0.0333098	0.0333098	OK	0.148963	0.0126536	3	2801.27	4.18667	2805.45	0.115654	0.00532281	3	2461.86	2.83667	2464.7	0.154143	0.161208	0.13154	0.118699	0.108169	0.120092		PKM	90	306	S	90;207;306;310;427	5	90;207;427	3	alternative 5-prime	chr15:72219111-72231115	0;117;216;220;337	CTHBP;HEL-S-30;OIP3;PK3;PKM;PKM2;TCB;THBP1;p58	pyruvate kinase M1/2	NM_001206797;NM_002654;NM_182471	NM_182470
ABHD18~6	0.752448		1	1	-2.07208	2.07208	LOW	90.3539	6.72214	3	0.496667	4.21	4.70667	92.4259	5.43949	3	0.373333	4.38	4.75333	98.5207	82.0565	90.4844	100	87.4739	89.8039		ABHD18	90	192	SL	90;192	2	90;192	2	single exon skipping	chr4:128020170-128028474	0;102	ABHD18;C4orf29	abhydrolase domain containing 18	NM_001039717;NM_001366037;NM_001366039;NM_001366041;NM_001366048	NM_001319305;NM_001319306;NM_001319307;NM_001358451;NM_001358454;NM_001366038;NM_001366040;NM_001366042;NM_001366043;NM_001366044;NM_001366045;NM_001366046;NM_001366047;NM_025097
CSMD2~2	0.177149	0.871468	1	1	4.80165	4.80165	LOW	79.1545	1.91174	3	1.61333	6.09333	7.70667	74.3529	3.41678	3	1.37	3.96	5.33	76.898	78.9931	81.5725	78.8054	73.7523	70.5009		CSMD2	90	165	SL	90;165	2	90;165	2	alternative 3-prime	chr1:33567767-33569373	0;75	CSMD2;dJ1007G16.1;dJ1007G16.2;dJ947L8.1	CUB and Sushi multiple domains 2	NM_052896	NM_001281956
KLHL24~1o		0.871468	1	1	-21.3953	21.3953	LOW	78.6047	0	1	0.46	1.69	2.15	100	0	1	0	2.23	2.23			78.6047		100			KLHL24	125	153	L	90;125;136;153;181;188;199;227;244;290;1989	11	90;153;290	3	exon skipping and alternative 3-prime or 5-prime	chr3:183635748-183650295	0;35;46;63;91;98;109;137;154;200;1899	DRE1;EBSSH;KLHL24;KRIP6	kelch like family member 24	NM_001349421	NM_001349416;NM_001349425
SULF1~2	0.852804		1	1	0.0239166	0.0239166	OK	0.134996	0.124515	3	35.9033	0.04	35.9433	0.11108	0.117066	3	55	0.0733333	55.0733	0.300413	0.104575	0	0.272934	0	0.0603045		SULF1	90	265	SL	90;265	2	90;265	2	single exon skipping	chr8:69640842-69658504	0;175	SULF-1;SULF1	sulfatase 1	NM_001128204;NM_001128205;NM_001128206;NM_015170;NR_156414;NR_156415	NR_132437
ARHGEF7~4b	0.216337	0.871468	0.768911	1	-3.88843	3.88843	OK	78.8338	1.66943	3	8.39333	31.0733	39.4667	82.7222	3.12039	3	6.95333	33.3967	40.35	81.1733	77.9392	77.389	85.5705	84.2172	78.3791		ARHGEF7	90	306	S	90;221;284;306;318;369	6	90;221;369	3	multiple exon skipping	chr13:111153992-111217678	0;131;194;216;228;279	ARHGEF7;BETA-PIX;COOL-1;COOL1;Nbla10314;P50;P50BP;P85;P85COOL1;P85SPR;PAK3;PIXB	Rho guanine nucleotide exchange factor 7	NM_001320851;NM_001330598;NM_001354047;NM_001354053;NM_001354056	NM_001320852;NM_001330597;NM_001354046;NM_001354048;NM_001354049;NM_001354051;NM_001354052;NM_001354054;NM_001354060;NM_003899;NM_145735
AURKA~1q	0.330376	0.895169	1	1	18.9733	18.9733	LOW	72.6728	19.8195	3	1.66333	3.24	4.90333	53.6994	13.0456	3	2.34333	2.33333	4.67667	100	53.6116	64.4068	71.9048	47.1861	42.0074		AURKA	104	200	S	90;104;188;200;214;298;315;425;523	9	90;104;425;523	4	exon skipping and alternative 3-prime or 5-prime	chr20:56388203-56392167	0;14;98;110;124;208;225;335;433	AIK;ARK1;AURA;AURKA;BTAK;PPP1R47;STK15;STK6;STK7	aurora kinase A	NM_198435	NM_198436
NLGN1~3b		0.871468	1	1		0	LOW	52.3148	0	1	1.03	1.13	2.16			0					52.3148						NLGN1	150	150	S	90;150	2	90;150	2	mutually exclusive exon skipping	chr3:173605092-173807679	0;60;60	NL1;NLGN1	neuroligin 1	NM_001365923;NM_001365927	NM_001365924;NM_001365925;NM_001365926;NM_001365928
MELK~10	0.523873	0.95535	1	1	1.70075	1.70075	OK	7.90916	2.30397	3	13.6033	1.05	14.6533	6.20841	2.56058	3	13.4533	0.903333	14.3567	10.9769	5.42453	7.32601	9.64841	5.46807	3.50877		MELK	90	213	SL	90;213	2	90;213	2	single exon skipping	chr9:36599487-36607574	0;123	HPK38;MELK	maternal embryonic leucine zipper kinase	NM_001256685;NM_001256687;NM_001256688;NM_001256689;NM_001256690;NM_001256691;NM_001256692;NM_014791	NR_046337
NAA38~1	0.171411	0.871468	0.527586	1	3.64276	3.64276	OK	14.2614	2.5292	3	42.7467	7.06	49.8067	10.6186	0.706933	3	41.6667	4.95	46.6167	10.7143	16.4336	15.6361	10.8458	9.66184	11.3482		NAA38	90	274	SL	90;274	2	90;274	2	intron retention	chr17:7857199-7857382	0;184	LSMD1;MAK31;NAA38;PFAAP2	N-alpha-acetyltransferase 38, NatC auxiliary subunit	NM_001320924;NM_001320925	NM_032356
NDUFAF6~3c	0.514045	0.952407	1	1	0.643558	0.643558	LOW	1.02567	1.14811	3	8.70333	0.09	8.79333	0.382109	0.273014	3	9.15	0.0366667	9.18667	2.62857	0	0.44843	0.52521	0.621118	0		NDUFAF6	90	312	S	90;214;283;312	4	90;214	2	single exon skipping	chr8:95035577-95041569	0;124;193;222	C8orf38;FRTS5;MC1DN17;NDUFAF6	NADH:ubiquinone oxidoreductase complex assembly factor 6	NM_001330582;NM_001354514;NM_001354515;NM_001354516;NM_001354517;NM_001354518;NM_001354519;NM_001354521;NM_001354534;NM_152416;NR_148910;NR_148911;NR_148912;NR_148913	NM_001354527;NM_001354531
SLC50A1~11	0.304243	0.892307	1	1	0.552745	0.552745	OK	99.5219	0.339247	3	0.15	32.8467	32.9967	98.9692	0.548384	3	0.393333	38.8	39.1933	99.3176	99.2481	100	98.6914	98.481	99.7351		SLC50A1	90	108	SL	90;108	2	90;108	2	alternative 3-prime	chr1:155136952-155137578	0;18	HsSWEET1;RAG1AP1;SCP;SLC50A1;SWEET1;slv	solute carrier family 50 member 1	NM_001287591	NM_001287586;NM_001287587;NM_018845
SORBS1~12		0.871468	1	1		0	LOW			0				82.3276	0	1	0.41	1.91	2.32					82.3276			SORBS1	90	297	SL	90;297	2	90;297	2	alternative 3-prime	chr10:95414656-95421960	0;207	CAP;FLAF2;R85FL;SH3D5;SH3P12;SORB1;SORBS1	sorbin and SH3 domain containing 1	NM_001034956	NM_001034954;NM_001034955;NM_001290294;NM_001290296;NM_015385
STYXL1~7b	0.266682	0.878853	0.81131	1	2.53089	2.53089	OK	81.9456	1.33222	3	9.20333	41.9	51.1033	79.4147	2.30876	3	12.25	47.2	59.45	80.3898	81.8033	83.6437	80.262	76.2603	81.7219		STYXL1	90	378	SL	90;232;378	3	90;232;378	3	multiple exon skipping	chr7:76005405-76028641	0;142;288	DUSP24;MK-STYX;MKSTYX;STYXL1	serine/threonine/tyrosine interacting like 1	NM_001317787;NM_001317788	NM_001317785;NM_001317786;NM_016086;NR_134487
STPG1~2b	0.293939	0.890341	1	1	4.47455	4.47455	LOW	74.3333	3.04418	3	2.61667	7.63333	10.25	69.8587	4.1789	3	2.43667	5.47667	7.91333	78.5171	71.3626	73.1201	70.6235	74.5514	64.4013		STPG1	90	209	SL	90;209;353	3	90;209;353	3	single exon skipping	chr1:24384004-24401318	0;119;263	C1orf201;MAPO2;STPG1	sperm tail PG-rich repeat containing 1	NM_178122	NM_001199012;NM_001199013
MTMR2~1b	0.0493443	0.871468	0.589399	1	6.0033	6.0033	OK	22.6625	2.33451	3	31.3667	9.42667	40.7933	16.6592	1.12445	3	41.86	8.31333	50.1733	19.9878	25.6759	22.3238	17.9979	15.2466	16.7331		MTMR2	90	213	SL	90;213;286	3	90;213;286	3	single exon skipping	chr11:95865677-95888155	0;123;196	CMT4B;CMT4B1;MTMR2	myotubularin related protein 2	NM_016156;NM_201281	NM_201278
PER3~3	0.567594	0.964093	1	1	6.59078	6.59078	LOW	53.0178	9.25824	3	2.64667	2.98667	5.63333	46.427	11.6946	3	4.04333	3.44667	7.49	40.5505	55.7878	62.7151	42.4702	34.4985	62.3123		PER3	90	93		90;93	2		0	alternative 3-prime	chr1:7827816-7829836	0;3	FASPS3;GIG13;PER3	period circadian regulator 3	NM_001289861;NM_001289863;NM_001289864;NM_016831	NM_001289862
TTF1~1	0.232617	0.871468	1	1	-5.00416	5.00416	OK	87.5565	4.0926	3	1.38	9.91333	11.2933	92.5607	2.69047	3	0.713333	8.79	9.50333	92.1519	82.2115	88.3061	96.3536	90.4028	90.9256		TTF1	90	97		90;97	2		0	alternative 5-prime	chr9:132388229-132390603	0;7	TTF-1;TTF-I;TTF1	transcription termination factor 1	NR_134525	NM_001205296;NM_007344
NRM~2b	0.49349	0.945138	1	1	-16.9944	16.9944	LOW	42.9979	24.0717	3	2.64	2.58	5.22	59.9923	20.8825	3	1.19333	1.92333	3.11667	9.45946	54.712	64.8221	89.4737	43.75	46.7532		NRM	90	289	S	90;112;267;285;289	5	90;112	2	exon skipping and alternative 3-prime or 5-prime	chr6:30688943-30690046	0;22;177;195;199	NRM;NRM29	nurim	NM_001270709;NR_073072	NR_073065
MFF~2b		0.871468	1	1	-11.0741	11.0741	LOW	17.2784	7.04866	3	2.02333	0.426667	2.45	28.3525	0	1	1.87	0.74	2.61	25.8621	8.59729	17.3759	28.3525				MFF	165	249	L	90;150;165;192;249;309;384	7	90;192;249;309;384	5	mutually exclusive exon skipping	chr2:227340381-227355676	0;60;75;102;159;219;294	C2orf33;EMPF2;GL004;MFF	mitochondrial fission factor	NM_001277063	NM_001277067
ASNS~2c	0.0456652	0.871468	1	1	-0.382072	0.382072	OK	99.3818	0.147584	3	0.116667	20.4933	20.61	99.7639	0.0937653	3	0.14	61.9233	62.0633	99.1736	99.4741	99.4978	99.8702	99.7794	99.6421		ASNS	90	398	SL	90;324;398;676	4	90;324;398;676	4	multiple exon skipping	chr7:97864497-97872350	0;234;308;586	ASNS;ASNSD;TS11	asparagine synthetase (glutamine-hydrolyzing)	NM_001178076	NM_001352496;NM_001673
METTL26~6	0.175044	0.871468	0.691535	1	-3.23278	3.23278	OK	17.9015	1.64681	3	85.2767	18.24	103.517	21.1343	2.18149	3	55.3067	14.6433	69.95	15.5896	18.8138	19.3011	18.2229	21.7062	23.4738		METTL26	90	197	SL	90;197	2	90;197	2	alternative 3-prime	chr16:634957-635280	0;107	C16orf13;JFP2;METTL26	methyltransferase like 26	NM_032366;NR_109977	NR_109976;NR_109978
CCDC91~5	0.597233	0.970273	1	1	1.63776	1.63776	LOW	8.0073	3.10579	3	4.85667	0.403333	5.26	6.36953	2.56719	3	4.33	0.306667	4.63667	4.30464	7.8125	11.9048	8.03213	2.74314	8.33333		CCDC91	90	204	SL	90;204	2	90;204	2	single exon skipping	chr12:28190642-28225794	0;114	CCDC91;HSD8;p56	coiled-coil domain containing 91	NM_001352081;NM_001352082	NM_001352086
BCAP29~14a			1	1	0	0	OK	0	0	3	83.9667	0	83.9667	0	0	3	57.2833	0	57.2833	0	0	0	0	0	0		BCAP29	90	155	SL	90;155;203	3	90;155;203	3	alternative 5-prime	chr7:107580302-107580758	0;65;113	BAP29;BCAP29	B cell receptor associated protein 29	NM_001008405;NM_001363482;NM_001363483;NM_001371356;NM_001371357;NM_018844;NR_163926;NR_163927;NR_163929;NR_163931;NR_163934;NR_163935;NR_163936;NR_163938	NM_001371353
PMS1~1d	0.42265	0.927872	1	1	0.162098	0.162098	OK	100	0	3	0	26.0233	26.0233	99.8379	0.229242	3	0.0366667	20.0067	20.0433	100	100	100	100	100	99.5137		PMS1	90	376	SL	90;193;273;376	4	90;193;273;376	4	multiple exon skipping	chr2:189791942-189818016	0;103;183;286	HNPCC3;MLH2;PMS1;PMSL1;hPMS1	PMS1 homolog 1, mismatch repair system component	NM_001289409	NM_000534;NM_001128143;NM_001128144;NM_001321044;NM_001321045;NM_001321047;NM_001321048;NR_110332
UPF3A~16	0.0830045	0.871468	0.484199	1	-7.3626	7.3626	OK	82.2802	2.5919	3	6.49	30.1967	36.6867	89.6428	3.55135	3	3.32333	29.4233	32.7467	78.9544	82.6087	85.2776	90.1842	85.048	93.6963		UPF3A	90	251	SL	90;251	2	90;251	2	single exon skipping	chr13:114291793-114301730	0;161	HUPF3A;RENT3A;UPF3;UPF3A	UPF3A regulator of nonsense mediated mRNA decay	NR_148482;NR_148485;NR_148487;NR_148489;NR_148490;NR_148492;NR_148494;NR_148496	NM_001353644;NM_001353645;NM_001353646;NM_001353647;NM_001353648;NM_023011;NM_080687;NR_148486;NR_148491;NR_148493
CCAR1~1	0.554637	0.961479	0.725576	1	1.13532	1.13532	OK	91.0148	1.88043	3	3.82667	38.59	42.4167	89.8795	1.63024	3	5.05333	45.25	50.3033	92.6422	92.0225	88.3796	90.4945	91.4962	87.6477		CCAR1	90	135	SL	90;135	2	90;135	2	single exon skipping	chr10:68737049-68740628	0;45	-;CCAR1	cell division cycle and apoptosis regulator 1	NM_001282959;NM_001282960	NM_018237;NR_104262
LMAN2L~2d	0.0773939	0.871468	0.666432	1	-2.23383	2.23383	OK	94.1004	0.406839	3	3.23	51.33	54.56	96.3343	1.03481	3	2.24333	58.94	61.1833	94.6403	94.0027	93.6583	94.8836	97.2264	96.8928		LMAN2L	90	173	SL	90;123;173;206	4	90;123;173;206	4	single exon skipping	chr2:96712026-96734408	0;33;83;116	LMAN2L;MRT52;VIPL	lectin, mannose binding 2 like	NM_001322351;NM_001322355;NM_001322356	NM_001322350;NM_030805
ATG13~2k	0.92668		1	1	-0.0173815	0.0173815	OK	0.149322	0.211174	3	27.51	0.0433333	27.5533	0.166704	0.129713	3	29.7	0.05	29.75	0.447967	0	0	0.316356	0	0.183756		ATG13	146	322		90;141;146;197;206;207;257;262;263;283;284;304;314;322;329;360;378;379;400;430	20	90	1	mutually exclusive exon skipping	chr11:46617891-46644278	0;51;56;107;116;117;167;172;173;193;194;214;224;232;239;270;288;289;310;340	ATG13;KIAA0652;PARATARG8	autophagy related 13	NM_001142673;NM_001346311;NM_001346318;NM_001346334;NM_001346340;NM_001346355;NM_001346359;NM_001346360;NM_014741;NR_144422;NR_144423;NR_144424	NM_001346328
FGF14~7a			1	1	0	0	LOW	0	0	2	2.585	0	2.585	0	0	3	3.11	0	3.11		0	0	0	0	0		FGF14	90	162	S	90;103;162;166;335;690	6	90;103;335;690	4	alternative 5-prime and 3-prime	chr13:102401536-102402135	0;13;72;76;245;600	FGF-14;FGF14;FHF-4;FHF4;SCA27	fibroblast growth factor 14	NM_001321947	NM_001321948
PSG9~3b		0.871468	1	1		0	LOW			0						0											PSG9	90	648	SL	90;369;648	3	90;369;648	3	multiple exon skipping	chr19:43258457-43267783	0;279;279;558	PS34;PSBG-11;PSBG-9;PSG11;PSG9;PSGII	pregnancy specific beta-1-glycoprotein 9	NM_001301709	NM_002784
METAP1D~3d		0.871468	1	1		0	LOW			0				88.6957	0	1	0.26	2.04	2.3						88.6957		METAP1D	90	176	SL	90;176;239;325	4	90;176;239;325	4	alternative 5-prime	chr2:172063861-172066263	0;86;149;235	MAP 1D;MAP1D;METAP1D;MetAP 1D;Metap1l	methionyl aminopeptidase type 1D, mitochondrial	NR_136276	NR_136273
RNF167~10	0.42265	0.926575	1	1	0.0630616	0.0630616	OK	0.0630616	0.0891826	3	68.1867	0.04	68.2267	0	0	3	71.0433	0	71.0433	0	0.189185	0	0	0	0		RNF167	90	162	SL	90;162	2	90;162	2	single exon skipping	chr17:4943520-4944557	0;72	5730408C10Rik;LP2254;RING105;RNF167	ring finger protein 167	NM_001320356;NM_001320357;NM_001320358;NM_001320359;NM_001320360;NM_001320361;NM_001320362;NM_001320363;NM_001320364;NM_001320365;NM_001370305;NM_001370311;NM_001370313;NM_015528	NM_001370303;NM_001370304;NM_001370308
YIPF2~2	0.103399	0.871468	0.480198	1	1.04875	1.04875	OK	99.7495	0.214119	3	0.256667	105.077	105.333	98.7007	0.558853	3	1.28333	96.6933	97.9767	99.9431	99.451	99.8543	99.0447	97.9125	99.1449		YIPF2	90	207	SL	90;207	2	90;207	2	single exon skipping	chr19:10924000-10925685	0;117	FinGER2;YIPF2	Yip1 domain family member 2	NM_001321440	NM_001321439;NM_024029
IP6K2~8	0.640622	0.977437	1	1	-0.914262	0.914262	OK	3.68509	2.13627	3	66.3767	2.75	69.1267	4.59935	1.35221	3	69.2633	3.32667	72.59	5.64401	0.713788	4.69748	2.76873	5.03577	5.99356		IP6K2	90	303	SL	90;303	2	90;303	2	single exon skipping	chr3:48695422-48717156	0;213	IHPK2;IP6K2;InsP6K2;PIUS	inositol hexakisphosphate kinase 2	NM_001005910;NM_001146178;NM_016291;NR_027437	NM_001190316
CTSB~2a	0.520538	0.954593	1	1	-0.167856	0.167856	OK	0.791781	0.0285329	3	173.257	1.38333	174.64	0.959637	0.306896	3	67.8933	0.64	68.5333	0.812931	0.810966	0.751445	1.28477	1.04606	0.548082		CTSB	178	209	L	90;164;178;209;252	5	90;209;252	3	mutually exclusive exon skipping	chr8:11853480-11868000	0;74;88;119;162	APPS;CPSB;CTSB;RECEUP	cathepsin B	NM_001317237;NM_147782	NM_147781
REV1~3d	0.114021	0.871468	0.52381	1	20.9067	20.9067	LOW	57.7091	11.8772	3	2.26667	3.04333	5.31	36.8024	6.15843	3	3.07667	1.81333	4.89	49.323	49.2982	74.5059	30.3093	35.022	45.0758		REV1	90	93		90;93;290;293	4		0	alternative 3-prime	chr2:99429946-99434331	0;3;200;203	AIBP80;REV1;REV1L	REV1 DNA directed polymerase	NM_001037872;NM_001321455;NM_001321458;NR_135650;NR_135651	NM_001321454;NM_016316;NR_135652;NR_135653
ZNF555~1	0.0399603	0.871468	1	1	11.6633	11.6633	LOW	77.0134	3.90509	3	0.523333	1.75333	2.27667	65.3501	1.0329	2	0.8	1.51	2.31	79.8387	79.7101	71.4912	66.383		64.3172		ZNF555	90	93		90;93	2		0	alternative 3-prime	chr19:2851652-2852382	0;3	-;ZNF555	zinc finger protein 555	NM_001172775	NM_152791
COL21A1~1	0.271389	0.8799	1	1	-6.0397	6.0397	LOW	93.9603	5.6776	3	0.553333	7.34667	7.9	100	0	2	0	2.655	2.655	95.5224	100	86.3585	100		100		COL21A1	90	98		90;98	2		0	alternative 5-prime	chr6:56141984-56156894	0;8	COL21A1;COLA1L;FP633	collagen type XXI alpha 1 chain	NR_134849;NR_134850	NM_001318751;NM_001318752;NM_030820;NR_134851
METTL23~5g	0.456145	0.936728	1	1	3.86119	3.86119	LOW	89.7314	2.81169	3	0.496667	4.44	4.93667	85.8703	5.71785	3	0.513333	3.81667	4.33	92.2388	91.1504	85.8051	77.8302	89.1429	90.6377		METTL23	128	339	S	128;145;249;339;374;518	6	128;145;249;518	4	exon skipping and alternative 3-prime or 5-prime	chr17:76726880-76732977	88;105;209;299;334;478	C17orf95;METTL23;MRT44	methyltransferase like 23	NM_001302705	NM_001206985
HSD11B1L~4b	0.0395611	0.871468	1	1	16.3416	16.3416	LOW	37.4028	5.85156	3	5.63667	3.54667	9.18333	21.0612	2.97135	3	4.31667	1.12	5.43667	43.4221	39.3113	29.4751	22.4719	23.7838	16.9279		HSD11B1L	90	333	SL	90;221;333	3	90;221;333	3	multiple exon skipping	chr19:5684906-5686899	0;131;243	11-DH3;11-beta-HSD3;HSD11B1L;HSD1L;HSD3;SCDR10;SCDR10B;SDR26C2	hydroxysteroid 11-beta dehydrogenase 1 like	NM_001267871;NM_198705	NM_001267868;NM_198533;NM_198706
STIL~3	0.411674	0.91815	1	1	-1.56905	1.56905	LOW	82.5403	1.18064	2	0.67	3.115	3.785	84.1093	1.52378	3	0.486667	2.68333	3.17		81.3596	83.7209	82.8244	86.25	83.2536		STIL	90	231	SL	90;231	2	90;231	2	intron retention	chr1:47299969-47300109	0;141	MCPH7;SIL;STIL	STIL centriolar assembly protein	NM_001282938;NM_001282939	NM_001048166;NM_001282936;NM_001282937;NM_003035
HACE1~8a	0.565243	0.963938	1	1	2.40546	2.40546	OK	91.2922	3.35205	3	2.03	20.9167	22.9467	88.8868	4.24494	3	2.00667	16.0233	18.03	87.6548	95.7437	90.4782	89.4861	93.7601	83.4141		HACE1	90	173	S	90;173;184;267	4	90;267	2	single exon skipping	chr6:104797026-104833041	0;83;94;177	HACE1;SPPRS	HECT domain and ankyrin repeat containing E3 ubiquitin protein ligase 1	NM_001321084;NM_001350557;NM_001350558;NR_146787	NM_001321083;NM_001350556;NM_020771;NR_146789;NR_146790;NR_146791
BCS1L~3c	0.276273	0.880614	1	1	-0.684736	0.684736	OK	0	0	3	29.7767	0	29.7767	0.684736	0.652909	3	36.6333	0.283333	36.9167	0	0	0	0.490647	1.56356	0		BCS1L	459	1095		90;441;459;516;574;589;631;641;642;668;756;844;1095;1137;1361;1464	16	90;516	2	exon skipping and alternative 3-prime or 5-prime	chr2:218659744-218661405	0;351;369;426;484;499;541;551;552;578;666;754;1005;1047;1271;1374	BCS;BCS1;BCS1L;BJS;FLNMS;GRACILE;Hs.6719;MC3DN1;PTD;h-BCS;h-BCS1	BCS1 homolog, ubiquinol-cytochrome c reductase complex chaperone	NM_001079866;NM_001371455	NM_001371451
BABAM2~6a	0.42265	0.926575	1	1	1.00167	1.00167	LOW	1.00167	1.41657	3	5.32333	0.06	5.38333	0	0	3	4.82	0	4.82	3.00501	0	0	0	0	0		BABAM2	90	264	SL	90;264;306;310	4	90;264	2	single exon skipping	chr2:28310154-28338449	0;174;216;220	BABAM2;BRCC4;BRCC45;BRE	BRISC and BRCA1 A complex member 2	NM_199192;NM_199193	NR_137439
ACP1~1b	0.964551		1	1	-0.260572	0.260572	OK	35.0114	5.73753	3	62.4867	34.0667	96.5533	35.272	5.26829	3	50.02	27.56	77.58	32.045	29.9541	43.0352	39.7492	27.876	38.1908		ACP1	90	119	SL	90;119;245	3	90;119;245	3	single exon skipping	chr2:271940-272191	0;29;155	ACP1;HAAP;LMW-PTP;LMWPTP	acid phosphatase 1	NM_007099	NR_024080
SMUG1~6u		0.871468	1	1		0	LOW			0				9.16667	0	1	2.18	0.22	2.4				9.16667				SMUG1	90	175		90;93;174;175;177;215;218;300;315;318;323;404;406;409;529;530	16		0	exon skipping and alternative 3-prime or 5-prime	chr12:54187903-54188950	0;3;84;85;87;125;128;210;225;228;233;314;316;319;439;440	FDG;HMUDG;SMUG1;UNG3	single-strand-selective monofunctional uracil-DNA glycosylase 1	NM_001243787;NM_001351239;NM_001351240	NM_001351244
GAS5~6	0.506777	0.951221	1	1	-0.0939576	0.0939576	OK	99.7902	0.154433	3	0.413333	221.317	221.73	99.8841	0.0886975	3	0.31	247.9	248.21	99.7376	99.6328	100	99.7846	100	99.8677		GAS5	90	120	SL	90;120	2	90;120	2	single exon skipping	chr1:173864507-173865228	0;30	GAS5;NCRNA00030;SNHG2	growth arrest specific 5	NR_152534	NR_002578;NR_152521;NR_152523;NR_152525;NR_152526;NR_152530;NR_152531;NR_152532
SRSF11~4	0.257117	0.873597	0.760966	1	-2.10568	2.10568	OK	62.068	1.6099	3	36.3367	59.49	95.8267	64.1737	1.57866	3	31.4667	56.4433	87.91	63.9116	59.9893	62.3031	64.1291	66.129	62.2629		SRSF11	90	93		90;93	2		0	alternative 3-prime	chr1:70250504-70250610	0;3	NET2;SFRS11;SRSF11;dJ677H15.2;p54	serine and arginine rich splicing factor 11	NM_001190987;NM_001350607;NM_001350609;NM_001350611;NM_001350614;NM_001350615;NM_001350616;NR_146810	NM_001350605;NM_001350606;NM_001350608;NM_001350610;NM_001350612;NM_001350613;NM_004768
FMOD~1	0.389264	0.912531	1	1	-4.87271	4.87271	LOW	90.146	3.26039	3	0.563333	5.22667	5.79	95.0187	3.68015	2	0.2	4.395	4.595	92.0659	85.5556	92.8166	98.6989		91.3386		FMOD	90	1076	S	90;1076	2	90	1	single exon skipping	chr1:203342495-203351032	0;986	FM;FMOD;SLRR2E	fibromodulin	NR_103757	NM_002023
CD40~4	0.71351	0.992955	1	1	2.45861	2.45861	LOW	9.1101	6.47292	3	4.72333	0.466667	5.19	6.65149	5.98431	3	3.19333	0.253333	3.44667	12.8889	14.4414	0	14.5089	5.44554	0		CD40	90	130	SL	90;130	2	90;130	2	alternative 5-prime	chr20:46126702-46128137	0;40	Bp50;CD40;CDW40;TNFRSF5;p50	CD40 molecule	NM_001250;NM_001322421;NM_001362758;NR_136327	NM_001302753
DDHD1~2	0.237072	0.871468	1	1	1.89028	1.89028	LOW	1.89028	1.60177	3	4.39333	0.0766667	4.47	0	0	3	3.17	0	3.17	0	3.91645	1.75439	0	0	0		DDHD1	90	111	SL	90;111	2	90;111	2	single exon skipping	chr14:53093445-53103682	0;21	DDHD1;PA-PLA1;PAPLA1;SPG28	DDHD domain containing 1	NM_001160148;NM_030637	NM_001160147
ZBTB8OS~16b		0.871468	1	1		0	LOW			0				26.3682	0	1	1.48	0.53	2.01					26.3682			ZBTB8OS	90	121	S	90;115;119;121;146;181	6	90;146;181	3	alternative 5-prime	chr1:32634111-32650432	0;25;29;31;56;91	ARCH;ARCH2;ZBTB8OS	zinc finger and BTB domain containing 8 opposite strand	NM_001366263;NR_158782	NM_001308138;NR_158775
COA1~6b	0.0506681	0.871468	1	1	-16.9626	16.9626	LOW	20.2105	6.79652	3	3.44333	0.933333	4.37667	37.1731	3.92552	3	2.79	1.62	4.41	17.2222	29.6161	13.7931	42.6136	33.4963	35.4093		COA1	90	262	SL	90;262;453;555	4	90;262;453;555	4	alternative 5-prime	chr7:43609642-43631183	0;172;363;465	C7orf44;COA1;MITRAC15	cytochrome c oxidase assembly factor 1 homolog	NR_135580	NR_135583;NR_146940;NR_146941;NR_163914
UTP15~3	0.634516	0.976717	1	1	-0.803098	0.803098	LOW	98.613	1.96146	3	0.1	6.79	6.89	99.4161	0.825709	3	0.0366667	6.33667	6.37333	100	95.8391	100	98.2484	100	100		UTP15	90	147	SL	90;147	2	90;147	2	alternative 3-prime	chr5:73567435-73568291	0;57	NET21;UTP15	UTP15 small subunit processome component	NM_001284430	NM_032175
KDM4C~10	0.0293249	0.871468	1	1	-6.77632	6.77632	LOW	92.3171	2.10958	3	0.66	8.18	8.84	99.0934	0.965472	3	0.0666667	7.73333	7.8	95.0617	89.932	91.9577	99.5244	97.756	100		KDM4C	90	199	SL	90;199	2	90;199	2	single exon skipping	chr9:7046918-7103684	0;109	GASC1;JHDM3C;JMJD2C;KDM4C;TDRD14C	lysine demethylase 4C	NR_148677;NR_148678;NR_148679;NR_148680	NM_001304339;NM_001304340;NM_001353997;NM_001353999;NM_001354000;NM_001354001;NM_015061
BZW1~3	0.100124	0.871468	0.708973	1	1.19748	1.19748	OK	87.5998	0.570519	3	38.59	272.433	311.023	86.4023	0.553027	3	36.6567	232.843	269.5	88.3574	86.9806	87.4614	87.1004	86.3586	85.7479		BZW1	90	288	SL	90;288	2	90;288	2	alternative 5-prime and 3-prime	chr2:200818794-200820071	0;198	BZAP45;BZW1;Nbla10236	basic leucine zipper and W2 domains 1	NM_014670	NM_001207067;NM_001207068;NM_001207069;NM_001321688;NM_001321690;NM_001321693;NM_001321694
PTP4A2~1b	0.0636021	0.871468	0.760353	1	3.32503	3.32503	OK	91.8173	1.45966	3	6.15667	67.43	73.5867	88.4923	0.836577	3	6.29667	48.7367	55.0333	93.6941	91.6232	90.1346	87.3231	88.9201	89.2336		PTP4A2	90	113	SL	90;113;323	3	90;113;323	3	alternative 5-prime	chr1:31919659-31937777	0;23;233	HH13;HH7-2;HU-PP-1;OV-1;PRL-2;PRL2;PTP4A;PTP4A2;PTPCAAX2;ptp-IV1a;ptp-IV1b	protein tyrosine phosphatase 4A2	NM_001369858	NM_001369860
RINT1~3	0.620675	0.974688	1	1	0.761545	0.761545	OK	96.9455	1.83129	3	1.41333	43.5433	44.9567	96.184	0.481398	3	1.54333	38.73	40.2733	99.1509	97.0187	94.667	95.5043	96.5573	96.4904		RINT1	90	92		90;92	2		0	alternative 3-prime	chr7:105547334-105548555	0;2	ILFS3;RINT-1;RINT1	RAD50 interactor 1	NM_001346601	NM_001346599;NM_001346600;NM_021930;NR_144478
ORAI2~2	0.543139	0.958581	1	1	4.58165	4.58165	OK	11.573	8.88596	3	9.96333	1.26667	11.23	6.99136	1.43905	3	8.85	0.656667	9.50667	8.89292	2.28041	23.5457	8.01782	4.95627	8		ORAI2	90	113	SL	90;113	2	90;113	2	alternative 3-prime	chr7:102433662-102436224	0;23	C7orf19;CBCIP2;MEM142B;ORAI2;TMEM142B	ORAI calcium release-activated calcium modulator 2	NM_001126340;NM_001271819	NM_001271818
TRMT10B~6c		0.871468	1	1		0	LOW	77.9994	8.64875	3	0.54	1.90333	2.44333			0				78.7234	88.2114	67.0635					TRMT10B	90	436	SL	90;215;324;436	4	90;215;324;436	4	multiple exon skipping	chr9:37762118-37768075	0;125;234;346	RG9MTD3;TRMT10B;bA3J10.9	tRNA methyltransferase 10B	NM_001286952	NR_104612
EFCAB2~1a	0.734102	0.997277	1	1	3.29628	3.29628	LOW	71.4143	11.8691	3	1.01667	2.62	3.63667	68.118	2.01046	3	1.06	2.28333	3.34333	87.5676	67.2897	59.3857	67.5978	65.9574	70.7989		EFCAB2	90	175	SL	90;175;287	3	90;175;287	3	single exon skipping	chr1:244970444-245059385	0;85;197	CFAP200;DRC8;EFCAB2	EF-hand calcium binding domain 2	NR_026587	NM_001143943;NM_032328
TEAD2~3b			1	1	0	0	LOW	0	0	3	5.50333	0	5.50333	0	0	3	5.53333	0	5.53333	0	0	0	0	0	0		TEAD2	90	134	S	90;130;134	3	90	1	alternative 5-prime	chr19:49360082-49362372	0;40;44	ETF;TEAD-2;TEAD2;TEF-4;TEF4	TEA domain transcription factor 2	NM_001256659;NM_003598	NM_001256658
CYREN~1	0.0143704	0.871468	1	1	-3.61513	3.61513	OK	92.0955	0.801986	3	2.53667	29.6433	32.18	95.7106	0.308272	3	1.11	24.7833	25.8933	92.2174	91.058	93.0111	95.7124	95.3322	96.0873		CYREN	90	166	SL	90;166	2	90;166	2	single exon skipping	chr7:135166872-135168748	0;76	C7orf49;CYREN;MRI;MRI-2	cell cycle regulator of NHEJ	NM_001305629	NM_001243749;NM_001243751;NM_001243752;NM_001243753
CENPX~1a	0.794809		1	1	0.0882356	0.0882356	OK	3.2096	0.373058	3	103.107	3.42	106.527	3.12136	0.240603	3	105.087	3.39	108.477	3.71672	2.83002	3.08206	3.21324	2.79169	3.35915		CENPX	90	275	SL	90;144;275	3	90;144;275	3	single exon skipping	chr17:82019382-82019857	0;54;185	CENP-X;CENPX;D9;FAAP10;MHF2;STRA13	centromere protein X	NM_001271007;NM_144998	NM_001330536
CLDND1~3c	0.737831	0.998052	1	1	-2.4442	2.4442	LOW	83.0905	3.14432	3	1.62667	8.05667	9.68333	85.5347	8.6977	3	0.953333	5.50333	6.45667	85.7843	84.8075	78.6797	88.5475	73.7003	94.3563		CLDND1	90	146		90;95;139;146;402	5	402	1	exon skipping and alternative 3-prime or 5-prime	chr3:98521438-98522848	0;5;49;56;312	C3orf4;CLDND1;GENX-3745;Z38	claudin domain containing 1	NM_001040183	NM_019895
CDK15~1	0.125466	0.871468	1	1	-4.1942	4.1942	OK	95.2508	2.44484	3	0.496667	10.72	11.2167	99.445	0.784857	3	0.0533333	8.98333	9.03667	91.7943	96.9064	97.0518	100	100	98.3351		CDK15	90	108	SL	90;108	2	90;108	2	alternative 3-prime	chr2:201880168-201890802	0;18	ALS2CR7;CDK15;PFTAIRE2;PFTK2	cyclin dependent kinase 15	NM_001261435	NM_001366386;NM_139158
SINHCAF~2	0.0572323	0.871468	1	1	8.47052	8.47052	LOW	60.477	2.81025	3	2.66667	4.05	6.71667	52.0065	3.4594	3	3.08667	3.21667	6.30333	57.1225	60.3086	64	54.0717	47.133	54.8148		SINHCAF	90	94		90;94	2		0	alternative 5-prime	chr12:31298225-31304985	0;4	C12orf14;FAM60A;L4;SINHCAF;TERA	SIN3-HDAC complex associated factor	NM_021238	NM_001135811
RIMKLB~3c			1	1	0	0	OK	0	0	3	34.0067	0	34.0067	0	0	3	34.1	0	34.1	0	0	0	0	0	0		RIMKLB	94	920		90;94;238;920;924	5	238	1	exon skipping and alternative 3-prime or 5-prime	chr12:8698298-8713814	0;4;148;830;834	FAM80B;NAAGS;NAAGS-I;RIMKLB	ribosomal modification protein rimK like family member B	NM_001297776;NR_147949;NR_147950	NM_001352271
LIPA~1a	0.846555		1	1	-0.0759566	0.0759566	OK	98.8161	0.10069	3	0.866667	73.1467	74.0133	98.892	0.483512	3	0.68	65.9467	66.6267	98.7709	98.9556	98.7217	98.7928	98.3557	99.5275		LIPA	90	320	S	90;320;350	3	90	1	multiple exon skipping	chr10:89228399-89251736	0;230;260	CESD;LAL;LIPA	lipase A, lysosomal acid type	NM_001288979	NM_000235
RPS6KA5~12a	0.201291	0.871468	1	1	-2.24472	2.24472	LOW	97.7553	1.69109	3	0.0866667	3.38333	3.47	100	0	3	0	2.95	2.95	95.9184	100	97.3475	100	100	100		RPS6KA5	90	198	SL	90;198;235	3	90;198;235	3	single exon skipping	chr14:90923197-90947434	0;108;145	MSK1;MSPK1;RLPK;RPS6KA5	ribosomal protein S6 kinase A5	NM_001322228	NM_001322227;NM_001322229;NM_001322230;NM_001322231;NM_001322232;NM_001322233;NM_001322235;NM_001322237;NM_001322238;NM_004755;NM_182398
SNX17~5a	0.137589	0.871468	1	1	0.230557	0.230557	OK	99.8904	0.083715	3	0.263333	250.433	250.697	99.6598	0.143167	3	0.653333	194.64	195.293	100	99.7968	99.8744	99.7537	99.4576	99.7683		SNX17	90	283	S	90;208;239;247;283;290;357;381;408	9	90;208	2	multiple exon skipping	chr2:27370807-27373246	0;118;149;157;193;200;267;291;318	-;SNX17	sorting nexin 17	NR_049787;NR_049788	NM_014748
ZNF532~1a	0.720247	0.994652	1	1	0.400982	0.400982	OK	97.4928	1.03715	3	0.526667	20.3133	20.84	97.0918	1.0491	3	0.623333	20.59	21.2133	98.951	96.6269	96.9006	96.3151	98.5749	96.3855		ZNF532	90	612	SL	90;430;435;612	4	90;612	2	multiple exon skipping	chr18:58920634-58953517	0;340;345;522	-;ZNF532	zinc finger protein 532	NM_001353535;NM_001353536;NM_001353537	NM_001318726;NM_001318727;NM_001318728;NM_001353525;NM_001353526;NM_001353527;NM_001353528;NM_001353529;NM_001353530;NM_001353531;NM_001353532;NM_018181;NR_148459
RHOA~4b	0.599906	0.970289	1	1	5.31921	5.31921	LOW	80.1722	11.9673	3	1.04333	4.65333	5.69667	74.853	3.56602	3	1.55333	4.64333	6.19667	88.6029	88.6657	63.2479	73.5099	71.3147	79.7342		RHOA	90	481	SL	90;221;342;481	4	90;221;342;481	4	multiple exon skipping	chr3:49360383-49375433	0;131;252;391	ARH12;ARHA;EDFAOB;RHO12;RHOA;RHOH12	ras homolog family member A	NM_001313946	NM_001313943
TMEM171~1	0.700701	0.989755	0.914761	1	-0.610793	0.610793	OK	63.2779	1.89486	3	66.0233	114.027	180.05	63.8887	0.63131	3	70.3567	124.073	194.43	65.1016	64.0664	60.6656	63.1346	64.6797	63.8518		TMEM171	90	93		90;93	2		0	alternative 3-prime	chr5:73128532-73131540	0;3	PRP2;TMEM171	transmembrane protein 171	NM_001161342	NM_173490
FAM114A1~1	0.0725024	0.871468	0.764094	1	-0.783625	0.783625	OK	88.7988	0.333404	3	27.2533	216.297	243.55	89.5824	0.0803774	3	22.7067	195.27	217.977	88.8341	89.1884	88.374	89.5799	89.6821	89.4853		FAM114A1	90	96		90;96	2		0	alternative 3-prime	chr4:38905636-38905760	0;6	FAM114A1;Noxp20	family with sequence similarity 114 member A1	NM_001350632	NM_001330764;NM_001350631;NM_001350633;NM_001350634;NM_001350635;NM_138389;NR_033290
HMGA1~3c	0.48974	0.944197	1	1	7.44795	7.44795	OK	71.3123	7.30226	3	13.5667	30.0867	43.6533	63.8643	11.4984	3	6.82333	12.64	19.4633	63.0191	80.7882	70.1296	49.6302	64.1725	77.7903		HMGA1	90	332	L	90;92;112;332	4	112;332	2	intron retention	chr6:34236962-34237203	0;2;22;242	HMG-R;HMGA1;HMGA1A;HMGIY	high mobility group AT-hook 1	NM_001319077;NM_001319079	NM_145901;NM_145902
COPS7B~3b	0.916383		1	1	-0.383775	0.383775	LOW	96.7404	2.54772	3	0.12	3.28333	3.40333	97.1242	4.06702	3	0.0733333	3.94	4.01333	93.7811	100	96.4401	91.3725	100	100		COPS7B	90	179	SL	90;179;255	3	90;179;255	3	single exon skipping	chr2:231788733-231796105	0;89;165	COPS7B;CSN7B;SGN7b	COP9 signalosome subunit 7B	NM_001282951	NM_001282952
PUM2~1	0.049084	0.871468	0.315217	1	5.74986	5.74986	OK	95.4397	2.26827	3	1.74667	38.0933	39.84	89.6898	1.63002	3	3.28667	28.47	31.7567	93.9974	93.6794	98.6422	91.7474	87.7609	89.5611		PUM2	90	260	SL	90;260	2	90;260	2	single exon skipping	chr2:20308585-20312235	0;170	PUM2;PUMH2;PUML2	pumilio RNA binding family member 2	NM_001352930	NM_001282752;NM_001282790;NM_001282791;NM_001352917;NM_001352918;NM_001352919;NM_001352920;NM_001352923;NM_001352925;NM_001352926;NM_001352927;NM_001352928;NM_001352929;NM_015317
UFD1~1	0.125508	0.871468	0.459893	1	0.686926	0.686926	OK	1.51029	0.165428	3	85.5467	1.30333	86.85	0.823361	0.406261	3	101.463	0.883333	102.347	1.55029	1.29066	1.68991	0.64482	1.38556	0.439698		UFD1	90	348	SL	90;348	2	90;348	2	alternative 5-prime	chr22:19475603-19479082	0;258	UFD1;UFD1L	ubiquitin recognition factor in ER associated degradation 1	NM_001035247;NM_005659	NM_001362910
TNPO3~2	0.86288		1	1	-0.0375682	0.0375682	OK	99.8388	0.228007	3	0.0666667	42.05	42.1167	99.8763	0.174878	3	0.0533333	43.07	43.1233	100	100	99.5163	99.629	100	100		TNPO3	90	282	SL	90;282	2	90;282	2	single exon skipping	chr7:128984260-128989960	0;192	IPO12;LGMD1F;LGMDD2;MTR10A;TNPO3;TRN-SR;TRN-SR2;TRNSR	transportin 3	NM_001191028	NM_012470;NR_034053
HLA-DPA1~1		0.871468	1	1		0	LOW			0						0											HLA-DPA1	90	166	SL	90;166	2	90;166	2	alternative 3-prime	chr6:33073594-33080679	0;76	DP(W3);DP(W4);DPA1;HLA-DP1A;HLA-DPA1;HLA-DPB1;HLADP;HLASB;PLT1	major histocompatibility complex, class II, DP alpha 1	NM_001242525	NM_001242524
BCS1L~5c		0.871468	1	1	0	0	LOW	0	0	1	2.02	0	2.02	0	0	1	2.34	0	2.34	0					0		BCS1L	90	272	SL	90;147;158;272;360;653	6	90;272;360;653	4	single exon skipping	chr2:218659744-218660306	0;57;68;182;270;563	BCS;BCS1;BCS1L;BJS;FLNMS;GRACILE;Hs.6719;MC3DN1;PTD;h-BCS;h-BCS1	BCS1 homolog, ubiquinol-cytochrome c reductase complex chaperone	NM_001371443	NM_001371449
SHMT2~2	0.295058	0.890847	0.702816	1	2.56213	2.56213	OK	91.1661	2.58493	3	10.4067	99.8867	110.293	88.6039	0.382742	3	24.9667	194.03	218.997	94.8128	89.1213	89.5641	89.1443	88.3066	88.3608		SHMT2	90	170	SL	90;170	2	90;170	2	single exon skipping	chr12:57231001-57231712	0;80	GLYA;HEL-S-51e;SHMT;SHMT2	serine hydroxymethyltransferase 2	NR_029415;NR_029416;NR_029417;NR_048562	NM_001166356;NM_001166357;NM_001166358;NM_001166359;NM_005412
STAG2~1	0.80957		1	1	0.837008	0.837008	OK	21.6068	1.67464	3	27.28	7.44333	34.7233	20.7698	4.12178	3	19.2867	4.98333	24.27	23.1049	22.4464	19.2693	16.2031	26.1905	19.9159		STAG2	90	155	SL	90;155	2	90;155	2	single exon skipping	chrX:123961857-124022530	0;65	HPE13;MKMS;NEDXCF;SA-2;SA2;SCC3B;STAG2;bA517O1.1	stromal antigen 2	NM_001282418;NM_006603	NM_001042750;NM_001042751
TSC22D4~2b	0.481585	0.942274	0.625689	1	-1.38815	1.38815	OK	94.7576	1.86498	3	3.06333	58.4233	61.4867	96.1457	1.71126	3	1.96667	49.2167	51.1833	97.3948	93.4113	93.4665	97.1927	97.5118	93.7326		TSC22D4	90	935	S	90;832;935	3	90	1	alternative 3-prime	chr7:100477463-100478793	0;742;845	THG-1;THG1;TILZ2;TSC22D4	TSC22 domain family member 4	NR_130118	NM_030935
CDK5RAP2~3	0.222924	0.871468	1	1	4.87549	4.87549	OK	81.1515	4.00269	3	3.17333	13.5767	16.75	76.276	2.01328	3	4.16	13.2833	17.4433	82.0447	75.864	85.5457	77.934	73.4424	77.4516		CDK5RAP2	90	93		90;93	2		0	alternative 3-prime	chr9:120470218-120471747	0;3	C48;CDK5RAP2;Cep215;MCPH3	CDK5 regulatory subunit associated protein 2	NM_001272039;NR_073554	NM_001011649;NM_018249;NR_073555;NR_073556;NR_073557;NR_073558
NAB2~1	0.385013	0.91151	0.790228	1	3.49509	3.49509	OK	83.3943	3.23236	3	8.44	42.7267	51.1667	79.8992	3.8832	3	9.52	37.59	47.11	83.1492	79.5637	87.4699	82.6822	74.4077	82.6077		NAB2	90	282	SL	90;282	2	90;282	2	single exon skipping	chr12:57093196-57094611	0;192	MADER;NAB2	NGFI-A binding protein 2	NM_001330305	NM_005967
ITGB1BP1~4a	0.773325		1	1	1.4719	1.4719	LOW	4.75059	3.0363	2	2.845	0.125	2.97	3.27869	3.27869	2	2.155	0.08	2.235		7.78689	1.71429	0		6.55738		ITGB1BP1	90	295	L	90;94;295	3	295	1	alternative 5-prime and 3-prime	chr2:9408202-9412268	0;4;205	ICAP-1A;ICAP-1B;ICAP-1alpha;ICAP1;ICAP1A;ICAP1B;ITGB1BP1	integrin subunit beta 1 binding protein 1	NR_134955	NR_134952
MRPL48~6b	0.455072	0.936499	1	1	-0.617597	0.617597	OK	1.93934	0.15858	3	24.7933	0.49	25.2833	2.55693	0.948107	3	26.9467	0.7	27.6467	1.82039	2.16346	1.83416	3.82142	1.53846	2.31092		MRPL48	90	246	SL	90;246;343	3	90;246;343	3	single exon skipping	chr11:73787993-73805026	0;156;253	CGI-118;HSPC290;L48MT;MRP-L48;MRPL48	mitochondrial ribosomal protein L48	NM_001318498;NM_001318499;NM_001318500;NM_016055;NR_134658;NR_134661	NR_134660
PPOX~11	0.677279	0.984949	1	1	-1.12591	1.12591	OK	88.0976	0.903703	3	1.71	12.5133	14.2233	89.2235	3.24346	3	1.44	12.39	13.83	86.8267	88.6165	88.8497	89.8783	84.9644	92.8279		PPOX	90	204	SL	90;204	2	90;204	2	exon skipping and alternative 3-prime or 5-prime	chr1:161167487-161168431	19;133	PPO;PPOX;V290M;VP	protoporphyrinogen oxidase	NM_001350128;NM_001350131	NM_000309;NM_001122764;NM_001350130;NM_001365398;NM_001365399
ZNF160~5h	0.38964	0.913019	1	1	8.23486	8.23486	OK	46.5738	1.47098	3	7.63333	6.67	14.3033	38.3389	10.6854	3	8.51667	5.24667	13.7633	47.3796	44.5099	47.8318	50.8082	24.7115	39.4972		ZNF160	90	207	S	90;175;207;215;231;314;439	7	90;175;314;439	4	single exon skipping	chr19:53086322-53091636	0;85;117;125;141;224;349	F11;HKr18;HZF5;KR18;ZNF160	zinc finger protein 160	NM_001322125;NM_001322138;NM_033288	NM_001102603;NM_001322137;NM_001322139
EHBP1~1	0.020027	0.871468	0.523476	1	-3.91661	3.91661	OK	74.7982	1.03918	3	34.26	102.09	136.35	78.7148	1.05203	3	19.7933	73.05	92.8433	73.352	75.7478	75.2948	80.125	78.4204	77.599		EHBP1	90	936	S	90;936	2	90	1	alternative 5-prime	chr2:62948317-62955516	0;846	EHBP1;HPC12;NACSIN	EH domain binding protein 1	NM_001354221;NM_001354222	NM_001142614;NM_001142615;NM_001142616;NM_001354212;NM_001354213;NM_001354214;NM_001354215;NM_001354216;NM_001354217;NM_001354218;NM_001354219;NM_001354220;NM_015252
LOC100507437~1	0.680004	0.986089	1	1	9.00046	9.00046	LOW	64.4223	10.4458	3	1.10667	2.03667	3.14333	55.4218	16.1911	2	1.23	1.62	2.85	71.1864	49.6667	72.4138	71.6129		39.2308		LOC100507437	90	225	SL	90;225	2	90;225	2	single exon skipping	chr14:105418310-105419021	0;135	-;LOC100507437	uncharacterized LOC100507437	NR_125385	NR_125384
UBE2D3~1b	0.0245148	0.871468	0.516847	1	-6.45368	6.45368	OK	69.9122	1.18768	3	8.00333	18.6767	26.68	76.3658	1.97866	3	4.93333	15.9467	20.88	69.8972	68.4651	71.3742	78.8584	74.0183	76.2208		UBE2D3	90	442	SL	90;299;442;650	4	90;299;442;650	4	alternative 5-prime	chr4:102826637-102827943	0;209;352;560	E2(17)KB3;UBC4/5;UBCH5C;UBE2D3	ubiquitin conjugating enzyme E2 D3	NM_181889	NM_003340
MFSD8~5	0.464452	0.937827	1	1	1.38136	1.38136	OK	98.4746	1.07881	3	0.223333	13.6333	13.8567	97.0932	2.07354	3	0.306667	10.63	10.9367	100	97.6886	97.7351	95.975	95.3047	100		MFSD8	90	92		90;92	2		0	alternative 3-prime	chr4:127957591-127965071	0;2	CCMD;CLN7;MFSD8	major facilitator superfamily domain containing 8	NM_001371595	NM_001363520;NM_001363521;NM_001371591;NM_001371592;NM_001371593;NM_001371594;NM_001371596;NM_152778
HPS4~3c	0.728125	0.995876	1	1	-0.917783	0.917783	OK	3.63098	1.73976	3	11.4667	0.446667	11.9133	4.54877	2.94919	3	11.46	0.536667	11.9967	2.15947	2.65907	6.07441	1.0989	8.30357	4.24383		HPS4	90	309	SL	90;110;181;309	4	90;110;181;309	4	exon skipping and alternative 3-prime or 5-prime	chr22:26482241-26483764	0;20;91;219	BLOC3S2;HPS4;LE	HPS4 biogenesis of lysosomal organelles complex 3 subunit 2	NM_001349896;NM_001349901;NM_001349902;NM_001349905;NR_073135;NR_146312;NR_146314	NM_001349898
FAM156B~7	0.176481	0.871468	0.44	1	1.26276	1.26276	OK	99.6817	0.296545	3	0.32	98.59	98.91	98.4189	0.897807	3	1.19	76.1133	77.3033	99.759	100	99.2861	99.0917	97.15	99.0151		FAM156B	90	93		90;93	2		0	alternative 3-prime	chrX:52899542-52900570	0;3	FAM156B;TMEM29B	family with sequence similarity 156 member B	NM_001099684	NM_001321178;NM_001321179;NM_001321180;NM_001321181;NM_001321183;NM_001321186;NM_001321187;NM_001321188
ADAMTS6~2	0.65988	0.981953	1	1	2.12902	2.12902	OK	34.9393	0.776973	3	8.19333	4.39	12.5833	32.8103	5.86496	3	6.53667	3.22333	9.76	36.0243	34.5469	34.2466	25.3394	33.4254	39.666		ADAMTS6	90	103	SL	90;103	2	90;103	2	alternative 5-prime	chr5:65260664-65262816	0;13	ADAM-TS 6;ADAM-TS6;ADAMTS-6;ADAMTS6	ADAM metallopeptidase with thrombospondin type 1 motif 6	NM_197941	NR_135689
ZNF239~6	0.809529		1	1	1.19167	1.19167	LOW	3.78601	5.35422	3	3.23667	0.153333	3.39	2.59434	3.66895	3	3.63667	0.11	3.74667	11.358	0	0	7.78302	0	0		ZNF239	90	94		90;94	2		0	alternative 5-prime	chr10:43558172-43567898	0;4	HOK-2;MOK2;ZNF239	zinc finger protein 239	NM_001099282;NM_001099284;NM_001324349;NM_001324351;NM_001324353;NM_005674	NM_001324352
KRIT1~14c	0.42265	0.922961	1	1	2.54516	2.54516	LOW	100	0	3	0	5.89333	5.89333	97.4548	3.59939	3	0.103333	4.85667	4.96	100	100	100	92.3645	100	100		KRIT1	90	400	SL	90;171;174;287;400	5	90;287;400	3	intron retention	chr7:92245596-92245905	0;81;84;197;310	CAM;CCM1;KRIT1	KRIT1 ankyrin repeat containing	NM_001350677;NM_194456	NM_001350671;NM_001350686;NM_001350691;NM_001350692;NM_001350695;NM_004912;NM_194455
HACE1~5	0.8734		1	1	0.105357	0.105357	OK	0.761249	0.658871	3	24.3433	0.19	24.5333	0.655891	0.578046	3	20.3433	0.136667	20.48	0	0.676533	1.60721	0	0.561272	1.4064		HACE1	90	148	SL	90;148	2	90;148	2	single exon skipping	chr6:104852372-104859566	0;58	HACE1;SPPRS	HECT domain and ankyrin repeat containing E3 ubiquitin protein ligase 1	NM_001321080;NM_001350555;NM_001350556;NM_001350557;NM_001350558;NM_001350559;NM_001350560;NM_020771;NR_104424;NR_146787;NR_146788;NR_146789;NR_146790;NR_146791;NR_146792	NM_001350554
CKLF~1	0.626913	0.975729	1	1	-0.624723	0.624723	OK	51.5834	1.47369	3	34.7567	37.1367	71.8933	52.2082	0.69008	3	29.29	32.0233	61.3133	53.2986	49.7005	51.7512	53.1264	52.0353	51.4628		CKLF	90	249	SL	90;249	2	90;249	2	single exon skipping	chr16:66552794-66563121	0;159	C32;CKLF;CKLF1;CKLF2;CKLF3;CKLF4;HSPC224;UCK-1	chemokine like factor	NM_181640	NM_001040138;NM_016951
OGFOD1~4	0.124402	0.871468	1	1	-0.897168	0.897168	OK	13.0045	0.504954	3	76.5333	11.45	87.9833	13.9016	0.0901676	3	75.8333	12.24	88.0733	12.5171	12.7961	13.7002	13.7981	13.8889	14.0179		OGFOD1	90	289	SL	90;289	2	90;289	2	alternative 5-prime	chr16:56451568-56453262	0;199	OGFOD1;TPA1	2-oxoglutarate and iron dependent oxygenase domain containing 1	NM_001324359;NM_001324361;NM_001324362	NM_001324360;NM_001324363;NM_018233
CSGALNACT1~3b		0.871468	1	1		0	LOW	2.17391	2.17391	2	4.845	0.1	4.945			0				0		4.34783					CSGALNACT1	90	201	SL	90;201;230	3	90;201;230	3	single exon skipping	chr8:19601866-19757185	0;111;140	CSGALNACT1;CSGalNAcT-1;ChGn;ChGn-1;SDJLABA;beta4GalNAcT	chondroitin sulfate N-acetylgalactosaminyltransferase 1	NM_001354483;NM_001354485;NM_001354487;NM_001354489;NR_148899;NR_148900	NM_001354488
BCL2L12~5a	0.354266	0.903345	1	1	-0.164128	0.164128	OK	99.7709	0.189844	3	0.0433333	17.7433	17.7867	99.9351	0.091847	3	0.0133333	18.1767	18.19	99.5351	99.7777	100	100	99.8052	100		BCL2L12	90	455	S	90;182;231;455;504	5	90;182;231	3	multiple exon skipping	chr19:49668938-49673697	0;92;141;365;414	-;BCL2L12	BCL2 like 12	NM_001282520;NR_104204	NM_001040668;NM_138639;NR_104200
TWNK~1a		0.871468	1	1		0	LOW	100	0	1	0	2.08	2.08			0				100							TWNK	90	152	SL	90;152;1930;1992	4	90;152	2	alternative 3-prime	chr10:100987614-100989705	0;62;1840;1902	ATXN8;C10orf2;IOSCA;MTDPS7;PEO;PEO1;PEOA3;PRLTS5;SANDO;SCA8;TWINL;TWNK	twinkle mtDNA helicase	NM_001368275	NM_001163813;NM_001163814;NR_160739
HFE~7	0.0148107	0.871468	1	1	-14.6875	14.6875	LOW	79.8665	2.94172	3	1.08667	4.23	5.31667	94.554	3.85562	3	0.22	3.33667	3.55667	76.819	78.9377	83.8428	91.5984	100	92.0635		HFE	90	366	SL	90;366	2	90;366	2	single exon skipping	chr6:26091105-26092684	0;276	HFE;HFE1;HH;HLA-H;MVCD7;TFQTL2	homeostatic iron regulator	NM_139004	NM_000410;NM_001300749;NM_139009
RNF40~3	0.846567		1	1	0.0877152	0.0877152	OK	99.0757	0.141551	3	0.703333	76.1	76.8033	98.988	0.55506	3	0.766667	73.7567	74.5233	99.244	99.0855	98.8977	99.228	98.2208	99.5153		RNF40	90	93		90;93	2		0	alternative 3-prime	chr16:30771974-30772091	0;3	BRE1B;RBP95;RNF40;STARING	ring finger protein 40	NM_001207033	NM_001207034;NM_001286572;NM_014771
IP6K1~1	0.724634	0.995555	1	1	-2.60639	2.60639	OK	88.4253	8.7598	3	2.41	21	23.41	91.0317	3.36263	3	2.08333	21.63	23.7133	92.4907	96.5269	76.2582	95.684	87.8524	89.5586		IP6K1	90	441	SL	90;441	2	90;441	2	single exon skipping	chr3:49738423-49786353	0;351	IHPK1;IP6K1;PiUS	inositol hexakisphosphate kinase 1	NM_001006115	NM_153273
SLIRP~3	0.628512	0.975889	1	1	0.0437574	0.0437574	OK	0.278144	0.0811026	3	257.757	0.73	258.487	0.234386	0.0860619	3	234.86	0.533333	235.393	0.272527	0.380162	0.181741	0.255168	0.120139	0.327851		SLIRP	90	201	SL	90;201	2	90;201	2	single exon skipping	chr14:77708209-77710837	0;111	C14orf156;DC50;PD04872;SLIRP	SRA stem-loop interacting RNA binding protein	NM_001267863;NM_001267864;NM_031210	NR_052025
NIPSNAP3B~1		0.871468	1	1		0	LOW	95.1965	0	1	0.11	2.18	2.29			0				95.1965							NIPSNAP3B	90	301	SL	90;301	2	90;301	2	single exon skipping	chr9:104764301-104768862	0;211	FP944;NIPSNAP3;NIPSNAP3B;SNAP1	nipsnap homolog 3B	NR_130759	NM_018376;NR_130760
KRIT1~2g		0.871468	1	1	0	0	LOW	100	0	2	0	2.375	2.375	100	0	1	0	2.14	2.14	100		100			100		KRIT1	209	490		209;220;284;305;310;322;342;397;435;453;458;470;490;583	14	583	1	exon skipping and alternative 3-prime or 5-prime	chr7:92242138-92245821	169;180;244;265;270;282;302;357;395;413;418;430;450;543	CAM;CCM1;KRIT1	KRIT1 ankyrin repeat containing	NM_001350687	NM_001350670;NM_194454
DYNLRB1~4	0.671812	0.983547	1	1	4.7446	4.7446	LOW	86.7249	2.35908	3	1.13	7.42333	8.55333	81.9803	13.567	3	0.9	4.38333	5.28333	89.3684	87.1658	83.6406	95.6848	63.4989	86.7572		DYNLRB1	90	94		90;94	2		0	alternative 3-prime	chr20:34519499-34526271	0;4	BITH;BLP;DNCL2A;DNLC2A;DYNLRB1;ROBLD1	dynein light chain roadblock-type 1	NM_001281728	NM_177953
KCTD20~3b	0.264879	0.878518	1	1	-0.370262	0.370262	OK	99.0034	0.201159	3	0.62	60.01	60.63	99.3737	0.33428	3	0.39	62.44	62.83	99.0784	98.7283	99.2036	99.7478	99.437	98.9363		KCTD20	90	794	S	90;296;399;520;794	5	90;296;399;520	4	multiple exon skipping	chr6:36443112-36481561	0;206;309;430;704	C6orf69;KCTD20;dJ108K11.3	potassium channel tetramerization domain containing 20	NR_104481	NM_173562
DPCD~3	0.826281		1	1	0.171275	0.171275	OK	0.900381	0.65133	3	78.3833	0.726667	79.11	0.729106	0.799513	3	68.9233	0.506667	69.43	1.18225	0	1.51889	0.227855	1.85745	0.102011		DPCD	90	131	SL	90;131	2	90;131	2	exon skipping and alternative 3-prime or 5-prime	chr10:101601337-101608866	32;73	-;DPCD	deleted in primary ciliary dyskinesia homolog (mouse)	NM_001329742;NM_015448	NM_001329744
SLC35B3~1a	0.724342	0.995404	1	1	-2.31982	2.31982	OK	54.9297	2.22732	3	19.0267	23.42	42.4467	57.2495	7.93409	3	15.1633	20.3333	35.4967	55.116	52.1134	57.5597	47.2577	57.8242	66.6667		SLC35B3	90	140	SL	90;140;255;541	4	90;140;255;541	4	exon skipping and alternative 3-prime or 5-prime	chr6:8430158-8435438	46;96;211;497	C6orf196;CGI-19;PAPST2;SLC35B3	solute carrier family 35 member B3	NM_001142541	NM_001370477;NM_001370479
METTL26~2o	0.0339466	0.871468	0.516002	1	15.2349	15.2349	OK	48.6857	2.25961	3	10.49	9.95333	20.4433	33.4508	5.01597	3	11.69	6.00667	17.6967	51.3343	48.9098	45.813	31.6547	28.4058	40.292		METTL26	90	253	SL	90;150;158;218;253;313;321;325;381;488	10	90;218;253;381;488	5	single exon skipping	chr16:634798-636093	0;60;68;128;163;223;231;235;291;398	C16orf13;JFP2;METTL26	methyltransferase like 26	NM_001040161	NM_001040165
CCNC~1	0.299661	0.892307	1	1	-0.397046	0.397046	OK	5.58243	0.293745	3	53.68	3.17667	56.8567	5.97948	0.364981	3	59.3	3.75667	63.0567	5.64206	5.90866	5.19658	6.15129	5.47206	6.31509		CCNC	90	185	SL	90;185	2	90;185	2	single exon skipping	chr6:99543610-99545111	0;95	CCNC;CycC;SRB11;hSRB11	cyclin C	NM_001013399;NM_005190	NM_001363537
IGFLR1~8d			1	1	0	0	LOW	0	0	3	2.72667	0	2.72667	0	0	2	2.745	0	2.745	0	0	0	0		0		IGFLR1	90	96		90;95;96;101	4		0	alternative 5-prime	chr19:35741224-35742395	0;5;6;11	IGFLR1;TMEM149	IGF like family receptor 1	NM_001346005;NM_024660;NR_144338;NR_144340	NR_144342
GGCT~1a		0.871468	1	1		0	LOW			0						0											GGCT	90	246	S	90;226;246	3	90	1	single exon skipping	chr7:30497236-30500535	0;136;156	C7orf24;CRF21;GCTG;GGC;GGCT	gamma-glutamylcyclotransferase	NM_001199816	NM_001199815
EPB41~5	0.287954	0.886766	1	1	-0.863752	0.863752	LOW	15.5875	0.782212	3	7.28333	1.34	8.62333	16.4512	0.603501	3	8.16667	1.61	9.77667	14.4974	15.9696	16.2954	16.8508	15.5983	16.9045		EPB41	90	170	SL	90;170	2	90;170	2	single exon skipping	chr1:28987906-28993329	0;80	4.1R;EL1;EPB41;HE	erythrocyte membrane protein band 4.1	NM_001166005;NM_001166006;NM_001166007;NM_203343	NM_004437;NM_203342
NFASC~4	0.653917	0.980207	1	1	2.88615	2.88615	LOW	86.3851	7.64878	3	0.463333	2.91	3.37333	83.499	2.41403	3	0.376667	1.90333	2.28	86.3501	95.7704	77.0349	80.0866	85.1163	85.2941		NFASC	90	597	SL	90;597	2	90;597	2	multiple exon skipping	chr1:204991307-205009556	0;507	NEDCPMD;NF;NFASC;NRCAML	neurofascin	NM_001160331;NM_001160332	NM_001005388
ANTXR2~1	0.135759	0.871468	1	1	-0.976716	0.976716	OK	98.1563	0.427995	3	1.94667	99.0333	100.98	99.133	0.584628	3	0.556667	60.2167	60.7733	97.7614	98.751	97.9565	99.646	99.4381	98.315		ANTXR2	90	390	SL	90;390	2	90;390	2	alternative 5-prime	chr4:80071655-80072708	0;300	ANTXR2;CMG-2;CMG2;HFS;ISH;JHF	ANTXR cell adhesion molecule 2	NM_001286781	NM_001145794;NM_058172
ATPSCKMT~1	0.476978	0.940761	1	1	-0.870783	0.870783	OK	0.708592	1.0021	3	12.0133	0.08	12.0933	1.57937	1.20346	3	10.1767	0.166667	10.3433	2.12578	0	0	1.81984	0	2.91829		ATPSCKMT	90	157	SL	90;157	2	90;157	2	single exon skipping	chr5:10239357-10249857	0;67	ATPSCKMT;FAM173B;JS-2;hFAM173B	ATP synthase c subunit lysine N-methyltransferase	NM_001258388;NM_001258389;NM_199133;NR_047668;NR_047669	NR_047670
PSME3IP1~7x		0.871468	1	1		0	LOW			0						0											PSME3IP1	159	694	S	90;159;296;300;369;385;418;439;441;443;559;563;576;645;647;651;694;720;769;773	20	90;159	2	exon skipping and alternative 3-prime or 5-prime	chr16:57173870-57186030	0;69;206;210;279;295;328;349;351;353;469;473;486;555;557;561;604;630;679;683	C16orf94;CDA018;CDA10;FAM192A;NIP30;PIP30;PSME3IP1	proteasome activator subunit 3 interacting protein 1	NM_001354082	NM_001354085
EIF4E~1a	0.974876		1	1	0.00959769	0.00959769	OK	0.635376	0.354289	3	20.22	0.136667	20.3567	0.625778	0.177985	3	18.16	0.113333	18.2733	0.172414	0.700935	1.03278	0.856653	0.423504	0.597177		EIF4E	290	372	SL	90;290;372	3	90;290;372	3	exon skipping and alternative 3-prime or 5-prime	chr4:98901983-98929094	0;200;282	AUTS19;CBP;EIF4E;EIF4E1;EIF4EL1;EIF4F;eIF-4E	eukaryotic translation initiation factor 4E	NM_001130678	NM_001331017
PGAP2~1h	0.174035	0.871468	1	1	28.3142	28.3142	LOW	75.1996	13.9133	3	0.97	2.48333	3.45333	46.8854	19.2461	3	1.43	1.4	2.83	59.1133	73.43	93.0556	52	21.1765	67.4797		PGAP2	265	343	SL	90;265;343;471;518;556;603;701;731	9	90;265;343	3	mutually exclusive exon skipping	chr11:3808316-3824269	0;175;253;381;428;466;513;611;641	CWH43-N;FRAG1;HPMRS3;MRT17;MRT21;PGAP2	post-GPI attachment to proteins 2	NR_045925;NR_045926	NR_045923;NR_045927;NR_104270;NR_144427
NTPCR~6b		0.871468	1	1		0	LOW	99.1228	0	1	0.02	2.26	2.28			0				99.1228							NTPCR	250	300	S	137;250;300;304	4	137;250	2	mutually exclusive exon skipping	chr1:232950745-232978162	97;210;260;264	C1orf57;HCR-NTPase;NTPCR;THEP1	nucleoside-triphosphatase, cancer-related	NR_138025	NM_001329453
UBE3A~14a			1	1	0	0	OK	0	0	3	12.7567	0	12.7567	0	0	3	14.5167	0	14.5167	0	0	0	0	0	0		UBE3A	90	126	SL	90;126;320	3	90;126;320	3	single exon skipping	chr15:25411972-25438488	0;36;230	ANCR;AS;E6-AP;EPVE6AP;HPVE6A;UBE3A	ubiquitin protein ligase E3A	NM_000462;NM_001354506;NM_001354508;NM_001354509;NM_001354511;NM_001354512;NM_001354513;NM_001354523;NM_001354539;NM_001354541;NM_001354542;NM_001354544;NM_001354545;NM_001354547;NM_001354550;NM_130839	NM_001354507;NM_001354538
PLAGL1~4g			1	1	0	0	LOW	0	0	2	3.32	0	3.32	0	0	3	3.49	0	3.49	0		0	0	0	0		PLAGL1	90	122	SL	90;122;196;205;237;251;269;283;486;545	10	90;122;486;545	4	single exon skipping	chr6:143948461-143968906	0;32;106;115;147;161;161;179;193;396;455	LOT1;PLAGL1;ZAC;ZAC1	PLAG1 like zinc finger 1	NM_001289047	NM_001289042
XPO6~1	0.42265	0.926575	1	1	0.337475	0.337475	OK	0.337475	0.477262	3	23.9033	0.0733333	23.9767	0	0	3	15.5967	0	15.5967	0	1.01243	0	0	0	0		XPO6	90	226	SL	90;226	2	90;226	2	single exon skipping	chr16:28181032-28211365	0;136	EXP6;RANBP20;XPO6	exportin 6	NM_015171	NM_001270940
ZKSCAN3~1	0.845804		1	1	0.8838	0.8838	LOW	12.6492	3.64796	3	3.08667	0.453333	3.54	11.7654	4.76305	3	2.79667	0.396667	3.19333	8.84146	17.5676	11.5385	7.08955	9.90415	18.3024		ZKSCAN3	90	207	SL	90;207	2	90;207	2	single exon skipping	chr6:28350068-28359524	0;117	ZF47;ZFP306;ZKSCAN3;ZNF306;ZNF309;ZSCAN13;ZSCAN35;Zfp47;dJ874C20.1;dJ874C20.1.;zfp-47	zinc finger with KRAB and SCAN domains 3	NM_024493	NM_001242894
LRRFIP2~1c	0.109537	0.871468	1	1	0.62587	0.62587	OK	0.863281	0.323503	3	57.5533	0.51	58.0633	0.237411	0.039704	3	42.1367	0.1	42.2367	1.05701	0.407483	1.12535	0.253872	0.275672	0.18269		LRRFIP2	90	648	SL	90;192;306;366;648;786	6	90;192;306;366;648	5	multiple exon skipping	chr3:37096661-37129062	0;102;216;276;558;696	HUFI-2;LRRFIP2	LRR binding FLII interacting protein 2	NM_001134369;NM_001348301;NM_001348302;NM_001348304;NM_001348305;NM_001348306;NM_001348307;NM_001348308;NM_001348309;NM_001348310;NM_001348311;NM_017724	NM_001348297
UTY~11g			1	1	0	0	LOW	0	0	3	6.41	0	6.41	0	0	3	6.02	0	6.02	0	0	0	0	0	0		UTY	90	226	S	90;148;180;225;226;246;283;315;381;436	10	90;148;180;283;315;381;436	7	single exon skipping	chrY:13357970-13359766	0;58;90;135;136;156;193;225;291;346	KDM6AL;KDM6C;UTY;UTY1	ubiquitously transcribed tetratricopeptide repeat containing, Y-linked	NM_001258250;NM_001258251;NM_001258253;NM_001258257;NM_001258259;NM_001258263;NM_001258265;NM_001258267;NM_001258270;NM_007125;NM_182659;NM_182660;NR_047596;NR_047597;NR_047599;NR_047602;NR_047603;NR_047604;NR_047605;NR_047609;NR_047610;NR_047616;NR_047624;NR_047625;NR_047626;NR_047627;NR_047628;NR_047629;NR_047630;NR_047631;NR_047632;NR_047635;NR_047638;NR_047639;NR_047640;NR_047641;NR_047642;NR…	NR_047606
PSME3IP1~6n	0.918938		1	1	-0.06719	0.06719	OK	0.736575	0.664162	3	31.0267	0.246667	31.2733	0.803765	0.570886	3	28.5733	0.226667	28.8	0.600126	0	1.6096	0	1.2715	1.13979		PSME3IP1	90	484	S	90;159;175;208;233;366;435;441;484;510;559;563	12	90;208;233;366	4	exon skipping and alternative 3-prime or 5-prime	chr16:57173870-57185820	0;69;85;118;143;276;345;351;394;420;469;473	C16orf94;CDA018;CDA10;FAM192A;NIP30;PIP30;PSME3IP1	proteasome activator subunit 3 interacting protein 1	NM_024946	NM_001354085
BCL11A~2	0.292786	0.889589	1	1	-5.36247	5.36247	LOW	68.8379	2.10376	3	1.57667	3.40333	4.98	74.2004	5.37422	3	2.80333	8.48667	11.29	66.2757	71.4286	68.8095	76.2911	79.4832	66.8269		BCL11A	90	242	SL	90;242	2	90;242	2	alternative 5-prime	chr2:60452667-60460681	0;152	BCL11A;BCL11A-L;BCL11A-S;BCL11A-XL;BCL11a-M;CTIP1;DILOS;EVI9;HBFQTL5;ZNF856	BAF chromatin remodeling complex subunit BCL11A	NM_018014	NM_001363864
TMEM117~2	0.336528	0.89692	1	1	-2.18343	2.18343	LOW	90.3572	1.295	3	0.45	4.18333	4.63333	92.5406	2.38985	3	0.436667	5.40333	5.84	92.1114	89.0244	89.9358	94.5946	89.1892	93.838		TMEM117	90	190	SL	90;190	2	90;190	2	single exon skipping	chr12:43944343-44211289	0;100	-;TMEM117	transmembrane protein 117	NM_001286212	NM_001286211;NM_032256
LARP7~1	0.0688444	0.871468	0.286741	1	9.84227	9.84227	OK	15.2514	1.96113	3	39.6733	7.27	46.9433	5.40918	4.38195	3	35.1333	2.04333	37.1767	15.5205	12.7264	17.5075	11.5954	1.99873	2.63345		LARP7	90	129	SL	90;129	2	90;129	2	alternative 3-prime	chr4:112647550-112647689	0;39	ALAZS;HDCMA18P;LARP7;PIP7S;hLARP7	La ribonucleoprotein 7, transcriptional regulator	NM_001267039;NM_001370978;NM_001370979;NM_001370980;NM_001370981;NM_001370982;NM_015454;NM_016648	NM_001370974;NM_001370975;NM_001370976;NM_001370977
CYTOR~1c	0.520842	0.9551	1	1	-1.73748	1.73748	OK	91.9487	2.76636	3	1.01667	13.1933	14.21	93.6861	2.09815	3	1.37667	19.21	20.5867	92.3887	95.0952	88.3621	96.3974	91.2865	93.3745		CYTOR	236	291	SL	90;236;291;400	4	90;236;291;400	4	mutually exclusive exon skipping	chr2:87455646-87521206	0;146;201;310	C2orf59;CYTOR;LINC00152;NCRNA00152	cytoskeleton regulator RNA	NR_024205	NR_146461
DDX19B~3	0.209519	0.871468	1	1	2.11315	2.11315	OK	93.8973	0.691217	3	1.90667	29.46	31.3667	91.7842	1.67743	3	2.69667	30.09	32.7867	94.283	94.4823	92.9266	90.4141	94.1463	90.7921		DDX19B	90	193	SL	90;193	2	90;193	2	multiple exon skipping	chr16:70299355-70315968	0;103	DBP5;DDX19;DDX19B;RNAh	DEAD-box helicase 19B	NM_001014449;NM_001257175	NM_001014451;NM_007242
CLEC2D~3	0.172367	0.871468	1	1	7.81014	7.81014	LOW	11.4496	5.44018	3	3.48667	0.413333	3.9	3.63947	3.26917	3	3.46333	0.133333	3.59667	16.2252	3.83795	14.2857	2.99003	0	7.92839		CLEC2D	90	172	SL	90;172	2	90;172	2	single exon skipping	chr12:9692932-9694759	0;82	CLAX;CLEC2D;LLT1;OCIL	C-type lectin domain family 2 member D	NM_001197317;NM_013269	NM_001004419
WDSUB1~6b			1	1	0	0	OK	0	0	3	12.7667	0	12.7667	0	0	3	10.8467	0	10.8467	0	0	0	0	0	0		WDSUB1	90	137	SL	90;137;245;313	4	90;137;245;313	4	alternative 5-prime	chr2:159283094-159286582	0;47;155;223	UBOX6;WDSAM1;WDSUB1	WD repeat, sterile alpha motif and U-box domain containing 1	NM_001128212;NM_001307994;NM_001330274;NM_001330276;NM_001330280	NM_001330278
MSTO1~1a	0.150903	0.871468	1	1	-17.0746	17.0746	LOW	9.87986	8.75564	3	2.72333	0.313333	3.03667	26.9545	5.98672	2	2.08	0.745	2.825	8.3558	0	21.2838	32.9412		20.9677		MSTO1	90	148	SL	90;123;148	3	90;123;148	3	alternative 5-prime and 3-prime	chr1:155613734-155614058	0;33;58	LST005;MMYAT;MST;MSTO1	misato mitochondrial distribution and morphology regulator 1	NM_001350772;NM_001350787;NR_046292;NR_046293	NM_001350775;NM_001350788;NM_001350789
BCS1L~16	0.324929	0.892428	1	1	5.65602	5.65602	LOW	100	0	3	0	6.55333	6.55333	94.344	6.1812	3	0.283333	6.03333	6.31667	100	100	100	97.2881	85.7438	100		BCS1L	367	409	SL	367;409	2	367;409	2	exon skipping and alternative 3-prime or 5-prime	chr2:218660422-218661405	327;369	BCS;BCS1;BCS1L;BJS;FLNMS;GRACILE;Hs.6719;MC3DN1;PTD;h-BCS;h-BCS1	BCS1 homolog, ubiquinol-cytochrome c reductase complex chaperone	NM_001371451	NM_001320717;NM_001371443;NM_001371444;NM_001371448;NM_001371449;NM_001371450;NM_001371454
ZNF420~6	0.128949	0.871468	1	1	-4.6271	4.6271	OK	84.1345	0.497682	3	1.74333	9.25	10.9933	88.7616	2.66426	3	1.10333	8.53667	9.64	83.6583	83.9237	84.8214	87.8312	92.3888	86.0648		ZNF420	90	134	SL	90;134	2	90;134	2	single exon skipping	chr19:37078571-37089038	0;44	APAK;ZNF420	zinc finger protein 420	NM_001329516;NM_001329519	NM_001329515;NM_001329517;NM_001329518;NM_001329520;NM_001329521;NM_001329522;NM_001329524;NM_144689;NR_138039
IL32~3		0.871468	1	1	0	0	LOW	100	0	3	0	4.25	4.25	100	0	1	0	2.6	2.6	100	100	100	100				IL32	90	150	SL	90;150	2	90;150	2	single exon skipping	chr16:3068011-3068989	0;60	IL-32alpha;IL-32beta;IL-32delta;IL-32gamma;IL32;NK4;TAIF;TAIFa;TAIFb;TAIFc;TAIFd	interleukin 32	NM_001369590	NM_001012631;NM_001012632;NM_001012633;NM_001012634;NM_001012635;NM_001012718;NM_001308078;NM_001369587;NM_001369588;NM_001369589;NM_001369591;NM_001369592;NM_001369593;NM_001369595;NM_001369596;NM_004221
UBR2~1	0.396935	0.915115	1	1	-2.60292	2.60292	OK	25.9056	3.43311	3	15.6933	5.45	21.1433	28.5085	0.849989	3	12.2733	4.90667	17.18	22.9026	30.711	24.1032	29.3511	27.3448	28.8297		UBR2	139	139	S	139	1	139	1	mutually exclusive exon skipping	chr6:42616091-42632551	99;99	C6orf133;UBR2;bA49A4.1;dJ242G1.1;dJ392M17.3	ubiquitin protein ligase E3 component n-recognin 2	NM_001363705	NM_015255
ILK~4	0.415054	0.91815	0.74218	1	-0.35952	0.35952	OK	94.6325	0.151159	3	48.89	863.367	912.257	94.9921	0.494653	3	39.9233	757.32	797.243	94.7777	94.6959	94.4241	94.5523	95.6831	94.7408		ILK	90	256	SL	90;256	2	90;256	2	single exon skipping	chr11:6604361-6608393	0;166	HEL-S-28;ILK;ILK-1;ILK-2;P59;p59ILK	integrin linked kinase	NM_001278442	NM_001014794;NM_001014795;NM_001278441;NM_004517
RSRP1~3b	0.82446		1	1	-1.01342	1.01342	OK	94.4309	2.0836	3	2.00667	39.1333	41.14	95.4444	5.45814	3	1.14	36.25	37.39	91.7625	94.6829	96.8475	87.7255	99.3353	99.2723		RSRP1	90	910	S	90;363;681;910	4	90;363;681	3	intron retention	chr1:25243634-25244453	0;273;591;820	C1orf63;NPD014;RSRP1	arginine and serine rich protein 1	NR_135783	NR_135143;NR_135777;NR_135778;NR_135784;NR_135786;NR_135788;NR_135789
SIRT5~3	0.204336	0.871468	1	1	-4.0455	4.0455	LOW	95.1539	3.15777	3	0.423333	8.73333	9.15667	99.1994	1.13219	3	0.0733333	8.44	8.51333	98.0167	90.7543	96.6908	97.5983	100	100		SIRT5	90	144	SL	90;144	2	90;144	2	single exon skipping	chr6:13595565-13599031	0;54	SIR2L5;SIRT5	sirtuin 5	NM_001193267	NM_001242827;NM_012241;NM_031244
RNF146~1a	0.0450168	0.871468	0.696754	1	-9.43693	9.43693	OK	23.4145	1.08808	3	14.3567	4.41333	18.77	32.8514	3.30614	3	10.4567	5.06	15.5167	23.3953	22.0915	24.7565	28.5315	33.4621	36.5605		RNF146	199	231	SL	90;179;199;231	4	90;179;199;231	4	mutually exclusive exon skipping	chr6:127280341-127286049	0;89;109;141	-;RNF146	ring finger protein 146	NM_001242844;NM_001242845;NM_030963	NM_001242846
TIMM9~7c	0.42265	0.927872	1	1	-1.24763	1.24763	OK	98.7524	1.76441	3	0.153333	13.5567	13.71	100	0	3	0	14.5267	14.5267	96.2571	100	100	100	100	100		TIMM9	90	243	SL	90;155;178;243	4	90;155;178;243	4	multiple exon skipping	chr14:58410939-58427053	0;65;88;153	TIM9;TIM9A;TIMM9	translocase of inner mitochondrial membrane 9	NR_130752	NM_001304488;NM_001304489;NM_001304490;NM_012460
OXLD1~2a	0.426903	0.929765	1	1	-2.80435	2.80435	OK	90.8283	1.50703	3	1.56	15.98	17.54	93.6326	3.9415	3	1.08	14.94	16.02	92.939	90.0285	89.5173	98.0309	94.399	88.468		OXLD1	90	655	L	90;94;242;655	4	242;655	2	intron retention	chr17:81665585-81666149	0;4;152;565	C17orf90;OXLD1	oxidoreductase like domain containing 1	NR_130937	NM_001304999
PDIA5~1	0.995594		1	1	0.00304012	0.00304012	OK	98.1517	0.0347678	3	1.51667	80.6967	82.2133	98.1486	0.689512	3	1.26667	70.7767	72.0433	98.1939	98.1523	98.1088	98.6733	97.1745	98.5981		PDIA5	90	109	SL	90;109	2	90;109	2	alternative 3-prime	chr3:123145593-123146117	0;19	PDIA5;PDIR	protein disulfide isomerase family A member 5	NR_028444	NM_006810
BSDC1~1b	0.432145	0.930299	1	1	2.40188	2.40188	LOW	92.4925	0.985812	3	0.486667	5.99667	6.48333	90.0907	3.45571	3	0.856667	7.32333	8.18	91.6418	91.9614	93.8744	92.5481	85.2036	92.5203		BSDC1	90	309	SL	90;258;309	3	90;258;309	3	single exon skipping	chr1:32381269-32386778	0;168;219	-;BSDC1	BSD domain containing 1	NM_001143889	NM_001143888;NM_001300958
PSME3IP1~8b		0.871468	1	1		0	LOW			0				49.7854	0	1	1.17	1.16	2.33					49.7854			PSME3IP1	90	576	SL	90;300;576;651	4	90;300;576;651	4	alternative 5-prime	chr16:57174689-57186030	0;210;486;561	C16orf94;CDA018;CDA10;FAM192A;NIP30;PIP30;PSME3IP1	proteasome activator subunit 3 interacting protein 1	NM_001354082	NM_001354089
ASCC2~5l	0.582188	0.965976	1	1	-3.43961	3.43961	OK	92.9314	7.28107	3	1.35667	19.5367	20.8933	96.371	2.6321	3	0.823333	20.89	21.7133	95.8815	100	82.9127	93.8391	95.2739	100		ASCC2	90	347	S	90;152;176;188;249;250;311;324;336;347;373;409;435;456;471;483;533;607	18	90;152;607	3	multiple exon skipping	chr22:29825258-29838177	0;62;86;98;159;160;221;234;246;257;283;319;345;366;381;393;443;517	ASC1p100;ASCC2;p100	activating signal cointegrator 1 complex subunit 2	NM_001369936;NM_001369947;NM_001369949	NM_001369920;NM_001369924;NM_001369948;NM_032204
LIG1~4	0.852374		1	1	-0.325444	0.325444	OK	1.85875	1.31754	3	13.62	0.266667	13.8867	2.18419	1.88754	3	9.24	0.196667	9.43667	2.67559	0	2.90065	0	1.94731	4.60526		LIG1	90	357	SL	90;357	2	90;357	2	single exon skipping	chr19:48151340-48153871	0;267	-;LIG1	DNA ligase 1	NM_000234;NM_001320971;NR_135497;NR_135498;NR_135499	NR_135500
UBE2F~3b		0.871468	1	1		0	LOW			0						0											UBE2F	90	285	SL	90;186;285	3	90;186;285	3	multiple exon skipping	chr2:237973226-238016565	0;96;195	NCE2;UBE2F	ubiquitin conjugating enzyme E2 F (putative)	NM_001278307	NR_103500
RUSC1~3	0.0667563	0.871468	0.461538	1	-7.37656	7.37656	LOW	81.0017	3.21589	3	1.33333	5.63667	6.97	88.3783	1.35603	3	0.943333	7.25667	8.2	81.9783	84.3602	76.6667	87.0219	87.8825	90.2305		RUSC1	139	305	SL	139;305	2	139;305	2	exon skipping and alternative 3-prime or 5-prime	chr1:155324545-155325101	99;265	NESCA;RUSC1	RUN and SH3 domain containing 1	NM_001105205	NR_103478
THBS3~1	0.967146		1	1	-0.0302574	0.0302574	OK	1.92425	0.705988	3	44.0867	0.866667	44.9533	1.95451	0.674354	3	45.6433	0.923333	46.5667	1.73422	1.17041	2.86811	1.80197	1.2155	2.84605		THBS3	90	97		90;97	2		0	alternative 5-prime	chr1:155205317-155206199	0;7	THBS3;TSP3	thrombospondin 3	NM_001252607;NM_007112	NR_045553
TBC1D25~8c	0.238757	0.871468	1	1	-5.28474	5.28474	LOW	7.18372	4.26667	3	3.27	0.23	3.5	12.4685	3.19277	3	2.24	0.313333	2.55333	5.11247	3.31126	13.1274	16.9565	10.6529	9.79592		TBC1D25	90	447	SL	90;245;316;447	4	90;245;316;447	4	exon skipping and alternative 3-prime or 5-prime	chrX:48541443-48558896	0;155;226;357	MG81;OATL1;TBC1D25	TBC1 domain family member 25	NR_145495;NR_145502	NR_145499
SPTAN1~3	0.409748	0.91815	1	1	1.10159	1.10159	OK	1.96704	1.50411	3	94.0733	1.80667	95.88	0.865454	0.287161	3	91.5	0.786667	92.2867	4.0923	0.981561	0.827267	0.474412	1.15588	0.966072		SPTAN1	90	105	SL	90;105	2	90;105	2	single exon skipping	chr9:128609285-128611713	0;15	EIEE5;NEAS;SPTA2;SPTAN1	spectrin alpha, non-erythrocytic 1	NM_001195532;NM_003127	NM_001130438;NM_001363759;NM_001363765
ZNF600~1	0.937664		1	1	-0.533541	0.533541	LOW	91.5716	3.34051	3	0.22	2.38667	2.60667	92.1051	8.13337	3	0.19	2.45333	2.64333	95.4861	91.9048	87.3239	97.9592	80.6034	97.7528		ZNF600	90	217	SL	90;217	2	90;217	2	single exon skipping	chr19:52767773-52778825	0;127	KR-ZNF1;ZNF600	zinc finger protein 600	NM_198457	NM_001321866;NM_001321867
ATG13~3f	0.658284	0.981805	1	1	1.81497	1.81497	LOW	15.3732	4.5979	3	6.18	1.17	7.35	13.5582	2.57979	3	7.03667	1.09333	8.13	9.95334	21.1944	14.9718	15.8491	9.9537	14.8718		ATG13	206	207		90;141;206;207;228;258;304;322;323;344;374	11	90;141;258	3	mutually exclusive exon skipping	chr11:46617891-46630044	0;51;116;117;138;168;214;232;233;254;284	ATG13;KIAA0652;PARATARG8	autophagy related 13	NM_001346314;NM_001346325;NM_001346344	NM_001346316;NM_001346321;NM_001346331;NM_001346352
ZBTB37~1		0.871468	1	1		0	LOW	97.8632	0	1	0.05	2.29	2.34			0						97.8632					ZBTB37	90	12159	S	90;12159	2	90	1	intron retention	chr1:173873567-173885635	0;12069	D430004I08Rik;ZBTB37;ZNF908	zinc finger and BTB domain containing 37	NM_001122770	NM_032522
ADGRG1~7c		0.871468	1	1		0	LOW			0						0											ADGRG1	90	133	SL	90;133;148;174	4	90;133;148;174	4	alternative 3-prime	chr16:57650352-57651242	0;43;58;84	ADGRG1;BFPP;BPPR;GPR56;TM7LN4;TM7XN1	adhesion G protein-coupled receptor G1	NM_001290143;NM_001290144;NM_001370451	NM_001145770;NM_001145771;NM_001145772;NM_001145774;NM_001290142;NM_001370428;NM_001370429;NM_001370430;NM_001370431;NM_001370432;NM_001370434;NM_001370435;NM_001370436;NM_001370437;NM_001370438;NM_001370439;NM_001370440;NM_001370441;NM_005682;NM_201524;NM_201525
CTNNA1~6a	0.492341	0.94473	1	1	-0.135275	0.135275	OK	0.386012	0.0940486	3	275.577	1.06667	276.643	0.521288	0.222593	3	286.21	1.56333	287.773	0.493228	0.400569	0.264241	0.327692	0.833056	0.403115		CTNNA1	90	560	SL	90;108;560	3	90;108;560	3	single exon skipping	chr5:138753511-138781922	0;18;470	CAP102;CTNNA1;MDPT2	catenin alpha 1	NM_001290307;NM_001290309;NM_001290310;NM_001323985;NM_001323986;NM_001903	NM_001323982
C2orf42~9b	0.696306	0.989175	1	1	6.91593	6.91593	LOW	42.7596	19.2759	3	1.53333	0.976667	2.51	35.8437	12.6191	3	1.92333	1.03667	2.96	48.1481	63.2075	16.9231	49.3243	39.2308	18.9759		C2orf42	90	238	SL	90;238;305;597	4	90;238;305;597	4	alternative 5-prime	chr2:70182936-70190690	0;148;215;507	-;C2orf42	chromosome 2 open reading frame 42	NM_001348760;NR_145970	NM_001348763;NR_145971;NR_145972
SLC46A3~2	0.694864	0.989175	1	1	-1.79269	1.79269	LOW	92.3222	5.03115	3	0.386667	4.26333	4.65	94.1149	3.13261	3	0.856667	14.4567	15.3133	92.7536	85.956	98.2571	89.823	95.3099	97.2119		SLC46A3	90	336	SL	90;336	2	90;336	2	alternative 5-prime	chr13:28718023-28718741	0;246	FKSG16;SLC46A3	solute carrier family 46 member 3	NM_001347960	NM_001135919;NM_181785
PFKL~1	0.322183	0.892307	1	1	0.0636366	0.0636366	OK	0.375998	0.0646647	3	327.29	1.25333	328.543	0.312361	0.0441258	3	198.323	0.62	198.943	0.4071	0.28597	0.434923	0.267975	0.296567	0.372541		PFKL	90	568	SL	90;568	2	90;568	2	multiple exon skipping	chr21:44300191-44306680	0;478	ATP-PFK;PFK-B;PFK-L;PFKL	phosphofructokinase, liver type	NM_002626	NM_001002021
ZNF131~4e		0.871468	1	1		0	LOW	10.0746	0	1	2.41	0.27	2.68			0					10.0746						ZNF131	95	350		90;95;350;355;565	5	565	1	alternative 5-prime and 3-prime	chr5:43121569-43122043	0;5;260;265;475	ZBTB35;ZNF131;pHZ-10	zinc finger protein 131	NM_001330712;NM_003432	NM_001330715
C1orf159~2	0.268505	0.8799	1	1	2.80232	2.80232	OK	11.8103	0.763694	3	11.92	1.58333	13.5033	9.00794	2.63628	3	10.3633	1.02333	11.3867	10.7781	12.0511	12.6016	6.60714	7.7381	12.6786		C1orf159	90	144	SL	90;144	2	90;144	2	single exon skipping	chr1:1092104-1116059	0;54	-;C1orf159	chromosome 1 open reading frame 159	NM_017891	NM_001330306;NM_001363525
TAF1C~7	0.00907254	0.871468	1	1	-3.86933	3.86933	OK	92.0076	0.874501	3	1.52333	17.6667	19.19	95.8769	0.667799	3	0.606667	14.2933	14.9	92.3176	90.8157	92.8894	95.9108	95.0426	96.6773		TAF1C	90	93		90;93	2		0	alternative 3-prime	chr16:84180081-84180169	0;3	MGC:39976;SL1;TAF1C;TAFI110;TAFI95	TATA-box binding protein associated factor, RNA polymerase I subunit C	NM_001243160;NM_139353	NM_001243156;NM_001243157;NM_001243158;NM_001243159;NM_005679
GEMIN2~2	0.436101	0.931875	1	1	-1.07835	1.07835	OK	95.1934	1.34622	3	0.7	14.15	14.85	96.2718	1.13141	3	0.583333	15.0667	15.65	94.5255	93.9834	97.0714	94.6795	96.9317	97.2042		GEMIN2	90	149	SL	90;149	2	90;149	2	single exon skipping	chr14:39132069-39136439	0;59	GEMIN2;SIP1;SIP1-delta	gem nuclear organelle associated protein 2	NM_001009183	NM_001009182;NM_003616
RPUSD1~2	0.546641	0.959796	1	1	-1.43773	1.43773	OK	8.8085	1.97218	3	23.4467	2.14667	25.5933	10.2462	2.36884	3	26.7833	3.18	29.9633	6.02047	10.1362	10.2688	11.2706	12.4963	6.97177		RPUSD1	90	99		90;99	2		0	alternative 5-prime	chr16:786929-787076	0;9	C16orf40;RLUCL;RPUSD1	RNA pseudouridine synthase domain containing 1	NM_001324412;NM_001324413;NM_001324414;NM_001324415;NM_001369658;NM_001369660;NM_058192	NM_001324086;NM_001324410;NM_001369659
IRF1~1	0.913784		1	1	-0.104452	0.104452	OK	98.5595	0.71701	3	0.243333	18	18.2433	98.664	1.04957	3	0.176667	11.3	11.4767	99.2691	97.5774	98.832	98.556	100	97.4359		IRF1	90	276	SL	90;276	2	90;276	2	multiple exon skipping	chr5:132484076-132486250	0;186	IRF-1;IRF1;MAR	interferon regulatory factor 1	NM_001354925	NM_002198
ZNF484~4b	0.565204	0.963938	1	1	13.8394	13.8394	LOW	54.5438	26.8064	3	1.64667	1.83333	3.48	40.7044	14.4556	3	1.71	1.13667	2.84667	84.3972	19.382	59.8522	51.0373	20.2614	50.8143		ZNF484	90	135	SL	90;135;160;161;205;216;231	7	90;135	2	single exon skipping	chr9:92856319-92877889	0;45;70;71;115;126;141	BA526D8.4;ZNF484	zinc finger protein 484	NM_001007101	NM_031486
PYCR3~2	0.628993	0.975971	1	1	0.250974	0.250974	OK	99.3953	0.242152	3	0.203333	34.1667	34.37	99.1443	0.605377	3	0.143333	18.5167	18.66	99.7333	99.1787	99.2739	100	98.7413	98.6917		PYCR3	90	150	SL	90;150	2	90;150	2	alternative 3-prime	chr8:143606620-143606952	0;60	PYCR3;PYCRL	pyrroline-5-carboxylate reductase 3	NM_001329866	NM_023078;NR_138144
GBF1~1	0.654571	0.980957	1	1	-1.36121	1.36121	OK	33.0369	1.55432	3	27.7833	13.6433	41.4267	34.3981	3.5257	3	27.1133	14.3167	41.43	32.0651	31.8153	35.2303	30.5582	39.0726	33.5635		GBF1	90	102	SL	90;102	2	90;102	2	alternative 5-prime	chr10:102377129-102379283	0;12	ARF1GEF;GBF1	golgi brefeldin A resistant guanine nucleotide exchange factor 1	NM_001199378;NM_001199379	NM_004193
CENPC~2b		0.871468	1	1		0	LOW	76.3077	0	1	0.77	2.48	3.25			0						76.3077					CENPC	90	232	SL	90;114;232	3	90;114;232	3	alternative 5-prime and 3-prime	chr4:67492252-67492868	0;24;142	CENP-C;CENPC;CENPC1;MIF2;hcp-4	centromere protein C	NM_001362481	NR_155754
HINT1~2d	0.393407	0.914872	0.841767	1	-0.6964	0.6964	OK	3.91918	0.636617	3	273.1	11.19	284.29	4.61558	0.80256	3	327.807	15.9433	343.75	3.74937	4.76979	3.23839	4.61186	3.63452	5.60037		HINT1	90	279	SL	90;279;435;539	4	90;279;435;539	4	single exon skipping	chr5:131159612-131162571	0;189;345;449	HINT;HINT1;NMAN;PKCI-1;PRKCNH1	histidine triad nucleotide binding protein 1	NM_005340;NR_024611	NR_024610
ATE1~4	0.685767	0.987558	1	1	0.353172	0.353172	OK	99.6107	0.275698	3	0.07	17.0933	17.1633	99.2575	1.05007	3	0.0933333	11.3133	11.4067	100	99.3979	99.4341	100	100	97.7725		ATE1	169	399	SL	169;399	2	169;399	2	mutually exclusive exon skipping	chr10:121870039-121910905	129;359	-;ATE1	arginyltransferase 1	NR_110006	NM_001288735;NM_001288736;NM_007041
MDM4~6d	0.42265	0.924211	1	1	7.53894	7.53894	LOW	100	0	3	0	7.14667	7.14667	92.4611	10.6617	3	0.403333	4.59333	4.99667	100	100	100	100	77.3832	100		MDM4	90	759	S	90;280;609;691;759	5	90;280;609;691	4	multiple exon skipping	chr1:204526435-204546796	0;190;519;601;669	BMFS6;HDMX;MDM4;MDMX;MRP1	MDM4 regulator of p53	NM_001278519	NM_002393
TAF1~5	0.982874		1	1	0.00304632	0.00304632	OK	0.183428	0.130086	3	10.6567	0.02	10.6767	0.180382	0.136582	3	9.5	0.0166667	9.51667	0.287356	0	0.262927	0.210748	0.330396	0		TAF1	90	115	SL	90;115	2	90;115	2	alternative 5-prime	chrX:71423240-71423973	0;25	BA2R;CCG1;CCGS;DYT3;DYT3/TAF1;KAT4;MRXS33;N-TAF1;NSCL2;OF;P250;TAF(II)250;TAF1;TAF2A;TAFII-250;TAFII250;XDP	TATA-box binding protein associated factor 1	NM_001286074;NM_004606;NM_138923;NR_104387;NR_104388;NR_104389;NR_104390;NR_104391;NR_104392;NR_104393	NR_104395
RHOT2~1	0.441681	0.933993	1	1	1.16148	1.16148	OK	7.44431	0.531231	3	78.0367	6.29	84.3267	6.28283	1.70804	3	60.69	4.13333	64.8233	7.62189	6.72334	7.98771	8.61547	4.57322	5.65979		RHOT2	90	93		90;93	2		0	alternative 3-prime	chr16:670774-670891	0;3	ARHT2;C16orf39;MIRO-2;MIRO2;RASL;RHOT2	ras homolog family member T2	NM_001352277;NM_001352281;NM_001352282;NM_001352283;NM_001352287;NM_001352288;NM_001352290;NM_001352291;NM_001352292;NM_001352293;NM_138769;NR_147953	NM_001352275;NM_001352276;NM_001352280
TRAPPC6A~3	0.549582	0.960528	1	1	3.0764	3.0764	OK	46.9874	5.7204	3	12.4633	11.3967	23.86	43.911	3.05761	3	8.95667	7.16	16.1167	53.7236	39.7396	47.499	48.1187	40.9441	42.6702		TRAPPC6A	90	132	SL	90;132	2	90;132	2	alternative 5-prime	chr19:45165195-45178134	0;42	TRAPPC6A;TRS33	trafficking protein particle complex 6A	NM_001270891	NM_024108
PSPH~9a	0.488945	0.944197	1	1	2.23162	2.23162	OK	12.6053	2.63545	3	42.7733	5.58333	48.3567	10.3737	3.18249	3	94.9933	10.2767	105.27	15.2529	9.00974	13.5533	9.32929	7.10457	14.6872		PSPH	90	204	S	90;200;204	3	90	1	single exon skipping	chr7:56032055-56033960	0;110;114	PSP;PSPH;PSPHD	phosphoserine phosphatase	NM_001370503;NM_001370504;NM_001370505;NM_001370514;NM_001370515;NM_001370517;NM_001370522;NM_004577	NM_001370506;NM_001370507;NM_001370508;NM_001370513;NM_001370516;NM_001370520;NM_001370521
ST3GAL3~5e		0.871468	1	1	0	0	LOW	100	0	1	0	2.54	2.54	100	0	1	0	2.73	2.73	100					100		ST3GAL3	90	319	SL	90;133;181;183;226;271;274;319;388;436;447;448;481	13	90;133;226;319;388	5	exon skipping and alternative 3-prime or 5-prime	chr1:43736381-43894382	0;43;91;93;136;181;184;229;298;346;357;358;391	EIEE15;MRT12;SIAT6;ST3GAL3;ST3GALII;ST3Gal III;ST3GalIII;ST3N	ST3 beta-galactoside alpha-2,3-sialyltransferase 3	NR_073019	NM_001350619;NM_174964;NM_174965
MBNL1~1a	0.338603	0.897132	1	1	-13.458	13.458	LOW	54.8189	3.57694	3	1.44333	1.80667	3.25	68.2768	8.38983	2	1.13	2.44	3.57	50.6276	54.4615	59.3674		59.887	76.6667		MBNL1	90	334	SL	90;244;280;298;334	5	90;244;334	3	multiple exon skipping	chr3:152445540-152456266	0;154;190;208;244	EXP;MBNL;MBNL1	muscleblind like splicing regulator 1	NM_207296	NM_001314057
SPOCD1~2	0.240637	0.871468	1	1	0.585516	0.585516	OK	1.779	0.277087	3	65.8867	1.17	67.0567	1.19348	0.501123	3	47.2033	0.546667	47.75	1.48615	1.69994	2.15091	1.19147	0.580742	1.80823		SPOCD1	90	129	SL	90;129	2	90;129	2	alternative 3-prime	chr1:31791253-31792214	0;39	PPP1R146;SPOCD1	SPOC domain containing 1	NM_001281987;NM_001281988	NM_144569
TOR1B~4a	0.817109		1	1	-0.228261	0.228261	OK	99.2474	1.06429	3	0.136667	20.3533	20.49	99.4757	0.741485	3	0.11	21.6533	21.7633	97.7423	100	100	100	98.4271	100		TOR1B	90	1103	S	90;218;1103	3	90;218	2	exon skipping and alternative 3-prime or 5-prime	chr9:129807364-129810226	0;128;1013	DQ1;TOR1B	torsin family 1 member B	NM_001317893	NM_014506;NR_133948
KAT6B~7b		0.871468	1	1		0	LOW	35.2423	0	1	1.47	0.8	2.27			0						35.2423					KAT6B	90	191	SL	90;160;191	3	90;160;191	3	single exon skipping	chr10:74826786-74842599	0;70;101	GTPTS;KAT6B;MORF;MOZ2;MYST4;ZC2HC6B;qkf;querkopf	lysine acetyltransferase 6B	NM_001370142	NM_001370137
VASH1-AS1~1	0.414873	0.91815	1	1	14.8514	14.8514	LOW	17.3859	11.5823	2	1.95	0.43	2.38	2.53456	2.53456	2	2.17	0.055	2.225	28.9683		5.80357	0		5.06912		VASH1-AS1	90	249	SL	90;249	2	90;249	2	single exon skipping	chr14:76782777-76786084	0;159	-;VASH1-AS1	VASH1 antisense RNA 1	NR_104184	NR_104183
ZNF596~4		0.871468	1	1	-10.1203	10.1203	LOW	68.6567	0	1	0.84	1.84	2.68	78.777	0	1	0.59	2.19	2.78			68.6567			78.777		ZNF596	90	101	SL	90;101	2	90;101	2	alternative 5-prime	chr8:232695-240823	0;11	-;ZNF596	zinc finger protein 596	NM_001042416	NM_001287254
UCHL5~6a	0.268705	0.8799	1	1	-1.72322	1.72322	OK	4.81786	0.629433	3	12.65	0.636667	13.2867	6.54108	1.62003	3	9.87	0.69	10.56	5.70281	4.29217	4.4586	6.58153	8.50467	4.53704		UCHL5	90	165	SL	90;165;240	3	90;165;240	3	single exon skipping	chr1:193016396-193021096	0;75;150	CGI-70;INO80R;UCH-L5;UCH37;UCHL5	ubiquitin C-terminal hydrolase L5	NM_001199261;NM_001350840;NM_001350841;NM_001350842;NM_001350844;NM_001350846;NM_001350847;NM_001350848;NM_001350849;NM_001350850;NM_001350851;NM_015984	NM_001350843
SSX2IP~1a		0.871468	1	1		0	LOW	2.69231	0	1	2.53	0.07	2.6			0						2.69231					SSX2IP	90	307	SL	90;222;272;307;489	5	90;222;272;307;489	5	alternative 5-prime	chr1:84670816-84690370	0;132;182;217;399	ADIP;SSX2IP;hMsd1	SSX family member 2 interacting protein	NM_001166294	NM_001166295
MIR31HG~1	0.242229	0.871468	1	1	1.40475	1.40475	OK	93.2655	0.952952	3	1.10667	15.0433	16.15	91.8608	1.0859	3	1.22333	14.3367	15.56	92.1601	94.4858	93.1507	92.9134	90.3661	92.3029		MIR31HG	90	227	SL	90;227	2	90;227	2	single exon skipping	chr9:21455945-21477168	0;137	LncHIFCAR;MIR31HG;hsa-lnc-31	MIR31 host gene	NR_152878;NR_152879	NR_027054;NR_152877
GPATCH8~5a			1	1	0	0	OK	100	0	3	0	19.3733	19.3733	100	0	3	0	18.41	18.41	100	100	100	100	100	100		GPATCH8	90	165	S	90;165;183;306	4	90;306	2	single exon skipping	chr17:44464545-44503325	0;75;93;216	GPATC8;GPATCH8;KIAA0553	G-patch domain containing 8	NM_001304939	NM_001002909
RACGAP1~9	0.841679		1	1	1.55292	1.55292	LOW	69.5149	4.63086	3	0.926667	2.01333	2.94	67.962	8.96482	3	1.03	2.41667	3.44667	71.0317	63.2391	74.2739	65.8654	79.8387	58.1818		RACGAP1	90	94		90;94	2		0	alternative 3-prime	chr12:50016716-50025327	0;4	CYK4;HsCYK-4;ID-GAP;MgcRacGAP;RACGAP1	Rac GTPase activating protein 1	NM_001320001	NM_001126104
TRIM46~3		0.871468	1	1		0	LOW	0	0	1	3.09	0	3.09			0						0					TRIM46	90	100	SL	90;100	2	90;100	2	alternative 5-prime	chr1:155174030-155175385	0;10	GENEY;TRIFIC;TRIM46	tripartite motif containing 46	NM_001282379;NM_025058;NR_046327;NR_104150	NM_001256599
LOC101929479~1	0.100184	0.871468	1	1	16.6444	16.6444	LOW	38.4226	1.23254	2	1.46	0.91	2.37	21.7783	8.32831	3	2.14	0.596667	2.73667	39.6552	37.1901		32.8185	12.7049	19.8113		LOC101929479	90	245	SL	90;245	2	90;245	2	single exon skipping	chr15:85207619-85209024	0;155	-;LOC101929479	golgin A2 pseudogene	NR_160936	NR_158179
TMEM230~4c	0.181166	0.871468	1	1	2.5935	2.5935	OK	3.9887	1.68294	3	22.3	0.92	23.22	1.3952	1.51268	3	19.33	0.28	19.61	5.50601	4.81804	1.64204	0	3.49721	0.688389		TMEM230	103	196	L	90;103;113;148;196	5	90;148;196	3	exon skipping and alternative 3-prime or 5-prime	chr20:5109446-5112742	0;13;23;58;106	C20orf30;HSPC274;TMEM230;dJ1116H23.2.1	transmembrane protein 230	NM_014145	NM_001009924
SPATA6~1	0.0780016	0.871468	1	1	13.8409	13.8409	LOW	66.3161	3.09029	2	1.24	2.5	3.74	52.4752	2.47525	2	1.015	1.115	2.13	63.2258		69.4064	54.9505		50		SPATA6	90	138	SL	90;138	2	90;138	2	alternative 5-prime	chr1:48305879-48355717	0;48	HASH;SPATA6;SRF-1;SRF1	spermatogenesis associated 6	NM_001286238	NM_001286239;NM_019073
ADD1~2	0.201045	0.871468	1	1	1.04906	1.04906	OK	2.55689	0.796819	3	188.147	4.92	193.067	1.50784	0.131192	3	131.313	2.01333	133.327	2.50254	3.55883	1.60931	1.45557	1.3798	1.68814		ADD1	90	183	SL	90;183	2	90;183	2	single exon skipping	chr4:2908605-2914883	0;93	ADD1;ADDA	adducin 1	NM_001119;NM_001354754;NM_001354755;NM_001354757;NM_001354758;NM_014189;NM_014190;NM_176801	NM_001286645;NM_001354756;NM_001354759;NM_001354761;NM_001354762
SCMH1~1b	0.0691361	0.871468	1	1	6.33496	6.33496	OK	83.5731	2.84822	3	1.76333	9.12	10.8833	77.2381	2.03723	3	2.35667	8.00667	10.3633	81.992	87.572	81.1553	74.5605	79.4979	77.656		SCMH1	90	304	SL	90;161;304	3	90;161;304	3	multiple exon skipping	chr1:41143113-41159724	0;71;214	SCMH1;Scml3	Scm polycomb group protein homolog 1	NM_001172222;NM_012236	NM_001031694;NR_135092
TBC1D24~1	0.599683	0.970289	1	1	-2.32315	2.32315	OK	10.8974	1.38952	3	10.1933	1.25	11.4433	13.2206	5.24501	3	8.34333	1.29667	9.64	10.0099	9.82287	12.8596	6.09756	14.9899	18.5743		TBC1D24	90	108	SL	90;108	2	90;108	2	single exon skipping	chr16:2497114-2498237	0;18	DFNA65;DFNB86;DOORS;EIEE16;EPRPDC;FIME;TBC1D24;TLDC6	TBC1 domain family member 24	NM_020705	NM_001199107
PPP4R1~3	0.497798	0.946727	0.812479	1	-2.6939	2.6939	OK	31.5246	3.11402	3	28.9533	13.4167	42.37	34.2185	4.01968	3	24.86	13.1467	38.0067	34.2183	33.1949	27.1605	38.9539	34.5745	29.1271		PPP4R1	90	141	SL	90;141	2	90;141	2	alternative 3-prime	chr18:9595103-9614225	0;51	MEG1;PP4(Rmeg);PP4R1;PPP4R1	protein phosphatase 4 regulatory subunit 1	NM_005134;NR_052003	NM_001042388
N6AMT1~1	0.431835	0.930299	1	1	3.59797	3.59797	OK	63.5256	5.16583	3	8.52667	14.96	23.4867	59.9277	1.556	3	6.9	10.37	17.27	70.7175	58.8179	61.0415	59.6614	58.1691	61.9525		N6AMT1	90	174	SL	90;174	2	90;174	2	single exon skipping	chr21:28878334-28882159	0;84	C21orf127;HEMK2;KMT9;MTQ2;N6AMT;N6AMT1;PRED28;PrmC;m.HsaHemK2P	N-6 adenine-specific DNA methyltransferase 1	NM_182749	NM_013240;NR_047510
TBCB~1	0.558106	0.961836	1	1	0.0850314	0.0850314	OK	1.31545	0.0504329	3	435.643	5.82	441.463	1.23042	0.169879	3	419.557	5.21667	424.773	1.37473	1.32016	1.25146	1.09426	1.12707	1.46992		TBCB	90	545	SL	90;545	2	90;545	2	alternative 5-prime	chr19:36121719-36125450	0;455	CG22;CKAP1;CKAPI;TBCB	tubulin folding cofactor B	NM_001281;NM_001300971	NR_155756
MYADM~5a	0.187657	0.871468	0.763801	1	2.05324	2.05324	OK	10.5522	0.698392	3	60.78	7.19333	67.9733	8.49895	1.52223	3	60.59	5.62	66.21	11.4349	10.4945	9.72716	6.63423	8.49969	10.3629		MYADM	90	154	L	90;95;154	3	154	1	alternative 3-prime	chr19:53867944-53869753	0;5;64	MYADM;SB135	myeloid associated differentiation marker	NM_138373	NM_001020819
APCDD1L~1		0.871468	1	1		0	LOW			0				17.194	12.8046	3	1.88	0.41	2.29				10.6977	35.0806	5.80357		APCDD1L	90	261	SL	90;261	2	90;261	2	single exon skipping	chr20:58470748-58514658	0;171	-;APCDD1L	APC down-regulated 1 like	NM_153360;NR_130908	NM_001304787
SRP19~1	0.891423		1	1	1.10755	1.10755	OK	18.496	9.97411	3	19.4333	4.52	23.9533	17.3884	2.44204	3	26.1333	5.51333	31.6467	4.90909	22.0074	28.5714	13.9408	18.9377	19.2868		SRP19	112	116		112;116	2		0	mutually exclusive exon skipping	chr5:112861418-112864620	72;76	-;SRP19	signal recognition particle 19	NM_001204196	NM_001204194
TANGO2~4d	0.170692	0.871468	1	1	9.42356	9.42356	LOW	63.0659	6.48856	3	2.64	4.60667	7.24667	53.6424	4.11179	3	2.95333	3.41667	6.37	56.2849	71.8104	61.1024	55.7841	47.8896	57.2534		TANGO2	90	161	SL	90;161;195;276;353	5	90;161;195;276;353	5	single exon skipping	chr22:20052585-20061529	0;71;105;186;263	C22orf25;MECRCN;TANGO2	transport and golgi organization 2 homolog	NM_001283179;NM_001283186;NM_001322145;NM_001322147;NM_001322163;NM_001322166;NM_001322167;NM_001322169;NR_136206	NM_001283235;NM_001322150;NM_001322153;NM_001322155;NM_001322171;NM_001322172;NM_001322173;NM_001322174;NM_001322175
TTC23~2b	0.306134	0.892307	1	1	-11.8998	11.8998	LOW	65.4794	12.4024	3	2.22667	4.02333	6.25	77.3792	3.19734	3	1.29	4.43667	5.72667	79.8715	49.6013	66.9654	74.2188	76.1589	81.76		TTC23	90	285	SL	90;285;378	3	90;285;378	3	single exon skipping	chr15:99228733-99245388	0;195;288	HCC-8;TTC23	tetratricopeptide repeat domain 23	NM_001353869	NR_109947
INIP~4a		0.871468	1	1	-10.1787	10.1787	LOW	21.097	0	1	1.87	0.5	2.37	31.2757	0	1	1.67	0.76	2.43			21.097		31.2757			INIP	90	315	SL	90;171;183;264;315	5	90;264;315	3	multiple exon skipping	chr9:112694234-112717986	0;81;93;174;225	C9orf80;HSPC043;INIP;MISE;SOSSC;SSBIP1;hSSBIP1	INTS3 and NABP interacting protein	NM_001329589;NR_138056	NM_001329585
PSME3IP1~7ae	0.42265	0.926575	1	1	-0.217297	0.217297	LOW	0	0	3	8.59	0	8.59	0.217297	0.307304	3	8.06333	0.0166667	8.08	0	0	0	0	0	0.65189		PSME3IP1	296	563		90;159;296;300;369;385;418;439;441;443;559;563;576;645;647;651;694;720;769;773	20	90;159	2	exon skipping and alternative 3-prime or 5-prime	chr16:57173870-57186030	0;69;206;210;279;295;328;349;351;353;469;473;486;555;557;561;604;630;679;683	C16orf94;CDA018;CDA10;FAM192A;NIP30;PIP30;PSME3IP1	proteasome activator subunit 3 interacting protein 1	NM_001354083	NM_001354087
ZBTB8OS~16d		0.871468	1	1		0	LOW			0				15.727	0	1	2.84	0.53	3.37					15.727			ZBTB8OS	115	121		90;115;119;121;146;181	6	90;146;181	3	exon skipping and alternative 3-prime or 5-prime	chr1:32634111-32650432	0;25;29;31;56;91	ARCH;ARCH2;ZBTB8OS	zinc finger and BTB domain containing 8 opposite strand	NM_001308139;NM_001366268	NM_001308138;NR_158775
MR1~1		0.871468	1	1		0	LOW	48.6364	0	1	1.13	1.07	2.2			0						48.6364					MR1	90	366	SL	90;366	2	90;366	2	single exon skipping	chr1:181050287-181053572	0;276	HLALS;MR1	major histocompatibility complex, class I-related	NM_001195000;NM_001310213	NM_001194999;NM_001531
ATG4A~3a	0.183963	0.871468	1	1	-0.316437	0.316437	OK	0	0	3	8.78	0	8.78	0.316437	0.224133	3	11.6033	0.0366667	11.64	0	0	0	0.458716	0	0.490597		ATG4A	90	510	SL	90;133;510	3	90;133;510	3	alternative 5-prime	chrX:108091837-108126076	0;43;420	APG4A;ATG4A;AUTL2	autophagy related 4A cysteine peptidase	NM_001321289;NM_001321290;NM_052936;NM_178270;NM_178271;NR_135608	NM_001321287
ZC3H11A~9	0.039584	0.871468	0.642415	1	16.6576	16.6576	OK	43.9549	2.53072	3	5.31333	4.19667	9.51	27.2973	5.80736	3	8.42667	3.25667	11.6833	42.7461	41.6419	47.4766	24.7635	21.7986	35.3298		ZC3H11A	90	173	SL	90;173	2	90;173	2	alternative 3-prime	chr1:203801629-203802651	0;83	ZC3H11A;ZC3HDC11A	zinc finger CCCH-type containing 11A	NM_001319238;NM_001319239	NM_001350265
NKIRAS2~2b	0.0698679	0.871468	0.752928	1	3.03851	3.03851	OK	91.5824	1.37662	3	4.63667	51.0467	55.6833	88.5439	0.957232	3	7.89667	61.4267	69.3233	91.4779	93.3182	89.9511	87.6033	89.8573	88.1711		NKIRAS2	90	258	SL	90;161;258	3	90;161;258	3	alternative 5-prime	chr17:42022473-42023653	0;71;168	KBRAS2;NKIRAS2;kappaB-Ras2	NFKB inhibitor interacting Ras like 2	NM_001144928	NM_001001349;NM_001144927;NM_017595
USP47~5c			1	1	0	0	LOW	0	0	3	3.73333	0	3.73333	0	0	2	2.395	0	2.395	0	0	0	0	0			USP47	90	187	SL	90;187;286;314	4	90;187	2	single exon skipping	chr11:11842225-11873799	0;97;196;224	TRFP;USP47	ubiquitin specific peptidase 47	NM_001330208;NM_001372096;NM_001372100;NM_001372103	NM_001372094
TIMM23B-AGAP6~1b			1	1	0	0	LOW	100	0	2	0	2.53	2.53	100	0	2	0	3.75	3.75	100		100	100		100		TIMM23B-AGAP6	90	273	SL	90;149;273	3	90;149;273	3	multiple exon skipping	chr10:49942301-49952125	0;59;183	LINC00843;TIMM23B-AGAP6	TIMM23B-AGAP6 readthrough (NMD candidate)	NR_158654;NR_158658	NR_158657;NR_158660;NR_158661
PGAP3~3	0.940344		1	1	0.256039	0.256039	OK	96.7756	0.967212	3	0.796667	22.9667	23.7633	96.5196	4.22202	3	0.406667	14.6967	15.1033	95.6874	96.6019	98.0374	98.9809	90.5778	100		PGAP3	90	432	SL	90;432	2	90;432	2	multiple exon skipping	chr17:39672867-39673992	0;342	AGLA546;CAB2;PERLD1;PGAP3;PP1498;hCOS16	post-GPI attachment to proteins phospholipase 3	NM_001291730;NM_001291732	NM_001291726;NM_001291728;NM_033419
ERMARD~2c	0.973641		1	1	-0.0217578	0.0217578	OK	97.7395	0.63774	3	0.65	27.1167	27.7667	97.7612	0.5992	3	0.53	22.8733	23.4033	96.9977	98.5547	97.6661	98.3698	97.9677	96.9463		ERMARD	168	309	SL	90;168;309	3	90;168;309	3	mutually exclusive exon skipping	chr6:169776066-169779181	0;78;219	C6orf70;ERMARD;PVNH6;dJ266L20.3	ER membrane associated RNA degradation	NM_001278531	NM_001278532;NM_018341
AMZ2~4g	0.915059		1	1	0.253026	0.253026	OK	2.85982	2.53148	3	34.41	1.21667	35.6267	2.60679	1.84592	3	31.4133	0.876667	32.29	0	2.42462	6.15484	3.78928	0	4.0311		AMZ2	90	120	S	90;114;120;161;166;643	6	90;643	2	alternative 3-prime	chr17:68248087-68248639	0;24;30;71;76;553	-;AMZ2	archaelysin family metallopeptidase 2	NM_001033569;NM_001346483	NM_001346477
PSPH~1b		0.871468	1	1		0	LOW			0				100	0	3	0	6.07	6.07				100	100	100		PSPH	216	313	L	202;216;313	3	313	1	exon skipping and alternative 3-prime or 5-prime	chr7:56032039-56051313	162;176;273	PSP;PSPH;PSPHD	phosphoserine phosphatase	NM_001370509	NM_001370513
EXO5~1j	0.290098	0.887646	1	1	-12.9473	12.9473	LOW	70.035	6.56838	3	1.15333	2.63	3.78333	82.9823	12.6892	3	0.516667	3.22333	3.74	60.7981	75.5051	73.8019	95.4044	87.987	65.5556		EXO5	90	179	SL	90;102;121;148;160;179;296;323;335;347;354;378	12	90;102;121;179	4	exon skipping and alternative 3-prime or 5-prime	chr1:40508878-40514514	0;12;31;58;70;89;206;233;245;257;264;288	C1orf176;DEM1;EXO5;Exo V;hExo5	exonuclease 5	NM_001346948	NM_001346951
VPS8~2b	0.76072		1	1	0.190646	0.190646	OK	99.427	0.141577	3	0.176667	30.8633	31.04	99.2364	0.767121	3	0.236667	32.75	32.9867	99.2315	99.4873	99.5622	100	98.1872	99.522		VPS8	90	92		90;92;153;178	4	153;178	2	alternative 3-prime	chr3:184812226-184824546	0;2;63;88	KIAA0804;VPS8	VPS8 subunit of CORVET complex	NM_001349293	NM_001009921;NM_001349296;NM_001349297;NM_001349298;NM_015303;NR_146113
DPH7~9a	0.530974	0.956175	1	1	-0.633381	0.633381	OK	0.832415	1.17721	3	28.5967	0.226667	28.8233	1.4658	0.332895	3	27.18	0.4	27.58	0	2.49725	0	1.05838	1.4652	1.8738		DPH7	90	1257	S	90;1257;1306	3	90	1	alternative 3-prime	chr9:137555649-137564433	0;1167;1216	C9orf112;DPH7;RRT2;WDR85	diphthamide biosynthesis 7	NM_001346370;NM_001346373;NM_001346375;NM_001346376;NM_001346377;NM_001346378;NM_001346379;NM_001346380;NM_001346381;NM_001346382;NM_001346383;NM_001346384;NM_001346385;NM_001346386;NM_001346387;NM_001346388;NM_001346389;NM_001346390;NM_001346391;NM_001346392;NM_001346393;NM_001346394;NM_001346395;NM_001346396;NM_138778	NM_001346371
ST3GAL3~20	0.666445	0.982633	1	1	1.10432	1.10432	OK	5.35538	1.84642	3	26.1067	1.45667	27.5633	4.25106	2.76569	3	19.4433	0.836667	20.28	2.77397	6.30527	6.9869	0.560224	7.21757	4.97537		ST3GAL3	90	122	SL	90;122	2	90;122	2	alternative 3-prime	chr1:43899264-43899540	0;32	EIEE15;MRT12;SIAT6;ST3GAL3;ST3GALII;ST3Gal III;ST3GalIII;ST3N	ST3 beta-galactoside alpha-2,3-sialyltransferase 3	NM_001270459;NM_001270460;NM_001270461;NM_001270462;NM_001350619;NM_001350620;NM_001350621;NM_001363573;NM_006279;NM_174963;NM_174964;NM_174966;NM_174968;NM_174969;NM_174971;NR_073017;NR_073018	NR_073016;NR_073019;NR_146867
ZBTB8OS~12f	0.759624		1	1	1.19274	1.19274	LOW	4.59831	0.0528541	2	3.535	0.17	3.705	3.40557	4.81621	3	3.43	0.11	3.54	4.65116	4.54545		10.2167	0	0		ZBTB8OS	90	346	SL	90;143;179;204;281;346	6	90;143;179;204;281;346	6	multiple exon skipping	chr1:32627545-32633644	0;53;89;114;191;256	ARCH;ARCH2;ZBTB8OS	zinc finger and BTB domain containing 8 opposite strand	NM_001308136;NM_001308137;NM_001366269;NR_158772;NR_158773;NR_158775;NR_158777;NR_158780;NR_158782	NR_158779
PLEKHG4~1	0.156049	0.871468	1	1	1.15705	1.15705	OK	98.9554	0.413282	3	0.456667	42.88	43.3367	97.7983	0.770277	3	0.396667	19.0767	19.4733	98.5811	98.7537	99.5313	97.1541	97.3597	98.8812		PLEKHG4	90	333	SL	90;333	2	90;333	2	exon skipping and alternative 3-prime or 5-prime	chr16:67280397-67280881	0;243	ARHGEF44;PLEKHG4;PRTPHN1;SCA4	pleckstrin homology and RhoGEF domain containing G4	NM_001129731	NM_001129727;NM_001129728;NM_001129729
WASHC2C~4	0.510746	0.951403	1	1	0.145763	0.145763	OK	0.494165	0.198186	3	39.0667	0.196667	39.2633	0.348402	0.205966	3	37.1167	0.13	37.2467	0.772201	0.385781	0.324513	0.180366	0.226372	0.638468		WASHC2C	90	225	SL	90;225	2	90;225	2	single exon skipping	chr10:45769619-45773255	0;135	FAM21A;FAM21C;VPEF;WASHC2C	WASH complex subunit 2C	NM_001169106;NM_001169107;NM_001330074;NM_001367393;NM_001367394;NM_001367396;NM_001367397;NM_001367398;NM_001367399;NM_001367400;NM_001367401;NM_001367402;NM_001367403;NM_001367404;NM_001367405;NM_001367407;NM_001367408;NM_001367409;NM_001367410;NM_001367411;NM_001367412;NM_001367413;NM_001367414;NM_001367415;NM_001367416;NM_015262;NR_159966	NM_001367395
COASY~2	0.440307	0.933259	1	1	-0.904815	0.904815	OK	97.8622	0.988446	3	0.863333	39.7967	40.66	98.767	1.11848	3	0.42	35.26	35.68	97.6852	96.7498	99.1515	99.0085	100	97.2924		COASY	90	214	SL	90;214	2	90;214	2	intron retention	chr17:42562488-42562611	0;124	COASY;DPCK;NBIA6;NBP;PCH12;PPAT;UKR1;pOV-2	Coenzyme A synthase	NM_001042532	NM_025233
DPY30~3	0.0660831	0.871468	0.682048	1	0.786598	0.786598	OK	98.9468	0.132229	3	2.15	200.863	203.013	98.1602	0.338058	3	3.67667	194.44	198.117	99.0339	99.0466	98.7599	97.811	98.6176	98.052		DPY30	90	97		90;97	2		0	alternative 3-prime	chr2:32029730-32039278	0;7	Cps25;DPY30;HDPY-30;Saf19	dpy-30 histone methyltransferase complex regulatory subunit	NR_135585	NM_001321209;NM_001321210;NM_032574
MMS19~6	0.097351	0.871468	0.48	1	1.40468	1.40468	OK	97.0423	0.660038	3	0.816667	26.49	27.3067	95.6376	0.642771	3	1.08667	23.9233	25.01	96.9778	97.881	96.2681	96.3981	94.8262	95.6886		MMS19	90	93		90;93	2		0	alternative 3-prime	chr10:97466157-97466503	0;3	CIAO4;MET18;MMS19;MMS19L;hMMS19	MMS19 homolog, cytosolic iron-sulfur assembly component	NM_001289404	NM_001289403;NM_001289405;NM_001330128;NM_001351356;NM_001351357;NM_001351358;NM_001351359;NM_022362
DCTN2~2i			1	1	0	0	OK	0	0	3	100.68	0	100.68	0	0	3	85.37	0	85.37	0	0	0	0	0	0		DCTN2	90	194		90;96;105;141;185;194	6	141	1	multiple exon skipping	chr12:57535846-57546027	0;6;15;51;95;104	DCTN2;DCTN50;DYNAMITIN;HEL-S-77;RBP50	dynactin subunit 2	NM_001261413	NM_001348067
TAF6~1c	0.36421	0.906329	0.512523	1	-3.75788	3.75788	OK	60.0185	4.03352	3	53.7967	80.0467	133.843	63.7764	3.22511	3	40.8333	72.1667	113	54.5172	64.0752	61.463	68.1895	62.5672	60.5724		TAF6	90	215	SL	90;215;347;469;539;671	6	90;215;347;469;539;671	6	alternative 5-prime	chr7:100114269-100119328	0;125;257;379;449;581	ALYUS;MGC:8964;TAF(II)70;TAF(II)80;TAF2E;TAF6;TAFII-70;TAFII-80;TAFII70;TAFII80;TAFII85	TATA-box binding protein associated factor 6	NM_001365001;NR_033792	NM_001365000;NM_139315
RRM2B~2	0.131463	0.871468	1	1	-1.44565	1.44565	OK	7.95961	0.499189	3	28.2733	2.45	30.7233	9.40527	0.879041	3	28.9	3.01667	31.9167	8.41655	7.26511	8.19718	8.23775	9.61924	10.3588		RRM2B	90	358	SL	90;358	2	90;358	2	alternative 5-prime	chr8:102232305-102238826	0;268	MTDPS8A;MTDPS8B;P53R2;RRM2B	ribonucleotide reductase regulatory TP53 inducible subunit M2B	NM_015713	NM_001172477
LRRFIP1~2	0.716647	0.993511	1	1	2.62138	2.62138	LOW	60.3706	4.03956	3	3.33333	5.10333	8.43667	57.7492	8.33259	3	2.68	3.69667	6.37667	64.3255	54.823	61.9632	61.794	46.1415	65.312		LRRFIP1	90	156	SL	90;156	2	90;156	2	multiple exon skipping	chr2:237708631-237719522	0;66	FLAP-1;FLAP1;FLIIAP1;GCF-2;GCF2;HUFI-1;LRRFIP1;TRIP	LRR binding FLII interacting protein 1	NM_001137552;NM_004735	NM_001137550
KIAA1191~5b	0.952968		1	1	0.643513	0.643513	LOW	81.8577	13.2614	3	0.613333	3.64	4.25333	81.2142	2.99635	2	0.765	3.505	4.27	100	68.6709	76.9022		78.2178	84.2105		KIAA1191	90	177	SL	90;177;198;285	4	90;177;198;285	4	single exon skipping	chr5:176355750-176361601	0;87;108;195	KIAA1191;p33MONOX;p60MONOX	KIAA1191	NM_001287336	NM_001079685
NAT9~7	0.787814		1	1	0.214577	0.214577	OK	2.91708	0.671944	3	61.1633	1.85667	63.02	2.7025	0.809614	3	60.27	1.67667	61.9467	2.07879	2.94864	3.72381	1.55794	3.24854	3.30103		NAT9	90	235	SL	90;235	2	90;235	2	alternative 3-prime	chr17:74775708-74776266	0;145	EBSP, hNATL;NAT9	N-acetyltransferase 9 (putative)	NM_001305077;NM_001305079;NM_001305080;NM_001305081;NM_001305083;NM_001305084;NM_001305085;NM_001305086;NM_001305087;NM_015654;NR_130953;NR_130954	NM_001305082
LYRM1~11b			1	1	0	0	LOW	100	0	3	0	3.39	3.39	100	0	3	0	3.39333	3.39333	100	100	100	100	100	100		LYRM1	90	255	L	90;96;255;337;462	5	255;337;462	3	exon skipping and alternative 3-prime or 5-prime	chr16:20902712-20920121	0;6;165;247;372	A211C6.1;LYRM1	LYR motif containing 1	NR_161426	NM_001128301;NM_001369633;NM_001369638;NM_001369639;NM_001369645
SERPINB6~4		0.871468	1	1		0	LOW			0				24.8773	10.5209	2	1.595	0.545	2.14				35.3982	14.3564			SERPINB6	90	221	SL	90;221	2	90;221	2	alternative 5-prime	chr6:2959343-2971247	0;131	CAP;DFNB91;MSTP057;PI-6;PI6;PTI;SERPINB6;SPI3	serpin family B member 6	NM_001297699	NM_001271822
SMUG1~2az	0.761925		1	1	0.794148	0.794148	OK	7.88792	3.13532	3	19.0667	1.67667	20.7433	7.09377	1.10597	3	22.9767	1.76	24.7367	5.50887	5.837	12.3179	5.89823	6.81818	8.5649		SMUG1	90	209	SL	90;172;174;176;177;209;258;261;299;302;384;399;402;407;424;427;488;493;509;613;614;652;740	23	90;209	2	single exon skipping	chr12:54183960-54188950	0;82;84;86;87;119;168;171;209;212;294;309;312;317;334;337;398;403;419;523;524;562;650	FDG;HMUDG;SMUG1;UNG3	single-strand-selective monofunctional uracil-DNA glycosylase 1	NM_001243788;NM_001243791;NM_001351261	NM_001351242
CLTA~3	0.605023	0.970345	1	1	-0.0547904	0.0547904	OK	99.8258	0.107002	3	0.313333	176.213	176.527	99.8806	0.086758	3	0.313333	254.44	254.753	99.6745	99.9037	99.8993	99.7964	99.8454	100		CLTA	90	128	SL	90;128	2	90;128	2	single exon skipping	chr9:36191274-36198978	0;38	CLTA;LCA	clathrin light chain A	NM_001311206	NM_001076677;NM_001184760;NM_001184761;NM_001833;NM_007096
FUOM~1a	0.609142	0.971374	1	1	3.4711	3.4711	OK	94.2298	6.22074	3	1.32667	21.3733	22.7	90.7587	6.31166	3	1.6	15.5767	17.1767	97.0958	85.5936	100	97.7566	92.0584	82.461		FUOM	90	159	SL	90;159;366	3	90;159;366	3	single exon skipping	chr10:133357014-133357922	0;69;276	C10orf125;FUCU;FUOM;FucM	fucose mutarotase	NM_001301827	NM_001098483;NM_198472
IL32~1a		0.871468	1	1	0	0	LOW	0	0	1	5.14	0	5.14	0	0	1	2.12	0	2.12	0			0				IL32	90	136	L	90;93;136;157;379	5	136;157;379	3	single exon skipping	chr16:3065495-3065783	0;3;46;67;289	IL-32alpha;IL-32beta;IL-32delta;IL-32gamma;IL32;NK4;TAIF;TAIFa;TAIFb;TAIFc;TAIFd	interleukin 32	NM_001012633;NM_001369588;NM_001369590;NM_001369592;NM_004221	NM_001369589
BTN3A1~1a	0.400097	0.916322	1	1	1.85862	1.85862	LOW	6.32165	2.46405	3	10.1633	0.603333	10.7667	4.46303	0.736392	3	7.37333	0.333333	7.70667	4.83242	9.79463	4.3379	3.49243	5.27523	4.62144		BTN3A1	90	847	S	90;554;847	3	90;554	2	alternative 3-prime	chr6:26411582-26413168	0;464;757	BT3.1;BTF5;BTN3.1;BTN3A1;CD277	butyrophilin subfamily 3 member A1	NM_001145008;NM_007048	NM_001145009
SEPTIN2~2a	0.799478		1	1	4.06732	4.06732	LOW	12.3487	12.3487	2	3.215	0.51	3.725	8.28135	5.89035	3	3.41667	0.286667	3.70333	24.6973	0		13.2022	11.6418	0		SEPTIN2	90	336	S	90;116;199;201;209;217;235;250;310;336;351;444	12	90;116;444	3	multiple exon skipping	chr2:241315983-241325992	0;26;109;111;119;127;145;160;220;246;261;354	DIFF6;NEDD-5;NEDD5;Pnutl3;SEPT2;SEPTIN2;hNedd5	septin 2	NM_001349304;NM_001349312	NM_001321031
CARHSP1~3	0.566443	0.964042	1	1	-0.140657	0.140657	OK	0.3239	0.0867559	3	43.5133	0.146667	43.66	0.464557	0.287415	3	37.7867	0.183333	37.97	0.372184	0.202079	0.397439	0.820691	0.456158	0.116822		CARHSP1	90	204	SL	90;204	2	90;204	2	single exon skipping	chr16:8859336-8868965	0;114	CARHSP1;CRHSP-24;CRHSP24;CSDC1	calcium regulated heat stable protein 1	NM_014316	NM_001278260
PSPH~16b		0.871468	1	1		0	LOW			0				98.6877	1.85592	3	0.05	6.07	6.12				96.063	100	100		PSPH	216	297	SL	186;216;297	3	186;216;297	3	exon skipping and alternative 3-prime or 5-prime	chr7:56032055-56051313	146;176;257	PSP;PSPH;PSPHD	phosphoserine phosphatase	NM_001370510	NM_001370513
EFCAB2~2	0.560563	0.96216	1	1	-7.17867	7.17867	LOW	32.7399	13.9925	3	2.62	1.24	3.86	39.9185	6.56011	3	2.28333	1.51	3.79333	17.9747	28.7129	51.532	40.8313	47.4576	31.4667		EFCAB2	90	202	SL	90;202	2	90;202	2	single exon skipping	chr1:244970444-245017241	0;112	CFAP200;DRC8;EFCAB2	EF-hand calcium binding domain 2	NM_001143943;NM_032328	NM_001290327
ERI3~2	0.472321	0.940376	1	1	-1.04016	1.04016	OK	11.9197	0.683227	3	82.17	11.0933	93.2633	12.9598	1.62775	3	76.67	11.3633	88.0333	10.9869	12.1678	12.6043	11.9811	15.2536	11.6448		ERI3	90	166	SL	90;166	2	90;166	2	single exon skipping	chr1:44339323-44355259	0;76	ERI3;PINT1;PRNPIP	ERI1 exoribonuclease family member 3	NM_001301699	NM_001301700
TTC7B~1	0.594863	0.970161	1	1	-0.347842	0.347842	LOW	97.1984	0.204894	3	0.103333	3.59333	3.69667	97.5463	0.774343	3	0.08	3.18333	3.26333	96.9274	97.2452	97.4227	98.4076	97.7011	96.53		TTC7B	90	141	SL	90;141	2	90;141	2	single exon skipping	chr14:90593627-90610741	0;51	TTC7B;TTC7L1;c14_5685	tetratricopeptide repeat domain 7B	NM_001010854	NM_001320421
ZEB1~15		0.871468	1	1		0	LOW	27.7181	12.7305	3	1.97	0.716667	2.68667			0				17.6638	19.8113	45.679					ZEB1	90	233	SL	90;233	2	90;233	2	single exon skipping	chr10:31320699-31461036	0;143	AREB6;BZP;DELTAEF1;FECD6;NIL2A;PPCD3;TCF8;ZEB1;ZFHEP;ZFHX1A	zinc finger E-box binding homeobox 1	NM_001323643;NM_001323659;NM_001323660	NM_001323661
TSC22D2~2b	0.464231	0.937827	1	1	-0.346283	0.346283	OK	5.40069	0.52098	3	35.0067	2.01667	37.0233	5.74698	0.265235	3	27.3133	1.65667	28.97	5.01465	6.13718	5.05024	6.08365	5.72186	5.43542		TSC22D2	90	162	SL	90;162;319	3	90;162;319	3	single exon skipping	chr3:150411309-150457075	0;72;229	TILZ4a;TILZ4b;TILZ4c;TSC22D2	TSC22 domain family member 2	NM_001303264	NM_014779
VBP1~1	0.396413	0.915042	1	1	-0.518325	0.518325	OK	98.1291	0.543655	3	1.13667	60.3033	61.44	98.6475	0.54882	3	0.756667	54.7167	55.4733	97.677	98.8937	97.8167	99.3685	98.0382	98.5357		VBP1	90	94		90;94	2		0	alternative 3-prime	chrX:155216576-155220186	0;4	HIBBJ46;PFD3;PFDN3;VBP-1;VBP1	VHL binding protein 1	NM_001303545	NM_001303543;NM_003372
CNIH3~1a		0.871468	1	1		0	LOW			0						0											CNIH3	90	260	SL	90;156;260	3	90;156;260	3	multiple exon skipping	chr1:224435188-224515740	0;66;170	CNIH-3;CNIH3	cornichon family AMPA receptor auxiliary protein 3	NM_001322304;NR_136292;NR_136294;NR_136296	NR_136293
DCAF4~2	0.872456		1	1	-0.183964	0.183964	OK	96.3586	1.23261	3	1.02667	26.9767	28.0033	96.5425	0.872437	3	0.78	21.19	21.97	96.4395	94.8101	97.8261	95.5171	97.6495	96.461		DCAF4	90	94		90;94	2		0	alternative 3-prime	chr14:72943097-72945887	0;4	DCAF4;WDR21;WDR21A	DDB1 and CUL4 associated factor 4	NM_001352447;NR_147990	NM_001163508;NM_001163509;NM_001352448;NM_001352449;NM_015604;NM_181340
FBXL12~3b	0.263516	0.877963	1	1	14.0243	14.0243	LOW	96.798	4.52827	3	0.13	3.39333	3.52333	82.7737	13.0144	3	0.773333	4.50667	5.28	100	100	90.3941	95.7997	87.5214	65		FBXL12	90	116	SL	90;116;163;189;207;233;261	7	90;116;163;233;261	5	alternative 5-prime	chr19:9811718-9818753	0;26;73;99;117;143;171	FBXL12;Fbl12	F-box and leucine rich repeat protein 12	NM_001316936	NM_001316941
PTPRF~2	0.301038	0.892307	1	1	-1.5406	1.5406	OK	1.13671	0.957417	3	10.1733	0.113333	10.2867	2.6773	1.5098	3	12.61	0.31	12.92	2.34216	0	1.06796	3.06031	0.666667	4.30493		PTPRF	90	117	SL	90;117	2	90;117	2	single exon skipping	chr1:43598914-43603415	0;27	BNAH2;LAR;PTPRF	protein tyrosine phosphatase receptor type F	NM_001329140;NM_130440	NM_001329137;NM_001329138;NM_001329139;NM_002840
AZIN2~5a	0.521617	0.95535	1	1	-0.872299	0.872299	LOW	98.3614	1.37355	3	0.06	3.5	3.56	99.2337	1.08369	3	0.0266667	2.62667	2.65333	96.6387	100	98.4456	100	100	97.7011		AZIN2	101	150	SL	90;101;150	3	90;101;150	3	alternative 5-prime and 3-prime	chr1:33096870-33098066	0;11;60	ADC;AZI2;AZIB1;AZIN2;ODC-p;ODC1L;ODCp	antizyme inhibitor 2	NR_146649	NM_001301825
KYAT1~2v		0.871468	1	1		0	LOW			0						0											KYAT1	90	481		90;96;196;273;276;301;307;478;481;484;487	11	196	1	multiple exon skipping	chr9:128845412-128881902	0;6;106;183;186;211;217;388;391;394;397	CCBL1;GTK;KAT1;KATI;KYAT1	kynurenine aminotransferase 1	NM_001122671	NM_001352994
ESF1~1	0.42265	0.926575	1	1	0.431911	0.431911	OK	0.431911	0.610814	3	26.4867	0.113333	26.6	0	0	3	22.7133	0	22.7133	1.29573	0	0	0	0	0		ESF1	90	148	SL	90;148	2	90;148	2	alternative 5-prime	chr20:13783184-13784879	0;58	ABTAP;C20orf6;ESF1;HDCMC28P;bA526K24.1	ESF1 nucleolar pre-rRNA processing protein homolog	NM_001276380	NM_016649
AURKAIP1~1a	0.435241	0.931731	0.769488	1	0.395789	0.395789	OK	2.05275	0.414581	3	301.08	6.31667	307.397	1.65696	0.49298	3	311.71	5.25667	316.967	2.399	1.46987	2.28939	2.18692	1.7843	0.99968		AURKAIP1	90	169	SL	90;169;247	3	90;169;247	3	alternative 5-prime	chr1:1374791-1375153	0;79;157	AIP;AKIP;AURKAIP1;MRP-S38	aurora kinase A interacting protein 1	NM_017900	NM_001127230
OGFOD1~1a		0.871468	1	1	-11.2995	11.2995	LOW	39.1183	12.8235	2	1.42	0.865	2.285	50.4178	0	1	1.78	1.81	3.59	26.2948	51.9417			50.4178			OGFOD1	90	153	SL	90;118;153	3	90;118;153	3	alternative 5-prime and 3-prime	chr16:56453381-56458547	0;28;63	OGFOD1;TPA1	2-oxoglutarate and iron dependent oxygenase domain containing 1	NM_001324362	NM_001324359;NM_001324360
ANKRD53~2	0.389403	0.912596	1	1	-13.132	13.132	LOW	43.748	3.58936	3	2.35333	1.87	4.22333	56.88	17.0113	3	1.23333	1.74667	2.98	48.8235	41.1429	41.2776	78.5908	55	37.0492		ANKRD53	90	217	SL	90;217	2	90;217	2	single exon skipping	chr2:70982698-70984610	0;127	-;ANKRD53	ankyrin repeat domain 53	NM_001115116;NM_001369683	NM_024933
ZNF415~8c	0.42265	0.924568	1	1	3.32147	3.32147	LOW	3.32147	4.69727	3	2.39667	0.0933333	2.49	0	0	3	3.31667	0	3.31667	9.96441	0	0	0	0	0		ZNF415	122	249	S	122;249;253;408	4	122;408	2	mutually exclusive exon skipping	chr19:53116434-53132748	82;209;213;368	Pact;ZNF415;ZfLp	zinc finger protein 415	NM_001164309;NM_001352134;NM_001352140	NM_001136038
GSN~2ai	0.186982	0.871468	1	1	8.12039	8.12039	OK	8.12039	5.81537	3	19.3133	2.18	21.4933	0	0	3	10.3333	0	10.3333	13.3085	11.0526	0	0	0	0		GSN	90	161	S	90;152;161;183;222;237;239;245;254;257;262;293;295;308;324;328;357;366;396;414;436;467	22	90;183	2	single exon skipping	chr9:121268220-121301962	0;62;71;93;132;147;149;155;164;167;172;203;205;218;234;238;267;267;276;306;324;346;377	ADF;AGEL;GSN	gelsolin	NM_001127662	NM_001353067
ANKRD54~1	0.518596	0.954197	1	1	-1.80529	1.80529	OK	96.6128	2.81326	3	0.61	18.8233	19.4333	98.4181	2.2371	3	0.323333	18.35	18.6733	100	96.7268	93.1118	100	95.2544	100		ANKRD54	90	95		90;95	2		0	alternative 3-prime	chr22:37833751-37838499	0;5	ANKRD54;LIAR	ankyrin repeat domain 54	NR_146279;NR_146280	NM_001349853;NM_001363839;NM_138797;NR_036556
SORBS2~2a		0.871468	1	1		0	LOW			0				81.2443	4.60816	3	0.57	2.51	3.08				84.1935	74.7368	84.8024		SORBS2	174	249	SL	90;174;249	3	90;174;249	3	mutually exclusive exon skipping	chr4:185635412-185646667	0;84;159	ARGBP2;PRO0618;SORBS2	sorbin and SH3 domain containing 2	NM_003603	NM_001145671;NM_001145673
SF1~6	0.538495	0.958127	1	1	-0.477826	0.477826	OK	98.0429	0.725751	3	2.23	113.507	115.737	98.5207	0.696164	3	1.43333	97.07	98.5033	98.6578	98.4471	97.0238	99.4341	98.3823	97.7458		SF1	90	166	SL	90;166	2	90;166	2	single exon skipping	chr11:64770409-64776497	0;76	BBP;D11S636;MBBP;SF1;ZCCHC25;ZFM1;ZNF162	splicing factor 1	NM_001346409;NM_001346410	NM_001178030;NM_001178031;NM_001346363;NM_001346364;NM_004630;NM_201995;NM_201997;NM_201998
ODF2L~5b	0.972705		1	1	-0.11314	0.11314	LOW	90.6039	3.38516	3	0.996667	9.52333	10.52	90.7171	2.7881	3	0.823333	8.21333	9.03667	85.9981	94.0377	91.776	87.8251	89.842	94.4842		ODF2L	90	249	SL	90;249;288	3	90;249;288	3	single exon skipping	chr1:86354860-86358786	0;159;198	-;ODF2L	outer dense fiber of sperm tails 2 like	NM_001184765;NM_001184766	NM_001007022;NM_001366779;NM_001366781;NM_001366782;NM_001366783;NM_001366784
PGS1~1	0.393666	0.914872	0.819673	1	-2.15865	2.15865	OK	76.1616	2.83074	3	15.1967	47.41	62.6067	78.3203	0.324907	3	10.4567	37.7533	48.21	72.2002	78.6424	77.6421	77.8782	78.65	78.4326		PGS1	90	168	SL	90;168	2	90;168	2	single exon skipping	chr17:78392666-78398251	0;78	-;PGS1	phosphatidylglycerophosphate synthase 1	NR_110601;NR_110602	NM_024419
TMX2~2g	0.0127937	0.871468	1	1	-0.499221	0.499221	OK	99.4065	0.124664	3	0.426667	72.4433	72.87	99.9058	0.100238	3	0.08	80.9167	80.9967	99.246	99.4236	99.55	100	99.7669	99.9503		TMX2	90	281	SL	90;167;204;281;358;408	6	90;167;204;281;358;408	6	multiple exon skipping	chr11:57737669-57738663	0;77;114;191;191;268;318	CGI-31;NEDMCMS;PDIA12;PIG26;TMX2;TXNDC14	thioredoxin related transmembrane protein 2	NR_037645	NM_001347890;NM_001347892;NM_001347898;NM_015959
C2orf42~3c	0.850877		1	1	-1.76436	1.76436	OK	18.9461	1.44639	3	12.06	2.80667	14.8667	20.7105	11.652	3	9.9	2.50333	12.4033	17.2886	18.7368	20.8129	8.3589	17.44	36.3325		C2orf42	90	145	SL	90;145;282;372	4	90;145;282;372	4	alternative 5-prime	chr2:70182936-70190972	0;55;192;282	-;C2orf42	chromosome 2 open reading frame 42	NM_017880;NR_145967	NM_001348759;NR_145968;NR_145969
INTS14~3a	0.892074		1	1	0.436538	0.436538	OK	11.282	1.08432	3	28.2133	3.55667	31.77	10.8454	3.93727	3	28.5567	3.49333	32.05	12.7022	11.0728	10.071	12.1674	14.8687	5.50016		INTS14	90	502	SL	90;392;502	3	90;392;502	3	alternative 5-prime	chr15:65607443-65611097	0;302;412	C15orf44;INTS14;VWA9	integrator complex subunit 14	NM_001136043;NR_045104;NR_045901	NM_001366364
BBS12~1	0.858773		1	1	0.337004	0.337004	LOW	2.08114	2.13604	3	7.60667	0.173333	7.78	1.74413	1.24936	3	7.17	0.133333	7.30333	1.22549	0	5.01792	2.37154	0	2.86086		BBS12	90	278	SL	90;278	2	90;278	2	single exon skipping	chr4:122732885-122741882	0;188	BBS12;C4orf24	Bardet-Biedl syndrome 12	NM_152618	NM_001178007
CCNL2~6	0.489458	0.944197	1	1	-1.01833	1.01833	OK	3.48582	0.893616	3	44.9067	1.61667	46.5233	4.50415	1.61169	3	35.7067	1.71333	37.42	3.0555	4.73003	2.67193	4.90454	2.36074	6.24717		CCNL2	90	109	SL	90;109	2	90;109	2	single exon skipping	chr1:1388066-1388625	0;19	ANIA-6B;CCNL2;CCNM;CCNS;HCLA-ISO;HLA-ISO;PCEE;SB138	cyclin L2	NR_135154;NR_146722	NR_146723
XPC~2a		0.871468	1	1		0	LOW	65.2174	0	1	1.28	2.4	3.68			0				65.2174							XPC	201	286	SL	201;286;441	3	201;286;441	3	exon skipping and alternative 3-prime or 5-prime	chr3:14152417-14158256	161;246;401	RAD4;XP3;XPC;XPCC;p125	XPC complex subunit, DNA damage recognition and repair factor	NM_001354730	NR_148950;NR_148951
MTRR~4a			1	1	0	0	OK	0	0	3	22.73	0	22.73	0	0	3	17.97	0	17.97	0	0	0	0	0	0		MTRR	90	173	SL	90;173;593;931	4	90;173;593	3	alternative 5-prime	chr5:7869216-7870769	0;83;503;841	MSR;MTRR;cblE	5-methyltetrahydrofolate-homocysteine methyltransferase reductase	NM_002454;NR_134480;NR_134481;NR_134482;NR_157170;NR_157172;NR_157174;NR_157175;NR_157176;NR_157177;NR_157178	NM_001364442
ATG13~2ax	0.862766		1	1	-0.498032	0.498032	LOW	6.79988	2.33152	3	7.27333	0.513333	7.78667	7.29791	3.00983	3	7.86333	0.636667	8.5	6.14849	4.32633	9.92481	10.473	8.16555	3.25521		ATG13	90	141	S	90;141;146;197;206;207;257;262;263;283;284;304;314;322;329;360;378;379;400;430	20	90	1	single exon skipping	chr11:46617891-46644278	0;51;56;107;116;117;167;172;173;193;194;214;224;232;239;270;288;289;310;340	ATG13;KIAA0652;PARATARG8	autophagy related 13	NM_001205119;NM_001205120;NM_001346317;NM_001346335;NM_001346354;NM_001346358	NM_001205121;NM_001346327;NM_001346337;NM_001346356
RBMX~1b	0.888523		1	1	-0.160966	0.160966	OK	1.84515	0.168778	3	70.5567	1.32	71.8767	2.00612	1.42958	3	47.15	0.993333	48.1433	2.06707	1.81029	1.65808	2.79193	0	3.22641		RBMX	90	243	SL	90;243;415	3	90;243;415	3	single exon skipping	chrX:136875586-136879016	0;153;325	HNRNPG;HNRPG;MRXS11;RBMX;RBMXP1;RBMXRT;RNMX;hnRNP-G	RNA binding motif protein X-linked	NM_001164803	NR_028476
NRM~1c	0.873827		1	1	-3.33738	3.33738	LOW	39.0035	24.0623	3	3.50667	2.58	6.08667	42.3409	13.0623	3	2.41	1.92333	4.33333	5.76132	61.9259	49.3233	56.7718	25.1381	45.1128		NRM	90	112	S	90;108;112	3	90	1	alternative 5-prime	chr6:30689453-30690046	0;18;22	NRM;NRM29	nurim	NM_007243	NR_073065
UBE3A~16	0.183865	0.871468	1	1	0.303533	0.303533	OK	100	0	3	0	17.8967	17.8967	99.6965	0.214916	3	0.05	17.0733	17.1233	100	100	100	99.5583	100	99.5311		UBE3A	90	246	SL	90;246	2	90;246	2	single exon skipping	chr15:25354427-25355891	0;156	ANCR;AS;E6-AP;EPVE6AP;HPVE6A;UBE3A	ubiquitin protein ligase E3A	NM_001354545;NM_001354547;NM_001354548	NM_000462;NM_001354505;NM_001354506;NM_001354507;NM_001354508;NM_001354509;NM_001354511;NM_001354512;NM_001354513;NM_001354523;NM_001354526;NM_001354538;NM_001354539;NM_001354540;NM_001354541;NM_001354542;NM_001354543;NM_001354544;NM_001354546;NM_001354550;NM_001354551;NM_130838;NM_130839;NR_148916
SUN1~4d	0.444615	0.934393	1	1	-8.27682	8.27682	LOW	73.9184	10.1039	3	2.18	5.77667	7.95667	82.1953	6.08061	2	0.545	2.475	3.02	60.5791	85.0242	76.1521	88.2759		76.1146		SUN1	124	250	S	124;139;151;223;235;250	6	124	1	mutually exclusive exon skipping	chr7:848616-851949	84;99;111;183;195;210	SUN1;UNC84A	Sad1 and UNC84 domain containing 1	NM_001367640;NM_001367675;NM_001367676	NM_001367677;NM_001367684;NM_001367692
SHMT2~1a	0.325847	0.892732	1	1	2.14786	2.14786	OK	100	0	3	0	6.87333	6.87333	97.8521	2.35316	3	0.27	16.7567	17.0267	100	100	100	98.9796	100	94.5768		SHMT2	90	148	SL	90;120;148	3	90;120;148	3	alternative 3-prime	chr12:57232293-57232482	0;30;58	GLYA;HEL-S-51e;SHMT;SHMT2	serine hydroxymethyltransferase 2	NM_001166356	NR_029415;NR_048562
MECR~8a	0.436674	0.932176	1	1	5.61975	5.61975	LOW	10.9989	4.87153	3	3.85667	0.51	4.36667	5.37919	7.60732	3	2.87333	0.203333	3.07667	10.1382	5.50964	17.3489	0	0	16.1376		MECR	90	295	SL	90;174;295	3	90;174;295	3	multiple exon skipping	chr1:29216813-29230730	0;84;205	CGI-63;DYTOABG;ETR1;FASN2B;MECR;NRBF1	mitochondrial trans-2-enoyl-CoA reductase	NM_001024732;NR_146212;NR_146215	NM_001349712
SCARB1~11b			1	1	0	0	LOW	100	0	3	0	7	7	100	0	3	0	10.7667	10.7667	100	100	100	100	100	100		SCARB1	90	206	SL	90;182;206	3	90;182;206	3	single exon skipping	chr12:124807928-124811869	0;92;116	CD36L1;CLA-1;CLA1;HDLQTL6;SCARB1;SR-BI;SRB1	scavenger receptor class B member 1	NR_160418;NR_160420;NR_160422	NM_001082959;NM_001367981;NM_001367982;NM_001367983;NM_001367984;NM_001367986;NM_001367987;NM_001367989;NM_005505;NR_160416;NR_160417;NR_160419;NR_160421;NR_160423;NR_160424
BABAM1~3	0.0552833	0.871468	0.411162	1	-3.06146	3.06146	OK	11.1944	1.24168	3	147.213	18.52	165.733	14.2558	0.571736	3	145.237	24.1667	169.403	10.846	12.859	9.878	15.0231	14.0931	13.6512		BABAM1	90	128	SL	90;128	2	90;128	2	alternative 3-prime	chr19:17267528-17268793	0;38	BABAM1;C19orf62;HSPC142;MERIT40;NBA1	BRISC and BRCA1 A complex member 1	NM_014173	NM_001033549;NM_001288757
RPN2~2b	0.945835		1	1	0.282668	0.282668	OK	91.0395	2.81976	3	1.33333	14.1167	15.45	90.7568	4.67178	3	1.65667	16.4567	18.1133	90.0077	94.8913	88.2195	92.7798	95.1923	84.2984		RPN2	90	410	SL	90;266;362;410	4	90;266;362;410	4	multiple exon skipping	chr20:37184374-37203884	0;176;272;320	RIBIIR;RPN-II;RPN2;RPNII;SWP1	ribophorin II	NM_001324306	NM_001324301;NM_001324305
HSD3B7~2	0.144594	0.871468	0.701863	1	2.86511	2.86511	OK	13.6983	0.984786	3	32.28	5.04	37.32	10.8332	1.83234	3	20.4867	2.44	22.9267	12.5428	14.9494	13.6028	8.25826	11.869	12.3724		HSD3B7	90	283	SL	90;283	2	90;283	2	alternative 3-prime	chr16:30985298-30985652	0;193	CBAS1;HSD3B7;PFIC4;SDR11E3	hydroxy-delta-5-steroid dehydrogenase, 3 beta- and steroid delta-isomerase 7	NM_001142778;NM_025193	NM_001142777
ARHGEF28~1	0.250325	0.871468	1	1	7.72652	7.72652	LOW	17.5307	3.24495	2	2.6	0.57	3.17	9.80415	0.458023	3	3.54667	0.386667	3.93333		20.7756	14.2857	9.26641	9.76027	10.3858		ARHGEF28	90	168	SL	90;168	2	90;168	2	single exon skipping	chr5:73911576-73940843	0;78	ARHGEF28;RGNEF;RIP2;p190RHOGEF	Rho guanine nucleotide exchange factor 28	NM_001177693;NM_001244364	NM_001080479
GLYR1~6	0.193396	0.871468	0.658168	1	2.13895	2.13895	OK	96.4855	0.618554	3	2.33	64.0467	66.3767	94.3465	1.61438	3	3.14667	52.5533	55.7	97.2756	95.7653	96.4156	96.528	92.6726	93.8389		GLYR1	90	141	SL	90;141	2	90;141	2	single exon skipping	chr16:4821454-4822874	0;51	BM045;GLYR1;HIBDL;N-PAC;NP60;hNDF	glyoxylate reductase 1 homolog	NM_001324098;NR_136698;NR_136699;NR_136700	NM_001308096;NM_001324096;NM_001324097;NM_032569;NR_136695;NR_136696;NR_136697
PKM~6	0.721349	0.994741	1	1	-1.22642	1.22642	LOW	13.8502	1.42604	3	6.32667	1.00667	7.33333	15.0766	4.09951	3	5.03333	0.916667	5.95	12.4434	15.805	13.302	20.7812	13.1195	11.329		PKM	90	207	SL	90;207	2	90;207	2	single exon skipping	chr15:72219111-72230895	0;117	CTHBP;HEL-S-30;OIP3;PK3;PKM;PKM2;TCB;THBP1;p58	pyruvate kinase M1/2	NM_001316318	NM_001206796
ZFYVE16~2c	0.483523	0.942502	1	1	3.07684	3.07684	OK	26.0566	3.67276	3	10.6433	3.82667	14.47	22.9798	4.26535	3	10.2767	3.05333	13.33	21.3629	26.4772	30.3298	17.8042	28.2508	22.8845		ZFYVE16	90	144	S	90;140;144;218	4	90;218	2	single exon skipping	chr5:80408154-80434108	0;50;54;128	PPP1R69;ZFYVE16	zinc finger FYVE-type containing 16	NM_001284237;NM_014733	NM_001284236
NDUFAF5~2	0.932438		1	1	0.175497	0.175497	LOW	10.8064	2.22322	3	8.38	0.996667	9.37667	10.6309	1.58937	3	9.4	1.12333	10.5233	12.7389	7.69231	11.988	12.6546	10.4661	8.77193		NDUFAF5	90	110	SL	90;110	2	90;110	2	alternative 3-prime	chr20:13788653-13793179	0;20	C20orf7;MC1DN16;NDUFAF5;bA526K24.2;dJ842G6.1	NADH:ubiquinone oxidoreductase complex assembly factor 5	NM_001352403;NM_001352407;NM_001352408;NM_024120;NR_029377;NR_147978;NR_147980;NR_147981;NR_147982	NM_001039375;NM_001352406;NR_147979;NR_147983
KANSL3~4	0.364929	0.906329	0.59311	1	1.82462	1.82462	OK	93.8484	0.823382	3	1.99667	30.5933	32.59	92.0237	2.20076	3	2.22667	25.3333	27.56	92.8187	93.8922	94.8342	92.3051	94.5674	89.1987		KANSL3	90	96		90;96	2		0	alternative 3-prime	chr2:96604858-96605319	0;6	KANSL3;KIAA1310;NSL3;Rcd1	KAT8 regulatory NSL complex subunit 3	NM_001349258;NR_047654	NM_001115016;NM_001349256;NM_001349257;NM_001349259;NM_001349260;NM_001349261;NM_001349262;NR_047653;NR_047655;NR_047656;NR_047657;NR_047658;NR_146098;NR_146099;NR_146100;NR_146101;NR_146102
CYB561D2~2	0.843099		1	1	1.3225	1.3225	OK	41.1225	5.16166	3	22.5433	15.5167	38.06	39.8	7.13132	3	22.3767	14.6267	37.0033	33.9861	46.0204	43.3611	32.1092	37.9956	49.2954		CYB561D2	90	156	SL	90;156	2	90;156	2	alternative 3-prime	chr3:50350985-50351408	0;66	101F6;CYB561D2;TSP10;XXcos-LUCA11.4	cytochrome b561 family member D2	NM_001291284;NR_111912	NM_007022
GNAS~3	0.87596		1	1	-0.122419	0.122419	OK	7.77194	0.891868	3	213.99	18.1233	232.113	7.89435	0.502225	3	226.873	19.4267	246.3	6.78161	7.59064	8.94355	7.32379	8.54595	7.81333		GNAS	90	93		90;93	2		0	alternative 3-prime	chr20:58898986-58903530	0;3	AHO;C20orf45;GNAS;GNAS1;GPSA;GSA;GSP;NESP;PITA3;POH;SCG6;SgVI	GNAS complex locus	NM_000516;NM_001077490;NM_001309840;NM_001309861;NM_080425	NM_001077488;NM_016592
FASTKD1~2a			1	1	0	0	LOW	100	0	3	0	3.90667	3.90667	100	0	3	0	4.11	4.11	100	100	100	100	100	100		FASTKD1	90	93		90;93;766	3		0	alternative 3-prime	chr2:169572169-169573668	0;3;676	-;FASTKD1	FAST kinase domains 1	NM_001322048	NM_001281476;NM_001322049;NM_024622;NR_104020
ANAPC11~2c	0.870771		1	1	-0.240171	0.240171	OK	17.9572	1.71765	3	67.2533	14.6833	81.9367	18.1973	0.844674	3	85.41	19.0333	104.443	18.1266	15.7739	19.971	19.3097	18.0182	17.2641		ANAPC11	90	120	L	90;98;120;153;161;183;245	7	120;183;245	3	alternative 5-prime	chr17:81891834-81894466	0;8;30;63;71;93;155	ANAPC11;APC11;Apc11p;HSPC214	anaphase promoting complex subunit 11	NM_001002245;NM_001289418	NM_001002244;NM_001289415
DSN1~2c	0.449121	0.934784	1	1	6.97108	6.97108	OK	62.1529	10.4693	3	4.96333	7.8	12.7633	55.1819	3.00009	3	4.15667	5.13333	9.29	75.7548	50.2874	60.4167	53.5623	52.5955	59.3878		DSN1	90	139	SL	90;139;320;407	4	90;139;320;407	4	single exon skipping	chr20:36771194-36773661	0;49;230;317	C20orf172;DSN1;KNL3;MIS13;dJ469A13.2;hKNL-3	DSN1 component of MIS12 kinetochore complex	NM_001145318	NM_001145315
KIAA1586~2	0.204365	0.871468	1	1	3.10729	3.10729	OK	89.0443	1.30951	3	3.48667	28.2567	31.7433	85.937	2.40578	3	3.47333	20.8333	24.3067	90.8368	88.5512	87.745	86.03	88.8359	82.9452		KIAA1586	90	171	SL	90;171	2	90;171	2	single exon skipping	chr6:57047397-57052685	0;81	-;KIAA1586	KIAA1586	NM_001286274	NM_001286275;NM_001286276;NM_020931
HMGA1~2a	0.791094		1	1	1.10815	1.10815	OK	95.3239	1.37233	3	2.77667	59.4467	62.2233	94.2158	5.08972	3	1.76667	28.7933	30.56	96.9488	95.4306	93.5924	96.5979	87.1424	98.9071		HMGA1	90	92		90;92;204;206;226;446	6	446	1	alternative 5-prime	chr6:34236962-34240736	0;2;114;116;136;356	HMG-R;HMGA1;HMGA1A;HMGIY	high mobility group AT-hook 1	NM_001319081	NM_001319078;NM_145903
SCN8A~2	0.333098	0.896245	1	1	5.89909	5.89909	LOW	13.6015	6.50394	3	4.66667	0.72	5.38667	7.70241	2.97977	3	3.46333	0.303333	3.76667	22.5296	11.0526	7.22222	6.14525	5.08982	11.8721		SCN8A	90	213	SL	90;213	2	90;213	2	single exon skipping	chr12:51774363-51786541	0;123	BFIS5;CERIII;CIAT;EIEE13;MED;MYOCL2;NaCh6;Nav1.6;PN4;SCN8A	sodium voltage-gated channel alpha subunit 8	NM_001177984;NM_001369788	NM_001330260;NM_014191
DROSHA~2	0.77959		1	1	1.25467	1.25467	OK	49.4636	5.36195	3	13.1133	12.9367	26.05	48.2089	1.93522	3	13.4367	12.5333	25.97	42.2781	50.9583	55.1544	49.2392	49.8896	45.498		DROSHA	90	201	SL	90;201	2	90;201	2	single exon skipping	chr5:31515220-31521122	0;111	DROSHA;ETOHI2;HSA242976;RANSE3L;RN3;RNASE3L;RNASEN	drosha ribonuclease III	NM_001100412	NM_013235
RPL26~1b	0.754646		1	1	0.0698087	0.0698087	OK	1.15664	0.035822	3	562.623	6.58333	569.207	1.08683	0.274694	3	552.64	6.01	558.65	1.20435	1.14753	1.11803	0.717367	1.37553	1.16759		RPL26	90	385	SL	90;385;466	3	90;385;466	3	alternative 5-prime	chr17:8382316-8383156	0;295;376	DBA11;L26;RPL26	ribosomal protein L26	NM_000987	NM_001315531
GORAB~1	0.76178		1	1	-1.31222	1.31222	OK	12.1495	3.14792	3	18.8433	2.60667	21.45	13.4617	4.70599	3	15.02	2.35667	17.3767	16.3028	8.68474	11.461	17.1787	6.82226	16.3842		GORAB	90	390	SL	90;390	2	90;390	2	multiple exon skipping	chr1:170532285-170539209	0;300	GO;GORAB;NTKLBP1;SCYL1BP1	golgin, RAB6 interacting	NM_001146039;NM_152281;NR_027397	NM_001320252
FHOD3~1	0.482735	0.942274	1	1	-0.94551	0.94551	LOW	1.99668	1.47716	3	5.06	0.106667	5.16667	2.94219	0.798847	3	4.55333	0.133333	4.68667	2.46305	3.52697	0	3.31858	1.8315	3.67647		FHOD3	90	615	SL	90;615	2	90;615	2	multiple exon skipping	chr18:36625750-36658074	0;525	FHOD3;FHOS2;Formactin2	formin homology 2 domain containing 3	NM_001281739;NM_025135	NM_001281740
ASCC2~7		0.871468	1	1		0	LOW			0						0											ASCC2	109	309	SL	109;309	2	109;309	2	exon skipping and alternative 3-prime or 5-prime	chr22:29822396-29838177	69;269	ASC1p100;ASCC2;p100	activating signal cointegrator 1 complex subunit 2	NM_001369942	NM_001242906
ATP5MPL~1	0.86593		1	1	-0.0292851	0.0292851	OK	0.769015	0.135306	3	231.817	1.79333	233.61	0.7983	0.184539	3	237.643	1.88333	239.527	0.635372	0.717235	0.954437	0.544145	0.874036	0.976719		ATP5MPL	90	359	SL	90;359	2	90;359	2	single exon skipping	chr14:103915190-103921469	0;269	6.8PL;ATP5MPL;C14orf2;MLQ;MP68;PLPM	ATP synthase membrane subunit 6.8PL	NM_004894	NM_001127393
MEG3~1af	0.486952	0.943313	0.550425	1	0.764905	0.764905	OK	3.87493	0.63885	3	182.467	7.26667	189.733	3.11003	1.21223	3	164.453	4.99667	169.45	3.29194	4.76416	3.56869	2.88742	4.69343	1.74923		MEG3	204	313		90;128;204;220;234;242;258;268;313;334;345;364;372;454	14	90;128;454	3	mutually exclusive exon skipping	chr14:100829750-100836166	0;38;114;130;144;152;168;178;223;244;255;274;282;364	FP504;GTL2;LINC00023;MEG3;NCRNA00023;PRO0518;PRO2160;onco-lncRNA-83;prebp1	maternally expressed 3	NR_002766;NR_046473	NR_033359
UPF3A~3g	0.351937	0.902952	1	1	0.748119	0.748119	OK	99.6101	0.301699	3	0.07	15.9533	16.0233	98.862	0.875619	3	0.163333	14.2967	14.46	100	99.5652	99.2651	99.5071	99.4548	97.624		UPF3A	90	577	S	90;251;360;362;393;416;459;492;515;554;565;577;620;676;929;941	16	90;251	2	multiple exon skipping	chr13:114282944-114301730	0;161;270;272;303;326;369;402;425;464;475;487;530;586;839;851	HUPF3A;RENT3A;UPF3;UPF3A	UPF3A regulator of nonsense mediated mRNA decay	NR_148495	NM_001353646;NM_080687
RANBP6~1b	0.602407	0.970289	1	1	1.77876	1.77876	OK	88.387	3.61354	3	3.00667	23.0067	26.0133	86.6083	2.53145	3	2.74333	17.64	20.3833	83.2809	91.1189	90.7613	83.88	89.9799	85.9649		RANBP6	90	1205	S	90;149;1205	3	90;149	2	intron retention	chr9:6014357-6015471	0;59;1115	-;RANBP6	RAN binding protein 6	NM_001243203	NM_012416
MIOS~3	0.354619	0.903734	1	1	-11.3149	11.3149	LOW	66.7755	8.84256	3	2.72333	5.65	8.37333	78.0905	12.2466	3	1.01667	3.53	4.54667	76.2846	69.0544	54.9875	60.9342	88.7218	84.6154		MIOS	90	172	SL	90;172	2	90;172	2	single exon skipping	chr7:7567073-7568025	0;82	MIO;MIOS;Sea4;Yulink	meiosis regulator for oocyte development	NM_001370076	NM_019005
GAS5~3i	0.00251295	0.871468	0.481481	1	-1.16461	1.16461	OK	98.3672	0.130579	3	1.92333	116.62	118.543	99.5319	0.0514018	3	0.59	126.757	127.347	98.2506	98.3016	98.5495	99.59	99.465	99.5406		GAS5	129	197		90;129;143;167;174;197;213;232;236	9	90	1	exon skipping and alternative 3-prime or 5-prime	chr1:173864305-173865509	0;39;53;77;84;107;123;142;146	GAS5;NCRNA00030;SNHG2	growth arrest specific 5	NR_152528	NR_152521;NR_152523;NR_152526;NR_152530
ZNF33A~1d	0.294406	0.890649	1	1	4.71293	4.71293	LOW	7.97108	2.67794	3	5.88333	0.493333	6.37667	3.25815	4.60771	3	4.00667	0.13	4.13667	4.23497	9.30233	10.3759	0	0	9.77444		ZNF33A	90	165	S	90;154;165;170;213	5	90;213	2	single exon skipping	chr10:38017387-38054374	0;64;75;80;123	KOX2;KOX31;KOX5;NF11A;ZNF11;ZNF11A;ZNF33;ZNF33A;ZZAPK	zinc finger protein 33A	NM_001278173;NM_001278177;NM_001278178;NM_001324178;NM_006954;NR_136709	NM_001278174;NM_001324177
FSD2~2		0.871468	1	1		0	LOW	0	0	1	2.1	0	2.1			0						0					FSD2	90	225	SL	90;225	2	90;225	2	single exon skipping	chr15:82769031-82772072	0;135	FSD2;SPRYD1	fibronectin type III and SPRY domain containing 2	NM_001281805;NM_001281806	NM_001007122
SUZ12P1~3	0.105125	0.871468	1	1	-3.45495	3.45495	OK	77.8197	1.86356	3	5.13333	17.9333	23.0667	81.2746	1.26282	3	3.04333	13.34	16.3833	76.9835	76.0733	80.4022	82.0905	79.4909	82.2425		SUZ12P1	90	223	SL	90;223	2	90;223	2	intron retention	chr17:30768868-30769000	0;133	SUZ12P;SUZ12P1	SUZ12 pseudogene 1	NR_024187	NR_144393;NR_144394;NR_144395
TIA1~5b		0.871468	1	1		0	LOW	42.1569	0	1	1.77	1.29	3.06			0						42.1569					TIA1	90	193	S	90;187;193	3	90	1	single exon skipping	chr2:70230855-70248404	0;97;103	TIA-1;TIA1;WDM	TIA1 cytotoxic granule associated RNA binding protein	NM_001351514;NM_001351523;NR_147232	NM_001351509;NM_001351520
TAMM41~3	0.335743	0.89692	1	1	0.722431	0.722431	OK	0.790319	0.813727	3	19.39	0.16	19.55	0.0678887	0.0960091	3	22.3167	0.0133333	22.33	0.461066	0	1.90989	0.203666	0	0		TAMM41	90	212	SL	90;212	2	90;212	2	single exon skipping	chr3:11809683-11817191	0;122	C3orf31;RAM41;TAM41;TAMM41	TAM41 mitochondrial translocator assembly and maintenance homolog	NM_001284401;NM_001321294;NM_001321295;NM_138807;NR_104314;NR_135609;NR_135611;NR_158710;NR_158711;NR_158712;NR_158714	NR_135610
USP48~2	0.576714	0.965652	1	1	-2.37762	2.37762	OK	53.5144	3.49624	3	17.2267	19.8067	37.0333	55.8921	4.27482	3	16.1233	20.4233	36.5467	53.1272	49.4392	57.9769	61.8167	53.9714	51.888		USP48	90	246	SL	90;246	2	90;246	2	single exon skipping	chr1:21690100-21701497	0;156	RAP1GA1;USP31;USP48	ubiquitin specific peptidase 48	NM_001330394	NM_001350164;NM_001350166;NM_001350167;NM_001350168;NM_032236
TXNL4B~2			1	1	0	0	OK	0	0	3	10.46	0	10.46	0	0	3	13.1067	0	13.1067	0	0	0	0	0	0		TXNL4B	90	179	SL	90;179	2	90;179	2	single exon skipping	chr16:72089139-72090617	0;89	DLP;Dim2;TXNL4B	thioredoxin like 4B	NM_001142317;NM_001142318;NM_001324354;NM_017853	NM_001324355
HACD4~2	0.100654	0.871468	1	1	1.86523	1.86523	LOW	1.86523	0.906828	3	5.58667	0.11	5.69667	0	0	3	3.89	0	3.89	1.0274	1.4433	3.125	0	0	0		HACD4	90	243	SL	90;243	2	90;243	2	alternative 5-prime	chr9:21029399-21031552	0;153	HACD4;PTPLAD2	3-hydroxyacyl-CoA dehydratase 4	NM_001010915;NM_001321903	NM_001321883
TSR2~3	0.184837	0.871468	1	1	-1.00975	1.00975	OK	97.5887	0.693878	3	1.02333	41.8633	42.8867	98.5984	0.544955	3	0.466667	32.5733	33.04	97.7612	96.6658	98.339	97.8786	99.1968	98.7199		TSR2	90	99		90;99	2		0	alternative 3-prime	chrX:54443492-54444016	0;9	DBA14;DT1P1A10;TSR2;WGG1	TSR2 ribosome maturation factor	NM_001346789;NM_001346790	NM_001346791;NM_001346792;NM_058163
P4HA3~1	0.42265	0.924568	1	1	0.260242	0.260242	OK	100	0	3	0	10.17	10.17	99.7398	0.368038	3	0.116667	36.1533	36.27	100	100	100	100	99.2193	100		P4HA3	90	124	SL	90;124	2	90;124	2	alternative 5-prime	chr11:74302593-74304303	0;34	-;P4HA3	prolyl 4-hydroxylase subunit alpha 3	NR_110031	NM_001288748;NM_182904
PHF19~2			1	1	0	0	OK	100	0	3	0	20.4733	20.4733	100	0	3	0	19.4533	19.4533	100	100	100	100	100	100		PHF19	90	104	SL	90;104	2	90;104	2	alternative 3-prime	chr9:120869932-120870442	0;14	MTF2L1;PCL3;PHF19;TDRD19B	PHD finger protein 19	NM_001286843	NM_001009936;NM_001286840;NM_015651
ATG13~2ar	0.659212	0.981913	1	1	0.0868668	0.0868668	OK	0.160753	0.227339	3	27.51	0.0466667	27.5567	0.0738864	0.104491	3	29.7	0.0233333	29.7233	0.48226	0	0	0.221659	0	0		ATG13	146	304		90;141;146;197;206;207;257;262;263;283;284;304;314;322;329;360;378;379;400;430	20	90	1	mutually exclusive exon skipping	chr11:46617891-46644278	0;51;56;107;116;117;167;172;173;193;194;214;224;232;239;270;288;289;310;340	ATG13;KIAA0652;PARATARG8	autophagy related 13	NM_001142673;NM_001346311;NM_001346318;NM_001346334;NM_001346340;NM_001346355;NM_001346359;NM_001346360;NM_014741;NR_144422;NR_144423;NR_144424	NM_001346320
SRSF5~1a	0.0162254	0.871468	0.586775	1	-5.47734	5.47734	OK	26.7369	1.04555	3	63.21	23.2133	86.4233	32.2143	1.48176	3	44.1567	20.91	65.0667	27.9731	25.4162	26.8215	30.6283	34.1934	31.8211		SRSF5	90	219	L	90;94;219	3	219	1	alternative 5-prime	chr14:69767252-69768137	0;4;129	HRS;SFRS5;SRP40;SRSF5	serine and arginine rich splicing factor 5	NM_006925	NM_001039465
MRI1~3	0.681949	0.986512	1	1	-2.63414	2.63414	OK	91.3593	6.21198	3	1.1	11.5867	12.6867	93.9935	5.71578	3	0.8	11.7467	12.5467	95.9762	82.5781	95.5236	86.3055	100	95.6749		MRI1	129	270	SL	129;270	2	129;270	2	exon skipping and alternative 3-prime or 5-prime	chr19:13765110-13768614	89;230	M1Pi;MRDI;MRI1;MTNA;Ypr118w	methylthioribose-1-phosphate isomerase 1	NM_032285	NM_001031727
CDK17~1	0.0501791	0.871468	0.850243	1	3.76831	3.76831	OK	48.2417	0.476259	3	39.4233	36.6467	76.07	44.4734	1.39657	3	25.58	20.5	46.08	47.9618	48.9122	47.851	45.4709	42.4983	45.4508		CDK17	90	618	SL	90;618	2	90;618	2	intron retention	chr12:96280280-96280807	0;528	CDK17;PCTAIRE2;PCTK2	cyclin dependent kinase 17	NM_002595	NM_001170464
GOLGA6L9~1	0.987063		1	1	0.215628	0.215628	LOW	20.1993	15.492	3	2.18667	0.613333	2.8	19.9837	7.68125	3	2.93667	0.783333	3.72	22.9508	0	37.6471	10.5058	20.1258	29.3194		GOLGA6L9	90	150	SL	90;150	2	90;150	2	single exon skipping	chr15:82431950-82432816	0;60	GOLGA6L20;GOLGA6L9	golgin A6 family like 9	NM_001291420	NM_198181
RHOA~7	0.367141	0.906792	1	1	0.0316773	0.0316773	OK	0.0378378	0.0387437	3	563.893	0.206667	564.1	0.0061605	0.00871226	3	595.087	0.0366667	595.123	0.0224371	0	0.0910763	0	0.0184815	0		RHOA	90	185	SL	90;185	2	90;185	2	single exon skipping	chr3:49375592-49411819	0;95	ARH12;ARHA;EDFAOB;RHO12;RHOA;RHOH12	ras homolog family member A	NM_001313943;NM_001313944;NM_001313946;NM_001313947;NM_001664	NM_001313941
ZNF287~4		0.871468	1	1	2.82805	2.82805	LOW	84.7751	0	1	0.44	2.45	2.89	81.947	14.5468	3	0.403333	1.73333	2.13667	84.7751			81.4634	100	64.3777		ZNF287	90	139	SL	90;139	2	90;139	2	alternative 5-prime	chr17:16567930-16568749	0;49	ZKSCAN13;ZNF287;ZSCAN45	zinc finger protein 287	NM_001346169	NM_001346167
ZNF717~5	0.15021	0.871468	1	1	-3.76607	3.76607	LOW	1.05398	0.747067	3	6.00333	0.0666667	6.07	4.82006	2.42557	3	5.76	0.286667	6.04667	1.51771	0	1.64425	2.34114	8.11287	4.00616		ZNF717	90	1979	S	90;1979	2	90	1	single exon skipping	chr3:75732122-75741275	0;1889	OB1;X17;ZNF717;ZNF838	zinc finger protein 717	NM_001290210;NM_001324026;NM_001324028	NM_001324027
NBPF3~5	0.283288	0.88349	1	1	1.32114	1.32114	OK	6.86173	1.294	3	45.3367	3.31667	48.6533	5.54059	0.443603	3	30.3367	1.79333	32.13	7.42196	5.07289	8.09035	6.16074	5.14844	5.31259		NBPF3	90	165	SL	90;165	2	90;165	2	alternative 3-prime	chr1:21474952-21478143	0;75	AE2;NBPF3	NBPF member 3	NM_001256417;NM_001330381;NM_032264;NR_046176	NM_001256416
SMPD4~3	0.597584	0.970273	1	1	1.31859	1.31859	OK	96.7788	2.68545	3	1.28333	39.89	41.1733	95.4602	1.7683	3	2.03333	41.63	43.6633	100	96.9104	93.426	97.6891	93.3637	95.3278		SMPD4	90	166	SL	90;166	2	90;166	2	single exon skipping	chr2:130172896-130173513	0;76	NEDMABA;NEDMEBA;NET13;NSMASE-3;NSMASE3;SKNY;SMPD4	sphingomyelin phosphodiesterase 4	NR_033232	NM_017751;NM_017951
CD59~1c	0.0141411	0.871468	0.153653	1	6.68199	6.68199	OK	33.4983	0.834961	3	196.007	98.3333	294.34	26.8163	1.62404	3	133.79	49.0633	182.853	32.3775	34.3806	33.7369	25.894	25.4559	29.0991		CD59	90	135	SL	90;135;206;251	4	90;135;206;251	4	single exon skipping	chr11:33722464-33736381	0;45;116;161	16.3A5;1F5;CD59;EJ16;EJ30;EL32;G344;HRF-20;HRF20;MAC-IP;MACIF;MEM43;MIC11;MIN1;MIN2;MIN3;MIRL;MSK21;p18-20	CD59 molecule (CD59 blood group)	NM_000611	NM_203331
APEX1~2b	0.709092	0.992297	0.873313	1	1.29163	1.29163	OK	84.2907	1.14073	3	24.1167	130.14	154.257	82.9991	4.17218	3	23.8333	113.813	137.647	85.7273	84.2082	82.9367	85.1707	77.1621	86.6645		APEX1	90	146	S	90;141;146	3	90	1	alternative 5-prime	chr14:20455339-20455577	0;51;56	APE;APE1;APEN;APEX;APEX1;APX;HAP1;REF1	apurinic/apyrimidinic endodeoxyribonuclease 1	NM_080649	NM_001641
CD151~2a	0.0580909	0.871468	0.123939	1	13.059	13.059	OK	39.2831	4.51566	3	41.28	26.12	67.4	26.2242	5.2887	3	42.5	14.4167	56.9167	36.4069	35.7834	45.6591	33.7034	22.5136	22.4554		CD151	90	152		90;94;152;156	4		0	single exon skipping	chr11:833023-836062	0;4;62;66	CD151;GP27;MER2;PETA-3;RAPH;SFA1;TSPAN24	CD151 molecule (Raph blood group)	NM_001039490	NM_139029
NR2C2AP~1	0.872164		1	1	0.274392	0.274392	OK	95.799	0.142614	3	0.616667	14.08	14.6967	95.5246	2.1263	3	0.543333	11.49	12.0333	95.6347	95.78	95.9824	93.2956	98.3871	94.8911		NR2C2AP	90	457	SL	90;457	2	90;457	2	intron retention	chr19:19201564-19201930	0;367	NR2C2AP;TRA16	nuclear receptor 2C2 associated protein	NM_001300945	NM_176880
DGLUCY~3	0.973392		1	1	-0.213741	0.213741	LOW	7.66708	4.74222	3	4.97667	0.46	5.43667	7.88082	6.99112	3	3.03667	0.296667	3.33333	13.8614	6.79612	2.34375	6.65083	0	16.9916		DGLUCY	90	335	SL	90;335	2	90;335	2	alternative 5-prime	chr14:91114284-91145220	0;245	C14orf159;DGLUCY	D-glutamate cyclase	NM_001102369;NM_001286472;NM_001286473	NM_001102366;NM_001286470
NRP1~5	0.177079	0.871468	0.745159	1	0.394656	0.394656	OK	99.0005	0.161469	3	7.7	745.073	752.773	98.6058	0.2801	3	4.35667	330.973	335.33	98.9723	99.2108	98.8183	98.8938	98.2263	98.6974		NRP1	90	141	SL	90;141	2	90;141	2	single exon skipping	chr10:33180366-33185627	0;51	BDCA4;CD304;NP1;NRP;NRP1;VEGF165R	neuropilin 1	NM_001330068	NM_001244972;NM_001244973;NM_003873;NR_045259
SH3KBP1~2a	0.664314	0.982633	1	1	0.0354444	0.0354444	OK	0.166702	0.0371331	3	103.73	0.166667	103.897	0.131257	0.0959299	3	128.847	0.176667	129.023	0.115278	0.183192	0.201634	0.226592	0.167179	0		SH3KBP1	90	222	SL	90;165;222	3	90;165;222	3	multiple exon skipping	chrX:19684029-19695611	0;75;132	AGMX2;CD2BP3;CIN85;GIG10;HSB-1;HSB1;IMD61;MIG18;SH3KBP1	SH3 domain containing kinase binding protein 1	NM_001024666;NM_001353890;NM_031892	NM_001353895
ARHGDIA~7	0.757347		1	1	-0.016147	0.016147	OK	99.9166	0.048984	3	0.723333	915.103	915.827	99.9328	0.048617	3	0.476667	746.037	746.513	99.9436	99.9585	99.8479	99.8866	100	99.9117		ARHGDIA	90	202	SL	90;202	2	90;202	2	intron retention	chr17:81868944-81869055	0;112	ARHGDIA;GDIA1;HEL-S-47e;NPHS8;RHOGDI;RHOGDI-1	Rho GDP dissociation inhibitor alpha	NM_001301242	NM_001185077;NM_001301243;NM_004309;NR_125441
PIGT~11	0.831395		1	1	0.0235862	0.0235862	OK	99.878	0.136191	3	0.413333	334.92	335.333	99.8544	0.0294268	3	0.33	222.187	222.517	99.946	100	99.6879	99.8569	99.8891	99.8171		PIGT	90	130	SL	90;130	2	90;130	2	alternative 5-prime	chr20:45416655-45418851	0;40	CGI-06;MCAHS3;NDAP;PIGT;PNH2	phosphatidylinositol glycan anchor biosynthesis class T	NR_047691	NM_001184729;NM_015937;NR_047693
SMUG1~2am	0.766011		1	1	0.383808	0.383808	OK	1.75967	1.3026	3	19.0667	0.363333	19.43	1.37587	1.09312	3	22.9767	0.34	23.3167	3.11154	0	2.16749	1.45337	0	2.67423		SMUG1	90	493	S	90;172;174;176;177;209;258;261;299;302;384;399;402;407;424;427;488;493;509;613;614;652;740	23	90;209	2	exon skipping and alternative 3-prime or 5-prime	chr12:54183960-54188950	0;82;84;86;87;119;168;171;209;212;294;309;312;317;334;337;398;403;419;523;524;562;650	FDG;HMUDG;SMUG1;UNG3	single-strand-selective monofunctional uracil-DNA glycosylase 1	NM_001243788;NM_001243791;NM_001351261	NM_001351257
RPS6KB1~7a	0.965125		1	1	-0.018589	0.018589	OK	98.6347	0.38429	3	0.503333	36.4	36.9033	98.6533	0.414042	3	0.49	35.79	36.28	98.0926	98.8722	98.9394	98.6155	98.1662	99.1782		RPS6KB1	90	198	SL	90;198;395	3	90;198;395	3	single exon skipping	chr17:59936542-59945405	0;108;305	PS6K;RPS6KB1;S6K;S6K-beta-1;S6K1;STK14A;p70 S6KA;p70(S6K)-alpha;p70-S6K;p70-alpha	ribosomal protein S6 kinase B1	NM_001369669;NM_001369672;NM_001369675;NR_161462	NM_001272042;NM_001272043;NM_001272044;NM_001272060;NM_001369670;NM_001369671;NM_001369673;NM_001369674;NM_001369676;NM_001369677;NM_001369678;NM_001369679;NM_003161;NR_161455;NR_161456;NR_161457;NR_161459;NR_161460;NR_161461
SLC52A2~2d	0.189954	0.871468	0.0873016	1	-30.3211	30.3211	OK	69.178	21.9579	3	3.95	10.0567	14.0067	99.4991	0.708395	3	0.0733333	15.1067	15.18	100	57.0423	50.4918	98.4973	100	100		SLC52A2	90	501	S	90;219;336;497;501	5	90;219;336	3	alternative 5-prime and 3-prime	chr8:144358659-144359187	0;129;246;407;411	BVVLS2;D15Ertd747e;GPCR41;GPR172A;PAR1;RFT3;RFVT2;SLC52A2;hRFT3	solute carrier family 52 member 2	NM_001253815	NM_001363118;NR_045600
PRMT1~2	0.357737	0.905265	1	1	0.0791471	0.0791471	OK	99.917	0.0408425	3	0.463333	548.95	549.413	99.8379	0.0930198	3	0.706667	444.837	445.543	99.903	99.8755	99.9725	99.7569	99.9681	99.7885		PRMT1	90	294	SL	90;294	2	90;294	2	multiple exon skipping	chr19:49684070-49686092	0;204	ANM1;HCP1;HRMT1L2;IR1B4;PRMT1	protein arginine methyltransferase 1	NM_001207042	NM_001536;NM_198318;NR_033397
WDR54~1a	0.852675		1	1	0.503806	0.503806	OK	98.4796	2.15012	3	0.53	26.94	27.47	97.9758	2.86261	3	0.463333	20.74	21.2033	95.4389	100	100	100	93.9275	100		WDR54	90	112	SL	90;112;145	3	90;112;145	3	alternative 5-prime	chr2:74421795-74422152	0;22;55	-;WDR54	WD repeat domain 54	NM_001320823	NM_032118
OGA~1	0.715206	0.993444	1	1	0.623201	0.623201	OK	98.4229	0.70061	3	0.75	47.6467	48.3967	97.7997	2.03624	3	0.996667	49.4867	50.4833	97.7142	99.3769	98.1776	94.9216	99.3217	99.1558		OGA	90	249	SL	90;249	2	90;249	2	single exon skipping	chr10:101799456-101803734	0;159	MEA5;MGEA5;NCOAT;OGA	O-GlcNAcase	NM_001142434	NM_012215
ZC3H13~1	0.279224	0.881728	1	1	-5.16242	5.16242	OK	29.582	0.951672	3	16.9233	7.12667	24.05	34.7444	4.98974	3	12.55	6.64333	19.1933	30.4211	28.2511	30.0736	27.7613	37.356	39.1158		ZC3H13	90	148	SL	90;148	2	90;148	2	single exon skipping	chr13:46045517-46052403	0;58	KIAA0853;Xio;ZC3H13	zinc finger CCCH-type containing 13	NM_001330564;NM_001330567	NM_001330566
ERLIN2~1		0.871468	1	1	1.68067	1.68067	LOW	35.7466	0	1	1.42	0.79	2.21	34.0659	0	1	1.8	0.93	2.73			35.7466			34.0659		ERLIN2	90	511	SL	90;511	2	90;511	2	alternative 5-prime	chr8:37737008-37737907	0;421	C8orf2;ERLIN2;Erlin-2;NET32;SPFH2;SPG18	ER lipid raft associated 2	NM_001003790;NM_001362878	NM_001362880
TPD52L1~1a	0.0514719	0.871468	0.122803	1	18.4695	18.4695	OK	73.2108	1.70928	3	6.81333	18.2	25.0133	54.7412	6.65281	3	21.2	25.1367	46.3367	75.37	73.0723	71.19	61.0101	45.531	57.6826		TPD52L1	90	190	S	90;129;151;190;205	5	90;129;151	3	multiple exon skipping	chr6:125248384-125262833	0;39;61;100;115	D53;TPD52L1;TPD53	TPD52 like 1	NM_001003397;NM_001292026;NM_001318907	NM_001003395;NM_003287
BET1~2	0.730242	0.996072	1	1	0.0706122	0.0706122	OK	99.8964	0.0747139	3	0.0866667	82.0167	82.1033	99.8258	0.246319	3	0.166667	90.8333	91	99.8265	100	99.8628	100	100	99.4775		BET1	90	531	SL	90;531	2	90;531	2	intron retention	chr7:93993911-93994351	0;441	BET1;HBET1	Bet1 golgi vesicular membrane trafficking protein	NM_001317739	NM_005868
BAG5~1	0.410434	0.91815	1	1	2.42591	2.42591	LOW	23.973	2.51421	3	4.8	1.50667	6.30667	21.5471	2.75861	3	3.06	0.85	3.91	22.5676	21.8472	27.5042	17.6471	23.5816	23.4127		BAG5	90	277	SL	90;277	2	90;277	2	alternative 5-prime	chr14:103561193-103562099	0;187	BAG-5;BAG5	BAG cochaperone 5	NM_004873	NM_001015049
PAQR3~1b	0.446743	0.934393	1	1	-3.3842	3.3842	LOW	2.41762	2.74065	3	5.59	0.143333	5.73333	5.80183	4.79674	3	3.31667	0.196667	3.51333	0	6.25	1.00287	1.74825	12.5392	3.11804		PAQR3	90	245	S	90;231;245;371;444	5	90;371;444	3	single exon skipping	chr4:78920682-78923856	0;141;155;281;354	PAQR3;RKTG	progestin and adipoQ receptor family member 3	NM_001040202;NM_001350105;NM_001350106	NR_146464
PLEKHN1~2		0.871468	1	1		0	LOW			0						0											PLEKHN1	90	126	SL	90;126	2	90;126	2	alternative 3-prime	chr1:971007-971112	0;36	CLPABP;PLEKHN1	pleckstrin homology domain containing N1	NM_032129	NM_001160184;NM_001367552
IL1R1~5	0.42265	0.922414	1	1	-0.335219	0.335219	LOW	99.6648	0.474071	3	0.0533333	12.1	12.1533	100	0	2	0	5.545	5.545	100	100	98.9943	100		100		IL1R1	90	183	SL	90;183	2	90;183	2	alternative 3-prime	chr2:102174731-102175570	0;93	CD121A;D2S1473;IL-1R-alpha;IL1R;IL1R1;IL1RA;P80	interleukin 1 receptor type 1	NM_001288706	NM_000877;NM_001320978;NM_001320980;NM_001320981;NM_001320982;NM_001320983;NM_001320984;NM_001320985
ACSF2~1d	0.798504		1	1	0.311328	0.311328	OK	98.3253	1.28784	3	0.206667	12.67	12.8767	98.014	0.958122	3	0.27	13.6867	13.9567	100	98.1079	96.868	98.2687	99.0391	96.7341		ACSF2	90	415	SL	90;286;332;415;490	5	90;286;332;415;490	5	multiple exon skipping	chr17:50426390-50461632	0;196;242;325;400	ACSF2;ACSMW;AVYV493	acyl-CoA synthetase family member 2	NM_001288971	NM_025149
BCL2L13~3b		0.871468	1	1	-8.46126	8.46126	LOW	87.1698	0	1	0.34	2.31	2.65	95.6311	0	1	0.09	1.97	2.06		87.1698			95.6311			BCL2L13	90	234	S	90;234;247;304;317;345;391;461	8	90;391;461	3	single exon skipping	chr22:17683322-17726676	0;144;157;214;227;255;301;371	BCL-RAMBO;BCL2L13;Bcl2-L-13;MIL1	BCL2 like 13	NM_001270735	NM_001270732
ZBTB20~8c	0.802443		1	1	-0.628598	0.628598	LOW	78.2967	2.34449	3	0.82	2.96667	3.78667	78.9253	2.35853	3	0.606667	2.26	2.86667	81.0959	75.3582	78.436	82.1168	78.169	76.4901		ZBTB20	185	286	SL	90;185;286	3	90;185;286	3	mutually exclusive exon skipping	chr3:114974417-115147218	0;95;196	DPZF;HOF;ODA-8S;PRIMS;ZBTB20;ZNF288	zinc finger and BTB domain containing 20	NM_001348802	NM_001348800;NM_001348803
DDIT3~4a	0.975851		1	1	-0.0267231	0.0267231	OK	1.03051	0.863341	3	71.89	0.89	72.78	1.05724	0.79402	3	124.967	1.32	126.287	0	2.11284	0.978699	1.25815	1.91356	0		DDIT3	90	171	SL	90;171;194;247;357	5	90;171;194;247;357	5	alternative 3-prime	chr12:57517439-57517705	0;81;104;157;267	AltDDIT3;C/EBPzeta;CEBPZ;CHOP;CHOP-10;CHOP10;DDIT3;GADD153	DNA damage inducible transcript 3	NM_004083	NM_001195055
BTN3A2~1b		0.871468	1	1		0	LOW			0						0											BTN3A2	90	151	SL	90;151;241;251	4	90;151	2	single exon skipping	chr6:26365353-26368564	0;61;151;161	BT3.2;BTF4;BTN3.2;BTN3A2;CD277	butyrophilin subfamily 3 member A2	NM_001197248	NM_001197249
CARD8~7a	0.555586	0.961479	1	1	-3.57697	3.57697	LOW	76.3435	3.41878	3	1.04333	3.38	4.42333	79.9205	6.82223	3	0.803333	3.24667	4.05	71.6418	79.6703	77.7184	70.2842	84.3243	85.1528		CARD8	90	131	SL	90;131;283	3	90;131;283	3	single exon skipping	chr19:48231811-48234402	0;41;193	CARD8;CARDINAL;DACAR;DAKAR;NDPP;NDPP1;TUCAN	caspase recruitment domain family member 8	NM_001351784;NM_001351787;NM_001351790;NM_001351791;NM_001351792;NM_001365950;NR_033678;NR_033679;NR_033680;NR_147707	NM_001184900;NM_001184901;NM_001184902;NM_001184903;NM_001351782;NM_001351783;NM_001351788;NM_001351789;NM_014959
ZNF83~8b		0.871468	1	1		0	LOW			0						0											ZNF83	90	186	L	90;96;186	3	186	1	exon skipping and alternative 3-prime or 5-prime	chr19:52616836-52618935	0;6;96	HPF1;ZNF816B;ZNF83	zinc finger protein 83	NM_001277952	NM_001105549
POLI~4b		0.871468	1	1	-6.15269	6.15269	LOW	78.7894	14.0826	3	0.506667	2.06333	2.57	84.9421	0	1	0.39	2.2	2.59	87.4396	58.9286	90		84.9421			POLI	92	327		90;92;327;329	4		0	exon skipping and alternative 3-prime or 5-prime	chr18:54277854-54282836	0;2;237;239	POLI;RAD30B;RAD3OB;eta2	DNA polymerase iota	NM_001351613;NM_001351616	NM_001351617;NM_001351618;NM_001351619
NOP2~3	0.749041		1	1	-0.143582	0.143582	OK	0.976977	0.331753	3	36.9333	0.366667	37.3	1.12056	0.484453	3	32.0667	0.353333	32.42	1.38707	0.969305	0.574555	0.630734	0.950629	1.78032		NOP2	90	189	SL	90;189	2	90;189	2	single exon skipping	chr12:6563947-6566100	0;99	NOL1;NOP120;NOP2;NSUN1;p120	NOP2 nucleolar protein	NM_001033714;NM_001258308;NM_001258310;NM_006170	NM_001258309
PPCS~1c	0.879109		1	1	-0.956329	0.956329	LOW	18.7013	7.67276	3	3.46333	0.77	4.23333	19.6576	2.21707	3	2.51	0.606667	3.11667	18.4149	9.45055	28.2383	19.7059	22.3485	16.9184		PPCS	90	315	SL	90;174;219;315;664;837	6	90;174;219;315;664	5	alternative 5-prime	chr1:42456500-42457246	0;84;129;225;574;747	CMD2C;PPCS	phosphopantothenoylcysteine synthetase	NM_001287506;NM_001287507	NM_001287508
AMACR~1	0.164232	0.871468	0.466667	1	16.1643	16.1643	LOW	26.8126	11.0679	3	6.08667	2.35333	8.44	10.6483	4.30166	3	7.59	0.873333	8.46333	33.4369	11.2188	35.782	4.96829	11.6015	15.375		AMACR	90	839	S	90;839	2	90	1	intron retention	chr5:33988362-33989110	0;749	AMACR;AMACRD;CBAS4;P504S;RACE;RM	alpha-methylacyl-CoA racemase	NM_001167595	NM_014324;NM_203382
SLC16A4~1c	0.587444	0.96677	1	1	4.48727	4.48727	LOW	89.9835	3.09107	3	0.303333	2.88333	3.18667	85.4963	9.70891	3	0.673333	3.40667	4.08	91.3043	85.7143	92.9319	73.3591	97.1246	86.0051		SLC16A4	90	234	S	90;223;234;367	4	90;367	2	single exon skipping	chr1:110381144-110389236	0;133;144;277	MCT4;MCT5;SLC16A4	solute carrier family 16 member 4	NM_001201548	NM_001201547;NM_001319220
CDC25B~6	0.316581	0.892307	0.773863	1	4.51788	4.51788	OK	27.3428	0.815035	3	27.9367	10.51	38.4467	22.8249	4.83732	3	21.2767	6.22	27.4967	26.1995	27.7875	28.0414	16.3286	27.9299	24.2163		CDC25B	90	942	S	90;942	2	90	1	alternative 5-prime	chr20:3795880-3797621	0;852	-;CDC25B	cell division cycle 25B	NM_001287520;NM_001287522;NR_136335	NM_021872;NM_021873
MECR~1d	0.0989428	0.871468	1	1	-2.2361	2.2361	LOW	97.7639	1.07629	3	0.09	3.85667	3.94667	100	0	3	0	2.87333	2.87333	96.2963	98.8473	98.1481	100	100	100		MECR	211	217		90;174;195;211;217;299;301;421;422	9	90;174	2	exon skipping and alternative 3-prime or 5-prime	chr1:29216686-29230730	0;84;105;121;127;209;211;331;332	CGI-63;DYTOABG;ETR1;FASN2B;MECR;NRBF1	mitochondrial trans-2-enoyl-CoA reductase	NM_001349714	NM_001024732;NR_146212;NR_146215
MBD1~18d	0.440507	0.933259	0.672769	1	8.62113	8.62113	OK	70.3144	7.32031	3	3.90333	9.19333	13.0967	61.6932	11.8708	3	5.24667	8.60333	13.85	67.8756	80.2469	62.8205	47.9248	60.259	76.8958		MBD1	90	97		90;97;169;266;1819	5	169;266	2	alternative 3-prime	chr18:50269812-50272676	0;7;79;176;1729	CXXC3;MBD1;PCM1;RFT	methyl-CpG binding domain protein 1	NM_001204143	NM_001204136;NM_001323942;NM_001323947;NM_001323954;NM_015845
SNX19~2b	0.47869	0.941233	1	1	0.590702	0.590702	OK	99.3086	0.543337	3	0.286667	42.1433	42.43	98.7179	0.895764	3	0.55	44.5967	45.1467	99.2532	100	98.6726	98.7533	99.7968	97.6035		SNX19	90	221	SL	90;221;306	3	90;221;306	3	single exon skipping	chr11:130906722-130910017	0;131;216	CHET8;SNX19	sorting nexin 19	NM_001347927	NM_001301089;NM_001347919;NM_001347920;NM_001347921;NM_001347922;NM_001347923;NM_001347926;NM_014758
TPM3~5	0.56014	0.962138	1	1	-6.05257	6.05257	LOW	55.5103	8.65126	3	1.52	1.93333	3.45333	61.5629	10.3013	3	0.936667	1.49	2.42667	50.8361	67.6393	48.0556	56.8266	52	75.8621		TPM3	116	179	SL	116;179	2	116;179	2	mutually exclusive exon skipping	chr1:154170470-154172907	76;139	CAPM1;CFTD;HEL-189;HEL-S-82p;NEM1;OK/SW-cl.5;TM-5;TM3;TM30;TM30nm;TM5;TPM3;TPM3nu;TPMsk3;TRK;hscp30	tropomyosin 3	NM_001278190	NM_001043351;NM_001043353;NM_001278191;NM_001349679;NM_001364679;NM_001364681;NM_152263
TUBGCP4~1	0.261129	0.876341	1	1	-8.09669	8.09669	LOW	24.8842	6.73757	3	4.23667	1.35333	5.59	32.9809	5.50659	3	3.05333	1.47667	4.53	29.9029	29.3893	15.3605	28.1513	40.6863	30.1053		TUBGCP4	90	93		90;93	2		0	alternative 3-prime	chr15:43397322-43398040	0;3	76P;GCP-4;GCP4;Grip76;MCCRP3;TUBGCP4	tubulin gamma complex associated protein 4	NM_014444	NM_001286414
ACTL6A~2b	0.83732		1	1	0.579928	0.579928	LOW	4.78442	1.51253	3	10.1233	0.503333	10.6267	4.2045	3.3145	3	8.85667	0.306667	9.16333	6.38945	2.75735	5.20646	8.86525	2.30643	1.44181		ACTL6A	90	282	SL	90;234;282	3	90;234;282	3	alternative 5-prime	chr3:179562974-179569823	0;144;192	ACTL6;ACTL6A;ARPN-BETA;Arp4;BAF53A;INO80K	actin like 6A	NM_177989	NM_178042
DMPK~2a	0.485481	0.942991	1	1	-4.29073	4.29073	OK	64.955	6.27125	3	6.40667	11.6367	18.0433	69.2457	4.7119	3	3.33	7.59667	10.9267	72.4119	57.0686	65.3846	70.9707	62.8091	73.9574		DMPK	90	227	S	90;223;227	3	90	1	multiple exon skipping	chr19:45770641-45771567	0;133;137	DM;DM1;DM1PK;DMK;DMPK;MDPK;MT-PK	DM1 protein kinase	NM_001288766	NM_001081560;NM_001081563;NM_001288764;NM_004409
PHOSPHO2~3			1	1	0	0	LOW	100	0	3	0	5.8	5.8	100	0	3	0	5.32333	5.32333	100	100	100	100	100	100		PHOSPHO2	130	211	SL	130;211	2	130;211	2	mutually exclusive exon skipping	chr2:169695248-169700945	90;171	-;PHOSPHO2	phosphatase, orphan 2	NM_001199288	NM_001008489;NM_001199285;NM_001199286
ZNF532~6a		0.871468	1	1	-20.2127	20.2127	LOW	28.6245	0	1	1.92	0.77	2.69	48.8372	0	1	1.1	1.05	2.15			28.6245		48.8372			ZNF532	90	172	SL	90;154;172;236	4	90;154;172;236	4	single exon skipping	chr18:58863687-58865469	0;64;82;146	-;ZNF532	zinc finger protein 532	NM_001318727	NR_148460
CD302~1	0.218999	0.871468	1	1	-5.89249	5.89249	LOW	90.926	4.78308	3	0.693333	6.43667	7.13	96.8185	2.41288	3	0.136667	3.70333	3.84	95.5056	92.9476	84.3249	100	96.2963	94.1593		CD302	90	201	SL	90;201	2	90;201	2	single exon skipping	chr2:159780999-159798131	0;111	BIMLEC;CD302;CLEC13A;DCL-1;DCL1	CD302 molecule	NM_001198764	NM_001198763;NM_014880
TMCO4~1e		0.871468	1	1		0	LOW	38.6787	3.88333	2	1.81	1.11	2.92			0				42.562	34.7953						TMCO4	169	483	SL	90;169;266;483	4	90;169;266;483	4	mutually exclusive exon skipping	chr1:19787118-19799854	0;79;176;393	-;TMCO4	transmembrane and coiled-coil domains 4	NM_181719	NM_001349114
TSC22D4~1c	0.531471	0.956175	1	1	4.7989	4.7989	OK	40.2417	1.05727	3	6.59333	4.40333	10.9967	35.4428	9.03194	3	7.35667	4.07667	11.4333	39.8867	41.6771	39.1614	26.6535	47.864	31.811		TSC22D4	90	835		90;93;835;938	4		0	alternative 3-prime	chr7:100477460-100478793	0;3;745;848	THG-1;THG1;TILZ2;TSC22D4	TSC22 domain family member 4	NR_130119	NM_001303043
CDK5RAP3~3	0.363613	0.906329	0.504799	1	-1.03893	1.03893	OK	98.5314	1.25874	3	2.24667	148.533	150.78	99.5703	0.304257	3	0.51	119.253	119.763	99.2408	99.5905	96.7627	99.3364	99.3744	100		CDK5RAP3	90	217	SL	90;217	2	90;217	2	intron retention	chr17:47981460-47981586	0;127	C53;CDK5RAP3;HSF-27;IC53;LZAP;MST016;OK/SW-cl.114;PP1553	CDK5 regulatory subunit associated protein 3	NM_001278198	NM_001278197;NM_001278216;NM_001278217;NM_176096
METTL26~5b	0.991719		1	1	-0.0465025	0.0465025	OK	61.3216	3.58918	3	9.95333	15.9633	25.9167	61.3681	4.72083	3	6.00667	9.30667	15.3133	62.0789	56.5963	65.2896	66.3421	62.7376	55.0244		METTL26	90	325	SL	90;150;158;218;325	5	90;218;325	3	multiple exon skipping	chr16:634798-635611	0;60;68;128;235	C16orf13;JFP2;METTL26	methyltransferase like 26	NM_001040165	NR_109978
GDNF~1a		0.871468	1	1		0	LOW			0				24.8927	0	1	1.75	0.58	2.33					24.8927			GDNF	90	168	S	90;168;170	3	90	1	alternative 5-prime	chr5:37816136-37834723	0;78;80	ATF;ATF1;ATF2;GDNF;HFB1-GDNF;HSCR3	glial cell derived neurotrophic factor	NM_001190469;NM_199231	NM_000514;NM_001190468
ZNF227~4		0.871468	1	1	-33.7152	33.7152	LOW	21.5576	6.01278	3	2.54	0.766667	3.30667	55.2727	0	1	1.23	1.52	2.75	26.4113	25.1773	13.0841	55.2727				ZNF227	90	111	SL	90;111	2	90;111	2	exon skipping and alternative 3-prime or 5-prime	chr19:44213245-44228486	41;62	-;ZNF227	zinc finger protein 227	NM_001289168;NM_001289169;NM_001289170;NM_001289171;NM_001289172	NM_001289167
GATB~1	0.640468	0.977285	1	1	1.66497	1.66497	OK	94.035	1.95043	3	1.35333	20.6367	21.99	92.37	4.08544	3	1.42667	16.8167	18.2433	93.722	96.5649	91.8182	93.2203	96.894	86.9958		GATB	90	225	SL	90;225	2	90;225	2	single exon skipping	chr4:151671303-151679812	0;135	COXPD41;GATB;HSPC199;PET112;PET112L	glutamyl-tRNA amidotransferase subunit B	NM_001363341	NM_004564
MFSD8~7a	0.410853	0.91815	1	1	1.90219	1.90219	OK	95.3512	2.48095	3	0.633333	12.59	13.2233	93.449	1.3852	3	0.673333	9.46	10.1333	97.8188	96.2774	91.9573	92.1739	95.3744	92.7985		MFSD8	90	204	S	90;204;210	3	90	1	single exon skipping	chr4:127939998-127943751	0;114;120	CCMD;CLN7;MFSD8	major facilitator superfamily domain containing 8	NM_001371593	NM_001371590;NM_001371591;NM_001371596;NM_152778
ZNF570~2	0.935182		1	1	-0.48716	0.48716	LOW	81.0643	3.43035	3	0.746667	3.27333	4.02	81.5514	6.98404	3	0.643333	2.85	3.49333	76.338	82.4798	84.375	87.7976	71.8023	85.0543		ZNF570	90	174	SL	90;174	2	90;174	2	single exon skipping	chr19:37469558-37475880	0;84	-;ZNF570	zinc finger protein 570	NM_001321992;NM_001321994	NM_001300993;NM_001321993;NM_144694
RNF7~2b	0.820672		1	1	-0.404655	0.404655	OK	1.82982	1.43464	3	24.9333	0.493333	25.4267	2.23447	1.86698	3	29.9833	0.686667	30.67	3.50375	0	1.9857	2.13361	0	4.56981		RNF7	90	354		90;97;354;361	4		0	single exon skipping	chr3:141738510-141743508	0;7;264;271	CKBBP1;RNF7;ROC2;SAG;rbx2	ring finger protein 7	NM_183237	NR_037703
CENPO~3	0.61588	0.973912	1	1	6.16291	6.16291	LOW	32.7766	13.2597	3	3.26333	1.25	4.51333	26.6137	8.66722	3	3.78	1.19667	4.97667	47.619	15.4303	35.2804	15.9652	26.6807	37.1951		CENPO	90	109	SL	90;109	2	90;109	2	alternative 5-prime	chr2:24793502-24793851	0;19	CENP-O;CENPO;ICEN-36;MCM21R	centromere protein O	NM_001322101	NM_024322
FAM156B~6a		0.871468	1	1		0	LOW			0				100	0	1	0	2.05	2.05					100			FAM156B	90	180	S	90;180;183	3	90	1	single exon skipping	chrX:52899542-52907108	0;90;93	FAM156B;TMEM29B	family with sequence similarity 156 member B	NM_001321182	NM_001099684
CCDC130~2c	0.404896	0.91815	1	1	12.6172	12.6172	LOW	81.0468	16.9976	3	0.773333	2.82	3.59333	68.4296	2.53813	2	1.155	2.485	3.64	84.375	100	58.7654		70.9677	65.8915		CCDC130	90	227	S	90;109;227;239	4	90;109	2	alternative 5-prime	chr19:13731932-13732174	0;19;137;149	-;CCDC130	coiled-coil domain containing 130	NM_001320567	NM_001320564;NM_001320566
PSME3IP1~6l	0.808027		1	1	-0.0605678	0.0605678	OK	0.130486	0.184536	3	31.0267	0.0366667	31.0633	0.191054	0.270191	3	28.5733	0.0566667	28.63	0	0.391459	0	0	0	0.573163		PSME3IP1	90	175	S	90;159;175;208;233;366;435;441;484;510;559;563	12	90;208;233;366	4	alternative 5-prime	chr16:57173870-57185820	0;69;85;118;143;276;345;351;394;420;469;473	C16orf94;CDA018;CDA10;FAM192A;NIP30;PIP30;PSME3IP1	proteasome activator subunit 3 interacting protein 1	NM_024946	NM_001354097
ZNF512~6d	0.162589	0.871468	1	1	-3.66487	3.66487	OK	14.5957	2.09866	3	18.3333	3.09333	21.4267	18.2605	2.18717	3	12.2667	2.71667	14.9833	16.5598	15.5405	11.6866	21.309	16.2826	17.19		ZNF512	93	149		90;93;149;152;253	5	253	1	exon skipping and alternative 3-prime or 5-prime	chr2:27583143-27598069	0;3;59;62;163	-;ZNF512	zinc finger protein 512	NM_001271287	NM_001271286
CTSL~1a	0.712018	0.992392	1	1	-0.536487	0.536487	OK	88.163	1.38937	3	9.02667	66.9533	75.98	88.6995	1.31555	3	7.07333	54.6733	61.7467	86.2153	89.3617	88.9119	89.5098	89.7446	86.8439		CTSL	90	239	L	90;94;149;239	4	149;239	2	alternative 5-prime	chr9:87726250-87727593	0;4;59;149	CATL;CTSL;CTSL1;MEP	cathepsin L	NM_001257972	NM_001912
AURKA~1a	0.705249	0.991189	1	1	3.33516	3.33516	LOW	34.0301	1.3985	2	3.37	1.705	5.075	30.6949	10.7266	3	4.64333	2.11	6.75333		32.6316	35.4286	40.1434	36.2486	15.6928		AURKA	90	315	S	90;104;188;200;214;298;315;425;523	9	90;104;425;523	4	alternative 5-prime	chr20:56388203-56392167	0;14;98;110;124;208;225;335;433	AIK;ARK1;AURA;AURKA;BTAK;PPP1R47;STK15;STK6;STK7	aurora kinase A	NM_198437	NM_003600
RTN3~2c	0.00260138	0.871468	1	1	11.8	11.8	LOW	41.5497	1.78327	3	2.75	1.91333	4.66333	29.7497	1.74431	3	3.77333	1.61667	5.39	43.9286	39.6352	41.0853	28.2328	28.8235	32.1928		RTN3	147	2421	S	90;147;2142;2421;2478	5	90;147	2	mutually exclusive exon skipping	chr11:63681779-63749990	0;57;2052;2331;2388	ASYIP;HAP;NSPL2;NSPLII;RTN3;RTN3-A1	reticulon 3	NM_201429	NM_201428
NPM1~4	0.730781	0.996323	1	1	0.0701425	0.0701425	OK	97.8059	0.233218	3	19.44	868.567	888.007	97.7358	0.120754	3	18.14	782.037	800.177	98.0637	97.4988	97.8552	97.9049	97.6715	97.6309		NPM1	90	177	SL	90;177	2	90;177	2	single exon skipping	chr5:171400211-171405301	0;87	B23;NPM;NPM1	nucleophosmin 1	NM_001355009;NM_001355010;NM_199185	NM_001037738;NM_001355006;NM_001355007;NM_002520;NR_149149
DTX3~1	0.45875	0.937765	0.809601	1	-2.76865	2.76865	OK	68.1658	3.60575	3	13.15	28.4033	41.5533	70.9345	3.12345	3	11.7567	28.39	40.1467	69.5194	63.2313	71.7467	67.2307	74.871	70.7018		DTX3	90	251	SL	90;251	2	90;251	2	single exon skipping	chr12:57604859-57606189	0;161	DTX3;RNF154;deltex3	deltex E3 ubiquitin ligase 3	NM_001286245;NM_001286246	NM_178502
PGRMC1~1	0.153312	0.871468	0.762684	1	0.296568	0.296568	OK	97.9144	0.15063	3	5.98333	282.083	288.067	97.6179	0.182262	3	6.01667	248.52	254.537	97.7047	97.9871	98.0515	97.6416	97.3837	97.8282		PGRMC1	90	246	SL	90;246	2	90;246	2	single exon skipping	chrX:119236692-119243150	0;156	Dap1;HPR6.6;IZA;MPR;PGRMC1	progesterone receptor membrane component 1	NM_001282621	NM_006667
CCDC66~8	0.942087		1	1	0.161407	0.161407	OK	4.79442	2.50445	3	10.43	0.5	10.93	4.63301	1.48461	3	9.7	0.476667	10.1767	2.03901	8.09935	4.2449	2.55102	5.43933	5.90868		CCDC66	90	201	SL	90;201	2	90;201	2	single exon skipping	chr3:56594029-56613588	0;111	-;CCDC66	coiled-coil domain containing 66	NM_001012506;NM_001141947;NM_001353147;NM_001353149;NM_001353150;NM_001353151;NM_001353152;NM_001353153;NM_001353154;NM_001353155;NM_001353156;NM_001353158;NM_001353160;NR_024460;NR_148368;NR_148369;NR_148370;NR_148371;NR_148375;NR_148377;NR_148378	NR_148366;NR_148367;NR_148372;NR_148373;NR_148374;NR_148376
ATXN2L~1e	0.0202637	0.871468	0.515152	1	-10.7681	10.7681	LOW	18.5657	2.38639	3	4.38333	0.986667	5.37	29.3338	0.481615	3	6.61667	2.75	9.36667	16.4948	17.2932	21.9089	29.4199	29.8759	28.7056		ATXN2L	90	167	SL	90;113;144;167;332;718	6	90;113;144;167;332	5	alternative 5-prime and 3-prime	chr16:28836123-28836750	0;23;54;77;242;628	A2D;A2LG;A2LP;A2RP;ATXN2L	ataxin 2 like	NM_148416	NM_001308230;NM_017492
POLR1B~7	0.42265	0.927872	1	1	-0.358423	0.358423	OK	99.6416	0.506887	3	0.04	11.85	11.89	100	0	3	0	9.29333	9.29333	100	98.9247	100	100	100	100		POLR1B	90	223	SL	90;223	2	90;223	2	single exon skipping	chr2:112547568-112550865	0;133	A135;POLR1B;RPA135;RPA2;Rpo1-2;TCS4	RNA polymerase I subunit B	NM_001371971	NM_001137604;NM_001282772;NM_001282774;NM_001282777;NM_001282779;NM_001371969;NM_001371970;NM_019014
IL6~1b		0.871468	1	1		0	LOW	55.5556	0	1	1.08	1.35	2.43			0						55.5556					IL6	90	281	SL	90;212;281	3	90;212;281	3	single exon skipping	chr7:22727282-22728692	0;122;191	BSF-2;BSF2;CDF;HGF;HSF;IFN-beta-2;IFNB2;IL-6;IL6	interleukin 6	NM_001318095	NM_000600
SDCCAG8~1c	0.784095		1	1	-0.90425	0.90425	OK	6.32773	0.945384	3	30.5467	2.06	32.6067	7.23198	4.03203	3	20.86	1.7	22.56	7.42588	6.4391	5.11822	12.1392	2.26337	7.29335		SDCCAG8	90	299	SL	90;187;299;464	4	90;187;299;464	4	multiple exon skipping	chr1:243304778-243307988	0;97;209;374	BBS16;CCCAP;CCCAP SLSN7;HSPC085;NPHP10;NY-CO-8;SDCCAG8;SLSN7;hCCCAP	SHH signaling and ciliogenesis regulator SDCCAG8	NM_001350248;NM_001350249;NM_006642	NM_001350246
RIC8B~4g	0.48626	0.943051	1	1	3.59816	3.59816	LOW	8.65995	5.8993	3	3.39667	0.35	3.74667	5.06179	2.06206	3	3.96333	0.216667	4.18	0.318471	12.6984	12.963	2.19178	6.94444	6.04915		RIC8B	90	402	S	90;177;233;402;406;489	6	90;177;233;489	4	multiple exon skipping	chr12:106870943-106885903	0;87;143;312;316;399	RIC8;RIC8B;hSyn	RIC8 guanine nucleotide exchange factor B	NM_001330145;NM_001330146;NM_001351361;NM_001351366;NR_147136	NR_147134;NR_147138
IDH3B~1a	0.14242	0.871468	1	1	4.19719	4.19719	OK	99.2697	0.56901	3	0.16	21.34	21.5	95.0725	2.58015	3	0.696667	12.4633	13.16	99.1972	98.6119	100	97.9094	91.6667	95.6414		IDH3B	90	169	SL	90;169;290;405	4	90;169;290;405	4	single exon skipping	chr20:2658523-2659524	0;79;200;315	IDH3B;RP46	isocitrate dehydrogenase (NAD(+)) 3 non-catalytic subunit beta	NM_174855	NM_001330763
CTH~2	0.258782	0.874756	1	1	3.01064	3.01064	OK	97.8547	2.46546	3	0.203333	8.37	8.57333	94.8441	2.0744	3	1.27	22.0333	23.3033	100	99.1625	94.4018	92.8929	93.9225	97.7169		CTH	90	186	SL	90;186	2	90;186	2	single exon skipping	chr1:70416038-70421565	0;96	-;CTH	cystathionine gamma-lyase	NM_001190463	NM_001902;NM_153742
RSRP1~4g		0.871468	1	1	-0.453947	0.453947	LOW	90.4255	9.57447	2	0.225	2.025	2.25	90.8795	0	1	0.28	2.79	3.07	100		80.8511	90.8795				RSRP1	134	135		90;134;135;408;681;726;955;1059;1606	9	90;408;681	3	mutually exclusive exon skipping	chr1:25243634-25245149	0;44;45;318;591;636;865;969;1516	C1orf63;NPD014;RSRP1	arginine and serine rich protein 1	NR_135785	NR_135783
HEPH~2c	0.437003	0.932176	1	1	-0.536256	0.536256	OK	98.5029	0.779794	3	0.32	20.5933	20.9133	99.0391	0.237686	3	0.23	23.01	23.24	99.5368	98.3182	97.6537	98.8889	98.8539	99.3747		HEPH	90	270	S	90;270;295;488	4	90;488	2	single exon skipping	chrX:66164471-66172354	0;180;205;398	CPL;HEPH	hephaestin	NM_014799;NR_159802	NM_001130860;NM_001282141;NM_001367233;NM_001367236;NM_001367238;NM_001367239;NM_001367240;NM_001367241;NM_001367243;NR_159800;NR_159801
ASH2L~2	0.148901	0.871468	1	1	-1.50544	1.50544	OK	96.2772	0.970577	3	2.05667	52.8433	54.9	97.7826	0.585065	3	1.22333	53.79	55.0133	96.7219	94.9302	97.1794	97.0729	98.5058	97.7691		ASH2L	90	236	SL	90;236	2	90;236	2	single exon skipping	chr8:38106445-38110378	0;146	ASH2;ASH2L;ASH2L1;ASH2L2;Bre2	ASH2 like, histone lysine methyltransferase complex subunit	NM_001282272	NM_001105214;NM_001261832;NM_004674
CALM3~1		0.871468	1	1		0	LOW			0						0											CALM3	90	119	SL	90;119	2	90;119	2	exon skipping and alternative 3-prime or 5-prime	chr19:46601438-46608198	2;31	CALM;CALM3;CAM1;CAM2;CAMB;CPVT6;CaM;CaMIII;HEL-S-72;LQT16;PHKD;PHKD3	calmodulin 3	NM_001329925	NM_001329924
PIAS2~11		0.871468	1	1	0	0	LOW	0	0	1	2.9	0	2.9	0	0	1	2.33	0	2.33			0			0		PIAS2	90	109	SL	90;109	2	90;109	2	alternative 5-prime	chr18:46903636-46906226	0;19	ARIP3;DIP;MIZ1;PIAS2;PIASX;SIZ2;ZMIZ4	protein inhibitor of activated STAT 2	NM_001324046;NM_001324048;NM_001324049;NM_001324052;NM_001324053;NM_001324057;NM_001324059;NM_001354033;NM_001354035;NM_001354038;NM_001354039;NR_148703	NM_001324055
CCNH~1	0.224003	0.871468	0.710003	1	-1.51646	1.51646	OK	7.41629	1.25403	3	49.78	3.95	53.73	8.93274	0.573099	3	45.9733	4.51667	50.49	8.63022	5.68966	7.92899	9.6132	8.2112	8.97383		CCNH	90	333	SL	90;333	2	90;333	2	alternative 5-prime	chr5:87411347-87412677	0;243	CAK;CCNH;CycH;p34;p37	cyclin H	NM_001239;NM_001363539;NM_001364075;NR_157069;NR_157070;NR_157071	NM_001199189;NM_001364076;NR_157068
RPS24~4		0.871468	1	1	0	0	LOW	0	0	1	2.07	0	2.07	0	0	2	2.185	0	2.185			0	0		0		RPS24	90	108	SL	90;108	2	90;108	2	single exon skipping	chr10:78037442-78040203	0;18	DBA3;RPS24;S24;eS24	ribosomal protein S24	NM_001142282	NM_001142283
UTY~30	0.42265	0.924568	1	1	0.29163	0.29163	OK	0.29163	0.412427	3	10.4567	0.0333333	10.49	0	0	3	10.4333	0	10.4333	0	0	0.874891	0	0	0		UTY	90	213	SL	90;213	2	90;213	2	single exon skipping	chrY:13326351-13335562	0;123	KDM6AL;KDM6C;UTY;UTY1	ubiquitously transcribed tetratricopeptide repeat containing, Y-linked	NM_001258249;NM_001258250;NM_001258251;NM_001258252;NM_001258253;NM_001258254;NM_001258255;NM_001258256;NM_001258257;NM_001258258;NM_001258259;NM_001258260;NM_001258261;NM_001258262;NM_001258263;NM_001258264;NM_001258265;NM_001258266;NM_001258267;NM_001258268;NM_001258269;NM_001258270;NM_007125;NM_182659;NM_182660;NR_047597;NR_047598;NR_047600;NR_047601;NR_047602;NR_047603;NR_047604;NR_047607;NR_…	NR_047599
LMAN2L~6	0.157136	0.871468	0.477876	1	1.59854	1.59854	OK	3.1587	1.07039	3	53.0567	1.71	54.7667	1.56016	0.534848	3	59.8867	0.943333	60.83	3.22061	1.81788	4.4376	1.61076	2.18844	0.881269		LMAN2L	90	171	SL	90;171	2	90;171	2	single exon skipping	chr2:96734527-96737948	0;81	LMAN2L;MRT52;VIPL	lectin, mannose binding 2 like	NM_001142292;NM_001322346;NM_001322354;NM_001322356;NM_030805	NM_001322352;NM_001322355
ABHD11~1b	0.332581	0.896245	1	1	9.25624	9.25624	LOW	79.5009	1.9551	3	0.916667	3.52667	4.44333	70.2447	10.3469	3	1.19667	2.55333	3.75	81.4978	76.8463	80.1587	55.6237	78.0612	77.0492		ABHD11	90	960	S	90;272;382;443;613;960	6	90;272;382;443;613	5	intron retention	chr7:73736692-73737561	0;182;292;353;523;870	ABHD11;PP1226;WBSCR21	abhydrolase domain containing 11	NM_001301058	NM_001321383
KRIT1~4d		0.871468	1	1		0	LOW	0	0	1	2.02	0	2.02			0					0						KRIT1	127	418	S	90;127;189;206;208;211;243;296;354;418;456;531;568;606	14	90;127;243;296;354	5	exon skipping and alternative 3-prime or 5-prime	chr7:92245135-92245905	0;37;99;116;118;121;153;206;264;328;366;441;478;516	CAM;CCM1;KRIT1	KRIT1 ankyrin repeat containing	NM_001350673;NM_001350675	NM_001350682
HAX1~1	0.540749	0.958127	1	1	-0.313851	0.313851	OK	97.156	0.23316	3	3.20333	110.92	114.123	97.4699	0.588998	3	5.00333	188.477	193.48	96.9961	97.4857	96.9862	98.2539	96.8342	97.3215		HAX1	90	234	SL	90;234	2	90;234	2	alternative 3-prime	chr1:154272777-154273479	0;144	HAX1;HCLSBP1;HS1BP1;SCN3	HCLS1 associated protein X-1	NM_001018837	NM_006118
NAGA~1a	0.125004	0.871468	0.231121	1	-25.6723	25.6723	OK	55.4683	14.9505	3	7.9	9.81667	17.7167	81.1407	4.88189	3	2.36	9.69667	12.0567	52.1363	39.0526	75.2161	81.9923	86.6483	74.7814		NAGA	90	97		90;97;486	3	486	1	alternative 3-prime	chr22:42070367-42070762	0;7;396	D22S674;GALB;NAGA	alpha-N-acetylgalactosaminidase	NM_001362850	NM_001362848
PKD1~1		0.871468	1	1	15.9656	15.9656	LOW	75.5869	0	1	0.52	1.61	2.13	59.6212	19.226	3	1.07333	1.41667	2.49			75.5869	81.6832	34.8276	62.3529		PKD1	90	93		90;93	2		0	alternative 3-prime	chr16:2097778-2097867	0;3	PBP;PC1;PKD1;Pc-1;TRPP1	polycystin 1, transient receptor potential channel interacting	NM_000296	NM_001009944
SNHG32~1b	0.42265	0.927872	1	1	-2.52161	2.52161	OK	97.4784	3.5661	3	0.35	11.76	12.11	100	0	3	0	13.39	13.39	92.4352	100	100	100	100	100		SNHG32	90	202	SL	90;202;345	3	90;202;345	3	alternative 5-prime	chr6:31834946-31835410	0;112;255	C6orf48;D6S57;G8;SNHG32	small nucleolar RNA host gene 32	NR_160950	NR_160947;NR_160951;NR_160952
SDCBP2-AS1~2	0.0181187	0.871468	1	1	-25.0695	25.0695	LOW	53.3252	3.84895	3	1.54	1.73	3.27	78.3947	6.82659	3	0.606667	2.27	2.87667	54.717	57.1865	48.072	87.4576	70.9821	76.7442		SDCBP2-AS1	90	305	SL	90;305	2	90;305	2	single exon skipping	chr20:1373179-1376797	0;215	-;SDCBP2-AS1	SDCBP2 antisense RNA 1	NR_040047;NR_040049	NR_040048
DNM2~1	0.773292		1	1	-1.63322	1.63322	OK	21.948	5.94322	3	9	2.49333	11.4933	23.5812	4.50369	3	7.7	2.4	10.1	20.2209	15.6879	29.9351	17.3057	27.6615	25.7764		DNM2	90	102	SL	90;102	2	90;102	2	single exon skipping	chr19:10805968-10812263	0;12	CMT2M;CMTDI1;CMTDIB;DI-CMTB;DNM2;DYN2;DYNII;LCCS5	dynamin 2	NM_001005362;NM_004945	NM_001005360;NM_001005361;NM_001190716
NTPCR~5	0.751267		1	1	0.0209333	0.0209333	OK	0.102226	0.0622543	3	69.64	0.0733333	69.7133	0.0812925	0.0610321	3	62.1567	0.05	62.2067	0.184084	0.0332281	0.0893655	0	0.147059	0.0968188		NTPCR	90	94		90;94	2		0	alternative 5-prime	chr1:232956444-232969908	0;4	C1orf57;HCR-NTPase;NTPCR;THEP1	nucleoside-triphosphatase, cancer-related	NM_032324;NR_138026;NR_138027	NR_138024
CAMK2G~13	0.00345939	0.871468	1	1	-2.19106	2.19106	OK	95.1936	0.238467	3	1.73333	34.2533	35.9867	97.3846	0.362208	3	0.846667	31.2133	32.06	94.9354	95.5106	95.1348	97.5291	97.7381	96.8868		CAMK2G	90	145	SL	90;145	2	90;145	2	single exon skipping	chr10:73852320-73860829	0;55	CAMK;CAMK-II;CAMK2G;CAMKG;MRD59	calcium/calmodulin dependent protein kinase II gamma	NM_001367524;NM_001367539;NR_160042	NM_001204492;NM_001222;NM_001320898;NM_001367514;NM_001367516;NM_001367517;NM_001367518;NM_001367519;NM_001367520;NM_001367521;NM_001367522;NM_001367523;NM_001367525;NM_001367526;NM_001367527;NM_001367528;NM_001367529;NM_001367530;NM_001367531;NM_001367532;NM_001367533;NM_001367534;NM_001367535;NM_001367536;NM_001367540;NM_001367541;NM_001367542;NM_001367543;NM_001367544;NM_001367545;NM_001367546…
MEG3~1r	0.888542		1	1	-0.416161	0.416161	OK	17.6808	3.27066	3	32.9367	7.16333	40.1	18.0969	2.1282	3	35.7533	8.02	43.7733	16.4128	14.4625	22.167	15.36	20.5498	18.381		MEG3	242	268		90;128;204;220;234;242;258;268;313;334;345;364;372;454	14	90;128;454	3	exon skipping and alternative 3-prime or 5-prime	chr14:100829750-100836166	0;38;114;130;144;152;168;178;223;244;255;274;282;364	FP504;GTL2;LINC00023;MEG3;NCRNA00023;PRO0518;PRO2160;onco-lncRNA-83;prebp1	maternally expressed 3	NR_046465	NR_046464
NTRK2~8		0.871468	1	1		0	LOW	0	0	2	2.46	0	2.46			0				0	0						NTRK2	90	143	SL	90;143	2	90;143	2	single exon skipping	chr9:84752086-84810541	0;53	EIEE58;GP145-TrkB;NTRK2;OBHD;TRKB;trk-B	neurotrophic receptor tyrosine kinase 2	NM_001007097;NM_001291937;NM_001369539;NM_001369540;NM_001369541;NM_001369542;NM_001369543;NM_001369544;NM_001369545;NM_001369546;NM_001369548;NM_001369549;NM_001369550;NM_001369551;NM_001369552	NM_001369547
UTY~24b	0.190234	0.871468	1	1	0.641032	0.641032	LOW	0.641032	0.464489	3	9.21333	0.0566667	9.27	0	0	3	9.12	0	9.12	0.837321	1.08578	0	0	0	0		UTY	90	182	SL	90;158;182	3	90;158;182	3	single exon skipping	chrY:13299145-13302876	0;68;92	KDM6AL;KDM6C;UTY;UTY1	ubiquitously transcribed tetratricopeptide repeat containing, Y-linked	NM_001258249;NM_001258250;NM_001258251;NM_001258252;NM_001258253;NM_001258254;NM_001258255;NM_001258256;NM_001258257;NM_001258258;NM_001258259;NM_001258260;NM_001258261;NM_001258262;NM_001258263;NM_001258264;NM_001258265;NM_001258266;NM_001258267;NM_001258268;NM_001258269;NM_001258270;NM_007125;NM_182659;NR_047596;NR_047597;NR_047598;NR_047599;NR_047600;NR_047601;NR_047602;NR_047603;NR_047604;NR_…	NR_047618;NR_047631
ZCCHC10~2b	0.866069		1	1	-0.121398	0.121398	OK	99.4676	0.752909	3	0.06	12.4933	12.5533	99.589	0.581226	3	0.0633333	15.6133	15.6767	100	98.4028	100	100	100	98.767		ZCCHC10	90	294	S	90;132;252;294;298;318;322;326;360;388;390;443	12	90;132;252;443	4	multiple exon skipping	chr5:132998851-133026496	0;42;162;204;208;228;232;236;270;298;300;353	-;ZCCHC10	zinc finger CCHC-type containing 10	NM_001308129	NM_017665
SPIDR~12d	0.10001	0.871468	1	1	11.2201	11.2201	LOW	13.961	5.45253	3	4.66333	0.653333	5.31667	2.74083	0.240826	2	5.43	0.15	5.58	6.41849	16.3435	19.1209	2.5		2.98165		SPIDR	90	298	SL	90;134;254;298	4	90;134;254;298	4	multiple exon skipping	chr8:47291138-47396375	0;44;164;208	KIAA0146;SPIDR	scaffold protein involved in DNA repair	NM_001352938;NM_001352939;NM_001352940;NM_001352943;NM_001352950	NM_001352949;NM_001352958
SRRM1~2	0.018459	0.871468	0.758416	1	-1.64829	1.64829	OK	93.5158	0.276151	3	7.07667	102.057	109.133	95.1641	0.457825	3	4.12	81.2033	85.3233	93.5204	93.1753	93.8517	95.7772	94.6773	95.0378		SRRM1	90	180	SL	90;180	2	90;180	2	alternative 3-prime	chr1:24650087-24651498	0;90	160-KD;POP101;SRM160;SRRM1	serine and arginine repetitive matrix 1	NM_001366576;NM_001366577;NM_001366578;NM_001366581;NM_001366586;NM_001366587;NM_001366591;NM_001366592;NM_001366594;NM_001366596;NR_159384;NR_159385;NR_159386;NR_159390	NM_001303448;NM_001303449;NM_001366565;NM_001366566;NM_001366567;NM_001366568;NM_001366569;NM_001366570;NM_001366571;NM_001366572;NM_001366573;NM_001366575;NM_001366582;NM_001366584;NM_001366585;NM_001366588;NM_001366589;NM_001366590;NM_001366593;NM_001366595;NM_001366597;NM_001366598;NM_001366599;NM_001366600;NM_005839;NR_159378;NR_159379;NR_159380;NR_159382;NR_159383;NR_159387;NR_159388;NR_1593…
PPP6R3~13a	0.655724	0.981193	1	1	2.47525	2.47525	OK	18.1809	1.78935	3	11.7733	2.61	14.3833	15.7057	6.64244	3	10.11	1.80667	11.9167	15.6586	19.2661	19.6182	10.0163	25.0239	12.0769		PPP6R3	108	177	S	90;108;177;195;324	5	90;108;324	3	exon skipping and alternative 3-prime or 5-prime	chr11:68576044-68587944	0;18;87;105;234	C11orf23;PP6R3;PPP6R3;SAP190;SAPL;SAPLa;SAPS3	protein phosphatase 6 regulatory subunit 3	NM_001164163;NM_001164164;NM_001352350;NM_001352355;NM_001352357;NM_001352360;NM_001352363;NM_001352373;NM_001352374;NM_001352376;NM_001352378;NM_001352380;NM_018312;NR_147965	NM_001164162;NM_001352348;NM_001352359;NM_001352372;NM_001352377
SLC35B3~5b	0.30276	0.892307	1	1	3.22114	3.22114	OK	12.689	3.20071	3	14.17	2.13333	16.3033	9.46782	1.918	3	15.6167	1.61333	17.23	8.26893	14.0538	15.7442	9.29451	11.8987	7.21021		SLC35B3	90	356	SL	90;205;356	3	90;205;356	3	alternative 5-prime	chr6:8434431-8435342	0;115;266	C6orf196;CGI-19;PAPST2;SLC35B3	solute carrier family 35 member B3	NM_001370476;NR_163441;NR_163442	NM_015948
MAPKAP1~2a	0.895255		1	1	1.32085	1.32085	LOW	48.4572	6.91452	3	4.73333	4.32	9.05333	47.1364	11.1933	3	4.21667	3.46667	7.68333	56.0949	49.9266	39.3502	46.0094	61.374	34.0257		MAPKAP1	90	508	SL	90;180;508	3	90;180;508	3	multiple exon skipping	chr9:125657800-125706970	0;90;418	JC310;MAPKAP1;MIP1;SIN1;SIN1b;SIN1g	MAPK associated protein 1	NM_001006621	NM_001006617;NM_001006618;NM_001006619;NM_024117
SLC9A8~5c		0.871468	1	1	-5.88235	5.88235	LOW	94.1176	5.88235	2	0.12	2.015	2.135	100	0	1	0	2.61	2.61	88.2353		100		100			SLC9A8	90	192	SL	90;192;227;275	4	90;192;227;275	4	single exon skipping	chr20:49845120-49855437	0;102;137;185	NHE-8;NHE8;SLC9A8	solute carrier family 9 member A8	NR_048540	NR_048537;NR_048539
ZNF875~5n	0.0172223	0.871468	1	1	-3.10136	3.10136	OK	0	0	3	12.2867	0	12.2867	3.10136	0.583149	3	9.91333	0.316667	10.23	0	0	0	3.67075	2.3	3.33333		ZNF875	90	211		90;93;168;171;211;214;289;292	8		0	single exon skipping	chr19:37347873-37362108	0;3;78;81;121;121;124;199;199;202	HKR1;ZNF875	zinc finger protein 875	NM_001329763;NM_001329764;NM_001329767;NM_001329769;NM_001329774;NM_001329775;NM_001329776;NM_001329777;NM_001329778;NM_001353803;NM_181786;NR_138104;NR_138108;NR_138118;NR_138127	NR_138122
TPRA1~3b	0.577421	0.965927	1	1	-0.403396	0.403396	OK	99.0538	0.824008	3	0.123333	13.23	13.3533	99.4572	0.385344	3	0.08	14.16	14.24	99.1699	97.9916	100	99.2281	100	99.1436		TPRA1	90	201	SL	90;201;272	3	90;201;272	3	single exon skipping	chr3:127575810-127576616	0;111;182	GPR175;TMEM227;TPRA1;TPRA40	transmembrane protein adipocyte associated 1	NM_001353007	NM_001136053;NM_001353001;NM_001353002;NM_001353003;NM_001353004;NM_001353005
TRO~2a	0.42265	0.922291	1	1	-0.052651	0.052651	OK	99.9473	0.0744597	3	0.0333333	60.5267	60.56	100	0	3	0	40.97	40.97	99.842	100	100	100	100	100		TRO	90	1355	S	90;164;251;1355;1370	5	90;164;251	3	multiple exon skipping	chrX:54920879-54924450	0;74;161;1265;1280	MAGE-d3;MAGED3;TRO	trophinin	NM_001271183	NM_177556;NR_073148
COPS7B~6		0.871468	1	1	1.09653	1.09653	LOW	88.0851	0	1	0.28	2.07	2.35	86.9886	5.71928	3	0.316667	2.12	2.43667		88.0851		94.0092	86.9565	80		COPS7B	90	105	SL	90;105	2	90;105	2	alternative 3-prime	chr2:231798965-231801154	0;15	COPS7B;CSN7B;SGN7b	COP9 signalosome subunit 7B	NM_001282950	NM_001308381
LRRC20~4	0.82927		1	1	-1.06701	1.06701	LOW	94.4338	5.41874	3	0.233333	4.03333	4.26667	95.5008	3.57539	3	0.19	3.45	3.64	87.0892	96.2121	100	95.2494	100	91.253		LRRC20	90	240	SL	90;240	2	90;240	2	single exon skipping	chr10:70324031-70376451	0;150	-;LRRC20	leucine rich repeat containing 20	NM_001278213;NM_018239	NM_001278211;NM_001278212;NM_207119
NFU1~3	0.948983		1	1	-0.0226759	0.0226759	OK	99.5832	0.370855	3	0.123333	31.6167	31.74	99.6059	0.287438	3	0.106667	27.4333	27.54	99.6505	99.0991	100	99.3226	99.4949	100		NFU1	90	265	SL	90;265	2	90;265	2	single exon skipping	chr2:69396291-69406021	0;175	CGI-33;HIRIP;HIRIP5;MMDS1;NFU1;NIFUC;Nfu;NifU	NFU1 iron-sulfur cluster scaffold	NR_045632	NM_001002755;NM_001002756;NM_015700;NR_045631
ASCC2~10g		0.871468	1	1		0	LOW			0						0											ASCC2	90	544	S	90;261;323;347;359;420;421;482;495;507;518;544;580;606;627;642;654;778	18	90;261	2	multiple exon skipping	chr22:29822465-29838177	0;171;233;257;269;330;331;392;405;417;428;454;490;516;537;552;564;688	ASC1p100;ASCC2;p100	activating signal cointegrator 1 complex subunit 2	NM_001369942	NM_001369940
SNX19~5d	0.527353	0.95535	1	1	0.617891	0.617891	OK	99.1138	0.709673	3	0.286667	33.5833	33.87	98.4959	1.02826	3	0.55	37.34	37.89	99.0788	100	98.2627	98.4999	99.7533	97.2346		SNX19	90	2243	S	90;229;285;411;2243	5	90;229;285;411	4	exon skipping and alternative 3-prime or 5-prime	chr11:130910371-130916279	0;139;195;321;2153	CHET8;SNX19	sorting nexin 19	NM_001347924;NM_001347927	NM_001347918;NM_001347919;NM_001347920;NM_001347921;NM_014758;NR_144939
VEZT~3h	0.668531	0.982998	1	1	-0.975353	0.975353	OK	95.2222	1.98658	3	0.69	14.66	15.35	96.1975	2.23058	3	0.516667	12.62	13.1367	96.1111	92.4696	97.0857	93.597	95.9514	99.0441		VEZT	90	253	S	90;163;176;180;214;223;249;253;420	9	90;420	2	multiple exon skipping	chr12:95252072-95262905	0;73;86;90;124;133;159;163;330	VEZATIN;VEZT	vezatin, adherens junctions transmembrane protein	NM_001352090	NM_001352092;NM_001352093;NM_001352094;NM_001352095;NM_001352096;NM_001352113;NR_038241;NR_147917;NR_147920;NR_147924
LARP1B~4b	0.0623599	0.871468	1	1	12.0512	12.0512	LOW	79.429	0.501796	2	0.565	2.185	2.75	67.3778	4.58987	3	0.716667	1.50667	2.22333		78.9272	79.9308	61.5764	72.8	67.757		LARP1B	90	207	SL	90;171;207	3	90;171;207	3	exon skipping and alternative 3-prime or 5-prime	chr4:128162318-128178511	0;81;117	LARP1B;LARP2	La ribonucleoprotein 1B	NM_001350531	NM_018078
PCCA~3	0.0417539	0.871468	1	1	7.46982	7.46982	OK	14.1842	2.78827	3	16.7567	2.86333	19.62	6.71441	1.7286	3	14.43	1.02667	15.4567	18.081	11.7134	12.7583	6.93963	8.70989	4.49371		PCCA	90	174	SL	90;174	2	90;174	2	single exon skipping	chr13:100302999-100307191	0;84	-;PCCA	propionyl-CoA carboxylase subunit alpha	NM_000282;NM_001127692;NM_001178004;NM_001352605;NM_001352606;NM_001352607;NM_001352608;NM_001352609;NM_001352610;NM_001352611;NM_001352612;NR_148031	NR_148027;NR_148028;NR_148029;NR_148030
CIITA~2		0.871468	1	1		0	LOW			0						0											CIITA	90	93		90;93	2		0	alternative 3-prime	chr16:10898733-10898924	0;3	C2TA;CIITA;CIITAIV;MHC2TA;NLRA	class II major histocompatibility complex transactivator	NM_000246;NM_001286403;NR_104444	NM_001286402
MARK4~1	0.190679	0.871468	1	1	3.67605	3.67605	LOW	3.67605	2.66791	3	2.86	0.1	2.96	0	0	3	3.19667	0	3.19667	4.77816	0	6.25	0	0	0		MARK4	90	170	SL	90;170	2	90;170	2	single exon skipping	chr19:45297955-45299810	0;80	MARK4;MARK4L;MARK4S;MARKL1;MARKL1L;PAR-1D	microtubule affinity regulating kinase 4	NM_001199867	NM_031417
PNISR~6d	0.0971163	0.871468	0.682838	1	-7.96125	7.96125	OK	26.9954	3.67995	3	11.0467	4.02667	15.0733	34.9567	3.69863	3	7.83333	4.13	11.9633	32.0584	25.5068	23.4211	33.6364	40	31.2336		PNISR	94	170		90;94;170;174;286	5	286	1	exon skipping and alternative 3-prime or 5-prime	chr6:99414687-99425214	0;4;80;84;196	C6orf111;HSPC306;PNISR;SFRS18;SRrp130;bA98I9.2	PNN interacting serine and arginine rich protein	NM_001322413;NM_001322415;NM_015491;NR_136326	NM_001322405;NM_001322412
ATG7~9	0.117765	0.871468	0.814507	1	2.32688	2.32688	OK	63.4676	1.273	3	15.2967	26.5733	41.87	61.1407	0.248815	3	13.1467	20.6933	33.84	63.2668	62.0187	65.1174	61.2867	60.7905	61.345		ATG7	90	212	SL	90;212	2	90;212	2	single exon skipping	chr3:11331429-11340644	0;122	APG7-LIKE;APG7L;ATG7;GSA7	autophagy related 7	NM_001349238	NM_001136031;NM_001144912;NM_001349232;NM_001349233;NM_001349234;NM_001349235;NM_001349236;NM_001349237;NM_006395
TPP2~1b	0.485984	0.942991	1	1	-0.756581	0.756581	OK	3.1658	0.196465	3	23.8467	0.783333	24.63	3.92238	1.25929	3	15.69	0.66	16.35	3.07755	2.98175	3.43808	5.27564	2.24313	4.24837		TPP2	90	216	SL	90;101;216	3	90;101;216	3	single exon skipping	chr13:102664926-102674282	0;11;126	TPP-2;TPP-II;TPP2;TPPII	tripeptidyl peptidase 2	NM_001330588;NM_003291	NM_001367947
HMGN3~1b	0.954859		1	1	-0.236708	0.236708	LOW	93.9037	4.42206	3	0.23	5.23333	5.46333	94.1404	2.2485	2	0.275	4.115	4.39	98.2188	87.8261	95.6661	96.3889		91.8919		HMGN3	90	304	S	90;163;204;291;297;304;633;753	8	90;163;204;633	4	multiple exon skipping	chr6:79201727-79203579	0;73;114;201;207;214;543;663	HMGN3;PNAS-24;PNAS-25;TRIP7	high mobility group nucleosomal binding domain 3	NM_001318888	NM_001318884
LIMCH1~3			1	1	0	0	LOW	0	0	3	3.28	0	3.28	0	0	3	4.81333	0	4.81333	0	0	0	0	0	0		LIMCH1	90	165	SL	90;165	2	90;165	2	single exon skipping	chr4:41666667-41671553	0;75	LIMCH1;LIMCH1A;LMO7B	LIM and calponin homology domains 1	NM_001112717;NM_001112718;NM_001112719;NM_001112720;NM_001330672;NM_001330674;NM_001330786;NM_001330787;NM_001330788;NM_001330789;NM_001330790;NM_001330791;NM_001330792;NM_001330793;NM_001330982;NM_001330983;NM_014988	NM_001289122;NM_001289124
THEMIS2~3c		0.871468	1	1	0	0	LOW	0	0	2	3.165	0	3.165	0	0	1	2.59	0	2.59	0		0			0		THEMIS2	90	1187	S	90;501;986;1187;1574	5	90;501	2	multiple exon skipping	chr1:27876729-27885294	0;411;896;1097;1484	C1orf38;ICB-1;ICB1;THEMIS2	thymocyte selection associated family member 2	NM_001039477	NM_001286113
SYTL2~11	0.601719	0.970289	1	1	0.687843	0.687843	OK	95.0986	1.06699	3	1.23333	23.1933	24.4267	94.4107	1.33893	3	0.92	16.94	17.86	96.3867	93.7739	95.1351	95.0485	92.5478	95.6359		SYTL2	90	580	SL	90;580	2	90;580	2	single exon skipping	chr11:85748424-85810953	0;490	CHR11SYT;EXO4;PPP1R151;SGA72M;SLP2;SLP2A;SYTL2	synaptotagmin like 2	NM_001289608;NM_001365827	NM_001365826;NM_032943;NM_206927;NM_206928
MGME1~2a	0.469806	0.93992	1	1	2.35082	2.35082	OK	91.9638	3.64534	3	1.11667	12.4467	13.5633	89.613	1.58495	3	1.22333	10.51	11.7333	89.0756	97.1061	89.7098	90.8458	87.3754	90.6178		MGME1	90	330	SL	90;330;375	3	90;330;375	3	alternative 5-prime	chr20:17970131-17975683	0;240;285	C20orf72;DDK1;MGME1;MTDPS11;bA504H3.4	mitochondrial genome maintenance exonuclease 1	NM_001363738	NM_052865
NAP1L4~1b		0.871468	1	1	4.11931	4.11931	LOW	42.2535	0	1	1.64	1.2	2.84	38.1342	29.6705	3	2.95667	1.64667	4.60333		42.2535		42.0408	72.3618	0		NAP1L4	90	164	SL	90;164;189	3	90;164;189	3	alternative 3-prime	chr11:2989198-2992253	0;74;99	NAP1L4;NAP1L4b;NAP2;NAP2L;hNAP2	nucleosome assembly protein 1 like 4	NM_001369377;NM_001369382	NM_001369376;NM_001369381
TTC26~5a	0.005345	0.871468	1	1	-6.35586	6.35586	LOW	89.3132	1.16829	3	1.04667	8.74333	9.79	95.669	1.14401	3	0.35	7.66333	8.01333	90.9651	88.5128	88.4615	94.132	96.875	96		TTC26	90	408	SL	90;408;569	3	90;408;569	3	multiple exon skipping	chr7:139142306-139160947	0;318;479	DYF13;IFT56;TTC26;dyf-13	tetratricopeptide repeat domain 26	NM_001321741	NM_001144920;NM_001144923;NM_001287513;NM_001321740;NM_001321742;NM_024926
CHFR~2a	0.286593	0.886349	0.416667	1	10.6891	10.6891	LOW	21.8666	9.77158	3	4.27	1.15	5.42	11.1775	7.21048	3	7.65667	0.866667	8.52333	22.2467	9.71338	33.6397	6.74603	5.43971	21.3467		CHFR	90	243	SL	90;243;330;366	4	90;243	2	multiple exon skipping	chr12:132861635-132872284	0;153;240;276	CHFR;RNF116;RNF196	checkpoint with forkhead and ring finger domains	NM_001161347	NM_018223
MGAT1~1a			1	1	0	0	LOW	0	0	3	4.22333	0	4.22333	0	0	3	4.37	0	4.37	0	0	0	0	0	0		MGAT1	90	190	L	90;94;107;128;190;310	6	107;128;190;310	4	single exon skipping	chr5:180793098-180802679	0;4;17;38;100;220	GLCNAC-TI;GLCT1;GLYT1;GNT-1;GNT-I;GnTI;MGAT;MGAT1	alpha-1,3-mannosyl-glycoprotein 2-beta-N-acetylglucosaminyltransferase	NM_002406	NM_001364393
OAT~5		0.871468	1	1		0	LOW			0				0	0	1	2.45	0	2.45				0				OAT	90	313	SL	90;313	2	90;313	2	exon skipping and alternative 3-prime or 5-prime	chr10:124408966-124418877	5;228	GACR;HOGA;OAT;OATASE;OKT	ornithine aminotransferase	NM_001171814;NM_001322974	NM_001322965
EXO5~6b		0.871468	1	1		0	LOW	70	0	1	0.72	1.68	2.4			0				70							EXO5	265	347	S	90;148;265;316;323;347	6	90;148;265	3	exon skipping and alternative 3-prime or 5-prime	chr1:40508909-40514514	0;58;175;226;233;257	C1orf176;DEM1;EXO5;Exo V;hExo5	exonuclease 5	NM_001346955	NM_001346946
BOLA3-AS1~1	0.976425		1	1	0.146743	0.146743	LOW	96.7742	4.56198	3	0.14	4.26	4.4	96.6275	4.7695	3	0.143333	4.14	4.28333	90.3226	100	100	100	89.8824	100		BOLA3-AS1	90	286	SL	90;286	2	90;286	2	alternative 3-prime	chr2:74148479-74148893	0;196	-;BOLA3-AS1	BOLA3 divergent transcript	NR_045637	NR_045634;NR_045636
MEIS2~5	0.350085	0.902305	1	1	-2.80865	2.80865	OK	26.5887	2.40451	3	27.8867	10.1133	38	29.3973	2.86817	3	21.03	8.85	29.88	23.3731	29.1544	27.2385	26.5254	28.3526	33.3139		MEIS2	90	111	SL	90;111	2	90;111	2	alternative 3-prime	chr15:36895241-36896627	0;21	CPCMR;HsT18361;MEIS2;MRG1	Meis homeobox 2	NM_001220482;NM_002399;NM_170674;NM_170676;NM_172316;NR_051953	NM_170675;NM_170677;NM_172315
HSD11B1L~7b	0.387918	0.912353	1	1	4.78993	4.78993	LOW	6.46257	6.10825	3	5.63667	0.37	6.00667	1.67264	2.36547	3	4.31667	0.0933333	4.41	0	4.72973	14.658	0	0	5.01792		HSD11B1L	127	307	SL	127;195;307	3	127;195;307	3	mutually exclusive exon skipping	chr19:5681272-5686899	87;155;267	11-DH3;11-beta-HSD3;HSD11B1L;HSD1L;HSD3;SCDR10;SCDR10B;SDR26C2	hydroxysteroid 11-beta dehydrogenase 1 like	NM_001267871;NM_198705	NM_198707
GSN~2q	0.963901		1	1	0.305772	0.305772	OK	19.3006	7.78136	3	19.3133	4.33	23.6433	18.9948	4.1347	3	10.3333	2.35667	12.69	15.2253	12.4856	30.1908	21.5847	13.1597	22.24		GSN	90	295	S	90;152;161;183;222;237;239;245;254;257;262;293;295;308;324;328;357;366;396;414;436;467	22	90;183	2	multiple exon skipping	chr9:121268220-121301962	0;62;71;93;132;147;149;155;164;167;172;203;205;218;234;238;267;267;276;306;324;346;377	ADF;AGEL;GSN	gelsolin	NM_001127662	NM_001127663
LAMA2~1	0.0256311	0.871468	1	1	4.4945	4.4945	LOW	99.0095	1.40081	3	0.0766667	8.71333	8.79	94.515	0.84455	3	0.493333	8.78667	9.28	97.0284	100	100	95.4545	93.4066	94.6838		LAMA2	90	102	SL	90;102	2	90;102	2	single exon skipping	chr6:129473353-129478692	0;12	LAMA2;LAMM;MDC1A	laminin subunit alpha 2	NM_001079823	NM_000426
SLC5A6~1	0.145974	0.871468	1	1	0.699628	0.699628	OK	1.87917	0.376183	3	13.0467	0.25	13.2967	1.17954	0.399503	3	12.0233	0.143333	12.1667	2.21729	1.3544	2.0658	0.936768	1.74274	0.859107		SLC5A6	90	442	SL	90;442	2	90;442	2	intron retention	chr2:27202881-27203232	0;352	NERIB;SLC5A6;SMVT	solute carrier family 5 member 6	NM_021095	NR_028323
NFXL1~3	0.354405	0.903347	0.475	1	13.1805	13.1805	LOW	89.445	14.927	3	0.97	7.77667	8.74667	76.2646	8.64845	3	2.23333	7.18667	9.42	100	68.3351	100	87.987	67.3815	73.4252		NFXL1	90	153	SL	90;153	2	90;153	2	alternative 5-prime	chr4:47914206-47914612	0;63	CDZFP;HOZFP;NFXL1;OZFP;URCC5	nuclear transcription factor, X-box binding like 1	NM_001278623;NR_103795	NM_152995
DYNC2LI1~1	0.927872		1	1	-0.511192	0.511192	OK	40.4886	5.716	3	15.8033	10.5367	26.34	40.9998	4.84046	3	10.6567	7.21667	17.8733	46.564	42.069	32.8329	44.4006	44.4444	34.1544		DYNC2LI1	90	93		90;93	2		0	alternative 3-prime	chr2:43794644-43795889	0;3	CGI-60;D2LIC;DYNC2LI1;LIC3	dynein cytoplasmic 2 light intermediate chain 1	NM_001348912;NM_016008	NM_001193464;NM_001348913
TANGO2~15	0.719113	0.994619	1	1	-0.189256	0.189256	OK	2.06705	0.561729	3	13.3433	0.29	13.6333	2.2563	0.397022	3	14.0233	0.326667	14.35	1.72555	2.85896	1.61663	2.2362	2.75229	1.78042		TANGO2	90	124	SL	90;124	2	90;124	2	alternative 3-prime	chr22:20056014-20061529	0;34	C22orf25;MECRCN;TANGO2	transport and golgi organization 2 homolog	NM_001283106;NM_001283116;NM_001283129;NM_001283148;NM_001283154;NM_001283235;NM_001322141;NM_001322142;NM_001322143;NM_001322144;NM_001322146;NM_001322148;NM_001322150;NM_001322153;NM_001322155;NM_001322160;NM_001322171;NM_001322172;NM_001322173;NM_001322174;NM_001322175;NM_152906;NR_136211	NR_136212
MAD1L1~4a	0.327435	0.89333	0.452739	1	-11.5111	11.5111	OK	48.3564	10.5366	3	8.08	7.52	15.6	59.8675	10.1074	3	4.91333	7.4	12.3133	43.1015	63.0595	38.9083	56.4017	73.61	49.5908		MAD1L1	90	130	L	90;93;130	3	130	1	alternative 3-prime	chr7:2230725-2232871	0;3;40	MAD1;MAD1L1;PIG9;TP53I9;TXBP181	mitotic arrest deficient 1 like 1	NM_001013837	NM_003550
SNX5~1a	0.735277	0.997306	1	1	-2.62711	2.62711	OK	89.8373	9.17622	3	5.94	51.2367	57.1767	92.4644	3.67191	3	3.4	40.2833	43.6833	100	91.7448	77.7671	95.9403	94.0676	87.3854		SNX5	90	173	SL	90;173;415	3	90;173;415	3	single exon skipping	chr20:17957038-17968699	0;83;325	-;SNX5	sorting nexin 5	NM_001282454	NM_152227
KYAT1~1		0.871468	1	1		0	LOW	42.4528	0	1	1.22	0.9	2.12			0						42.4528					KYAT1	90	270	SL	90;270	2	90;270	2	single exon skipping	chr9:128845412-128882406	0;180	CCBL1;GTK;KAT1;KATI;KYAT1	kynurenine aminotransferase 1	NM_001352989	NM_001352988
ZC3H14~3f	0.431615	0.930299	1	1	-0.143892	0.143892	OK	97.7016	0.193791	3	1.08333	45.95	47.0333	97.8455	0.119937	3	0.886667	40.23	41.1167	97.6176	97.9695	97.5177	97.7246	97.803	98.009		ZC3H14	90	558	S	90;165;398;468;483;543;558	7	90;165;398	3	multiple exon skipping	chr14:88578141-88607242	0;75;308;378;393;453;468	MRT56;MSUT-2;NY-REN-37;SUT2;UKp68;ZC3H14	zinc finger CCCH-type containing 14	NM_001326298;NM_001326303;NM_001326309;NM_001326311;NM_207660	NM_001160103;NM_001326297;NM_001326300;NM_001326302;NM_001326315;NM_001326316;NM_024824
IFT122~5c	0.815535		1	1	-0.395679	0.395679	OK	95.4315	0.290668	3	0.853333	17.8267	18.68	95.8271	2.09783	3	0.713333	15.7167	16.43	95.1258	95.3463	95.8223	92.8886	97.6503	96.9424		IFT122	90	169	SL	90;169;320;322	4	90;169	2	single exon skipping	chr3:129451999-129461227	0;79;230;232	CED;CED1;FAP80;IFT122;SPG;WDR10;WDR10p;WDR140	intraflagellar transport 122	NM_001280546	NM_018262;NM_052989
PRMT2~1d	0.666952	0.982633	1	1	-2.98224	2.98224	OK	7.3684	3.69317	3	10.4133	0.856667	11.27	10.3506	8.00207	3	10.79	1.13667	11.9267	9.70565	10.2448	2.15475	0	19.488	11.5639		PRMT2	90	266	S	90;262;266;399;705	5	90;399	2	single exon skipping	chr21:46649740-46664294	0;172;176;309;615	HRMT1L1;PRMT2	protein arginine methyltransferase 2	NM_001286678	NM_001286677
FAM135A~15	0.842261		1	1	0.618153	0.618153	LOW	97.5816	2.49688	3	0.216667	9.59333	9.81	96.9634	3.25265	3	0.23	7.11	7.34	98.6006	94.1441	100	92.4528	100	98.4375		FAM135A	90	139	SL	90;139	2	90;139	2	alternative 3-prime	chr6:70452572-70475458	0;49	FAM135A;KIAA1411	family with sequence similarity 135 member A	NM_001351608;NM_001351609	NM_001105531;NM_001162529;NM_001330995;NM_001330996;NM_001330997;NM_001330998;NM_001330999;NM_001331000;NM_001331001;NM_001331002;NM_001331003;NM_001331004;NM_001331005;NM_001331006;NM_001351599;NM_001351600;NM_001351602;NM_001351607
STX16~1a	0.0951297	0.871468	0.76431	1	7.14218	7.14218	OK	57.9319	3.50922	3	10.4	14.41	24.81	50.7897	0.847098	3	9.82667	10.1633	19.99	55.3804	55.5213	62.894	49.6609	51.0067	51.7016		STX16	90	102	SL	90;102;141;153	4	90;102	2	single exon skipping	chr20:58652088-58667489	0;12;51;63	STX16;SYN16	syntaxin 16	NM_003763;NR_037943	NM_001134773;NR_037941
CCND3~3a	0.625177	0.97567	1	1	-0.98433	0.98433	OK	94.6054	2.15641	3	2.4	41.01	43.41	95.5897	1.46366	3	1.29667	28.1633	29.46	96.983	95.0704	91.7627	95.4943	93.8467	97.4281		CCND3	90	306	SL	90;306;806	3	90;306	2	single exon skipping	chr6:41937395-41941451	0;216;716	-;CCND3	cyclin D3	NM_001136125	NM_001760
MACROH2A1~2	0.53304	0.956908	0.84663	1	-1.00884	1.00884	OK	71.1859	1.44414	3	19.0467	47.2267	66.2733	72.1948	1.51557	3	17.78	46.27	64.05	72.0143	69.155	72.3884	70.2121	72.4811	73.8912		MACROH2A1	90	93		90;93	2		0	alternative 3-prime	chr5:135360605-135369405	0;3	H2A.y;H2A/y;H2AF12M;H2AFY;MACROH2A1;MACROH2A1.1;mH2A1;macroH2A1.2	macroH2A.1 histone	NM_001040158;NM_004893	NM_138609;NM_138610
DPM1~2d	0.463777	0.937827	1	1	-7.46697	7.46697	LOW	84.2502	1.52961	2	0.39	2.06	2.45	91.7172	11.7137	3	0.273333	3.33667	3.61	85.7798	82.7206		100	75.1515	100		DPM1	112	171	SL	90;112;171;195	4	90;112;171;195	4	exon skipping and alternative 3-prime or 5-prime	chr20:50940934-50942030	0;22;81;105	CDGIE;DPM1;MPDS	dolichyl-phosphate mannosyltransferase subunit 1, catalytic	NR_133648	NM_001317035
LOC102724434~1		0.871468	1	1		0	LOW			0						0											LOC102724434	90	129	SL	90;129	2	90;129	2	single exon skipping	chr7:116277433-116286111	0;39	-;LOC102724434	uncharacterized LOC102724434	NR_130923	NR_130921;NR_130922
BRD8~3a	0.745368		0.726954	1	-9.57893	9.57893	OK	40.2513	7.42323	3	11.25	7.75	19	49.8302	36.0023	3	7.14667	6.6	13.7467	45.4376	29.7535	45.5628	99.313	35.4738	14.704		BRD8	90	165	S	90;160;165	3	90	1	exon skipping and alternative 3-prime or 5-prime	chr5:138171411-138177570	0;70;75	BRD8;SMAP;SMAP2;p120	bromodomain containing 8	NM_001300962	NM_001300961
DEPDC5~1	0.713023	0.992701	1	1	-0.142822	0.142822	LOW	98.1865	0.474655	3	0.133333	7.15333	7.28667	98.3293	0.0657542	3	0.103333	6.09667	6.2	98.6207	98.4127	97.526	98.3776	98.2363	98.374		DEPDC5	90	94		90;94	2		0	alternative 5-prime	chr22:31797700-31798581	0;4	DEP.5;DEPDC5;FFEVF;FFEVF1	DEP domain containing 5, GATOR1 subcomplex subunit	NR_157125	NM_001007188;NM_001136029;NM_001242896;NM_001242897;NM_001363852;NM_001363854;NM_001364318;NM_001364319;NM_001364320;NM_001369901;NM_001369902;NM_001369903;NM_014662;NR_110988;NR_146296;NR_157126;NR_157128
ANKRD35~1		0.871468	1	1		0	LOW			0						0											ANKRD35	90	360	SL	90;360	2	90;360	2	exon skipping and alternative 3-prime or 5-prime	chr1:145877989-145885725	0;270	-;ANKRD35	ankyrin repeat domain 35	NM_001280799	NM_144698
STIM2~2		0.871468	1	1		0	LOW			0						0											STIM2	90	114	SL	90;114	2	90;114	2	single exon skipping	chr4:27007701-27008427	0;24	-;STIM2	stromal interaction molecule 2	NM_001169117;NM_020860	NM_001169118
EXOC1~2	0.801033		1	1	-0.912854	0.912854	OK	39.4444	2.34256	3	19.2733	12.5133	31.7867	40.3573	4.09147	3	15.9833	10.7133	26.6967	37.0656	42.6307	38.637	43.2963	43.2043	34.5713		EXOC1	90	135	SL	90;135	2	90;135	2	single exon skipping	chr4:55883929-55890222	0;45	BM-102;EXOC1;SEC3;SEC3L1;SEC3P	exocyst complex component 1	NM_178237	NM_001024924;NM_018261
ADCK1~5a	0.5	0.947169	1	1	-1.98238	1.98238	LOW	0	0	2	2.355	0	2.355	1.98238	1.98238	2	2.515	0.045	2.56	0		0	0		3.96476		ADCK1	90	170	SL	90;170;261;549	4	90;170;261;549	4	alternative 5-prime	chr14:77907920-77924456	0;80;171;459	-;ADCK1	aarF domain containing kinase 1	NM_001142545;NM_001366486;NM_001366489;NM_001366490;NM_020421	NR_158988
GLIPR2~1j		0.871468	1	1		0	LOW			0				39.7196	0	1	1.29	0.85	2.14					39.7196			GLIPR2	90	516	S	90;176;199;303;381;403;467;511;516;762	10	90;176;199;303	4	multiple exon skipping	chr9:36136792-36162361	0;86;109;213;291;313;377;421;426;672	C9orf19;GAPR-1;GAPR1;GLIPR2	GLI pathogenesis related 2	NR_104641	NR_104639
SLC44A3~4		0.871468	1	1	1.32743	1.32743	LOW	100	0	1	0	2.36	2.36	98.6726	1.32743	2	0.045	3.215	3.26			100	97.3451		100		SLC44A3	90	327	SL	90;327	2	90;327	2	single exon skipping	chr1:94891268-94894817	0;237	CTL3;SLC44A3	solute carrier family 44 member 3	NR_146575	NM_001114106;NM_001258340;NM_001258341;NM_001258342;NM_001258343;NM_001301079;NM_001350223;NM_152369
CLHC1~4	0.188635	0.871468	1	1	-6.55336	6.55336	LOW	90.8038	2.60936	2	0.28	2.83	3.11	97.3572	1.99044	3	0.0633333	2.58	2.64333		88.1944	93.4132	95.1965	96.875	100		CLHC1	90	293	SL	90;293	2	90;293	2	single exon skipping	chr2:55177782-55181569	0;203	C2orf63;CLHC1	clathrin heavy chain linker domain containing 1	NR_148539	NM_001135598;NM_001353779;NM_001353780;NM_001353781;NM_001353782;NM_001353783;NM_001353784;NM_001353785;NM_001353786;NM_001353787;NM_152385;NR_148540;NR_148541;NR_148543
LMO7~1a	0.631981	0.976296	1	1	-0.0286456	0.0286456	OK	0.279707	0.0665298	3	43.2467	0.123333	43.37	0.308353	0.0381832	3	56.74	0.18	56.92	0.213523	0.254885	0.370714	0.291741	0.361156	0.272162		LMO7	90	810	S	90;810;1092	3	90	1	single exon skipping	chr13:75804542-75809153	0;720;1002	FBX20;FBXO20;LMO7;LMO7b;LOMP	LIM domain 7	NM_005358	NM_001366634;NM_001366636
ZNF189~2c		0.871468	1	1	44.3498	44.3498	LOW	100	0	1	0	2.19	2.19	55.6502	2.65485	2	1.125	1.435	2.56			100	52.9954		58.3051		ZNF189	90	229	L	90;93;135;229	4	135;229	2	exon skipping and alternative 3-prime or 5-prime	chr9:101399190-101399928	0;3;45;139	-;ZNF189	zinc finger protein 189	NM_001278232	NM_197977
FOPNL~1d		0.871468	1	1		0	LOW			0				60.3226	0	1	1.23	1.87	3.1						60.3226		FOPNL	177	323	SL	177;238;262;323;395	5	177;323;395	3	mutually exclusive exon skipping	chr16:15867517-15888557	137;198;222;283;355	C16orf63;CEP20;FOPNL;FOR20;PHSECRG2	centrosomal protein 20	NR_130757	NM_001304498
FAM92A~3a		0.871468	1	1		0	LOW	28.9216	0	1	1.45	0.59	2.04			0				28.9216							FAM92A	90	290	SL	90;204;290	3	90;204;290	3	multiple exon skipping	chr8:93709876-93726393	0;114;200	CIBAR1;FAM92A;FAM92A1;PAPA9	CBY1 interacting BAR domain containing 1	NM_001283034	NR_104268
ZNF879~2c	0.450394	0.935341	1	1	-2.50304	2.50304	LOW	3.8043	2.91066	3	3.09333	0.126667	3.22	6.30734	3.07623	3	2.86	0.19	3.05	2.41287	1.14504	7.85498	6.09756	10.1754	2.64901		ZNF879	90	1061	S	90;103;1061;1155	4	90;103	2	alternative 5-prime	chr5:179023905-179024969	0;13;971;1065	DKFZp686E2433;ZNF879	zinc finger protein 879	NM_001136116	NM_001353373
UBE2V1~1n	0.877183		1	1	-0.0134392	0.0134392	OK	0.164648	0.0701468	3	523.373	0.87	524.243	0.178088	0.0910572	3	472.277	0.843333	473.12	0.0687758	0.190512	0.234657	0.152047	0.0818898	0.300326		UBE2V1	90	190	S	90;173;190;208;229;364	6	90;364	2	single exon skipping	chr20:50096821-50113106	0;83;100;118;139;274	CIR1;CROC-1;CROC1;UBE2V;UBE2V1;UEV-1;UEV1;UEV1A	ubiquitin conjugating enzyme E2 V1	NM_001032288;NM_001257396;NM_001282577;NM_001282578;NM_001282580	NM_001282579
CHD1L~11c		0.871468	1	1		0	LOW	100	0	1	0	2.1	2.1			0					100						CHD1L	90	172		90;97;172;179	4		0	single exon skipping	chr1:147256563-147264428	0;7;82;89	ALC1;CHD1L;CHDL	chromodomain helicase DNA binding protein 1 like	NM_001348458;NR_145685	NM_001348457;NM_001348459;NM_001348462;NR_145683;NR_145684;NR_145694
RAD17~4b	0.563806	0.963683	1	1	2.72003	2.72003	OK	96.7439	4.60486	3	0.646667	20.1233	20.77	94.0238	4.0177	3	1.25333	19.3367	20.59	90.2316	100	100	92.1796	90.2917	99.6002		RAD17	90	274	SL	90;274;378	3	90;274;378	3	single exon skipping	chr5:69371172-69373829	0;184;288	CCYC;HRAD17;R24L;RAD17;RAD17SP;RAD24	RAD17 checkpoint clamp loader component	NM_133340	NM_001278622;NM_002873;NM_133342;NM_133343
BABAM2~1d	0.42265	0.922961	1	1	0.144877	0.144877	OK	0.144877	0.204887	3	52.4533	0.0833333	52.5367	0	0	3	37.87	0	37.87	0	0	0.434631	0	0	0		BABAM2	90	435	SL	90;162;261;264;336;378;382;435	8	90;162;336;435	4	multiple exon skipping	chr2:28298492-28338449	0;72;171;174;246;288;292;345	BABAM2;BRCC4;BRCC45;BRE	BRISC and BRCA1 A complex member 2	NM_001329112;NM_199191;NM_199194;NR_137437	NM_001329114
APTX~1e		0.871468	1	1	-6.92003	6.92003	LOW	92.0561	0	1	0.17	1.97	2.14	98.9761	1.02389	2	0.06	4.215	4.275		92.0561		100	97.9522			APTX	123	205	L	90;123;132;137;205;247;252	7	90;205	2	exon skipping and alternative 3-prime or 5-prime	chr9:32987732-32989758	0;33;42;47;115;157;162	AOA;AOA1;APTX;AXA1;EAOH;EOAHA;FHA-HIT	aprataxin	NR_160926	NM_001369004
ZNF606~1	0.880754		1	1	0.433336	0.433336	OK	3.22183	2.54238	3	13.03	0.41	13.44	2.7885	2.86532	3	10.25	0.303333	10.5533	0.744048	6.71704	2.20441	6.72897	0	1.63652		ZNF606	90	95		90;95	2		0	alternative 5-prime	chr19:57988303-57988594	0;5	ZNF328;ZNF606	zinc finger protein 606	NM_001348022;NM_001348023;NM_001348024;NM_025027	NM_001348025
RHNO1~3a	0.42265	0.922961	1	1	-0.227618	0.227618	OK	0	0	3	29.59	0	29.59	0.227618	0.3219	3	28.9467	0.06	29.0067	0	0	0	0	0.682853	0		RHNO1	90	211	SL	90;110;211	3	90;110;211	3	alternative 3-prime	chr12:2877283-2885282	0;20;121	C12orf32;HKMT1188;RHINO;RHNO1	RAD9-HUS1-RAD1 interacting nuclear orphan 1	NM_001252499;NM_001252500;NR_046432	NM_001257097
CARD19~3b	0.915915		1	1	-0.0602884	0.0602884	OK	99.5026	0.429846	3	0.16	32.0133	32.1733	99.5629	0.6181	3	0.15	29.61	29.76	99.5567	98.9513	100	100	98.6888	100		CARD19	90	293	SL	90;150;233;293;395;1729	6	90;150;233;293;395	5	exon skipping and alternative 3-prime or 5-prime	chr9:93107817-93112217	11;71;154;214;316;1650	BinCARD;C9orf89;CARD19	caspase recruitment domain family member 19	NM_001318010	NM_032310
POLR3G~2		0.871468	1	1		0	LOW	89.7436	0	1	0.28	2.45	2.73			0						89.7436					POLR3G	90	100	SL	90;100	2	90;100	2	alternative 3-prime	chr5:90475021-90485534	0;10	C31;POLR3G;RPC32;RPC7	RNA polymerase III subunit G	NM_001370351;NM_001370353	NM_001370352;NM_006467
NUB1~1	0.888952		1	1	0.341799	0.341799	OK	15.6262	2.97587	3	33.2067	6.22667	39.4333	15.2844	0.932261	3	33.2333	5.98	39.2133	14.437	12.7247	19.717	15.0487	16.5256	14.2789		NUB1	90	209	SL	90;209	2	90;209	2	alternative 5-prime	chr7:151341847-151345347	0;119	BS4;NUB1;NUB1L;NYREN18	negative regulator of ubiquitin like proteins 1	NM_001243351;NM_016118	NM_001363529
MICOS13~1	0.96748		1	1	-0.0123298	0.0123298	OK	0.434274	0.174878	3	51.4133	0.236667	51.65	0.446604	0.352212	3	43.2633	0.203333	43.4667	0.681486	0.316857	0.30448	0.860927	0	0.478886		MICOS13	90	286	SL	90;286	2	90;286	2	single exon skipping	chr19:5679764-5680457	0;196	C19orf70;MIC13;MICOS13;P117;QIL1	mitochondrial contact site and cristae organizing system subunit 13	NM_205767	NM_001308240
SMUG1~2a		0.871468	1	1	1.41816	1.41816	LOW	30.6634	14.1964	2	1.985	0.755	2.74	29.2453	0	1	2.25	0.93	3.18	44.8598		16.4671			29.2453		SMUG1	209	488	S	90;172;174;176;177;209;258;261;299;302;384;399;402;407;424;427;488;493;509;613;614;652;740	23	90;209	2	exon skipping and alternative 3-prime or 5-prime	chr12:54183960-54188950	0;82;84;86;87;119;168;171;209;212;294;309;312;317;334;337;398;403;419;523;524;562;650	FDG;HMUDG;SMUG1;UNG3	single-strand-selective monofunctional uracil-DNA glycosylase 1	NM_001351242	NM_001243789;NM_001351247
PDP1~3	0.145861	0.871468	1	1	3.89322	3.89322	LOW	5.64761	1.5133	3	5.28333	0.32	5.60333	1.75439	2.48108	3	5.52333	0.12	5.64333	7.5643	5.51378	3.86473	0	0	5.26316		PDP1	90	229	SL	90;229	2	90;229	2	alternative 5-prime	chr8:93917080-93917910	0;139	PDH;PDP;PDP1;PDPC;PPM2A;PPM2C	pyruvate dehyrogenase phosphatase catalytic subunit 1	NM_001161780	NM_001161779
TRMT11~1		0.871468	1	1	1.43369	1.43369	LOW	1.43369	1.43369	2	2.675	0.04	2.715	0	0	1	2.98	0	2.98	0	2.86738				0		TRMT11	90	321	SL	90;321	2	90;321	2	alternative 3-prime	chr6:125999614-126006841	0;231	C6orf75;MDS024;TRM11;TRMT11;TRMT11-1	tRNA methyltransferase 11 homolog	NM_001350589;NM_001350592;NM_001350593;NM_001350594;NM_001350595;NM_001350597;NR_146796;NR_146797;NR_146801	NR_146802
LETMD1~15i		0.871468	1	1	9.75451	9.75451	LOW	55.2864	12.1554	2	1.45	1.835	3.285	45.5319	0	1	1.28	1.07	2.35	43.131	67.4419				45.5319		LETMD1	206	462		90;192;206;227;275;308;343;379;426;428;462;495;544;578;582;617	16	90;275;308	3	mutually exclusive exon skipping	chr12:51049186-51056349	0;102;116;137;185;218;253;289;336;338;372;405;454;488;492;527	1110019O13Rik;HCCR;HCCR-1;HCCR-2;HCCR1;HCCR2;HCRR-2;LETMD1;SLC55A3	LETM1 domain containing 1	NM_001300765;NM_001351328;NM_001351333;NM_001351337;NR_147105	NM_001351313;NM_001351336
IFT88~2a			1	1	0	0	OK	0	0	3	14.7833	0	14.7833	0	0	3	8.24667	0	8.24667	0	0	0	0	0	0		IFT88	90	194	S	90;194;203;310;319;418;450	7	90	1	single exon skipping	chr13:20567257-20574379	0;104;113;220;229;328;360	D13S1056E;DAF19;IFT88;TG737;TTC10;hTg737	intraflagellar transport 88	NM_001318491;NM_001353571;NM_001353572;NM_001353573;NM_001353574;NM_001353575;NM_001353578;NM_001353579;NM_006531;NR_148464;NR_148465	NM_001353567
TMCO1~3b	0.0318431	0.871468	1	1	-9.0884	9.0884	LOW	37.5929	1.07727	3	2.78	1.68667	4.46667	46.6813	2.81119	3	2.49333	2.20333	4.69667	36.7647	36.8996	39.1144	42.891	49.6154	47.5375		TMCO1	90	367	SL	90;167;367	3	90;167;367	3	alternative 5-prime	chr1:165768270-165768758	0;77;277	HP10122;PCIA3;PNAS-136;TMCC4;TMCO1	transmembrane and coiled-coil domains 1	NR_045818	NM_001256165
ARL16~5	0.523046	0.95535	1	1	2.29193	2.29193	LOW	37.2914	3.23268	3	5.43	3.22667	8.65667	34.9995	3.32368	3	4.75667	2.56	7.31667	38.7283	40.3315	32.8144	35.6436	30.6452	38.7097		ARL16	90	431	SL	90;431	2	90;431	2	intron retention	chr17:81682150-81682490	0;341	-;ARL16	ADP ribosylation factor like GTPase 16	NR_138058;NR_138060	NM_001329608
MAST2~1	0.774683		1	1	1.32345	1.32345	LOW	89.6562	1.84951	3	0.876667	7.67333	8.55	88.3327	5.55766	3	1.08667	8.48667	9.57333	89.2348	87.6313	92.1025	80.5461	93.1521	91.3		MAST2	90	93		90;93	2		0	alternative 3-prime	chr1:46033939-46034075	0;3	MAST2;MAST205;MTSSK	microtubule associated serine/threonine kinase 2	NM_001319245	NM_001324320;NM_001324321;NM_015112
TCF7L2~2a	0.090795	0.871468	1	1	-7.08022	7.08022	LOW	32.2902	3.56861	3	8.02667	3.87333	11.9	39.3704	2.49605	3	4.30667	2.76	7.06667	35.6115	27.3388	33.9203	38.9914	42.5993	36.5206		TCF7L2	90	236	SL	90;163;188;236	4	90;163;188;236	4	multiple exon skipping	chr10:113158718-113165554	0;73;98;146	TCF-4;TCF4;TCF7L2	transcription factor 7 like 2	NM_001146284;NM_001198529;NM_001363501	NM_001198525
NCAPD3~2a	0.806708		1	1	-0.335017	0.335017	LOW	98.6311	1.05116	3	0.15	10.82	10.97	98.9662	1.46206	3	0.11	8.24667	8.35667	98.4488	97.4446	100	100	96.8985	100		NCAPD3	90	253	SL	90;253;354	3	90;253;354	3	single exon skipping	chr11:134210455-134220571	0;163;264	CAP-D3;CAPD3;MCPH22;NCAPD3;hCAP-D3;hHCP-6;hcp-6	non-SMC condensin II complex subunit D3	NM_001372069	NM_001372065;NM_001372068;NM_015261
SLC25A45~6f	0.191141	0.871468	1	1	4.37642	4.37642	LOW	4.37642	3.18145	3	2.65333	0.12	2.77333	0	0	3	4.32667	0	4.32667	7.46888	5.66038	0	0	0	0		SLC25A45	90	130	SL	90;130;149;219;288	5	90;130;149;219;288	5	alternative 5-prime	chr11:65380176-65381914	0;40;59;129;198	-;SLC25A45	solute carrier family 25 member 45	NM_001278250;NM_001300820;NM_001352381;NM_182556	NR_147973
RWDD3~5	0.184903	0.871468	0.603614	1	14.3525	14.3525	OK	88.919	7.94928	3	1.17333	9.05	10.2233	74.5665	9.75407	3	3.29	10.07	13.36	100	85.0202	81.7368	87.3892	63.7511	72.5592		RWDD3	104	156	SL	104;156	2	104;156	2	exon skipping and alternative 3-prime or 5-prime	chr1:95244652-95246755	64;116	RSUME;RWDD3	RWD domain containing 3	NM_001128142	NM_001199682;NM_001278247;NR_103484
CCNE1~2		0.871468	1	1		0	LOW			0						0											CCNE1	90	137	SL	90;137	2	90;137	2	single exon skipping	chr19:29812153-29812688	0;47	CCNE;CCNE1;pCCNE1	cyclin E1	NM_001322262	NM_001238;NM_001322259;NM_001322261
ING4~1	0.162462	0.871468	1	1	-1.195	1.195	OK	98.2928	0.670479	3	0.436667	26.71	27.1467	99.4878	0.724402	3	0.133333	22.7867	22.92	98.8426	97.3488	98.6869	98.4633	100	100		ING4	90	238	SL	90;238	2	90;238	2	single exon skipping	chr12:6651386-6652661	0;148	ING4;my036;p29ING4	inhibitor of growth family member 4	NM_001127586	NM_001127582;NM_001127583;NM_001127584;NM_001127585;NM_016162
TM2D2~1a	0.225527	0.871468	1	1	1.3938	1.3938	OK	2.54136	1.08738	3	33.4267	0.863333	34.29	1.14756	0.812026	3	35.15	0.4	35.55	3.98113	2.28938	1.35359	1.6839	1.75879	0		TM2D2	246	429	SL	246;328;429	3	246;328;429	3	alternative 5-prime and 3-prime	chr8:38995406-38996418	206;288;389	BLP1;TM2D2	TM2 domain containing 2	NM_078473	NM_001024380
BAX~7	0.376177	0.91014	0.523414	1	1.03556	1.03556	OK	96.2193	1.29626	3	9.35	250	259.35	95.1838	0.294144	3	13.6733	269.227	282.9	97.378	94.4097	96.8703	95.4022	95.3812	94.768		BAX	90	142	SL	90;142	2	90;142	2	single exon skipping	chr19:48954963-48955686	0;52	BAX;BCL2L4	BCL2 associated X, apoptosis regulator	NM_001291429	NM_001291428;NM_004324;NM_138761;NM_138764;NR_027882
TENT2~3a	0.42265	0.924748	1	1	0.128576	0.128576	OK	0.128576	0.181834	3	17.94	0.0266667	17.9667	0	0	3	14.9433	0	14.9433	0	0	0.385728	0	0	0		TENT2	90	237	SL	90;160;237	3	90;160;237	3	multiple exon skipping	chr5:79613076-79619611	0;70;147	APD4;GLD2;PAPD4;TENT2;TUT2	terminal nucleotidyltransferase 2	NM_001114393;NM_001114394;NM_001297744;NM_001297745;NM_001349548;NM_001349549;NM_001349551;NM_173797	NM_001349553
NOP16~7	0.922996		1	1	-0.130661	0.130661	OK	5.93984	1.6803	3	115.037	7.22333	122.26	6.0705	0.265123	3	91.47	5.90333	97.3733	6.85832	3.58259	7.37861	6.3661	5.72295	6.12245		NOP16	90	179	SL	90;179	2	90;179	2	intron retention	chr5:176388344-176388432	0;89	HSPC111;HSPC185;NOP16	NOP16 nucleolar protein	NM_001256539;NM_001256540;NM_001291305;NM_001291307;NM_001291308;NM_016391;NR_134318	NM_001317975;NR_134316
SUN1~12			1	1	0	0	OK	100	0	3	0	117.693	117.693	100	0	3	0	79.2567	79.2567	100	100	100	100	100	100		SUN1	90	279	SL	90;279	2	90;279	2	single exon skipping	chr7:832602-841945	0;189	SUN1;UNC84A	Sad1 and UNC84 domain containing 1	NM_001367695	NM_001130965;NM_001171944;NM_001171945;NM_001171946;NM_001367633;NM_001367634;NM_001367635;NM_001367638;NM_001367640;NM_001367641;NM_001367642;NM_001367643;NM_001367653;NM_001367664;NM_001367665;NM_001367669;NM_001367672;NM_001367674;NM_001367675;NM_001367676;NM_001367677;NM_001367678;NM_001367682;NM_001367683;NM_001367685;NM_001367687;NM_001367688;NM_001367690;NM_001367692;NM_001367693;NM_001367…
CARS2~3	0.478767	0.941233	1	1	0.432928	0.432928	LOW	2.5874	0.525477	3	5.03667	0.133333	5.17	2.15447	0.581512	3	5.48333	0.123333	5.60667	2.65655	1.91205	3.19361	1.40281	2.81924	2.24138		CARS2	90	210	SL	90;210	2	90;210	2	alternative 3-prime	chr13:110644484-110645966	0;120	CARS2;COXPD27;cysRS	cysteinyl-tRNA synthetase 2, mitochondrial	NM_001352252;NM_024537;NR_147941	NR_147942
BMS1P2-AGAP9~1	0.725253	0.995555	1	1	-2.3106	2.3106	LOW	47.1312	7.80461	3	4.45333	4.14	8.59333	49.4418	2.90014	3	3.81	3.81667	7.62667	36.5517	49.6962	55.1456	45.7944	49.6411	52.8899		BMS1P2-AGAP9	90	297	SL	90;297	2	90;297	2	alternative 3-prime	chr10:47503544-47504188	0;207	-;BMS1P2-AGAP9	BMS1P2-AGAP9 readthrough	NR_160414	NR_160415
GOLGA2~2	0.79537		1	1	-0.373204	0.373204	OK	13.9303	0.80735	3	34.7167	5.61	40.3267	14.3035	1.67183	3	33.9567	5.65333	39.61	12.9265	14.9034	13.961	13.1858	16.6667	13.0581		GOLGA2	90	171	SL	90;171	2	90;171	2	single exon skipping	chr9:128266326-128267457	0;81	GM130;GOLGA2	golgin A2	NM_001366246	NM_001366244;NM_004486
HDHD3~3	0.486755	0.943313	1	1	9.27791	9.27791	LOW	58.5326	7.2994	3	1.76333	2.58	4.34333	49.2547	14.8267	3	2.33333	2.40667	4.74	65.5822	61.5385	48.4772	70.1087	40.7202	36.9352		HDHD3	90	131	SL	90;131	2	90;131	2	alternative 3-prime	chr9:113375527-113376728	0;41	2810435D12Rik;C9orf158;HDHD3	haloacid dehalogenase like hydrolase domain containing 3	NM_001304510	NM_001304509
RNH1~4	0.705356	0.991189	0.866546	1	-1.80013	1.80013	OK	52.0131	1.37902	3	39.2367	42.59	81.8267	53.8132	5.75991	3	28.2533	32.6833	60.9367	53.839	50.5067	51.6936	54.1066	60.7163	46.6167		RNH1	90	158	SL	90;158	2	90;158	2	alternative 3-prime	chr11:502182-504823	0;68	RAI;RNH;RNH1	ribonuclease/angiogenin inhibitor 1	NM_203383;NM_203386	NM_002939;NM_203387
CFLAR~11	0.391262	0.913685	1	1	-0.691053	0.691053	LOW	98.8888	0.812537	3	0.07	6.58333	6.65333	99.5798	0.594207	3	0.02	5.14667	5.16667	100	98.5866	98.0798	98.7395	100	100		CFLAR	90	195	SL	90;195	2	90;195	2	multiple exon skipping	chr2:201140440-201149753	0;105	CASH;CASP8AP1;CFLAR;CLARP;Casper;FLAME;FLAME-1;FLAME1;FLIP;I-FLICE;MRIT;c-FLIP;c-FLIPL;c-FLIPR;c-FLIPS;cFLIP	CASP8 and FADD like apoptosis regulator	NM_001202516	NM_001127183;NM_001202515;NM_001202517;NM_001202518;NM_001202519;NM_001308042;NM_001351590;NM_001351593;NM_001351594;NM_003879;NR_147242;NR_147243;NR_147244;NR_147245;NR_147246;NR_147247;NR_147248;NR_147249;NR_147251;NR_147253
LYRM1~3b	0.814323		1	1	-2.15758	2.15758	LOW	36.9902	10.3942	3	4.14333	2.34	6.48333	39.1477	5.92351	3	4.45333	2.71667	7.17	50.4216	25.1018	35.4472	31.2896	45.5907	40.5629		LYRM1	90	481	SL	90;249;316;322;331;481	6	90;249;481	3	multiple exon skipping	chr16:20900890-20920121	0;159;226;232;241;391	A211C6.1;LYRM1	LYR motif containing 1	NR_126521	NM_001128301
ACTR3~1	0.382005	0.91126	0.882774	1	-0.72634	0.72634	OK	86.9276	0.387353	3	24.1967	161.097	185.293	87.6539	0.907935	3	29.06	207.677	236.737	86.5359	86.7917	87.4551	87.9552	88.5842	86.4223		ACTR3	90	215	SL	90;215	2	90;215	2	single exon skipping	chr2:113913228-113927344	0;125	ACTR3;ARP3	actin related protein 3	NR_102318	NM_001277140;NM_005721
CAMK2G~23		0.871468	1	1		0	LOW			0						0											CAMK2G	90	152	SL	90;152	2	90;152	2	alternative 5-prime and 3-prime	chr10:73814497-73815073	9;71	CAMK;CAMK-II;CAMK2G;CAMKG;MRD59	calcium/calmodulin dependent protein kinase II gamma	NM_001367516	NM_001367517
PBRM1~7e	0.838359		1	1	-1.53463	1.53463	LOW	88.8659	4.16441	2	0.32	2.67	2.99	90.4005	7.78247	3	0.34	2.96	3.3	93.0303	84.7015		80.9384	90.2632	100		PBRM1	90	93		90;93;210;219;232;349;361	7		0	alternative 3-prime	chr3:52679724-52685748	0;3;120;129;142;259;271	BAF180;PB1;PBRM1	polybromo 1	NM_018313	NM_001350075
TMUB2~1k		0.871468	1	1	0	0	LOW	100	0	1	0	3.93	3.93	100	0	3	0	3.73	3.73		100		100	100	100		TMUB2	217	280	S	90;158;193;217;245;261;280;348;407	9	90;158;193;217;348;407	6	exon skipping and alternative 3-prime or 5-prime	chr17:44187110-44189021	0;68;103;127;155;171;190;258;317	FP2653;TMUB2	transmembrane and ubiquitin like domain containing 2	NM_001353177	NM_001353188
SNX14~7	0.394796	0.914872	1	1	-0.46961	0.46961	OK	99.2259	0.6174	3	0.393333	51.4167	51.81	99.6955	0.0985381	3	0.153333	49.6233	49.7767	99.1886	98.4891	100	99.8323	99.6499	99.6042		SNX14	90	255	SL	90;255	2	90;255	2	single exon skipping	chr6:85513896-85514505	0;165	RGS-PX2;SCAR20;SNX14	sorting nexin 14	NM_001350540;NM_001350541	NM_001297614;NM_001304479;NM_001350532;NM_001350533;NM_001350534;NM_001350535;NM_001350536;NM_001350537;NM_001350538;NM_001350539;NM_001350542;NM_001350543;NM_001350544;NM_001350545;NM_001350546;NM_001350547;NM_001350548;NM_001350549;NM_001350550;NM_001350551;NM_001350552;NM_001350553;NM_020468;NM_153816;NR_146774;NR_146775;NR_146776;NR_146777;NR_146778;NR_146779
DHRS4~2a	0.252305	0.871468	0.571024	1	-7.49142	7.49142	OK	54.3883	0.775809	3	29.5233	35.2567	64.78	61.8797	6.67315	3	20.76	32.65	53.41	55.2362	54.5674	53.3613	62.5768	69.6818	53.3806		DHRS4	90	348	SL	90;142;348	3	90;142;348	3	multiple exon skipping	chr14:23960004-23967210	0;52;258	CR;DHRS4;NRDR;PHCR;PSCD;SCAD-SRL;SDR-SRL;SDR25C1;SDR25C2	dehydrogenase/reductase 4	NM_001282989	NM_021004
DCAF16~2a		0.871468	1	1	0	0	LOW	0	0	1	2.07	0	2.07	0	0	1	2.31	0	2.31			0			0		DCAF16	90	141	SL	90;141;246	3	90;141;246	3	exon skipping and alternative 3-prime or 5-prime	chr4:17804757-17810466	20;71;176	C4orf30;DCAF16	DDB1 and CUL4 associated factor 16	NR_144305	NM_001345885
GNG2~1b		0.871468	1	1		0	LOW	47.8632	0	1	1.22	1.12	2.34			0						47.8632					GNG2	90	127	S	90;127;131	3	90	1	single exon skipping	chr14:51860791-51950649	0;37;41	-;GNG2	G protein subunit gamma 2	NM_001243774	NM_001243773
ARMC8~3a	0.0594446	0.871468	1	1	12.3626	12.3626	OK	23.384	5.24754	3	8.87333	2.79	11.6633	11.0214	2.75022	3	8.24667	1.01333	9.26	15.9722	27.4126	26.7672	14.6925	10.2987	8.0732		ARMC8	90	220	SL	90;166;220	3	90;166;220	3	single exon skipping	chr3:138187600-138209816	0;76;130	ARMC8;GID5;HSPC056;S863-2;VID28	armadillo repeat containing 8	NM_001267041;NM_001267042;NM_001363941	NM_213654
SP3~1	0.0101102	0.871468	0.238095	1	-15.3261	15.3261	OK	79.7424	3.12183	3	3.4	13.28	16.68	95.0685	3.49054	3	0.626667	12.21	12.8367	75.4651	82.8283	80.9339	92.4127	92.7928	100		SP3	90	99		90;99	2		0	alternative 3-prime	chr2:173963875-173964404	0;9	SP3;SPR2	Sp3 transcription factor	NM_001172712	NM_003111
ECSCR~2		0.871468	1	1		0	LOW			0						0											ECSCR	90	228	SL	90;228	2	90;228	2	alternative 3-prime	chr5:139448771-139449077	0;138	ARIA;ECSCR;ECSM2	endothelial cell surface expressed chemotaxis and apoptosis regulator	NM_001293739;NR_121659	NM_001077693
MIA3~2	0.731467	0.996543	1	1	-0.386008	0.386008	OK	2.54906	1.08286	3	26.9233	0.716667	27.64	2.93507	1.01275	3	27.5433	0.846667	28.39	2.58303	1.20618	3.85797	4.10732	1.6363	3.06159		MIA3	90	162	SL	90;162	2	90;162	2	single exon skipping	chr1:222662333-222663997	0;72	ARNT;D320;MIA3;TANGO;TANGO1;UNQ6077	MIA SH3 domain ER export factor 3	NM_001300867;NM_001324063;NM_001324064;NM_198551	NM_001324062;NM_001324065
SPSB2~2	0.322952	0.892307	0.637186	1	-13.0478	13.0478	LOW	44.2056	4.38229	3	6.09667	4.86	10.9567	57.2535	14.2056	3	3.55	5.12333	8.67333	39.8789	42.5263	50.2117	54.9896	41.0979	75.6729		SPSB2	90	338	SL	90;338	2	90;338	2	intron retention	chr12:6872998-6873245	0;248	GRCC9;SPSB2;SSB2	splA/ryanodine receptor domain and SOCS box containing 2	NM_032641	NM_001319670
RUNX1T1~3f	0.916665		1	1	0.683119	0.683119	LOW	8.79627	6.23529	3	3.3	0.343333	3.64333	8.11315	6.02628	3	2.95333	0.29	3.24333	13.7306	12.6582	0	9.90991	14.4295	0		RUNX1T1	254	263		90;254;263;323;405	5	90;323;405	3	mutually exclusive exon skipping	chr8:92017364-92095027	0;164;173;233;315	AML1-MTG8;AML1T1;CBFA2T1;CDR;ETO;MTG8;RUNX1T1;ZMYND2	RUNX1 partner transcriptional co-repressor 1	NM_001198632	NM_001198626;NM_001198629
GIPC1~3b		0.871468	1	1	21.8276	21.8276	LOW	21.8276	15.5063	3	1.98	0.606667	2.58667	0	0	1	2.9	0	2.9	34.5679	30.9148	0	0				GIPC1	90	178	SL	90;178;234	3	90;178;234	3	single exon skipping	chr19:14483007-14496036	0;88;144	C19orf3;GIPC;GIPC1;GLUT1CBP;Hs.6454;IIP-1;NIP;OPDM2;RGS19IP1;SEMCAP;SYNECTIIN;SYNECTIN;TIP-2	GIPC PDZ domain containing family member 1	NM_202470	NM_202468
PRNP~1b	0.252987	0.871726	0.511612	1	-1.67365	1.67365	OK	97.8363	1.49984	3	2.34333	109.813	112.157	99.5099	0.693085	3	0.433333	79.6933	80.1267	99.4513	95.8379	98.2196	100	98.5297	100		PRNP	94	95		90;94;95;99;323	5	323	1	alternative 5-prime and 3-prime	chr20:4686509-4699215	0;4;5;9;233	ASCR;AltPrP;CD230;CJD;GSS;KURU;PRIP;PRNP;PrP;PrP27-30;PrP33-35C;PrPc;p27-30	prion protein	NM_001080121	NM_001271561;NM_183079
SUPT3H~8	0.458321	0.937765	1	1	-0.286555	0.286555	LOW	0.223285	0.315773	3	9.35333	0.0233333	9.37667	0.509841	0.378142	3	10.0133	0.05	10.0633	0	0	0.669856	0	0.625	0.904523		SUPT3H	90	161	SL	90;161	2	90;161	2	single exon skipping	chr6:44829858-44932652	0;71	SPT3;SPT3L;SUPT3H	SPT3 homolog, SAGA and STAGA complex component	NM_001261823;NM_001350325;NM_001350326;NM_001350327;NM_001350329;NM_003599;NM_181356;NR_146632;NR_146633;NR_146634;NR_146635	NM_001350324
AMMECR1~1	0.183618	0.871468	1	1	2.52007	2.52007	LOW	96.8354	1.53377	3	0.32	9.82333	10.1433	94.3153	1.60318	3	0.503333	8.18333	8.68667	94.685	97.6645	98.1567	96.2111	94.4444	92.2905		AMMECR1	90	201	SL	90;201	2	90;201	2	single exon skipping	chrX:110216633-110317598	0;111	AMMECR1;AMMERC1;MFHIEN	AMMECR nuclear protein 1	NM_001025580	NM_001171689;NM_015365
RHBDD2~3c		0.871468	1	1	5.86277	5.86277	LOW	89.7554	4.60355	3	0.313333	2.64667	2.96	83.8926	0	1	0.48	2.5	2.98	90.2222	83.8983	95.1456	83.8926				RHBDD2	126	212	SL	90;126;212;527;534;656;726	7	90;126;212;656	4	exon skipping and alternative 3-prime or 5-prime	chr7:75879261-75883733	0;36;122;437;444;566;636	NPD007;RHBDD2;RHBDL7	rhomboid domain containing 2	NM_001346188	NR_144390
WDR20~10g		0.871468	1	1		0	LOW	0	0	1	2.07	0	2.07			0						0					WDR20	223	335	S	223;275;299;312;316;335	6	223	1	exon skipping and alternative 3-prime or 5-prime	chr14:102140173-102208861	183;235;259;272;276;295	DMR;WDR20	WD repeat domain 20	NM_001353675;NM_001353676	NM_001353659
METAP1D~4	0.5	0.947169	0.333333	1	33.0097	33.0097	LOW	100	0	2	0	4.505	4.505	66.9903	33.0097	2	1.02	1.645	2.665	100		100	100		33.9806		METAP1D	90	239	SL	90;239	2	90;239	2	single exon skipping	chr2:172063947-172066263	0;149	MAP 1D;MAP1D;METAP1D;MetAP 1D;Metap1l	methionyl aminopeptidase type 1D, mitochondrial	NR_136273	NM_001322278
PGAM5~1	0.36383	0.906329	1	1	9.81731	9.81731	LOW	66.5916	8.96858	3	0.953333	1.88	2.83333	56.7743	10.1391	3	1.19333	1.55333	2.74667	79.0262	62.5397	58.209	54.9587	45.3642	70		PGAM5	90	93		90;93	2		0	alternative 3-prime	chr12:132717799-132717989	0;3	BXLBV68;PGAM5	PGAM family member 5, mitochondrial serine/threonine protein phosphatase	NM_001170544	NM_001170543;NM_138575
ZNF345~1a	0.752131		1	1	1.40034	1.40034	LOW	8.54081	0.738521	3	3.31333	0.306667	3.62	7.14047	5.44904	3	2.99	0.233333	3.22333	8.04878	9.58466	7.98898	8.20106	13.2203	0		ZNF345	90	235	SL	90;185;235	3	90;185;235	3	single exon skipping	chr19:36851905-36876784	0;95;145	HZF10;ZNF345	zinc finger protein 345	NM_001242472;NM_001242475;NM_003419	NM_001242474
SNRPB~1	0.543023	0.958581	0.829559	1	1.2278	1.2278	OK	74.6663	1.90801	3	52.7967	155.647	208.443	73.4385	1.78694	3	64.5833	181.15	245.733	71.9823	76.2486	75.768	72.2548	75.964	72.0968		SNRPB	90	236	SL	90;236	2	90;236	2	alternative 3-prime	chr20:2461794-2462635	0;146	CCMS;COD;SNRPB;SNRPB1;Sm-B/B';SmB/B';SmB/SmB';snRNP-B	small nuclear ribonucleoprotein polypeptides B and B1	NM_198216	NM_003091
TTC3~4a	0.906415		1	1	0.22719	0.22719	OK	5.92924	1.93783	3	33.6133	2.1	35.7133	5.70205	1.67785	3	34.48	2.05333	36.5333	3.31522	7.94894	6.52356	6.70207	7.06556	3.33851		TTC3	90	209	S	90;199;209	3	90	1	alternative 5-prime	chr21:37073365-37087246	0;109;119	DCRR1;RNF105;TPRDIII;TTC3	tetratricopeptide repeat domain 3	NM_001001894;NM_001353937	NM_001320703
NARF~1	0.220814	0.871468	1	1	-2.45918	2.45918	OK	79.4076	1.41323	3	9.84333	38.33	48.1733	81.8668	1.89524	3	10.3033	45.78	56.0833	81.3256	77.9621	78.935	82.8598	79.2143	83.5263		NARF	90	228	SL	90;228	2	90;228	2	single exon skipping	chr17:82481212-82483715	0;138	IOP2;NARF	nuclear prelamin A recognition factor	NM_001038618;NM_001083608;NM_012336	NM_031968
COPS3~1b	0.785894		1	1	-1.94039	1.94039	LOW	50.5235	1.5442	3	4.24333	4.30333	8.54667	52.4639	8.78369	3	3.40333	3.61	7.01333	52.5253	48.7666	50.2786	62.1711	40.8978	54.3228		COPS3	90	239	S	90;220;239	3	90	1	single exon skipping	chr17:17271009-17281131	0;130;149	COPS3;CSN3;SGN3	COP9 signalosome subunit 3	NM_001316356;NM_001316358	NM_001316354
RBM39~5	0.061286	0.871468	0.614846	1	1.52311	1.52311	OK	98.759	0.358866	3	1.16667	93.4933	94.66	97.2358	0.656864	3	2.57	88.7533	91.3233	99.0435	98.2527	98.9806	98.1285	96.5668	97.0123		RBM39	90	156	SL	90;156	2	90;156	2	single exon skipping	chr20:35729366-35731940	0;66	CAPER;CAPERalpha;FSAP59;HCC1;RBM39;RNPC2	RNA binding motif protein 39	NM_001242599;NM_001242600	NM_001323422;NM_001323423;NM_004902;NM_184234;NR_040722;NR_040723;NR_040724
RPL34~1a	0.508492	0.951385	1	1	-0.679946	0.679946	OK	1.99613	0.0935386	3	55.5333	1.13333	56.6667	2.67608	1.20392	3	56.0267	1.46333	57.49	2.12627	1.95162	1.91051	1.03124	3.87931	3.11768		RPL34	90	179	SL	90;156;179	3	90;156;179	3	alternative 5-prime	chr4:108620713-108621950	0;66;89	L34;RPL34	ribosomal protein L34	NM_001319235;NM_033625	NM_001319234
PLPP5~3b	0.0359618	0.871468	0.361072	1	-2.13221	2.13221	OK	96.0775	0.706854	3	3.13667	76.2433	79.38	98.2097	0.293325	3	1.5	81.83	83.33	95.4219	97.0588	95.7518	97.9555	98.6207	98.053		PLPP5	90	181	SL	90;127;181;240;268;293	6	90;127;181;240	4	single exon skipping	chr8:38267961-38268881	0;37;91;150;178;203	DPPL1;HTPAP;PLPP5;PPAPDC1B	phospholipid phosphatase 5	NM_001354458;NR_148894	NM_001102559;NM_001102560;NM_001354456;NM_032483;NR_148893
PKIG~1	0.455487	0.936524	1	1	-0.0945862	0.0945862	OK	0.158085	0.0295364	3	316.307	0.513333	316.82	0.252671	0.145153	3	219.613	0.573333	220.187	0.197515	0.150309	0.12643	0.450719	0.106884	0.20041		PKIG	90	365	SL	90;365	2	90;365	2	single exon skipping	chr20:44589867-44614533	0;275	PKI-gamma;PKIG	cAMP-dependent protein kinase inhibitor gamma	NM_001281445;NM_007066;NM_181804;NM_181805	NM_001281444
NDEL1~2	0.0508092	0.871468	0.466814	1	-5.22677	5.22677	OK	47.1607	2.08714	3	70.8933	63.11	134.003	52.3874	1.13659	3	66.6967	73.7467	140.443	50.1085	45.5572	45.8162	52.7967	53.529	50.8366		NDEL1	90	125	SL	90;125	2	90;125	2	single exon skipping	chr17:8460161-8466929	0;35	EOPA;MITAP1;NDE1L1;NDE2;NDEL1;NUDEL	nudE neurodevelopment protein 1 like 1	NM_030808	NM_001025579
ICA1L~1		0.871468	1	1		0	LOW	24.7899	0	1	1.79	0.59	2.38			0						24.7899					ICA1L	90	217	SL	90;217	2	90;217	2	single exon skipping	chr2:202829017-202871618	0;127	ALS2CR14;ALS2CR15;ICA1L	islet cell autoantigen 1 like	NM_001288622	NM_138468
AGTR1~1d		0.871468	1	1	-8.25619	8.25619	LOW	41.8398	0	1	1.96	1.41	3.37	50.096	11.039	3	1.50333	1.52667	3.03		41.8398		50	63.6637	36.6242		AGTR1	90	174	SL	90;148;174;232	4	90;148;174;232	4	single exon skipping	chr3:148698128-148740988	0;58;84;142	AG2S;AGTR1;AGTR1B;AT1;AT1AR;AT1B;AT1BR;AT1R;AT2R1;HAT1R	angiotensin II receptor type 1	NM_009585	NM_000685
SNX27~1	0.37674	0.91014	0.584591	1	2.89741	2.89741	OK	12.0754	2.49543	3	75.93	10.4767	86.4067	9.17799	3.24281	3	58.44	5.98333	64.4233	8.73866	12.7486	14.739	5.21036	9.17003	13.1536		SNX27	90	867	S	90;867	2	90	1	alternative 3-prime	chr1:151693484-151694369	0;777	MRT1;MY014;SNX27	sorting nexin 27	NM_001330723	NM_030918
ZNF131~4a		0.871468	1	1		0	LOW	100	0	1	0	2.41	2.41			0					100						ZNF131	90	95		90;95;350;355;565	5	565	1	alternative 3-prime	chr5:43121569-43122043	0;5;260;265;475	ZBTB35;ZNF131;pHZ-10	zinc finger protein 131	NM_001330705;NM_001330711	NM_001330712;NM_003432
SMPD1~1d	0.716873	0.993614	1	1	-2.36251	2.36251	LOW	92.3734	7.89876	3	0.5	4.72333	5.22333	94.7359	1.84966	3	0.303333	5.43	5.73333	81.4917	95.6284	100	93.3432	97.3498	93.5146		SMPD1	90	130	SL	90;130;262;302	4	90;130;262;302	4	alternative 5-prime	chr11:6392157-6393616	0;40;172;212	ASM;ASMASE;NPD;SMPD1	sphingomyelin phosphodiesterase 1	NR_027400	NM_001365135
OGG1~7h	0.219055	0.871468	1	1	12.036	12.036	LOW	72.7974	5.53298	3	1.18667	2.98333	4.17	60.7614	9.67501	3	1.57667	2.58333	4.16	68.0982	69.7286	80.5654	59.3258	49.6951	73.2632		OGG1	90	344	SL	90;140;193;241;291;344;391	7	90;140;193;241;291;344;391	7	multiple exon skipping	chr3:9754886-9765808	0;50;103;151;201;254;301	HMMH;HOGG1;MUTM;OGG1;OGH1	8-oxoguanine DNA glycosylase	NM_016826	NM_016829
NALCN~1		0.871468	1	1		0	LOW			0				91.2013	2.07777	3	0.366667	3.79	4.15667				93.8596	90.9565	88.7879		NALCN	90	213	SL	90;213	2	90;213	2	alternative 5-prime	chr13:101399166-101416435	0;123	CLIFAHDD;CanIon;IHPRF;IHPRF1;INNFD;NALCN;VGCNL1;bA430M15.1	sodium leak channel, non-selective	NM_001350749;NM_001350751	NM_001350748;NM_001350750;NM_052867
SAP30BP~3b		0.871468	1	1	-9.69014	9.69014	LOW	12.8289	0	1	2.65	0.39	3.04	22.5191	0	1	2.03	0.59	2.62			12.8289			22.5191		SAP30BP	90	240	SL	90;138;240	3	90;138;240	3	multiple exon skipping	chr17:75668626-75693439	0;48;150	HCNGP;HTRG;HTRP;SAP30BP	SAP30 binding protein	NM_001301839	NM_001301855
TMEM138~2	0.319309	0.892307	1	1	-2.04016	2.04016	OK	95.529	1.83299	3	1.64333	36.0333	37.6767	97.5691	1.75634	3	0.906667	37.5467	38.4533	94.1128	98.1174	94.3567	95.2381	99.4775	97.9918		TMEM138	90	207	SL	90;207	2	90;207	2	intron retention	chr11:61364316-61364432	0;117	HSPC196;TMEM138	transmembrane protein 138	NR_028473	NM_016464
KIAA1217~1a	0.604882	0.970345	1	1	1.56853	1.56853	OK	8.84504	3.45614	3	26.93	2.89	29.82	7.27652	1.65262	3	19.0967	1.47333	20.57	12.7972	4.37846	9.35945	7.39424	9.23913	5.19618		KIAA1217	90	288	SL	90;210;288;1887	4	90;210;288	3	multiple exon skipping	chr10:24533238-24544980	0;120;198;1797	ETL4;KIAA1217;SKT	KIAA1217	NM_001098500;NM_001282770;NM_001321681	NM_001282767;NM_001282769
VCP~2	0.797929		1	1	0.455994	0.455994	OK	9.579	1.40902	3	17.24	1.84	19.08	9.12301	1.87444	3	20.4233	2.08667	22.51	8.21609	11.5194	9.00155	8.34376	11.7069	7.31835		VCP	90	610	SL	90;610	2	90;610	2	alternative 5-prime	chr9:35068363-35072276	0;520	CDC48;TERA;VCP;p97	valosin containing protein	NM_001354927	NM_001354928
UBA5~3	0.44238	0.934185	1	1	-4.47593	4.47593	LOW	91.1276	6.4065	3	0.573333	5.62667	6.2	95.6035	3.154	3	0.126667	3.67667	3.80333	85.1024	100	88.2803	92.7536	94.0568	100		UBA5	90	226	SL	90;226	2	90;226	2	multiple exon skipping	chr3:132661049-132668817	0;136	EIEE44;SCAR24;THIFP1;UBA5;UBE1DC1	ubiquitin like modifier activating enzyme 5	NM_001321238	NM_001320210
RAB5C~1c	0.201841	0.871468	0.573915	1	1.28375	1.28375	OK	5.86557	0.831565	3	299.813	18.6967	318.51	4.58183	0.851249	3	264.347	12.5967	276.943	4.68987	6.43005	6.4768	4.56939	3.54554	5.63055		RAB5C	90	207	SL	90;207;306	3	90;207;306	3	single exon skipping	chr17:42130591-42154892	0;117;216	L1880;RAB5C;RAB5CL;RAB5L;RABL	RAB5C, member RAS oncogene family	NM_004583	NM_201434
SLC25A39~4	0.701542	0.989801	1	1	0.13014	0.13014	OK	1.79198	0.215198	3	97.0767	1.76333	98.84	1.66184	0.381858	3	90.57	1.50667	92.0767	1.56527	2.08117	1.72951	1.1291	2.00477	1.85165		SLC25A39	90	292	SL	90;292	2	90;292	2	intron retention	chr17:44321232-44321433	0;202	CGI-69;CGI69;SLC25A39	solute carrier family 25 member 39	NM_001143780;NM_001321240;NM_001321241;NM_001366726;NM_016016;NR_159402	NR_159401;NR_159403;NR_159404;NR_159405
PPP6R3~2a	0.539485	0.958127	1	1	-1.22074	1.22074	OK	9.02354	2.0577	3	11.7733	1.16	12.9333	10.2443	1.51632	3	10.11	1.12667	11.2367	9.51694	11.2605	6.29317	9.20296	12.3884	9.14149		PPP6R3	90	306	SL	90;177;306	3	90;177;306	3	exon skipping and alternative 3-prime or 5-prime	chr11:68576044-68587926	0;87;216	C11orf23;PP6R3;PPP6R3;SAP190;SAPL;SAPLa;SAPS3	protein phosphatase 6 regulatory subunit 3	NM_001164163;NM_001164164;NM_001352350;NM_001352355;NM_001352357;NM_001352360;NM_001352363;NM_001352373;NM_001352374;NM_001352376;NM_001352378;NM_001352380;NM_018312;NR_147965	NR_147966;NR_147969;NR_147971
LIAS~3	0.983452		1	1	-0.229045	0.229045	LOW	86.1216	4.08027	3	0.37	2.41	2.78	86.3506	8.67203	2	0.305	1.92	2.225	91.8919	83.2536	83.2192		77.6786	95.0226		LIAS	90	219	SL	90;219	2	90;219	2	single exon skipping	chr4:39465343-39470018	0;129	HGCLAS;HUSSY-01;LAS;LIAS;LIP1;LS;PDHLD	lipoic acid synthetase	NM_001278590	NM_006859;NM_194451
OSBPL8~1	0.113173	0.871468	1	1	-3.25537	3.25537	OK	38.3757	1.72129	3	6.67333	4.13667	10.81	41.6311	0.245446	3	5.89667	4.20333	10.1	40.7935	37.412	36.9217	41.6162	41.3382	41.9389		OSBPL8	90	127	SL	90;127	2	90;127	2	single exon skipping	chr12:76450989-76487509	0;37	MST120;MSTP120;ORP8;OSBP10;OSBPL8	oxysterol binding protein like 8	NM_001319652	NM_020841
MORF4L2~5f	0.251916	0.871468	0.469048	1	-0.27828	0.27828	OK	99.4526	0.247793	3	1.03	196.81	197.84	99.7309	0.0328329	3	0.6	223.367	223.967	99.1931	99.7863	99.3784	99.6845	99.7544	99.7538		MORF4L2	139	243	S	90;139;192;212;241;243;261;292	8	90;139;292	3	mutually exclusive exon skipping	chrX:103677052-103685170	0;49;102;122;151;153;171;202	MORF4L2;MORFL2;MRGX	mortality factor 4 like 2	NM_001142430;NM_001142431	NM_001142419;NM_012286
FGF14~1o			1	1	0	0	LOW	0	0	2	2.585	0	2.585	0	0	3	3.11	0	3.11		0	0	0	0	0		FGF14	90	201	SL	90;157;164;201;259;327;417	7	90;201;259;327;417	5	single exon skipping	chr13:101875297-102401470	0;67;74;111;169;237;327	FGF-14;FGF14;FHF-4;FHF4;SCA27	fibroblast growth factor 14	NM_001321937;NM_001321945;NM_001321947;NM_001321948;NM_175929	NM_001321943
PPFIBP1~5	0.660604	0.982192	1	1	-1.75023	1.75023	OK	36.8688	3.05774	3	19.3233	11.2233	30.5467	38.619	4.19566	3	18.35	11.4933	29.8433	33.3443	40.8009	36.4611	37.1844	44.3225	34.3502		PPFIBP1	90	123	SL	90;123	2	90;123	2	single exon skipping	chr12:27676600-27679488	0;33	L2;PPFIBP1;SGT2;hSGT2;hSgt2p	PPFIA binding protein 1	NM_001198915;NM_001198916;NM_177444	NM_003622
SIRT3~1a	0.100766	0.871468	1	1	2.41269	2.41269	LOW	98.8077	0.90902	3	0.0733333	5.47333	5.54667	96.395	1.26635	3	0.18	4.92667	5.10667	98.6278	100	97.7953	95.5453	95.4545	98.1851		SIRT3	90	354	SL	90;300;354;913	4	90;300;354	3	single exon skipping	chr11:216719-224077	0;210;264;823	SIR2L3;SIRT3	sirtuin 3	NM_001370324;NM_001370325	NM_001370310;NM_001370312;NM_001370321;NM_001370322;NM_001370323;NR_163390;NR_163398
TM9SF1~1	0.321106	0.892307	0.723817	1	-1.41269	1.41269	OK	83.7554	1.03818	3	19.3233	99.5233	118.847	85.1681	1.40253	3	18.96	108.717	127.677	82.7001	83.3991	85.1671	84.7867	83.6732	87.0445		TM9SF1	90	296	SL	90;296	2	90;296	2	alternative 3-prime	chr14:24194831-24195345	0;206	HMP70;MP70;TM9SF1	transmembrane 9 superfamily member 1	NM_001289006	NM_001014842;NM_006405
TXNRD1~1a	0.997444		0.836722	1	-0.0017711	0.0017711	OK	6.37502	0.436689	3	178.52	11.7667	190.287	6.37679	0.586697	3	191.077	13.3267	204.403	6.64879	5.75872	6.71754	5.57326	6.95765	6.59947		TXNRD1	200	327	SL	90;200;327;437;522	5	90;200;327;437;522	5	exon skipping and alternative 3-prime or 5-prime	chr12:104287110-104311289	0;110;237;347;432	GRIM-12;TR;TR1;TRXR1;TXNR;TXNRD1	thioredoxin reductase 1	NM_182729	NM_182742
NCSTN~1	0.423546	0.928669	1	1	0.0864095	0.0864095	OK	0.205493	0.119407	3	164.067	0.336667	164.403	0.119084	0.0522365	3	153.537	0.18	153.717	0.163646	0.368098	0.0847355	0.0762534	0.192625	0.0883727		NCSTN	90	229	SL	90;229	2	90;229	2	single exon skipping	chr1:160343482-160344721	0;139	ATAG1874;NCSTN	nicastrin	NM_001290186;NM_001349729;NM_015331	NM_001290184
SNHG17~4a	0.218153	0.871468	1	1	8.3408	8.3408	LOW	25.4557	2.75129	3	4.74	1.62333	6.36333	17.1149	6.79476	3	6.21667	1.22667	7.44333	26.9985	21.5909	27.7778	7.76819	23.7201	19.8565		SNHG17	90	240	SL	90;168;240	3	90;168;240	3	single exon skipping	chr20:38421099-38425934	0;78;150	-;SNHG17	small nucleolar RNA host gene 17	NR_152764	NR_015366;NR_152754
AP1G2~5	0.326536	0.893262	1	1	-1.75293	1.75293	LOW	4.87823	1.65105	3	5.68	0.276667	5.95667	6.63116	1.47736	3	3.21	0.216667	3.42667	4.23841	7.14286	3.25342	5.13447	8.64198	6.11702		AP1G2	90	173	SL	90;173	2	90;173	2	single exon skipping	chr14:23562594-23563379	0;83	AP1G2;G2AD	adaptor related protein complex 1 subunit gamma 2	NM_001282474;NM_001282475;NM_001354673;NM_001354674;NM_001354675;NM_001354677;NM_001354681;NM_003917	NR_148937;NR_148938
ARNTL~8a		0.871468	1	1	0	0	LOW	100	0	3	0	2.48667	2.48667	100	0	1	0	3.17	3.17	100	100	100	100				ARNTL	90	97		90;97;150	3	150	1	alternative 3-prime	chr11:13354449-13355232	0;7;60	ARNTL;BMAL1;BMAL1c;JAP3;MOP3;PASD3;TIC;bHLHe5	aryl hydrocarbon receptor nuclear translocator like	NM_001297724;NM_001351820	NM_001030273;NM_001351808;NM_001351811;NM_001351813;NM_001351816;NM_001351818;NM_001351821;NM_001351822;NM_001351823;NR_147789;NR_147790;NR_147791
DGKA~2b		0.871468	1	1		0	LOW			0				100	0	3	0	3.22667	3.22667				100	100	100		DGKA	90	165	SL	90;165;265	3	90;165;265	3	alternative 5-prime	chr12:55932181-55936422	0;75;175	DAGK;DAGK1;DGK-alpha;DGKA	diacylglycerol kinase alpha	NM_001351033;NM_001351038	NM_001351040;NM_201444
GSN~2x	0.183514	0.871468	1	1	-30.879	30.879	LOW	69.121	21.8356	3	2.18	4.33	6.51	100	0	2	0	2.575	2.575	53.9148	53.4483	100	100		100		GSN	161	295		90;152;161;183;222;237;239;245;254;257;262;293;295;308;324;328;357;366;396;414;436;467	22	90;183	2	mutually exclusive exon skipping	chr9:121268220-121301962	0;62;71;93;132;147;149;155;164;167;172;203;205;218;234;238;267;267;276;306;324;346;377	ADF;AGEL;GSN	gelsolin	NM_001353067	NM_001127663
FAS~4b	0.893157		1	1	-0.0328065	0.0328065	OK	99.7428	0.257041	3	0.0866667	32.37	32.4567	99.7756	0.195366	3	0.0733333	32.3967	32.47	99.3917	100	99.8366	99.5238	100	99.803		FAS	90	337	SL	90;228;337	3	90;228;337	3	multiple exon skipping	chr10:89003195-89010538	0;138;247	ALPS1A;APO-1;APT1;CD95;FAS;FAS1;FASTM;TNFRSF6	Fas cell surface death receptor	NR_028034;NR_028035;NR_135315	NM_000043;NM_001320619;NM_152871;NM_152872;NR_135314
CTNNB1~2	0.0217245	0.871468	0.237361	1	14.8969	14.8969	OK	67.3173	3.98252	3	11.8	24.2	36	52.4204	1.61825	3	19.3633	21.4033	40.7667	69.2635	61.767	70.9212	50.1319	53.5822	53.547		CTNNB1	90	395	SL	90;395	2	90;395	2	intron retention	chr3:41239355-41239659	0;305	CTNNB;CTNNB1;EVR7;MRD19;NEDSDV;armadillo	catenin beta 1	NM_001098209;NM_001330729	NM_001904
CNOT7~1b	0.104219	0.871468	1	1	0.339069	0.339069	OK	0.862287	0.125736	3	98.24	0.85	99.09	0.523218	0.181657	3	102.553	0.533333	103.087	1.01512	0.864582	0.707159	0.425911	0.365965	0.777778		CNOT7	90	271	SL	90;194;271	3	90;194;271	3	single exon skipping	chr8:17243186-17245035	0;104;181	CAF-1;CAF1;CNOT7;Caf1a;hCAF-1	CCR4-NOT transcription complex subunit 7	NM_001322087;NM_001322088;NM_001322089;NM_001322090;NM_001322091;NM_001322092;NM_001322093;NM_001322094;NM_013354;NM_054026	NM_001322096;NM_001322097;NM_001322099
CENPJ~2a	0.42265	0.922961	1	1	3.42679	3.42679	LOW	100	0	3	0	4.55333	4.55333	96.5732	4.84621	3	0.11	4.57333	4.68333	100	100	100	100	100	89.7196		CENPJ	90	175	SL	90;175;292	3	90;175;292	3	single exon skipping	chr13:24885671-24892642	0;85;202	BM032;CENP-J;CENPJ;CPAP;LAP;LIP1;MCPH6;SASS4;SCKL4;Sas-4	centromere protein J	NR_047595	NM_018451
ANAPC5~1	0.150426	0.871468	0.224768	1	-6.03877	6.03877	OK	64.7118	3.91322	3	70.0167	127.793	197.81	70.7506	1.3497	3	52.5367	126.46	178.997	59.8348	69.4155	64.8851	69.2659	72.5319	70.454		ANAPC5	90	129	SL	90;129	2	90;129	2	alternative 3-prime	chr12:121328459-121330582	0;39	ANAPC5;APC5	anaphase promoting complex subunit 5	NM_001137559;NM_001330489	NM_016237
PTGES3~2c	0.00256495	0.871468	1	1	0.209767	0.209767	OK	99.5813	0.032908	3	0.776667	185.027	185.803	99.3715	0.0273907	3	0.986667	155.873	156.86	99.5556	99.6277	99.5605	99.361	99.3445	99.4091		PTGES3	90	243	SL	90;153;180;243;815	5	90;153;180;243	4	multiple exon skipping	chr12:56664801-56671748	0;63;90;153;725	P23;PTGES3;TEBP;cPGES	prostaglandin E synthase 3	NM_001282605	NM_001282604;NM_006601
DAG1~4aa		0.871468	1	1		0	LOW			0				4.54545	0	1	2.1	0.1	2.2						4.54545		DAG1	142	230		90;142;147;210;230;237;241;372;394;451	10	90;451	2	exon skipping and alternative 3-prime or 5-prime	chr3:49470434-49510418	0;52;57;120;140;147;151;282;304;361	156DAG;A3a;AGRNR;DAG;DAG1;LGMDR16;MDDGA9;MDDGC7;MDDGC9	dystroglycan 1	NM_001177642	NM_001177644
L3HYPDH~3a	0.429379	0.929918	0.682838	1	5.47296	5.47296	OK	71.0255	1.50913	3	4.74667	11.39	16.1367	65.5526	7.85789	3	4.11	7.75333	11.8633	69.027	72.6733	71.3764	73.1317	54.7247	68.8013		L3HYPDH	90	379	SL	90;379;1727	3	90;379	2	alternative 5-prime	chr14:59473091-59474727	0;289;1637	C14orf149;L3HYPDH	trans-L-3-hydroxyproline dehydratase	NR_138572	NR_138571;NR_138574
BTN3A2~5	0.000735846	0.871468	1	1	5.16849	5.16849	LOW	14.7825	0.396077	3	4.36	0.753333	5.11333	9.61405	0.218081	2	3.905	0.415	4.32	14.9518	15.1603	14.2355	9.83213		9.39597		BTN3A2	90	105	SL	90;105	2	90;105	2	alternative 3-prime	chr6:26365353-26367989	0;15	BT3.2;BTF4;BTN3.2;BTN3A2;CD277	butyrophilin subfamily 3 member A2	NM_001197249;NM_007047	NM_001197247
WASHC4~1	0.455935	0.936543	1	1	0.639648	0.639648	OK	1.68034	0.919758	3	42.21	0.753333	42.9633	1.04069	0.550051	3	43.3633	0.46	43.8233	0.630915	2.87061	1.53951	0.314237	1.16303	1.64482		WASHC4	90	93		90;93	2		0	alternative 5-prime	chr12:105133897-105137885	0;3	KIAA1033;MRT43;SWIP;WASHC4	WASH complex subunit 4	NM_015275	NM_001293640
ADPRH~2b		0.871468	1	1	0	0	LOW	0	0	1	2.04	0	2.04	0	0	2	2.93	0	2.93		0		0		0		ADPRH	90	242	SL	90;176;242	3	90;176;242	3	single exon skipping	chr3:119579852-119582133	0;86;152	ADPRH;ARH1;hARH1	ADP-ribosylarginine hydrolase	NM_001291949	NM_001371092
C11orf54~6j	0.896534		1	1	-0.21767	0.21767	OK	35.0883	2.00141	3	32.9133	17.92	50.8333	35.3059	0.788062	3	26.09	14.2467	40.3367	34.6507	32.8853	37.7288	36.415	34.6566	34.8462		C11orf54	90	242	S	90;237;242;346;374;380;416;532;985;3705	10	90;532	2	single exon skipping	chr11:93741729-93750345	0;147;152;256;284;290;326;442;895;3615	C11orf54;PTD012;PTOD012	chromosome 11 open reading frame 54	NM_001286070;NM_001351993	NM_001286069;NM_001286071;NM_014039
ZDHHC20~1a	0.307167	0.892307	1	1	-4.08144	4.08144	OK	13.353	1.85038	3	9.91667	1.51333	11.43	17.4344	4.2271	3	9.15	1.88667	11.0367	14.2006	10.7851	15.0732	12.1212	22.4638	17.7182		ZDHHC20	90	138	L	90;93;138	3	138	1	exon skipping and alternative 3-prime or 5-prime	chr13:21381547-21382919	0;3;48	4933421L13Rik;DHHC-20;DHHC20;ZDHHC20	zinc finger DHHC-type palmitoyltransferase 20	NM_153251	NR_104486;NR_104487
RPS6KC1~1f	0.226046	0.871468	1	1	19.4752	19.4752	LOW	84.4064	7.45388	3	0.563333	3.06	3.62333	64.9312	16.1957	3	1.23333	2.55667	3.79	74.0053	91.0913	88.1226	42.1603	74.1803	78.453		RPS6KC1	183	271	SL	90;183;271;364;515;595	6	90;183;271;364;515;595	6	mutually exclusive exon skipping	chr1:213167974-213240701	0;93;181;274;425;505	RPK118;RPS6KC1;RSKL1;S6K-delta-1;S6PKh1;humS6PKh1	ribosomal protein S6 kinase C1	NM_001287220;NM_001349665;NM_001349666;NM_001349667;NM_001349668;NM_001349669;NM_001349671;NM_001349672;NR_146209	NM_001287218;NM_001287219;NM_001349646;NM_001349654
FAM13C~5	0.13265	0.871468	1	1	10.4129	10.4129	LOW	75.671	6.01962	3	1.12333	3.59667	4.72	65.2581	4.84619	3	1.48667	2.77333	4.26	82.0946	77.2973	67.6211	59.4828	71.3415	64.9502		FAM13C	90	228	SL	90;228	2	90;228	2	intron retention	chr10:59362438-59362575	0;138	FAM13C;FAM13C1	family with sequence similarity 13 member C	NM_001143773;NM_001347843;NM_001347844;NM_001347845;NM_001347846;NM_001347847;NM_001347848	NM_001001971;NM_001166698;NM_001347849;NM_001347850;NM_001347851;NM_001347852
AURKB~2g		0.871468	1	1		0	LOW			0				41.048	0	1	1.35	0.94	2.29					41.048			AURKB	90	229	S	90;229;232;275;371;381	6	90;275	2	single exon skipping	chr17:8206640-8207317	0;139;142;185;281;291	AIK2;AIM-1;AIM1;ARK-2;ARK2;AURKB;AurB;IPL1;PPP1R48;STK-1;STK12;STK5;aurkb-sv1;aurkb-sv2	aurora kinase B	NM_001313955	NR_132730
TNPO1~2	0.922945		1	1	0.0244551	0.0244551	OK	0.540038	0.204259	3	67.8533	0.356667	68.21	0.515583	0.264959	3	60.45	0.316667	60.7667	0.709349	0.252693	0.658071	0.170765	0.560987	0.814996		TNPO1	90	292	SL	90;292	2	90;292	2	alternative 5-prime	chr5:72816753-72848384	0;202	IPO2;KPNB2;MIP;MIP1;TNPO1;TRN	transportin 1	NM_001364295;NM_002270	NM_001364292
FAM49B~14			1	1	0	0	OK	0	0	3	13.63	0	13.63	0	0	3	13.6633	0	13.6633	0	0	0	0	0	0		FAM49B	90	98		90;98	2		0	single exon skipping	chr8:129871497-129879388	0;8	BM-009;CYRI;CYRI-B;CYRIB;FAM49B;L1	CYFIP related Rac1 interactor B	NM_001256763;NM_001353242;NM_001353243;NM_001353244;NM_001353245;NM_001353246;NM_001353247;NM_001353248;NM_001353249;NM_001353250;NM_001353251;NM_001353252;NM_001353253;NM_001353254;NM_001353255;NM_001353256;NM_001353257;NM_001353258;NM_001353259;NM_001353260;NM_001353261;NM_001353262;NM_001353263;NM_001353264;NM_001353265;NM_001353266;NM_001353267;NM_001353268;NM_001353273;NM_001353288;NM_001353…	NM_001353272;NM_001353275;NM_001353287;NM_001353296;NM_001353300
FAM168B~4b	0.340419	0.898213	1	1	-2.35751	2.35751	OK	6.48504	1.96022	3	16.2033	1.09	17.2933	8.84255	2.36225	3	15.1967	1.49333	16.69	7.50816	3.7422	8.20477	5.79345	11.5493	9.18491		FAM168B	90	539	SL	90;245;539	3	90;245;539	3	multiple exon skipping	chr2:131082658-131093213	0;155;449	FAM168B;MANI	family with sequence similarity 168 member B	NM_001009993	NM_001321743
VMP1~11	0.301593	0.892307	1	1	6.70889	6.70889	LOW	88.511	6.6804	3	0.476667	3.56	4.03667	81.8021	3.87012	3	1.24	5.93	7.17	79.1183	92.3274	94.0874	76.5766	83.0054	85.8245		VMP1	131	176	SL	131;176	2	131;176	2	mutually exclusive exon skipping	chr17:59731523-59738836	91;136	EPG3;TANGO5;TMEM49;VMP1	vacuole membrane protein 1	NM_001329402	NM_001329398;NM_001329399;NM_001329401
HSPB7~6a	0.79384		1	1	0.347249	0.347249	OK	3.99352	1.07653	3	21.6033	0.933333	22.5367	3.64627	1.38122	3	4.98	0.183333	5.16333	4.89478	4.6055	2.48027	5.40037	3.51351	2.02492		HSPB7	90	102	S	90;102;105	3	90	1	alternative 3-prime	chr1:16017208-16017764	0;12;15	HSPB7;cvHSP	heat shock protein family B (small) member 7	NM_001349682;NM_001349686;NM_001349687;NM_014424	NM_001349683;NM_001349688
SLC10A7~1	0.272807	0.8799	1	1	10.6068	10.6068	LOW	93.912	2.89578	3	0.28	4.36	4.64	83.3052	10.098	3	0.78	3.85667	4.63667	90.1566	94.375	97.2043	97.4082	78.1991	74.3083		SLC10A7	90	129	SL	90;129	2	90;129	2	single exon skipping	chr4:146325997-146503848	0;39	C4orf13;P7;SLC10A7;SSASKS	solute carrier family 10 member 7	NM_001317816	NM_001029998;NM_001300842;NR_133924
CD99L2~1a	0.625401	0.975729	1	1	1.40296	1.40296	LOW	4.10442	3.06223	3	3.85333	0.2	4.05333	2.70146	2.11234	3	4.55333	0.136667	4.69	0	4.96032	7.35294	5.15654	0	2.94785		CD99L2	90	249	S	90;237;249	3	90	1	multiple exon skipping	chrX:150795487-150831230	0;147;159	CD99B;CD99L2;MIC2L1	CD99 molecule like 2	NM_134446	NM_001242614
CMC2~1	0.244829	0.871468	1	1	4.91504	4.91504	LOW	88.7807	2.39575	2	0.235	1.85	2.085	83.8657	1.76152	3	0.37	1.92333	2.29333		86.385	91.1765	81.3853	85.3061	84.9057		CMC2	90	162	SL	90;162	2	90;162	2	single exon skipping	chr16:80980880-80997313	0;72	2310061C15Rik;C16orf61;CMC2;DC13	C-X9-C motif containing 2	NR_147840	NR_147838
TADA3~1	0.373798	0.909627	1	1	-0.0877935	0.0877935	OK	99.9122	0.109308	3	0.05	52.1933	52.2433	100	0	3	0	58.58	58.58	99.7581	100	99.9785	100	100	100		TADA3	90	654	SL	90;654	2	90;654	2	exon skipping and alternative 3-prime or 5-prime	chr3:9789532-9792215	4;568	ADA3;NGG1;STAF54;TADA3;TADA3L;hADA3	transcriptional adaptor 3	NR_103488	NM_006354;NM_133480
SLC44A3-AS1~1		0.871468	1	1		0	LOW	94.5545	0	1	0.11	1.91	2.02			0						94.5545					SLC44A3-AS1	90	270	SL	90;270	2	90;270	2	single exon skipping	chr1:94705558-94819955	0;180	LINC01057;SLC44A3-AS1;XLOC_000303	SLC44A3 antisense RNA 1	NR_160784	NR_104131;NR_160781
INTS14~12		0.871468	1	1		0	LOW	9.91254	0	1	3.09	0.34	3.43			0					9.91254						INTS14	90	210	SL	90;210	2	90;210	2	exon skipping and alternative 3-prime or 5-prime	chr15:65605233-65611097	4;124	C15orf44;INTS14;VWA9	integrator complex subunit 14	NM_001207059	NM_001207058
PARL~4	0.10838	0.871468	0.230243	1	5.58555	5.58555	OK	94.6065	0.733629	3	4.64667	81.52	86.1667	89.0209	2.95308	3	8.38333	68.7	77.0833	93.9447	94.2454	95.6294	92.3982	85.2047	89.4599		PARL	90	192	SL	90;192	2	90;192	2	single exon skipping	chr3:183833590-183840569	0;102	PARL;PRO2207;PSARL;PSARL1;PSENIP2;RHBDS1	presenilin associated rhomboid like	NM_001324436;NM_001324437	NM_001037639;NM_018622;NR_136893
GORASP1~1b	0.668997	0.983107	1	1	-1.1662	1.1662	OK	93.6204	2.72393	3	1.15333	17.0433	18.1967	94.7866	2.31295	3	0.923333	16.62	17.5433	90.4685	93.2783	97.1144	94.403	92.1652	97.7916		GORASP1	90	270	SL	90;221;229;270	4	90;270	2	exon skipping and alternative 3-prime or 5-prime	chr3:39100455-39101015	0;131;139;180	GOLPH5;GORASP1;GRASP65;P65	golgi reassembly stacking protein 1	NM_001278790	NM_001278789;NM_031899
ASPH~4	0.00478916	0.871468	0.746668	1	-0.630199	0.630199	OK	94.7278	0.11275	3	25.6433	460.677	486.32	95.358	0.0695252	3	16.8967	347.267	364.163	94.8262	94.5699	94.7872	95.2656	95.3751	95.4333		ASPH	90	93		90;93	2		0	alternative 3-prime	chr8:61638361-61642887	0;3	AAH;ASPH;BAH;CASQ2BP1;FDLAB;HAAH;JCTN;junctin	aspartate beta-hydroxylase	NM_001164751;NM_001164752	NM_001164750;NM_001164753;NM_001164754;NM_001164755;NM_004318;NM_032466;NM_032468
COA1~17a	0.254183	0.87256	1	1	7.26095	7.26095	LOW	9.27583	6.56358	3	5.36	0.553333	5.91333	2.01489	2.06231	3	6.48333	0.176667	6.66	0	14.214	13.6134	4.84848	0	1.19617		COA1	90	191	SL	90;191;310	3	90;191;310	3	single exon skipping	chr7:43648653-43665657	0;101;220	C7orf44;COA1;MITRAC15	cytochrome c oxidase assembly factor 1 homolog	NM_001321199;NM_001321204;NM_001371310;NM_001371314;NM_001371318;NR_047701;NR_146941;NR_146942;NR_146944;NR_163914;NR_163916;NR_163917	NM_001350924
FNBP1L~1	0.565951	0.963938	1	1	-1.74956	1.74956	OK	13.4477	1.52744	3	43.1233	6.72667	49.85	15.1972	3.48579	3	38.6467	6.90333	45.55	11.5126	13.5839	15.2466	11.9106	13.6586	20.0224		FNBP1L	90	1393	S	90;1393	2	90	1	intron retention	chr1:93551106-93552408	0;1303	C1orf39;FNBP1L;TOCA1	formin binding protein 1 like	NM_001164473;NM_017737	NM_001024948
DDX49~1	0.580835	0.965976	1	1	1.06228	1.06228	OK	97.172	0.889552	3	0.983333	33.5333	34.5167	96.1097	2.2241	3	1.53	37.4033	38.9333	96.0148	97.3232	98.178	93.0613	98.3051	96.9627		DDX49	90	161	SL	90;161	2	90;161	2	alternative 3-prime	chr19:18919857-18920650	0;71	DDX49;Dbp8;R27090_2	DEAD-box helicase 49	NR_033677	NM_019070
C16orf74~1a	0.722777	0.994741	1	1	-1.60898	1.60898	LOW	3.83254	2.80526	3	5.76333	0.286667	6.05	5.44152	5.13986	3	2.94667	0.203333	3.15	4.86111	0	6.6365	3.9886	0	12.336		C16orf74	90	154	SL	90;112;154	3	90;112;154	3	single exon skipping	chr16:85710286-85735189	0;22;64	-;C16orf74	chromosome 16 open reading frame 74	NR_161454	NR_161452
GTF2H2~8	0.42793	0.929918	1	1	-1.62699	1.62699	OK	78.2959	1.98509	3	6.70667	24.33	31.0367	79.9229	1.68412	3	5.9	23.4667	29.3667	75.4946	79.8563	79.5367	80.108	77.7739	81.8867		GTF2H2	90	92		90;92	2		0	alternative 3-prime	chr5:71061307-71061687	0;2	BTF2;BTF2P44;GTF2H2;T-BTF2P44;TFIIH;p44	general transcription factor IIH subunit 2	NM_001364573	NM_001364567;NM_001364568;NM_001364569;NM_001364570;NM_001364571;NM_001515
PEF1~1	0.0564936	0.871468	0.138735	1	-4.79318	4.79318	OK	91.2509	1.99182	3	9.14	95.7667	104.907	96.0441	1.43535	3	3.84	92.2767	96.1167	93.5271	91.55	88.6757	94.1373	96.3946	97.6003		PEF1	90	391	SL	90;391	2	90;391	2	single exon skipping	chr1:31633315-31644840	0;301	ABP32;PEF1;PEF1A	penta-EF-hand domain containing 1	NR_033686	NM_012392
RPS6KB1~1b	0.801157		1	1	-0.262154	0.262154	OK	2.16897	1.24891	3	35.54	0.783333	36.3233	2.43112	0.441923	3	34.21	0.856667	35.0667	1.72275	0.912106	3.87205	2.90761	1.84264	2.54312		RPS6KB1	90	343	SL	90;165;343;418	4	90;165;343;418	4	single exon skipping	chr17:59930175-59931621	0;75;253;328	PS6K;RPS6KB1;S6K;S6K-beta-1;S6K1;STK14A;p70 S6KA;p70(S6K)-alpha;p70-S6K;p70-alpha	ribosomal protein S6 kinase B1	NM_001272042;NM_001272043;NM_001272044;NM_001272060;NM_001369669;NM_001369670;NM_001369671;NM_001369672;NM_003161;NR_161455;NR_161456;NR_161458;NR_161459;NR_161461;NR_161462	NM_001369674;NM_001369675;NR_161460
WDR20~7c			1	1	0	0	LOW	100	0	3	0	3.8	3.8	100	0	3	0	3.09667	3.09667	100	100	100	100	100	100		WDR20	103	273	SL	90;103;273;375;1274;1350;1533;1585;1626;1635	10	90;103;273;375	4	mutually exclusive exon skipping	chr14:102140173-102222829	0;13;183;285;1184;1260;1443;1495;1536;1545	DMR;WDR20	WD repeat domain 20	NM_001353681	NM_001320130
NLGN4Y~5	0.235505	0.871468	1	1	1.08878	1.08878	OK	2.50546	0.709751	3	12.7	0.323333	13.0233	1.41669	0.838551	3	9.47333	0.146667	9.62	1.5861	3.314	2.61628	1.07527	0.603865	2.57092		NLGN4Y	90	297	SL	90;297	2	90;297	2	multiple exon skipping	chrY:14524937-14622008	0;207	HNL4Y;NLGN4Y	neuroligin 4 Y-linked	NM_001365584;NR_028319	NM_001365590
SCNM1~2	0.0854345	0.871468	1	1	1.79444	1.79444	OK	95.4411	0.877717	3	2.07	43.0867	45.1567	93.6466	0.632577	3	3.20667	47.21	50.4167	96.624	94.5239	95.1753	94.4008	93.6862	92.8529		SCNM1	90	140	SL	90;140	2	90;140	2	alternative 3-prime	chr1:151167415-151168193	0;50	-;SCNM1	sodium channel modifier 1	NR_037937	NM_001204856;NM_024041
WDR47~2	0.825097		1	1	0.190808	0.190808	OK	1.51947	0.470257	3	20.5467	0.323333	20.87	1.32866	1.0099	3	17.3933	0.223333	17.6167	1.54291	2.08333	0.93216	1.53931	0	2.44668		WDR47	90	111	SL	90;111	2	90;111	2	alternative 5-prime	chr1:109011719-109013840	0;21	-;WDR47	WD repeat domain 47	NM_001142551;NM_014969	NM_001142550
LATS1~1a	0.797584		1	1	0.468768	0.468768	OK	98.1698	1.78257	3	0.486667	24.51	24.9967	97.701	1.63291	3	0.54	22.9333	23.4733	100	95.7533	98.756	100	96.3629	96.7401		LATS1	90	238	SL	90;238;333	3	90;238;333	3	single exon skipping	chr6:149684593-149701778	0;148;243	LATS1;WARTS;wts	large tumor suppressor kinase 1	NM_001350392	NM_001270519;NM_004690
QRICH1~3c	0.374768	0.91014	1	1	1.74557	1.74557	LOW	97.0154	2.14875	3	0.176667	5.56	5.73667	95.2698	0.878748	3	0.293333	6.00333	6.29667	95.0284	100	96.0177	96.4809	94.9054	94.4231		QRICH1	109	150	SL	90;109;150;169	4	90;109;150;169	4	exon skipping and alternative 3-prime or 5-prime	chr3:49077039-49093254	0;19;60;79	AB-DIP;QRICH1;VERBRAS	glutamine rich 1	NM_001320582	NM_001320580
CYP3A5~5		0.871468	1	1	0	0	LOW	100	0	2	0	2.59	2.59	100	0	1	0	2.17	2.17		100	100			100		CYP3A5	90	109	SL	90;109	2	90;109	2	alternative 3-prime	chr7:99672680-99672783	0;19	CP35;CYP3A5;CYPIIIA5;P450PCN3;PCN3	cytochrome P450 family 3 subfamily A member 5	NM_001291829	NR_033807
TMEM175~3a	0.259633	0.87562	1	1	-6.83054	6.83054	LOW	93.1695	6.20167	3	0.37	4.29667	4.66667	100	0	3	0	4.24	4.24	84.9899	100	94.5185	100	100	100		TMEM175	90	777		90;93;316;521;777	5	316;521	2	exon skipping and alternative 3-prime or 5-prime	chr4:932541-950423	0;3;226;431;687	TMEM175;hTMEM175	transmembrane protein 175	NM_001297425	NM_001297423;NM_001297427
ZNF180~5c		0.871468	1	1		0	LOW			0						0											ZNF180	90	95		90;95;167;172	4		0	alternative 3-prime	chr19:44497373-44500274	0;5;77;82	HHZ168;ZNF180	zinc finger protein 180	NM_001291633	NM_001278509;NM_001288760;NM_001288761
USP47~2	0.859874		1	1	-0.0175885	0.0175885	OK	99.8297	0.0732758	3	0.0933333	56.28	56.3733	99.8473	0.108591	3	0.08	53.22	53.3	99.7291	99.9016	99.8583	99.7571	100	99.7847		USP47	90	240	SL	90;240	2	90;240	2	single exon skipping	chr11:11903343-11920155	0;150	TRFP;USP47	ubiquitin specific peptidase 47	NM_001372098	NM_001282659;NM_001330208;NM_001372091;NM_001372092;NM_001372093;NM_001372094;NM_001372095;NM_001372096;NM_001372097;NM_001372099;NM_001372100;NM_001372101;NM_001372102;NM_001372103;NM_017944
CYBC1~2a	0.302732	0.892307	1	1	38.695	38.695	LOW	100	0	2	0	3.19	3.19	61.305	19.9257	2	0.9	1.74	2.64		100	100	81.2308	41.3793			CYBC1	90	263	SL	90;213;263;430;433;483	6	90;213;263;483	4	multiple exon skipping	chr17:82447622-82450699	0;123;173;340;343;393	C17orf62;CGD5;CYBC1;Eros	cytochrome b-245 chaperone 1	NR_036516	NM_001100407
EVC~1	0.0250269	0.871468	1	1	-27.079	27.079	LOW	32.2582	3.47357	3	2.84667	1.37333	4.22	59.3372	7.84655	3	1.37	1.93667	3.30667	34.7126	27.3458	34.7162	60.5341	68.2927	49.1848		EVC	90	93		90;93	2		0	alternative 3-prime	chr4:5810451-5810955	0;3	DWF-1;EVC;EVC1;EVCL	EvC ciliary complex subunit 1	NM_001306090	NM_153717
POM121~3	0.976811		1	1	0.0060793	0.0060793	LOW	99.8641	0.192214	3	0.0133333	10.1833	10.1967	99.858	0.200811	3	0.0133333	9.20333	9.21667	99.5923	100	100	100	100	99.574		POM121	90	267	SL	90;267	2	90;267	2	single exon skipping	chr7:72940517-72941836	0;177	P145;POM121;POM121A	POM121 transmembrane nucleoporin	NM_001367610	NM_001257190;NM_172020
B3GALNT1~5m	0.114892	0.871468	0.786812	1	4.86434	4.86434	OK	79.9317	2.4011	3	8.09333	32.1233	40.2167	75.0673	2.44027	3	9.92667	29.88	39.8067	82.4587	80.6324	76.7039	78.0106	75.1562	72.0352		B3GALNT1	90	185	S	90;183;185;209;278;283;302;304;397	9	90;209;397	3	single exon skipping	chr3:161086789-161103426	0;93;95;119;188;193;212;214;307	B3GALNT1;B3GALT3;GLCT3;GLOB;Gb4Cer;P;P1;beta3Gal-T3;galT3	beta-1,3-N-acetylgalactosaminyltransferase 1 (globoside blood group)	NM_001349142;NM_001349158;NM_033168	NM_001349130;NM_001349134;NM_001349138;NM_001349139;NM_001349144;NM_001349146;NM_001349148;NM_001349153;NM_001349159;NM_001349160;NM_001349161;NM_003781;NM_033169
OSMR~1	0.237638	0.871468	0.787537	1	6.04796	6.04796	OK	60.2722	5.21444	3	12.03	18.1767	30.2067	54.2243	2.07809	3	12.1433	14.27	26.4133	67.6037	57.2936	55.9193	51.5408	56.6038	54.5282		OSMR	90	351	SL	90;351	2	90;351	2	alternative 5-prime	chr5:38846127-38869031	0;261	IL-31R-beta;IL-31RB;OSMR;OSMRB;OSMRbeta;PLCA1	oncostatin M receptor	NM_001168355;NM_001323505;NM_001323506;NM_001323507	NM_001323504;NM_003999
ZNF875~17a		0.871468	1	1		0	LOW			0				6.57534	0	1	3.41	0.24	3.65						6.57534		ZNF875	90	175	SL	90;175;217	3	90;175;217	3	single exon skipping	chr19:37324937-37347776	0;85;127	HKR1;ZNF875	zinc finger protein 875	NR_138108;NR_138110	NM_001329770
DPH7~5g		0.871468	1	1		0	LOW	97.3988	2.60116	2	0.09	2.97	3.06			0				94.7977	100						DPH7	90	556	S	90;182;185;277;368;371;553;556;648;1418;1513	11	90;277;648	3	exon skipping and alternative 3-prime or 5-prime	chr9:137574381-137576079	0;92;95;187;278;281;463;466;558;1328;1423	C9orf112;DPH7;RRT2;WDR85	diphthamide biosynthesis 7	NM_001346373	NM_001346375;NM_001346376;NM_001346382;NM_001346390;NM_001346391;NM_001346394
ARFIP1~1a	0.705875	0.991214	1	1	-0.396214	0.396214	OK	99.1166	1.24926	3	0.163333	18.3033	18.4667	99.5129	0.434948	3	0.0933333	19.2367	19.33	100	100	97.3499	99.5945	98.944	100		ARFIP1	207	225		90;207;225;342	4	90;342	2	exon skipping and alternative 3-prime or 5-prime	chr4:152780092-152829624	0;117;135;252	ARFIP1;HSU52521	ADP ribosylation factor interacting protein 1	NM_001287433	NM_001025593;NM_001025595
RABL2A~6c	0.81303		1	1	1.25856	1.25856	LOW	4.01929	5.68414	3	4.47	0.25	4.72	2.76074	2.76074	2	2.685	0.09	2.775	12.0579	0	0	0		5.52147		RABL2A	90	202	SL	90;170;202;282;305	5	90;170;202	3	single exon skipping	chr2:113634233-113641352	0;80;112;192;215	-;RABL2A	RAB, member of RAS oncogene family like 2A	NM_001306161;NM_001354418;NM_001354419;NM_001354421;NM_001354423;NR_148880	NM_001354427
ZBTB49~1	0.518664	0.954197	1	1	-9.29265	9.29265	LOW	88.1148	16.8083	3	0.58	4.86333	5.44333	97.4074	3.66648	3	0.14	4.99333	5.13333	100	100	64.3443	92.2222	100	100		ZBTB49	90	211	SL	90;211	2	90;211	2	multiple exon skipping	chr4:4303092-4315635	0;121	ZBTB49;ZNF509	zinc finger and BTB domain containing 49	NR_138481	NM_001330625;NM_145291
NKTR~3	0.579008	0.965976	1	1	-6.64978	6.64978	OK	44.6383	1.41882	3	11.1833	9	20.1833	51.2881	14.3044	3	8.03667	7.85	15.8867	46.5155	43.086	44.3134	55.0802	66.6007	32.1833		NKTR	90	93		90;93	2		0	alternative 3-prime	chr3:42643396-42643901	0;3	NKTR;p104	natural killer cell triggering receptor	NM_001349126;NM_005385	NM_001349124;NM_001349125
HPS4~7	0.647204	0.978243	1	1	0.723876	0.723876	OK	94.7878	1.72771	3	0.983333	18.06	19.0433	94.0639	1.09048	3	1.10667	17.5167	18.6233	95	92.5737	96.7897	92.7819	93.9627	95.4472		HPS4	90	332	SL	90;332	2	90;332	2	multiple exon skipping	chr22:26453405-26463916	0;242	BLOC3S2;HPS4;LE	HPS4 biogenesis of lysosomal organelles complex 3 subunit 2	NM_001349902;NM_001349903	NM_001349896;NM_001349898;NM_001349899;NM_001349900;NM_001349901;NM_022081;NM_152841;NR_073135;NR_073136;NR_146311;NR_146312;NR_146313;NR_146314;NR_146315;NR_146316
BORCS5~2	0.478861	0.941465	1	1	-1.60335	1.60335	LOW	97.078	2.61655	3	0.0933333	3.35333	3.44667	98.6813	0.478215	3	0.0433333	3.17667	3.22	97.5831	93.6508	100	99.0964	98.9362	98.0114		BORCS5	90	234	SL	90;234	2	90;234	2	single exon skipping	chr12:12357510-12435627	0;144	BORCS5;LOH12CR1;LOH1CR12	BLOC-1 related complex subunit 5	NM_001330356	NM_058169
ZNF559~2a			1	1	0	0	LOW	0	0	3	9.92333	0	9.92333	0	0	3	8.41333	0	8.41333	0	0	0	0	0	0		ZNF559	90	97		90;97;249	3	249	1	alternative 5-prime	chr19:9337859-9338493	0;7;159	NBLA00121;ZNF559	zinc finger protein 559	NM_001202412;NM_032497	NM_001202410
KMT5A~1c	0.884923		1	1	-0.136774	0.136774	OK	1.1795	0.362567	3	37.4567	0.443333	37.9	1.31628	1.14811	3	46.7933	0.596667	47.39	0.951848	0.89545	1.69122	2.7977	1.15113	0		KMT5A	90	293	SL	90;171;203;293	4	90;171;203;293	4	exon skipping and alternative 3-prime or 5-prime	chr12:123384209-123390710	0;81;113;203	KMT5A;PR-Set7;PR/SET07;SET07;SET8;SETD8	lysine methyltransferase 5A	NM_001367389	NM_020382;NR_136910
PXK~16b	0.319511	0.892307	1	1	0.224938	0.224938	OK	99.9676	0.0458565	3	0.0533333	148.567	148.62	99.7426	0.242831	3	0.226667	83.07	83.2967	100	100	99.9027	99.417	100	99.8109		PXK	90	277	SL	90;277;433	3	90;277;433	3	single exon skipping	chr3:58369479-58390581	0;187;343	MONAKA;PXK;SLOB	PX domain containing serine/threonine kinase like	NM_001349491;NR_146193	NM_001289095;NM_001289098;NM_001349488;NM_001349492;NM_001349493;NM_001349496;NM_001349497;NM_001349498;NM_001349499;NM_001349502;NM_001349503;NM_001349504;NM_001349506;NM_001349507;NM_001349508;NM_001349509;NM_001349514;NM_001349515;NM_001349517;NM_001349518;NM_001349519;NM_001349520;NM_001349527;NM_017771;NR_146194
GSTM3~1	0.52227	0.95535	1	1	0.232847	0.232847	OK	99.452	0.275143	3	0.306667	53.9633	54.27	99.2191	0.376309	3	0.396667	53.6967	54.0933	99.7601	99.0922	99.5037	98.8557	99.0642	99.7375		GSTM3	90	166	SL	90;166	2	90;166	2	single exon skipping	chr1:109739494-109740239	0;76	GST5;GSTB;GSTM3;GSTM3-3;GTM3	glutathione S-transferase mu 3	NR_024537	NM_000849
ELP2~10	0.533208	0.956908	1	1	-0.519743	0.519743	OK	99.0231	0.965226	3	0.236667	22.9833	23.22	99.5429	0.325038	3	0.0933333	20.71	20.8033	100	99.3604	97.709	100	99.2723	99.3563		ELP2	90	157	SL	90;157	2	90;157	2	single exon skipping	chr18:36141202-36142825	0;67	ELP2;MRT58;SHINC-2;STATIP1;StIP	elongator acetyltransferase complex subunit 2	NR_136897	NM_001242875;NM_001242876;NM_001242877;NM_001242878;NM_001324465;NM_001324466;NM_001324467;NM_001324468;NM_018255;NR_040110;NR_136898;NR_137173
TRIM37~8	0.422651	0.92844	1	1	1.01039	1.01039	OK	2.33584	0.916964	3	25.81	0.606667	26.4167	1.32545	1.28949	3	23.9367	0.306667	24.2433	2.22039	1.27498	3.51216	3.07287	0	0.903491		TRIM37	90	166	SL	90;166	2	90;166	2	single exon skipping	chr17:59088408-59091299	0;76	MUL;POB1;TEF3;TRIM37	tripartite motif containing 37	NM_001005207;NM_001320987;NM_001320988;NM_001320989;NM_001353082;NM_001353083;NM_001353084;NM_001353085;NM_001353086;NM_015294;NR_148346;NR_148347	NM_001320990
IMP4~11b	0.482758	0.942274	0.830127	1	-2.26788	2.26788	OK	25.119	2.13909	3	45.1067	15.0767	60.1833	27.3869	3.46084	3	37.5367	14.1433	51.68	23.0758	28.0726	24.2086	25.8769	32.1737	24.11		IMP4	90	240	SL	90;117;240	3	90;117;240	3	intron retention	chr2:130342936-130343085	0;27;150	BXDC4;IMP4	IMP U3 small nucleolar ribonucleoprotein 4	NM_001320304;NM_001320305;NM_001320306;NM_001371725;NM_001371726;NM_001371728;NM_001371732;NM_001371734;NM_033416	NM_001320309
PCNP~3h	0.767583		1	1	3.76863	3.76863	LOW	50.3312	8.86977	3	1.39333	1.42333	2.81667	46.5626	14.0784	3	2.31333	1.85333	4.16667	60.3896	38.8112	51.7928	37.0732	66.4653	36.1493		PCNP	90	305	S	90;165;253;281;305;325;328;377;380;423;506;509;581	13	90;165;423;581	4	single exon skipping	chr3:101574280-101590214	0;75;163;191;215;235;238;287;290;333;416;419;491	-;PCNP	PEST proteolytic signal containing nuclear protein	NR_135231	NM_001320401
LARGE1~2		0.871468	1	1		0	LOW			0				21.7068	1.73334	3	4.46333	1.28667	5.75				21.3918	23.9696	19.759		LARGE1	90	153	SL	90;153	2	90;153	2	single exon skipping	chr22:33761559-33919994	0;63	LARGE;LARGE1;MDC1D;MDDGA6;MDDGB6	LARGE xylosyl- and glucuronyltransferase 1	NM_133642	NM_004737
RPS17~2	0.778328		1	1	-0.00671159	0.00671159	OK	0.0177142	0.0250516	3	459.293	0.0866667	459.38	0.0244258	0.0188664	3	498.27	0.123333	498.393	0.0531426	0	0	0.0459365	0.0273408	0		RPS17	90	211	SL	90;211	2	90;211	2	single exon skipping	chr15:82536882-82538305	0;121	DBA4;RPS17;RPS17L;RPS17L1;RPS17L2;S17	ribosomal protein S17	NM_001021;NR_111943	NR_111944
HELLS~1b		0.871468	1	1		0	LOW			0						0											HELLS	90	522	SL	90;187;384;522	4	90;187;384;522	4	multiple exon skipping	chr10:94576806-94588228	0;97;294;432	HELLS;ICF4;LSH;Nbla10143;PASG;SMARCA6	helicase, lymphoid specific	NM_001289070	NM_001289067
GLIPR2~1h	0.122387	0.871468	1	1	7.53635	7.53635	LOW	94.4157	4.13025	3	0.236667	3.94667	4.18333	86.8793	3.50505	3	1.23667	8.80333	10.04	88.6414	98.0658	96.5398	88.7931	89.8824	81.9625		GLIPR2	90	303	SL	90;176;199;303;381;403;467;511;516;762	10	90;176;199;303	4	multiple exon skipping	chr9:36136792-36162361	0;86;109;213;291;313;377;421;426;672	C9orf19;GAPR-1;GAPR1;GLIPR2	GLI pathogenesis related 2	NR_104641	NM_001287010
ZNF189~2a	0.734254	0.997306	1	1	4.87273	4.87273	LOW	78.3004	10.8692	2	0.505	1.97	2.475	73.4277	5.99357	3	0.94	2.59667	3.53667	67.4312	89.1697		66	80.678	73.6052		ZNF189	90	135	L	90;93;135;229	4	135;229	2	alternative 3-prime	chr9:101399190-101399928	0;3;45;139	-;ZNF189	zinc finger protein 189	NM_001278232	NM_003452
EHD1~1	0.42265	0.922961	1	1	-0.016292	0.016292	OK	0	0	3	58.71	0	58.71	0.016292	0.0230403	3	42.0367	0.00666667	42.0433	0	0	0	0.0488759	0	0		EHD1	90	412	SL	90;412	2	90;412	2	single exon skipping	chr11:64878488-64879611	0;322	EHD1;H-PAST;HPAST1;PAST;PAST1	EH domain containing 1	NM_001282445	NM_001282444
MDM2~5	0.744449	0.999249	1	1	0.242636	0.242636	OK	99.1269	0.492897	3	0.793333	83.0833	83.8767	98.8842	0.831749	3	1.07667	89.6767	90.7533	99.4866	99.4641	98.4299	100	98.0038	98.6489		MDM2	90	168	SL	90;168	2	90;168	2	single exon skipping	chr12:68835985-68839273	0;78	ACTFS;HDMX;LSKB;MDM2;hdm2	MDM2 proto-oncogene	NM_001145340	NM_001145339;NM_001278462;NM_001367990;NM_002392
LEPROT~1	0.35448	0.903427	1	1	-0.466813	0.466813	OK	0.603705	0.421781	3	70.9	0.44	71.34	1.07052	0.468095	3	58.3567	0.663333	59.02	0.222469	1.19162	0.397029	0.607556	0.89222	1.71178		LEPROT	90	222	SL	90;222	2	90;222	2	single exon skipping	chr1:65420741-65425302	0;132	LEPR;LEPROT;OB-RGRP;OBRGRP;VPS55	leptin receptor overlapping transcript	NM_001198683;NM_017526	NM_001198681
RPL17~3k	0.226431	0.871468	1	1	-0.363546	0.363546	OK	0.907381	0.197915	3	535.523	5.01	540.533	1.27093	0.29042	3	451.03	5.64333	456.673	0.915092	0.661222	1.14583	0.875046	1.37414	1.5636		RPL17	90	272	S	90;143;158;184;198;199;272;282;323;339;358;367;384;433;465;482	16	90	1	multiple exon skipping	chr18:49490928-49492457	0;53;68;94;108;109;182;192;233;249;268;277;294;343;375;392	L17;PD-1;RPL17;RPL23	ribosomal protein L17	NM_001369563	NM_001369556
KLHDC9~1		0.871468	1	1		0	LOW	24.3718	4.54804	2	1.93	0.64	2.57			0				28.9199		19.8238					KLHDC9	90	351	SL	90;351	2	90;351	2	intron retention	chr1:161098405-161098665	0;261	KARCA1;KLHDC9	kelch domain containing 9	NR_033385;NR_033386	NM_001007255;NM_152366
ZNF280B~3	0.491293	0.944512	1	1	3.61134	3.61134	OK	73.7145	2.09948	3	3.56333	10.07	13.6333	70.1031	5.99755	3	4.70667	10.76	15.4667	70.7593	75.4409	74.9432	73.144	61.7255	75.4399		ZNF280B	90	151	SL	90;151	2	90;151	2	single exon skipping	chr22:22494181-22508658	0;61	5'OY11.1;D87009.C22.3;SUHW2;ZNF279;ZNF280B;ZNF632	zinc finger protein 280B	NR_130643	NM_080764;NR_130642
TMEM218~12c	0.584723	0.966255	1	1	-2.27447	2.27447	LOW	94.4799	4.90168	3	0.316667	5.68333	6	96.7544	1.42253	3	0.243333	7.48667	7.73	87.5666	98.3776	97.4955	94.7586	97.5329	97.9716		TMEM218	90	276	S	90;261;276;373;407	5	90	1	single exon skipping	chr11:125101304-125102733	0;171;186;283;317	-;TMEM218	transmembrane protein 218	NR_047589;NR_047591	NM_001258238;NM_001258240;NM_001258241;NM_001258244;NM_001258245
SLC4A3~1	0.63153	0.976296	1	1	-4.82472	4.82472	LOW	11.1266	11.2454	3	2.2	0.266667	2.46667	15.9514	4.24568	2	2.13	0.38	2.51	0	26.5306	6.84932	11.7057	20.197			SLC4A3	90	171	SL	90;171	2	90;171	2	alternative 3-prime	chr2:219629696-219630152	0;81	AE3;CAE3/BAE3;SLC2C;SLC4A3	solute carrier family 4 member 3	NM_005070;NR_048551	NM_001326559;NM_201574
MFAP2~1	0.146581	0.871468	0.433449	1	-0.910259	0.910259	OK	87.7473	0.566136	3	152.067	1090.24	1242.3	88.6575	0.10645	3	232.273	1816.78	2049.06	88.1344	88.1607	86.9468	88.6394	88.5372	88.796		MFAP2	90	93		90;93	2		0	alternative 3-prime	chr1:16977196-16978236	0;3	MAGP;MAGP-1;MAGP1;MFAP2	microfibril associated protein 2	NM_001135247;NM_001135248	NM_002403;NM_017459
ADAM8~4		0.871468	1	1		0	LOW			0						0											ADAM8	90	257	SL	90;257	2	90;257	2	exon skipping and alternative 3-prime or 5-prime	chr10:133268067-133269444	0;167	ADAM8;CD156;CD156a;MS2	ADAM metallopeptidase domain 8	NM_001164489	NM_001109;NM_001164490
SEPTIN2~4n	0.78406		1	1	-2.23661	2.23661	LOW	9.40648	4.6587	2	4.11	0.49	4.6	11.6431	8.23357	3	3.18667	0.42	3.60667		4.74777	14.0652	0	17.5926	17.3367		SEPTIN2	90	431	S	90;116;211;237;320;322;330;336;338;356;371;431;457;472;565	15	90;116;211;237;565	5	multiple exon skipping	chr2:241315983-241335125	0;26;121;147;230;232;240;246;248;266;281;341;367;382;475	DIFF6;NEDD-5;NEDD5;Pnutl3;SEPT2;SEPTIN2;hNedd5	septin 2	NM_001349310;NM_001349314	NM_001349287
TBL1X~2	0.924469		1	1	-0.0894261	0.0894261	OK	0.57947	0.819495	3	11.75	0.07	11.82	0.668896	0.945962	3	8.8	0.06	8.86	0	0	1.73841	2.00669	0	0		TBL1X	90	225	SL	90;225	2	90;225	2	single exon skipping	chrX:9501850-9640272	0;135	CHNG8;EBI;SMAP55;TBL1;TBL1X	transducin beta like 1 X-linked	NM_001139466;NM_001139467;NM_005647	NM_001139468
C21orf91~1	0.0243503	0.871468	1	1	2.46545	2.46545	LOW	100	0	3	0	5.92	5.92	97.5345	0.554256	3	0.13	5.15667	5.28667	100	100	100	98.2824	96.9574	97.3638		C21orf91	90	93		90;93	2		0	alternative 3-prime	chr21:17793579-17795207	0;3	C21orf14;C21orf38;C21orf91;CSSG1;EURL;YG81	chromosome 21 open reading frame 91	NM_017447	NM_001100420
LETMD1~6e		0.871468	1	1	16.0714	16.0714	LOW	16.0714	16.0714	2	2.835	0.36	3.195	0	0	1	2.88	0	2.88	32.1429		0			0		LETMD1	90	531	SL	90;192;242;358;379;427;460;531;614;647;696;730;734;751;769;797;899;913;1050;1086;1133;1135;1169;1251;1285;1289	26	90;192;242;531	4	multiple exon skipping	chr12:51048479-51056349	0;102;152;268;289;289;289;337;370;441;524;557;606;640;644;661;679;707;809;823;960;996;1043;1045;1079;1161;1195;1199	1110019O13Rik;HCCR;HCCR-1;HCCR-2;HCCR1;HCCR2;HCRR-2;LETMD1;SLC55A3	LETM1 domain containing 1	NR_147102;NR_147117	NR_045019
CEP57L1~8b			1	1	0	0	LOW	100	0	3	0	4.55	4.55	100	0	3	0	3.89	3.89	100	100	100	100	100	100		CEP57L1	90	832	S	90;414;577;633;669;725;728;766;832;1021	10	90;414	2	exon skipping and alternative 3-prime or 5-prime	chr6:109095252-109146757	0;324;487;543;579;635;638;676;742;931	C6orf182;CEP57L1;bA487F23.2;cep57R	centrosomal protein 57 like 1	NM_001350662	NM_001350652;NM_001350659;NM_001350665
TRIM59-IFT80~2	0.449627	0.935088	1	1	5.017	5.017	LOW	74.5378	5.30701	3	1.52333	4.64667	6.17	69.5208	6.55877	3	1.68333	3.82	5.50333	70.5387	71.0372	82.0375	68.4932	62.0513	78.018		TRIM59-IFT80	90	1696	S	90;1696	2	90	1	multiple exon skipping	chr3:160366153-160438231	0;1606	IFT80-L;TRIM59-IFT80	TRIM59-IFT80 protein	NR_148401	NR_148402;NR_148403
ZNF302~3d	0.262878	0.87761	1	1	3.77694	3.77694	OK	93.3909	2.90829	3	1.01667	15.08	16.0967	89.6139	2.8941	3	1.45667	12.3233	13.78	89.8443	93.3603	96.968	90.5185	92.6185	85.7047		ZNF302	90	150	S	90;127;150;156;397	5	90;127;397	3	alternative 5-prime	chr19:34677797-34678736	0;37;60;66;307	HSD16;MST154;MSTP154;ZNF135L;ZNF140L;ZNF302;ZNF327	zinc finger protein 302	NM_001289183;NM_001289190	NM_001289181;NM_001289184;NM_001289189;NM_001289192;NM_018443;NR_110322
SMAD5~1a	0.0913402	0.871468	0.627638	1	4.36448	4.36448	OK	71.4491	1.01853	3	12.9033	32.39	45.2933	67.0846	2.219	3	12.2667	24.9067	37.1733	71.5068	70.1738	72.6667	66.9648	69.8603	64.4288		SMAD5	90	165	SL	90;165;249	3	90;165;249	3	single exon skipping	chr5:136132963-136153591	0;75;159	DWFC;JV5-1;MADH5;SMAD5	SMAD family member 5	NM_001001420	NM_005903
ZNF239~1e		0.871468	1	1	0	0	LOW	100	0	1	0	2.11	2.11	100	0	2	0	2.415	2.415	100			100		100		ZNF239	200	213		90;131;159;200;213;254;258;282;323;363	10	90;131;159;323;363	5	exon skipping and alternative 3-prime or 5-prime	chr10:43558172-43574539	0;41;69;110;123;164;168;192;233;273	HOK-2;MOK2;ZNF239	zinc finger protein 239	NM_001324350	NM_001099284
SH3PXD2A~1	0.357605	0.905141	1	1	-1.24449	1.24449	OK	97.6278	1.47206	3	0.37	15.0933	15.4633	98.8723	0.567866	3	0.236667	22.47	22.7067	97.1616	99.6181	96.1039	99.1394	99.3947	98.0829		SH3PXD2A	90	174	SL	90;174	2	90;174	2	single exon skipping	chr10:103617315-103627088	0;84	FISH;SH3MD1;SH3PXD2A;TKS5	SH3 and PX domains 2A	NM_014631	NM_001365079
WLS~2	0.625145	0.97567	1	1	0.621069	0.621069	OK	76.9186	0.232169	3	13.16	43.77	56.93	76.2975	1.52916	3	9.06667	28.6867	37.7533	76.697	77.2392	76.8195	75.5995	78.4191	74.8739		WLS	90	96		90;96	2		0	alternative 3-prime	chr1:68194222-68232193	0;6	C1orf139;EVI;GPR177;MRP;WLS;mig-14	Wnt ligand secretion mediator	NM_001002292	NM_024911
BCL2L12~1d		0.871468	1	1		0	LOW			0				100	0	1	0	2.18	2.18					100			BCL2L12	90	542	S	90;177;233;269;318;320;412;461;542;591;682;685;734	13	90;177;233;269;412;461	6	multiple exon skipping	chr19:49666800-49673697	0;87;143;179;228;230;322;371;452;501;592;595;644	-;BCL2L12	BCL2 like 12	NR_104205	NR_104200
FRMD8~2	0.796915		1	1	2.26537	2.26537	LOW	89.0185	10.0912	3	0.426667	4.18333	4.61	86.7531	5.32098	3	0.71	4.89333	5.60333	91.4209	100	75.6345	85.0932	93.9394	81.2268		FRMD8	142	208	SL	142;208	2	142;208	2	mutually exclusive exon skipping	chr11:65387122-65394040	102;168	FKSG44;FRMD8;iTAP	FERM domain containing 8	NM_001300832	NM_001300833
CYBC1~1g		0.871468	1	1	-2.99224	2.99224	LOW	24.537	0	1	1.63	0.53	2.16	27.5293	13.85	2	1.595	0.625	2.22	24.537				41.3793	13.6792		CYBC1	90	549	S	90;164;206;255;287;329;379;546;549;599	10	90;164;206;255;287;329;379	7	exon skipping and alternative 3-prime or 5-prime	chr17:82445961-82450699	0;74;116;165;197;239;289;456;459;509	C17orf62;CGD5;CYBC1;Eros	cytochrome b-245 chaperone 1	NR_036518	NM_001193654
COX20~1e		0.871468	1	1		0	LOW			0						0											COX20	90	225		90;94;114;209;225;229;265	7	114;265	2	exon skipping and alternative 3-prime or 5-prime	chr1:244835737-244842198	0;4;24;119;135;139;175	COX20;FAM36A	cytochrome c oxidase assembly factor COX20	NR_132421	NM_001312874
MED22~1	0.730262	0.996072	1	1	0.318794	0.318794	OK	94.9952	0.645879	3	1.26	23.9633	25.2233	94.6764	1.01596	3	1.15333	20.6433	21.7967	95.7265	95.1035	94.1556	95.7784	94.9239	93.327		MED22	90	2520	S	90;2520	2	90	1	intron retention	chr9:133341695-133344124	0;2430	MED22;MED24;SRB6;SURF5;surf-5	mediator complex subunit 22	NM_133640	NM_181491
CERS6~1		0.871468	1	1		0	LOW	0	0	1	2.4	0	2.4			0						0					CERS6	90	114	SL	90;114	2	90;114	2	single exon skipping	chr2:168765749-168769509	0;24	CERS5;CERS6;LASS6	ceramide synthase 6	NM_203463	NM_001256126
CDKN3~2	0.598416	0.970273	1	1	1.02254	1.02254	OK	99.4191	0.821558	3	0.0966667	21.0833	21.18	98.3965	2.26765	3	0.283333	21.6833	21.9667	100	100	98.2572	95.1896	100	100		CDKN3	90	210	SL	90;210	2	90;210	2	exon skipping and alternative 3-prime or 5-prime	chr14:54399913-54408744	0;120	CDI1;CDKN3;CIP2;KAP;KAP1	cyclin dependent kinase inhibitor 3	NM_001130851	NM_001330173;NM_005192
GIT2~1b	0.752057		1	1	-0.051077	0.051077	OK	99.8725	0.180319	3	0.0466667	36.33	36.3767	99.9236	0.108085	3	0.0233333	30.31	30.3333	100	100	99.6175	99.7707	100	100		GIT2	90	474	SL	90;384;474	3	90;384;474	3	exon skipping and alternative 3-prime or 5-prime	chr12:109939248-109951211	0;294;384	CAT-2;CAT2;GIT2;PKL	GIT ArfGAP 2	NM_057170	NM_057169
NOP16~5b	0.867126		1	1	-0.0162702	0.0162702	OK	0.0556041	0.0786361	3	122.063	0.07	122.133	0.0718743	0.101646	3	97.1267	0.0733333	97.2	0.166812	0	0	0	0.215623	0		NOP16	90	107	SL	90;107;124	3	90;107;124	3	alternative 3-prime	chr5:176386910-176388234	0;17;34	HSPC111;HSPC185;NOP16	NOP16 nucleolar protein	NM_001256539;NM_001256540;NM_001291307;NM_001317975;NM_016391;NR_134318	NR_134316
U2AF1L5~1b	0.768276		1	1	0.0371477	0.0371477	OK	99.8704	0.145327	3	0.303333	264.217	264.52	99.8333	0.0731251	3	0.42	238.18	238.6	100	99.9438	99.6675	99.8159	99.7537	99.9302		U2AF1L5	90	119	SL	90;119;186	3	90;119;186	3	mutually exclusive exon skipping	chr21:6487413-6495992	38;67;67;134	-;U2AF1L5	U2 small nuclear RNA auxiliary factor 1 like 5	NM_001320650	NM_001320646
CEP57L1~6a		0.871468	1	1		0	LOW			0						0											CEP57L1	90	401	S	90;253;309;345;401;404;442;508;697	9	90;253;309;345;508;697	6	multiple exon skipping	chr6:109095576-109146757	0;163;219;255;311;314;352;418;607	C6orf182;CEP57L1;bA487F23.2;cep57R	centrosomal protein 57 like 1	NM_001350661;NM_001350663;NR_146889	NR_146888
TDP1~1a	0.609297	0.971374	1	1	-1.02358	1.02358	LOW	3.26442	2.34377	3	9.97667	0.346667	10.3233	4.288	0.848941	3	7.21667	0.32	7.53667	6.47482	2.37325	0.94518	4.62754	5.11551	3.12094		TDP1	90	398	SL	90;313;398	3	90;313;398	3	alternative 5-prime	chr14:89955971-89963107	0;223;308	-;TDP1	tyrosyl-DNA phosphodiesterase 1	NM_001008744	NM_001330205
MAX~1b	0.947264		1	1	-0.0352704	0.0352704	OK	98.7886	0.507677	3	1.50667	121.03	122.537	98.8239	0.494373	3	1.26333	106.61	107.873	98.2219	99.4537	98.6903	99.3567	98.9495	98.1655		MAX	90	322	S	90;295;322	3	90	1	exon skipping and alternative 3-prime or 5-prime	chr14:65093816-65102508	0;205;232	MAX;bHLHd4	MYC associated factor X	NR_073137;NR_073138	NM_001320415;NM_002382;NM_145113;NM_145114;NM_197957
ZNF155~2		0.871468	1	1		0	LOW	24.1546	0	1	1.57	0.5	2.07			0				24.1546							ZNF155	90	116	SL	90;116	2	90;116	2	alternative 5-prime	chr19:43984323-43988458	0;26	ZNF155;pHZ-96	zinc finger protein 155	NM_003445	NM_001260486
PUS10~1			1	1	0	0	LOW	100	0	3	0	2.43667	2.43667	100	0	2	0	2.33	2.33	100	100	100	100		100		PUS10	90	152	SL	90;152	2	90;152	2	single exon skipping	chr2:60965104-60967501	0;62	CCDC139;DOBI;Hup10;PUS10	pseudouridine synthase 10	NM_001322127	NM_001322123;NM_001322124;NM_144709
ATP6V0A1~2			1	1	0	0	OK	0	0	3	26.96	0	26.96	0	0	3	27.2267	0	27.2267	0	0	0	0	0	0		ATP6V0A1	90	108	SL	90;108	2	90;108	2	single exon skipping	chr17:42507628-42513860	0;18	ATP6N1;ATP6N1A;ATP6V0A1;Stv1;VPP1;Vph1;a1	ATPase H+ transporting V0 subunit a1	NM_001130020;NM_005177	NM_001130021
RABGEF1~20b	0.270017	0.8799	1	1	-13.4343	13.4343	LOW	14.0525	8.3201	3	7.74667	1.48667	9.23333	27.4868	11.9619	3	7.16667	2.43	9.59667	23.869	3.52609	14.7625	21.5517	44.1734	16.7354		RABGEF1	90	615	SL	90;224;420;615	4	90;224;420;615	4	exon skipping and alternative 3-prime or 5-prime	chr7:66740659-66775226	0;134;330;525	RABEX5;RABGEF1;RAP1;rabex-5	RAB guanine nucleotide exchange factor 1	NM_001367746	NM_001367740
SCAI~1	0.97768		1	1	-0.220567	0.220567	LOW	25.6214	9.80786	3	1.96667	0.66	2.62667	25.842	1.11877	2	1.765	0.61	2.375	30.8036	34.1727	11.8881		26.9608	24.7232		SCAI	90	159	SL	90;159	2	90;159	2	single exon skipping	chr9:125056008-125142632	0;69	C9orf126;NET40;SCAI	suppressor of cancer cell invasion	NM_001144877	NM_173690
ODF2~1d	0.181405	0.871468	1	1	6.0595	6.0595	OK	52.9916	4.32543	3	4.79333	5.34	10.1333	46.9321	2.67864	3	5.35	4.70333	10.0533	49.7717	59.1058	50.0973	49.9452	47.4138	43.4372		ODF2	147	261	SL	90;147;261;318	4	90;147;261;318	4	exon skipping and alternative 3-prime or 5-prime	chr9:128461011-128471307	0;57;171;228	CT134;ODF2;ODF2/1;ODF2/2;ODF84	outer dense fiber of sperm tails 2	NM_001351587	NM_001351583;NM_001351586;NM_002540;NM_153435;NM_153437;NM_153439;NM_153440
CHD1L~12		0.871468	1	1		0	LOW	20.6986	10.0706	2	1.69	0.45	2.14			0					10.628	30.7692					CHD1L	90	175	SL	90;175	2	90;175	2	exon skipping and alternative 3-prime or 5-prime	chr1:147242831-147254897	28;113	ALC1;CHD1L;CHDL	chromodomain helicase DNA binding protein 1 like	NM_001348453;NM_001348457;NM_001348461;NM_001348464;NR_145684;NR_145688;NR_145689;NR_145695	NM_024568
PPP2R5D~2	0.353142	0.902952	0.693668	1	-3.49674	3.49674	OK	71.4659	2.47433	3	19.1233	47.7667	66.89	74.9626	3.88275	3	16.99	50.4	67.39	74.6873	68.6719	71.0385	72.3082	72.1271	80.4527		PPP2R5D	90	186	SL	90;186	2	90;186	2	alternative 5-prime and 3-prime	chr6:43006607-43006933	0;96	B56D;B56delta;MRD35;PPP2R5D	protein phosphatase 2 regulatory subunit B'delta	NM_180976	NM_001270476;NM_006245
CTSL~2b	0.639497	0.976958	0.895055	1	-1.26591	1.26591	OK	51.3881	3.14485	3	64.4967	66.9533	131.45	52.654	1.30281	3	49.1833	54.6733	103.857	48.3477	55.7193	50.0972	50.9553	52.8854	54.1212		CTSL	90	235	SL	90;145;235	3	90;145;235	3	alternative 5-prime	chr9:87726254-87727593	0;55;145	CATL;CTSL;CTSL1;MEP	cathepsin L	NM_001257973;NM_145918	NM_001912
TENM2~2	0.284391	0.884907	1	1	4.02755	4.02755	OK	65.8261	3.23251	3	8.36667	16.2867	24.6533	61.7986	3.28892	3	8.87333	14.4133	23.2867	65.5914	69.8973	61.9897	57.5361	65.542	62.3176		TENM2	90	213	SL	90;213	2	90;213	2	single exon skipping	chr5:167993183-168062059	0;123	ODZ2;TEN-M2;TEN2;TENM2;TNM2;ten-2	teneurin transmembrane protein 2	NM_001080428	NM_001122679;NM_001368145;NM_001368146
MRPS11~5b	0.291111	0.888404	1	1	0.655386	0.655386	OK	98.1697	0.507175	3	0.363333	19.2067	19.57	97.5144	0.567742	3	0.51	20.0333	20.5433	97.5059	98.7368	98.2665	97.7723	98.0439	96.7269		MRPS11	90	110	SL	90;110;1231	3	90;110	2	alternative 3-prime	chr15:88468025-88472646	0;20;1141	HCC-2;MRP-S11;MRPS11;S11mt	mitochondrial ribosomal protein S11	NR_135917	NM_001321970;NM_022839;NR_135918
CNRIP1~1	0.242805	0.871468	1	1	-1.57681	1.57681	OK	1.43046	0.733259	3	71.9367	1.09	73.0267	3.00727	1.36077	3	55.9167	1.77	57.6867	2.32852	0.532415	1.43045	3.22686	1.24177	4.55318		CNRIP1	90	100	SL	90;100	2	90;100	2	alternative 3-prime	chr2:68317308-68319221	0;10	C2orf32;CNRIP1;CRIP-1;CRIP1	cannabinoid receptor interacting protein 1	NM_001111101;NM_001371604;NM_001371605;NM_001371606;NM_015463;NR_163970	NR_163969;NR_163971
STK36~1	0.580636	0.965976	1	1	-4.06827	4.06827	LOW	83.829	8.76733	3	1.38	7.39667	8.77667	87.8973	1.41738	3	0.763333	5.65	6.41333	80.3675	75.2489	95.8705	89.6694	86.2	87.8223		STK36	90	153	SL	90;153	2	90;153	2	alternative 3-prime	chr2:218694636-218696589	0;63	FU;STK36	serine/threonine kinase 36	NM_001243313	NM_001369423;NM_015690
LDB2~1c	0.730979	0.996323	1	1	-2.89904	2.89904	LOW	23.4244	8.493	3	5.58333	1.87333	7.45667	26.3234	7.13817	3	3.13	1.23	4.36	34.4994	13.8614	21.9124	27.504	17.0507	34.4156		LDB2	90	348	SL	90;233;348	3	90;233;348	3	alternative 3-prime	chr4:16502874-16508534	0;143;258	CLIM1;LDB-2;LDB1;LDB2	LIM domain binding 2	NM_001290	NM_001304435
VPS37A~1b	0.0323105	0.871468	1	1	24.0115	24.0115	LOW	42.6511	6.98786	3	1.57333	1.19667	2.77	18.6396	1.40989	2	2.84	0.66	3.5	48.1848	32.7935	46.9751	17.2297	20.0495			VPS37A	90	140	L	90;95;140	3	140	1	exon skipping and alternative 3-prime or 5-prime	chr8:17247370-17265911	0;5;50	HCRP1;PQBP2;SPG53;VPS37A	VPS37A subunit of ESCRT-I	NM_001363169;NM_001363171	NM_001363168;NM_001363170;NM_001363172
GRAMD2B~2a	0.791879		1	1	-0.258216	0.258216	OK	93.6581	1.19654	3	2.05667	31.2767	33.3333	93.9163	0.279387	3	2.77333	42.8633	45.6367	93.1624	95.3071	92.5048	93.6782	94.3084	93.7624		GRAMD2B	90	202	SL	90;202;245	3	90;202;245	3	single exon skipping	chr5:126465546-126472237	0;112;155	GRAMD2B;GRAMD3;NS3TP2	GRAM domain containing 2B	NM_001146320;NM_001349543;NR_146197	NM_001146319;NM_001146322;NM_001349541;NM_001349542;NM_023927;NR_146196
SMUG1~2c	0.0548461	0.871468	1	1	1.34674	1.34674	OK	2.06812	0.489682	3	19.0667	0.41	19.4767	0.72138	0.511856	3	22.9767	0.176667	23.1533	2.3166	1.38408	2.50368	1.13406	0	1.03008		SMUG1	90	302	S	90;172;174;176;177;209;258;261;299;302;384;399;402;407;424;427;488;493;509;613;614;652;740	23	90;209	2	exon skipping and alternative 3-prime or 5-prime	chr12:54183960-54188950	0;82;84;86;87;119;168;171;209;212;294;309;312;317;334;337;398;403;419;523;524;562;650	FDG;HMUDG;SMUG1;UNG3	single-strand-selective monofunctional uracil-DNA glycosylase 1	NM_001243788;NM_001243791;NM_001351261	NM_001351248
ASCC2~10i		0.871468	1	1		0	LOW			0				78.6842	21.3158	2	0.81	2.695	3.505					100	57.3684		ASCC2	90	482	S	90;261;323;347;359;420;421;482;495;507;518;544;580;606;627;642;654;778	18	90;261	2	multiple exon skipping	chr22:29822465-29838177	0;171;233;257;269;330;331;392;405;417;428;454;490;516;537;552;564;688	ASC1p100;ASCC2;p100	activating signal cointegrator 1 complex subunit 2	NM_001369942	NM_001369933
STARD3~4	0.461999	0.937765	1	1	0.645138	0.645138	OK	7.08044	0.998142	3	31.9533	2.42	34.3733	6.4353	0.316843	3	33.4533	2.3	35.7533	6.42487	8.49086	6.32558	6.08624	6.3665	6.85315		STARD3	90	103	SL	90;103	2	90;103	2	alternative 3-prime	chr17:39658523-39658721	0;13	CAB1;MLN64;STARD3;es64	StAR related lipid transfer domain containing 3	NM_001165938;NM_006804	NM_001165937
NUDT2~3		0.871468	1	1		0	LOW			0				29.8658	0	1	2.09	0.89	2.98						29.8658		NUDT2	90	161	SL	90;161	2	90;161	2	alternative 3-prime	chr9:34329600-34336299	0;71	APAH1;NUDT2	nudix hydrolase 2	NM_147172	NM_001161
BCS1L~4m	0.60551	0.970441	1	1	0.166422	0.166422	OK	0.265879	0.37601	3	29.7767	0.09	29.8667	0.0994568	0.140653	3	36.6333	0.0433333	36.6767	0	0.797637	0	0	0.29837	0		BCS1L	90	387	SL	90;147;205;220;262;272;273;299;387;475;768;992;1095	13	90;147;387;475	4	multiple exon skipping	chr2:218659744-218660938	0;57;115;130;172;182;183;209;297;385;678;902;1005	BCS;BCS1;BCS1L;BJS;FLNMS;GRACILE;Hs.6719;MC3DN1;PTD;h-BCS;h-BCS1	BCS1 homolog, ubiquinol-cytochrome c reductase complex chaperone	NM_001079866;NM_001371455	NM_001371449
ENTPD6~3d	0.0717337	0.871468	0.692795	1	10.1342	10.1342	OK	28.681	4.20644	3	14.22	5.70667	19.9267	18.5468	0.788383	3	16.3867	3.73667	20.1233	33.8804	28.5847	23.5781	17.434	19.043	19.1634		ENTPD6	93	159		90;93;159;162;284	5	284	1	exon skipping and alternative 3-prime or 5-prime	chr20:25195868-25207078	0;3;69;72;194	CD39L2;ENTPD6;IL-6SAG;IL6ST2;NTPDase-6;dJ738P15.3	ectonucleoside triphosphate diphosphohydrolase 6	NM_001114089;NM_001322385;NM_001322386;NM_001322393	NM_001317941;NM_001322383;NM_001322396
ZNF875~14c	0.42265	0.922961	1	1	1.42755	1.42755	LOW	1.42755	2.01886	3	4.62	0.0666667	4.68667	0	0	2	3.29	0	3.29	0	0	4.28266	0		0		ZNF875	90	179	SL	90;179;231	3	90;179;231	3	single exon skipping	chr19:37324266-37347189	0;89;141	HKR1;ZNF875	zinc finger protein 875	NM_001329771;NM_001329774;NM_001329775;NR_138105;NR_138109;NR_138112	NM_001329763
BLOC1S5~2b		0.871468	1	1		0	LOW			0						0											BLOC1S5	90	323	SL	90;220;323	3	90;220;323	3	multiple exon skipping	chr6:8026426-8062533	0;130;233	BLOC1S5;BLOS5;MU;MUTED	biogenesis of lysosomal organelles complex 1 subunit 5	NM_001199323	NM_001199322
TCF7~4		0.871468	1	1		0	LOW			0						0											TCF7	90	183	SL	90;183	2	90;183	2	single exon skipping	chr5:134139039-134142184	0;93	TCF-1;TCF7	transcription factor 7	NM_001134851;NM_001366502;NM_003202;NM_201632;NM_201634;NM_213648;NR_033449	NM_001346425;NM_001346450
DAG1~1i	0.302372	0.892307	1	1	11.3834	11.3834	LOW	18.7398	10.7586	3	2.35667	0.47	2.82667	7.35643	5.09909	2	3.395	0.225	3.62	27.7056	24.9027	3.61111	12.4555	2.25734			DAG1	90	553	S	90;142;249;301;306;369;389;396;400;531;553;610	12	90;142;249	3	exon skipping and alternative 3-prime or 5-prime	chr3:49470275-49510418	0;52;159;211;216;279;299;306;310;441;463;520	156DAG;A3a;AGRNR;DAG;DAG1;LGMDR16;MDDGA9;MDDGC7;MDDGC9	dystroglycan 1	NM_001177639	NM_001177634
ARSA~4b	0.215406	0.871468	1	1	0.744831	0.744831	LOW	99.3325	0.512591	3	0.0433333	5.99	6.03333	98.5877	0.500328	3	0.0633333	4.35667	4.42	99.2436	98.7539	100	97.8814	98.9041	98.9775		ARSA	90	372	SL	90;135;327;372;420;525	6	90;135;327;372;420;525	6	exon skipping and alternative 3-prime or 5-prime	chr22:50627407-50627990	0;45;237;282;330;435	ARSA;ASA;MLD	arylsulfatase A	NM_001362782	NM_001085426
KRIT1~8ag		0.871468	1	1		0	LOW	87.5182	7.93882	3	0.376667	2.53333	2.91			0				79.5918	98.3673	84.5953					KRIT1	360	569		90;259;302;340;343;354;360;418;422;439;444;456;471;476;508;531;569;570;587;589;592;604;624;677;717;735;799;801;837;912;987	31	90;259;302	3	exon skipping and alternative 3-prime or 5-prime	chr7:92242138-92245905	0;169;212;250;253;264;270;328;332;349;354;366;381;386;418;441;479;480;497;499;502;514;534;587;627;645;709;711;747;822;897	CAM;CCM1;KRIT1	KRIT1 ankyrin repeat containing	NM_001350673	NM_001350695
KIF22~1	0.678527	0.985445	1	1	0.429027	0.429027	OK	1.28074	1.18016	3	34.78	0.533333	35.3133	0.851711	0.60439	3	39.79	0.383333	40.1733	0.994318	2.8479	0	0	1.33979	1.21534		KIF22	90	139	SL	90;139	2	90;139	2	single exon skipping	chr16:29790830-29796892	0;49	A-328A3.2;KID;KIF22;KNSL4;OBP;OBP-1;OBP-2;SEMDJL2	kinesin family member 22	NM_007317	NM_001256269
ZNF875~5p	0.931109		1	1	-0.425143	0.425143	OK	8.63409	1.85983	3	12.2867	1.16667	13.4533	9.05923	5.99049	3	9.91333	0.983333	10.8967	9.20422	6.12536	10.5727	17.2084	2.97915	6.99013		ZNF875	90	168		90;93;168;171;211;214;289;292	8		0	single exon skipping	chr19:37347873-37362108	0;3;78;81;121;121;124;199;199;202	HKR1;ZNF875	zinc finger protein 875	NM_001329763;NM_001329764;NM_001329767;NM_001329769;NM_001329774;NM_001329775;NM_001329776;NM_001329777;NM_001329778;NM_001353803;NM_181786;NR_138104;NR_138108;NR_138118;NR_138127	NR_138105;NR_138111;NR_138114;NR_138116;NR_138124;NR_138129
SLC35B3~4d	0.0843641	0.871468	1	1	-14.3283	14.3283	LOW	40.1596	3.02227	3	3.07	2.13333	5.20333	54.488	6.98295	3	1.38	1.61333	2.99333	36.0269	41.2817	43.1703	45.9834	63.0872	54.3933		SLC35B3	90	287	SL	90;136;287;376	4	90;136;287;376	4	exon skipping and alternative 3-prime or 5-prime	chr6:8430158-8435227	0;46;197;286	C6orf196;CGI-19;PAPST2;SLC35B3	solute carrier family 35 member B3	NM_001370478	NM_015948
MAPKAP1~3	0.878054		1	1	-0.201486	0.201486	LOW	99.0366	1.36244	3	0.0666667	6.16	6.22667	99.2381	1.0775	3	0.04	5.86333	5.90333	100	100	97.1098	100	97.7143	100		MAPKAP1	90	231	SL	90;231	2	90;231	2	single exon skipping	chr9:125468110-125506309	0;141	JC310;MAPKAP1;MIP1;SIN1;SIN1b;SIN1g	MAPK associated protein 1	NM_001006619	NM_001006617;NM_001006620;NM_001006621
ATG13~9e	0.955208		1	1	0.108347	0.108347	LOW	1.95125	2.38205	3	7.40333	0.146667	7.55	1.8429	0.539878	3	9.11333	0.173333	9.28667	5.30504	0	0.548697	2.58532	1.62602	1.31737		ATG13	90	207	S	90;188;206;207;228;323	6	90;323	2	single exon skipping	chr11:46618376-46630044	0;98;116;117;138;233	ATG13;KIAA0652;PARATARG8	autophagy related 13	NM_001346313;NM_001346314;NM_001346325;NM_001346330;NM_001346344;NM_001346346	NM_001346322;NM_001346329
RARS2~12		0.871468	1	1	-17.6805	17.6805	LOW	72.1154	0	1	0.58	1.5	2.08	89.7959	0	1	0.25	2.2	2.45		72.1154				89.7959		RARS2	90	167	SL	90;167	2	90;167	2	single exon skipping	chr6:87534859-87545615	0;77	ArgRS;DALRD2;PCH6;PRO1992;RARS2;RARSL	arginyl-tRNA synthetase 2, mitochondrial	NR_146738	NR_146740;NR_146744;NR_146750;NR_146752;NR_146755;NR_146757
KIAA1191~6b	0.815824		1	1	-0.143084	0.143084	OK	98.9822	0.319283	3	0.643333	63.27	63.9133	99.1253	0.722823	3	0.563333	60.8133	61.3767	98.7415	99.4334	98.7717	99.1461	98.2298	100		KIAA1191	90	483	SL	90;396;483	3	90;396;483	3	multiple exon skipping	chr5:176350738-176359810	0;306;393	KIAA1191;p33MONOX;p60MONOX	KIAA1191	NR_109798	NM_020444
DAG1~4w	0.0548882	0.871468	1	1	-0.941741	0.941741	OK	0.275971	0.390282	3	36.11	0.0933333	36.2033	1.21771	0.247972	3	34.75	0.43	35.18	0.827912	0	0	1.20219	1.52888	0.92207		DAG1	90	237	S	90;142;147;210;230;237;241;372;394;451	10	90;451	2	single exon skipping	chr3:49470434-49510418	0;52;57;120;140;147;151;282;304;361	156DAG;A3a;AGRNR;DAG;DAG1;LGMDR16;MDDGA9;MDDGC7;MDDGC9	dystroglycan 1	NM_004393	NM_001177641
INSIG1~5b	0.373607	0.90922	0.555055	1	-0.216118	0.216118	OK	99.1151	0.261493	3	5.37667	526.403	531.78	99.3312	0.129439	3	7.21667	1024.64	1031.86	99.4718	98.8524	99.0209	99.3694	99.157	99.4671		INSIG1	90	382	S	90;382;412	3	90	1	multiple exon skipping	chr7:155298698-155302746	0;292;322	CL6;INSIG1	insulin induced gene 1	NM_001346593;NM_198337	NM_001346590;NM_001346591;NM_001346592;NM_005542
CKS1B~1	0.959146		1	1	-0.0491006	0.0491006	OK	5.14334	0.310624	3	85.5033	4.66667	90.17	5.19244	1.17752	3	98.2767	5.13667	103.413	4.72657	5.23148	5.47197	6.85517	4.44052	4.28164		CKS1B	90	198	SL	90;198	2	90;198	2	alternative 5-prime	chr1:154974805-154977986	0;108	CKS1;CKS1B;PNAS-16;PNAS-18;ckshs1	CDC28 protein kinase regulatory subunit 1B	NM_001826	NR_024163
RABGEF1~2e	0.252606	0.871468	1	1	-6.48938	6.48938	LOW	93.5106	5.76861	3	0.586667	8.59333	9.18	100	0	3	0	9.24333	9.24333	85.9844	100	94.5474	100	100	100		RABGEF1	171	945	S	90;148;171;229;300;921;945	7	90;148;171;229;300	5	mutually exclusive exon skipping	chr7:66682259-66771882	0;58;81;139;210;831;855	RABEX5;RABGEF1;RAP1;rabex-5	RAB guanine nucleotide exchange factor 1	NM_001367733;NM_001367738	NM_001287060
UROS~2	0.370205	0.908165	1	1	-0.422999	0.422999	OK	99.3665	0.520365	3	0.333333	46.2967	46.63	99.7895	0.149146	3	0.123333	56.0767	56.2	98.7254	99.374	100	99.6956	100	99.6728		UROS	90	271	SL	90;271	2	90;271	2	multiple exon skipping	chr10:125812289-125816436	0;181	UROIIIS;UROS	uroporphyrinogen III synthase	NR_136675	NM_000375;NM_001324036;NM_001324037;NM_001324038;NM_001324039;NR_136676;NR_136677
SNHG29~7i	0.42265	0.922291	1	1	-0.632184	0.632184	OK	99.3678	0.894043	3	0.11	16.03	16.14	100	0	3	0	13.1033	13.1033	98.1034	100	100	100	100	100		SNHG29	90	354	SL	90;157;178;222;252;296;301;354;444;488;567;620	12	90;157;178;222;252;354	6	multiple exon skipping	chr17:16439061-16440184	0;67;88;132;162;206;211;264;354;398;477;530	C17orf45;C17orf76-AS1;FAM211A-AS1;LRRC75A-AS1;NCRNA00188;SNHG29;TSAP19	small nucleolar RNA host gene 29	NR_045025	NR_027163;NR_027169;NR_045026
FUBP1~1	0.929405		1	1	-0.075873	0.075873	OK	2.07456	0.713757	3	64.97	1.39667	66.3667	2.15044	0.88224	3	58.3767	1.32	59.6967	2.54252	2.61514	1.06603	3.10786	2.36456	0.978887		FUBP1	90	153	SL	90;153	2	90;153	2	single exon skipping	chr1:77968204-77969924	0;63	FBP;FUBP;FUBP1;hDH V	far upstream element binding protein 1	NM_003902;NR_130152;NR_146539;NR_146540	NM_001303433
ASMTL~1	0.0806477	0.871468	0.453125	1	1.55966	1.55966	OK	99.4788	0.45763	3	0.37	70.98	71.35	97.9191	0.75643	3	1.22667	57.9667	59.1933	99.5503	100	98.8859	98.626	98.261	96.8703		ASMTL	90	138	SL	90;138	2	90;138	2	single exon skipping	chrX:1435759-1442185	0;48	ASMTL;ASMTLX;ASMTLY;ASTML	acetylserotonin O-methyltransferase like	NM_001173474	NM_001173473;NM_004192
DBI~5a		0.871468	1	1	0	0	LOW	0	0	1	3.88	0	3.88	0	0	1	2.39	0	2.39		0				0		DBI	90	120		90;95;120;125;249	5	249	1	alternative 5-prime	chr2:119367061-119367563	0;5;30;35;159	ACBD1;ACBP;CCK-RP;DBI;EP	diazepam binding inhibitor, acyl-CoA binding protein	NM_001178042	NM_020548
ZNF280D~2	0.319487	0.892307	1	1	9.01416	9.01416	LOW	74.3799	9.53549	3	1.91333	5.25667	7.17	65.3657	4.80103	3	2.35333	4.53667	6.89	73.3236	86.5506	63.2653	64.0416	60.2606	71.7949		ZNF280D	90	97		90;97	2		0	alternative 3-prime	chr15:56707144-56707262	0;7	SUHW4;ZNF280D;ZNF634	zinc finger protein 280D	NM_001002844;NM_001288588	NM_001288589;NM_017661
SLC25A10~1		0.871468	1	1		0	LOW			0				100	0	1	0	2.08	2.08					100			SLC25A10	90	173	SL	90;173	2	90;173	2	alternative 3-prime	chr17:81717073-81717481	0;83	DIC;MTDPS19;SLC25A10	solute carrier family 25 member 10	NM_001270953	NM_001270888;NM_012140
DET1~1b	0.546099	0.959585	1	1	-1.92891	1.92891	OK	92.1378	3.48425	3	1.34	15.97	17.31	94.0667	2.08403	3	0.986667	15.4333	16.42	96.8194	91.128	88.4659	95.8259	95.2349	91.1392		DET1	90	1080	S	90;941;945;1080	4	90	1	alternative 5-prime	chr15:88527787-88531612	0;851;855;990	-;DET1	DET1 partner of COP1 E3 ubiquitin ligase	NR_135740;NR_135741	NM_001144074;NM_001321596;NM_017996;NR_135742
SETMAR~3a	0.650486	0.979478	1	1	-2.09864	2.09864	LOW	6.60019	0.732107	3	4.55667	0.316667	4.87333	8.69883	3.43567	2	4.445	0.495	4.94	7.63359	6.02837	6.13861	12.1345		5.26316		SETMAR	90	422	SL	90;422;839	3	90;422	2	single exon skipping	chr3:4303527-4313646	0;332;749	METNASE;Mar1;SETMAR	SET domain and mariner transposase fusion gene	NM_001320676	NM_001243723
ACTG1~2	0.558132	0.961836	0.287677	1	0.962998	0.962998	OK	59.6166	0.979216	3	2032.24	3002.83	5035.08	58.6536	1.83237	3	2174.13	3076.39	5250.52	58.2569	60.069	60.5239	58.2278	56.6528	61.0802		ACTG1	90	239	SL	90;239	2	90;239	2	intron retention	chr17:81510330-81510478	0;149	ACT;ACTG;ACTG1;DFNA20;DFNA26;HEL-176	actin gamma 1	NR_037688	NM_001199954;NM_001614
DMPK~2b	0.639123	0.97692	1	1	-5.63447	5.63447	LOW	36.9437	9.62593	3	6.40667	3.73667	10.1433	42.5781	12.3501	3	3.33	2.62	5.95	50.5429	29.6124	30.6757	46.633	25.8383	55.2632		DMPK	90	223	S	90;223;227	3	90	1	multiple exon skipping	chr19:45770641-45771567	0;133;137	DM;DM1;DM1PK;DMK;DMPK;MDPK;MT-PK	DM1 protein kinase	NM_001288766	NM_001081562;NM_001288765
RFWD3~11		0.871468	1	1		0	LOW			0						0											RFWD3	90	138	SL	90;138	2	90;138	2	single exon skipping	chr16:74664746-74666785	0;48	FANCW;RFWD3;RNF201	ring finger and WD repeat domain 3	NM_001370535;NM_001370542;NM_001370543	NM_001370540
SLU7~2c	0.260287	0.87611	1	1	3.67633	3.67633	OK	7.13968	3.36027	3	30.8833	2.42	33.3033	3.46335	1.55058	3	29.1233	1.06	30.1833	11.4192	6.78905	3.21074	2.75862	5.61404	2.01739		SLU7	90	220	SL	90;180;220;517	4	90;180;220;517	4	single exon skipping	chr5:160415311-160419022	0;90;130;427	9G8;SLU7;hSlu7	SLU7 homolog, splicing factor	NM_006425	NM_001364520
HDAC9~4		0.871468	1	1	10.2263	10.2263	LOW	97.6496	3.32401	3	0.11	5.19667	5.30667	87.4233	0	1	0.41	2.85	3.26	92.9487	100	100			87.4233		HDAC9	90	96		90;96	2		0	alternative 5-prime	chr7:18591637-18593907	0;6	HD7;HD7b;HD9;HDAC;HDAC7;HDAC7B;HDAC9;HDAC9B;HDAC9FL;HDRP;MITR	histone deacetylase 9	NM_001204147;NM_001321873;NM_001321876;NM_001321879;NM_001321884;NM_001321887;NM_001321888;NM_001321889;NM_001321890;NM_001321901	NM_001204144;NM_001204145;NM_001204146;NM_001204148;NM_001321868;NM_001321869;NM_001321870;NM_001321871;NM_001321872;NM_001321874;NM_001321875;NM_001321877;NM_001321878;NM_001321885;NM_001321886;NM_001321891;NM_001321893;NM_001321894;NM_001321895;NM_001321896;NM_001321897;NM_001321898;NM_001321899;NM_001321900;NM_001321902;NM_014707;NM_058176;NM_178423;NM_178425
GPX8~5a		0.871468	1	1		0	LOW			0				5.36585	0	1	1.94	0.11	2.05						5.36585		GPX8	90	294	SL	90;294;342;352	4	90;294	2	single exon skipping	chr5:55160397-55164054	0;204;252;262	EPLA847;GPX8;GPx-8;GSHPx-8;UNQ847	glutathione peroxidase 8 (putative)	NM_001306198;NR_131338	NR_131337
CMTM1~2c			1	1	0	0	LOW	100	0	3	0	6.61667	6.61667	100	0	3	0	5.44	5.44	100	100	100	100	100	100		CMTM1	90	600	SL	90;108;249;600	4	90;108;249;600	4	exon skipping and alternative 3-prime or 5-prime	chr16:66566595-66577103	0;18;159;510	CKLFH;CKLFH1;CKLFSF1;CMTM1	CKLF like MARVEL transmembrane domain containing 1	NM_181272;NM_181283	NM_052999;NM_181268
TACC1~3d	0.42265	0.926575	1	1	-1.71821	1.71821	LOW	0	0	3	4.81	0	4.81	1.71821	2.42992	3	3.5	0.05	3.55	0	0	0	0	0	5.15464		TACC1	90	1356	S	90;1204;1320;1356;1421;1608;2020	7	90	1	multiple exon skipping	chr8:38728672-38825307	0;1114;1230;1266;1331;1518;1930	Ga55;TACC1	transforming acidic coiled-coil containing protein 1	NR_148049;NR_148051	NM_001352788
SFXN4~1	0.431685	0.930299	1	1	1.99211	1.99211	OK	18.9439	2.03778	3	24.0367	5.57333	29.61	16.9518	2.48266	3	23.2367	4.73	27.9667	17.1006	21.784	17.947	20.4254	14.7723	15.6576		SFXN4	90	211	SL	90;211	2	90;211	2	single exon skipping	chr10:119141320-119146235	0;121	BCRM1;COXPD18;SFXN4;SLC56A4	sideroflexin 4	NM_213649	NR_110305
ARHGEF9~11	0.284982	0.885545	1	1	0.762417	0.762417	LOW	1.0366	0.736355	3	9.06	0.0933333	9.15333	0.274187	0.387759	3	8.3	0.0233333	8.32333	0	1.46879	1.64103	0	0	0.822562		ARHGEF9	90	226	SL	90;226	2	90;226	2	single exon skipping	chrX:63706450-63724531	0;136	ARHGEF9;COLLYBISTIN;EIEE8;HPEM-2;PEM-2;PEM2	Cdc42 guanine nucleotide exchange factor 9	NM_001330495;NM_001353921;NM_001353922;NM_001353923;NM_001353927;NM_001353928;NM_001369030;NM_001369031;NM_001369032;NM_001369033;NM_001369034;NM_001369035;NM_001369036;NM_001369037;NM_001369038;NM_001369041;NM_001369043;NM_001369044;NM_001369045;NM_015185	NM_001369042
TNS1~1	0.778719		1	1	0.577544	0.577544	OK	93.6315	2.22409	3	1.26667	18.35	19.6167	93.054	1.51952	3	1.80333	24.5433	26.3467	95.3709	95.0314	90.4923	94.6887	93.4445	91.0287		TNS1	90	93		90;93	2		0	alternative 3-prime	chr2:217813305-217813684	0;3	MST091;MST122;MST127;MSTP091;MSTP122;MSTP127;MXRA6;PPP1R155;TNS;TNS1	tensin 1	NM_001308022	NM_001308023;NM_022648
LY6E~1	0.837514		0.892108	1	0.144556	0.144556	OK	79.9898	0.78604	3	230.68	929.64	1160.32	79.8452	0.482276	3	97.9467	384.903	482.85	81.1014	79.4258	79.4422	79.7476	80.4787	79.3095		LY6E	90	95		90;95	2		0	alternative 3-prime	chr8:143018587-143020887	0;5	LY6E;RIG-E;RIGE;SCA-2;SCA2;TSA-1	lymphocyte antigen 6 family member E	NM_001127213	NM_002346
ZNHIT3~3	0.42265	0.922961	1	1	0.511794	0.511794	LOW	100	0	3	0	6.81	6.81	99.4882	0.723785	3	0.0766667	11.1867	11.2633	100	100	100	100	98.4646	100		ZNHIT3	90	226	SL	90;226	2	90;226	2	mutually exclusive exon skipping	chr17:36486786-36495222	32;168	Hit1;PEHO;TRIP3;ZNHIT3	zinc finger HIT-type containing 3	NM_001281434	NR_104010
DDX19A~7	0.791311		1	1	0.169409	0.169409	OK	1.01057	0.743166	3	52.3333	0.543333	52.8767	0.841157	0.360338	3	43.1	0.37	43.47	1.26582	0	1.76587	1.13761	1.05189	0.333969		DDX19A	90	216	SL	90;216	2	90;216	2	alternative 5-prime	chr16:70361511-70364542	0;126	DDX19-DDX19L;DDX19A;DDX19L	DEAD-box helicase 19A	NM_001320525;NM_001320527;NM_018332	NM_001320526
MDK~6a	0.17396	0.871468	0.636996	1	-0.0959332	0.0959332	OK	0.247625	0.0527194	3	1081.21	2.8	1084.01	0.343558	0.0623676	3	660.287	2.37333	662.66	0.305429	0.177942	0.259504	0.383926	0.25546	0.391289		MDK	90	217	SL	90;217;388	3	90;217;388	3	alternative 5-prime	chr11:46381759-46382056	0;127;298	ARAP;MDK;MK;NEGF2	midkine	NM_001270552;NM_002391	NM_001012333
UBE3D~4	0.447354	0.93452	1	1	-0.743531	0.743531	LOW	1.44239	0.588941	3	7.95333	0.123333	8.07667	2.18592	1.0602	3	6.63333	0.15	6.78333	1.75029	0.618238	1.95865	0.884956	2.19092	3.48189		UBE3D	90	212	SL	90;212	2	90;212	2	single exon skipping	chr6:83024039-83038415	0;122	C6orf157;H10BH;UBE2CBP;UBE3D;YJR141W	ubiquitin protein ligase E3D	NM_001304437;NM_001350602;NM_001350603;NM_001350604;NM_198920;NR_146809	NR_146807;NR_146808
PRDX1~2b	0.0192845	0.871468	0.634804	1	-0.216198	0.216198	OK	0.419745	0.0587049	3	421.503	1.75	423.253	0.635943	0.0550994	3	533.873	3.42667	537.3	0.494007	0.35047	0.414759	0.567116	0.638718	0.701995		PRDX1	90	284	S	90;284;310	3	90	1	alternative 5-prime	chr1:45519055-45521828	0;194;220	MSP23;NKEF-A;NKEFA;PAG;PAGA;PAGB;PRDX1;PRX1;PRXI;TDPX2	peroxiredoxin 1	NM_181697	NM_181696
SLC14A1~1a		0.871468	1	1		0	LOW	100	0	2	0	5.105	5.105			0				100		100					SLC14A1	90	262	SL	90;262;349;420	4	90;262;349;420	4	single exon skipping	chr18:45725014-45731014	0;172;259;330	HUT11;HsT1341;JK;Jk(b);RACH1;RACH2;SLC14A1;UT-B1;UT1;UTE	solute carrier family 14 member 1 (Kidd blood group)	NM_001308278	NM_015865
SRPK2~3a		0.871468	0.4	1	-50.5319	50.5319	LOW	47.5556	0	1	1.18	1.07	2.25	98.0874	1.91257	2	0.07	3.275	3.345		47.5556			100	96.1749		SRPK2	90	346	SL	90;253;346	3	90;253;346	3	multiple exon skipping	chr7:105118023-105132790	0;163;163;256	SFRSK2;SRPK2	SRSF protein kinase 2	NM_001350746	NM_001350741;NM_001350743;NM_001350744
C1orf54~2a	0.115057	0.871468	0.315153	1	20.7253	20.7253	OK	68.1032	11.793	3	5.52	12.81	18.33	47.3779	5.45519	3	10.85	10.4667	21.3167	78.8934	51.6949	73.7213	51.8878	39.7022	50.5437		C1orf54	90	189	S	90;189;192	3	90	1	single exon skipping	chr1:150276633-150280834	0;99;102	-;C1orf54	chromosome 1 open reading frame 54	NM_001301042	NM_001301040;NM_024579
ZNF841~7a	0.701907	0.989801	1	1	-0.724223	0.724223	LOW	97.4234	1.91637	3	0.156667	6.09	6.24667	98.1476	1.5795	3	0.11	6.01	6.12	96.8627	100	95.4074	98.3025	100	96.1404		ZNF841	90	346	S	90;346;349	3	90	1	multiple exon skipping	chr19:52067611-52084786	0;256;259	-;ZNF841	zinc finger protein 841	NM_001321349;NM_001369830	NM_001136499;NM_001352298;NM_001352299;NM_001369826;NM_001369827;NM_001369828;NM_001369829
TFDP2~3	0.682201	0.986512	1	1	-0.294315	0.294315	LOW	98.6236	0.551132	3	0.07	5.34667	5.41667	98.9179	0.758818	3	0.0533333	5.16	5.21333	99.179	97.8723	98.8196	99.4495	97.8448	99.4595		TFDP2	90	212	SL	90;212	2	90;212	2	single exon skipping	chr3:141993586-142005440	0;122	DP2;TFDP2	transcription factor Dp-2	NM_001178141	NM_001178138;NM_001178139;NM_006286
ZNF135~1b	0.470442	0.93992	1	1	-5.58439	5.58439	LOW	85.9042	7.78183	3	0.346667	2.32667	2.67333	91.4886	6.04986	3	0.283333	2.80667	3.09	87.0968	75.8333	94.7826	87.987	100	86.4789		ZNF135	90	449	S	90;449;485	3	90	1	alternative 3-prime	chr19:58063542-58067099	0;359;395	ZNF135;ZNF61;ZNF78L1;pHZ-17;pT3	zinc finger protein 135	NM_001164529	NM_001164530;NM_001289401;NM_001289402
DHFR~1	0.190864	0.871468	1	1	-2.27065	2.27065	LOW	97.7294	1.64902	3	0.14	5.04	5.18	100	0	3	0	3.40333	3.40333	100	97.0545	96.1336	100	100	100		DHFR	90	140	SL	90;140	2	90;140	2	single exon skipping	chr5:80649495-80654403	0;50	DHFR;DHFRP1;DYR	dihydrofolate reductase	NM_001290354;NR_110936	NM_000791;NM_001290357
TIAL1~5b	0.885409		1	1	-0.401028	0.401028	OK	5.75836	2.29257	3	34.9667	2.07333	37.04	6.15939	2.88148	3	32.27	2.10667	34.3767	7.65079	2.53227	7.09202	4.64609	3.63933	10.1928		TIAL1	90	466	SL	90;158;466	3	90;158;466	3	single exon skipping	chr10:119580011-119581921	0;68;376	TCBP;TIAL1;TIAR	TIA1 cytotoxic granule associated RNA binding protein like 1	NM_001033925;NM_001323968;NM_001323969;NM_001323970;NM_003252;NR_136661;NR_136663	NM_001323964
UNKL~2a	0.42265	0.927872	1	1	-0.69869	0.69869	OK	99.3013	0.988097	3	0.08	9.9	9.98	100	0	3	0	10.7633	10.7633	100	97.9039	100	100	100	100		UNKL	90	318	SL	90;318;514	3	90;318;514	3	single exon skipping	chr16:1367859-1371518	0;228;424	C16orf28;UNKL;ZC3H5L;ZC3HDC5L	unk like zinc finger	NR_163466	NM_001193388;NM_001193389;NM_001367622;NM_001370526;NM_001372107;NR_160278;NR_160279;NR_160280
KNSTRN~1	0.11251	0.871468	1	1	-0.534263	0.534263	OK	0.515073	0.286794	3	22.7033	0.13	22.8333	1.04934	0.064757	3	22.5033	0.236667	22.74	0.36036	0.91712	0.267738	1.13693	0.982385	1.0287		KNSTRN	90	366	SL	90;366	2	90;366	2	alternative 3-prime	chr15:40392024-40393468	0;276	C15orf23;HSD11;KNSTRN;SKAP;TRAF4AF1	kinetochore localized astrin (SPAG5) binding protein	NM_001142762;NM_033286	NM_001142761
OAT~7		0.871468	1	1		0	LOW	0	0	1	2.23	0	2.23			0					0						OAT	90	210	SL	90;210	2	90;210	2	single exon skipping	chr10:124414433-124418872	0;120	GACR;HOGA;OAT;OATASE;OKT	ornithine aminotransferase	NM_001322966;NM_001322969	NM_001322968;NM_001322970
MIER1~3a	0.555129	0.961479	1	1	11.5905	11.5905	LOW	69.8416	22.1988	3	1.66667	2.96	4.62667	58.2511	10.6582	3	1.79	2.76	4.55	47.2103	62.3145	100	63.1922	43.4483	68.1128		MIER1	90	129	S	90;129;132	3	90	1	alternative 3-prime	chr1:66926243-66928928	0;39;42	ER1;MI-ER1;MIER1	MIER1 transcriptional regulator	NM_001146112	NM_001077702;NM_001146111;NM_001278215;NM_001350530;NM_020948
DRAM2~6	0.42265	0.927872	1	1	0.337349	0.337349	OK	100	0	3	0	19.74	19.74	99.6627	0.477084	3	0.07	21.7567	21.8267	100	100	100	100	98.988	100		DRAM2	90	177	SL	90;177	2	90;177	2	alternative 5-prime	chr1:111137587-111139587	0;87	CORD21;DRAM2;PRO180;TMEM77;WWFQ154	DNA damage regulated autophagy modulator 2	NM_001349882;NM_001349892	NM_001349881;NM_001349884;NM_001349886;NM_001349888;NM_001349890;NM_001349891;NM_001349893;NR_146303;NR_146304;NR_146305;NR_146306;NR_146307;NR_146308
PARL~2	0.871353		1	1	0.262392	0.262392	OK	5.1588	1.72731	3	82.8767	4.48	87.3567	4.8964	1.25901	3	73.8233	3.84	77.6633	3.12333	5.0069	7.34616	6.66748	3.85235	4.16938		PARL	90	146	SL	90;146	2	90;146	2	alternative 5-prime	chr3:183844327-183862752	0;56	PARL;PRO2207;PSARL;PSARL1;PSENIP2;RHBDS1	presenilin associated rhomboid like	NM_001037639;NM_001324436;NM_001324437;NM_001324438;NM_018622	NR_136893
CALD1~1a	0.702597	0.990127	1	1	0.287872	0.287872	OK	7.07594	0.29839	3	568.473	42.7733	611.247	6.78807	0.899492	3	942.4	69.8467	1012.25	7.25694	6.65531	7.31557	5.5176	7.368	7.4786		CALD1	90	855	S	90;168;855	3	90;168	2	exon skipping and alternative 3-prime or 5-prime	chr7:134933391-134941091	0;78;765	CALD1;CDM;H-CAD;HCAD;L-CAD;LCAD;NAG22	caldesmon 1	NM_004342;NM_033140	NM_033138
MADD~3	0.495658	0.945986	1	1	-3.28538	3.28538	OK	58.3461	5.56609	3	5.50333	7.70667	13.21	61.6315	1.53427	3	4.53	7.24333	11.7733	53.3671	55.5556	66.1157	61.2316	59.9846	63.6784		MADD	90	93		90;93	2		0	alternative 5-prime	chr11:47295577-47295896	0;3	DEEAH;DENN;IG20;MADD;NEDDISH;RAB3GEP	MAP kinase activating death domain	NM_001135943;NM_130476	NM_003682;NM_130470;NM_130471;NM_130472;NM_130473;NM_130474;NM_130475
PKNOX1~1	0.32348	0.892307	1	1	1.74614	1.74614	OK	94.4031	1.88724	3	1.54	25.9867	27.5267	92.657	0.805757	3	1.61333	20.4233	22.0367	92.2018	96.8108	94.1968	92.2622	93.7801	91.9287		PKNOX1	90	93		90;93	2		0	alternative 3-prime	chr21:43013239-43016910	0;3	PKNOX1;PREP1;pkonx1c	PBX/knotted 1 homeobox 1	NM_001320694	NM_001286258;NM_004571
SNAPIN~2	0.449134	0.934784	1	1	0.858853	0.858853	OK	89.9262	0.801467	3	9.61667	85.8433	95.46	89.0673	1.18237	3	9.56	77.79	87.35	90.9342	89.8711	88.9733	90.436	89.2149	87.5511		SNAPIN	90	137	SL	90;137	2	90;137	2	single exon skipping	chr1:153658887-153659447	0;47	BLOC1S7;BLOS7;BORCS3;SNAPAP;SNAPIN	SNAP associated protein	NR_052019	NM_012437
PTK2~14b	0.743466	0.999115	1	1	0.148535	0.148535	OK	99.7642	0.183119	3	0.04	15.7933	15.8333	99.6157	0.54351	3	0.05	12.8633	12.9133	100	99.7391	99.5536	98.847	100	100		PTK2	129	206	SL	129;206;264;284;321;520	6	129;206;321;520	4	exon skipping and alternative 3-prime or 5-prime	chr8:140890604-141001124	89;166;224;244;281;480	FADK;FAK;FAK1;FRNK;PPP1R71;PTK2;p125FAK;pp125FAK	protein tyrosine kinase 2	NM_001352736	NM_001316342;NM_001352694;NM_001352700;NM_001352706;NM_001352711;NM_001352713;NM_001352715;NM_001352720;NM_001352721;NM_001352727;NM_001352728;NM_001352729;NM_001352730;NM_001352732;NM_001352733;NM_001352734;NM_001352738;NM_001352741;NM_001352742;NM_001352744;NM_001352745;NM_001352746;NM_001352747;NM_001352748
C19orf48~3a	0.932953		1	1	0.00678631	0.00678631	OK	0.106109	0.0414097	3	107.883	0.113333	107.997	0.0993231	0.0956037	3	112.593	0.126667	112.72	0.0613013	0.0958589	0.161168	0	0.228428	0.069541		C19orf48	195	573	SL	90;195;251;573	4	90;195;251;573	4	exon skipping and alternative 3-prime or 5-prime	chr19:50802258-50804571	0;105;161;483	-;C19orf48	chromosome 19 open reading frame 48	NM_032712	NM_001290149
RPS6KC1~6c	0.628609	0.975889	1	1	-0.143912	0.143912	OK	99.2371	0.26961	3	0.21	26.88	27.09	99.381	0.280547	3	0.16	25.26	25.42	99.5253	98.8768	99.3091	98.9895	99.6327	99.5208		RPS6KC1	90	547	SL	90;184;453;547;625;696;746	7	90;184;453;547;625;696	6	multiple exon skipping	chr1:213104570-213167857	0;94;363;457;535;606;656	RPK118;RPS6KC1;RSKL1;S6K-delta-1;S6PKh1;humS6PKh1	ribosomal protein S6 kinase C1	NM_001349657;NM_001349663;NR_146208	NM_001136138;NM_001287219;NM_001287220;NM_001287221;NM_001349646;NM_001349648;NM_001349649;NM_001349659;NM_001349661;NM_001349662;NM_001349664;NM_001349666;NM_001349667;NM_001349670;NM_001349672;NM_012424;NR_146207;NR_146209;NR_146210
TMEM230~1c	0.440522	0.933259	0.871568	1	-0.494523	0.494523	OK	6.42276	0.658478	3	324.413	22.3	346.713	6.91729	0.468586	3	260.383	19.33	279.713	7.13993	5.54974	6.57862	6.29386	7.42358	7.03442		TMEM230	90	321	S	90;196;308;321;331;366;414	7	90;196;414	3	alternative 5-prime	chr20:5109446-5112960	0;106;218;231;241;276;324	C20orf30;HSPC274;TMEM230;dJ1116H23.2.1	transmembrane protein 230	NM_001009925;NM_001330987	NM_014145
RABGEF1~12a	0.467081	0.938128	0.688462	1	0.860561	0.860561	OK	5.0932	1.22558	3	77.83	4.17667	82.0067	4.23263	0.862088	3	66.8033	2.92	69.7233	3.38677	6.20938	5.68344	3.24839	4.10167	5.34785		RABGEF1	90	1138		90;94;1138	3		0	alternative 3-prime	chr7:66805397-66808885	0;4;1048	RABEX5;RABGEF1;RAP1;rabex-5	RAB guanine nucleotide exchange factor 1	NM_001287060;NM_001287061;NM_001287062;NM_001367722;NM_001367723;NM_001367724;NM_001367725;NM_001367726;NM_001367727;NM_001367728;NM_001367729;NM_001367730;NM_001367731;NM_001367732;NM_001367733;NM_001367734;NM_001367735;NM_001367736;NM_001367737;NM_001367738;NM_001367739;NM_001367740;NM_001367741;NM_001367742;NM_001367743;NM_001367744;NM_001367745;NM_001367746;NM_001367747;NM_001367748;NM_001367…	NM_001367755
SDR39U1~1c	0.363842	0.906329	1	1	4.45314	4.45314	LOW	42.2078	5.40141	3	6.11	4.41	10.52	37.7547	0.255641	3	5.49667	3.33667	8.83333	45.2485	34.6188	46.7562	37.7029	37.4707	38.0905		SDR39U1	90	170	SL	90;170;212	3	90;170;212	3	alternative 5-prime	chr14:24440927-24442177	0;80;122	C14orf124;HCDI;SDR39U1	short chain dehydrogenase/reductase family 39U member 1	NM_001290292;NM_001308075	NM_001290293
CCNT2~1b	0.845229		1	1	-0.378904	0.378904	OK	13.362	1.64534	3	17.0933	2.61667	19.71	13.7409	1.97196	3	15.2367	2.42333	17.66	15.1515	13.7552	11.1792	14.3681	15.7805	11.074		CCNT2	90	177	S	90;177;184	3	90	1	single exon skipping	chr2:134942675-134946100	0;87;94	CCNT2;CYCT2	cyclin T2	NM_001241;NM_058241	NM_001320749;NR_037649;NR_135468
STRADA~12	0.0901324	0.871468	0.735159	1	3.67346	3.67346	OK	25.0439	1.48533	3	20.61	6.88	27.49	21.3704	1.77354	3	18	4.87333	22.8733	23.6647	24.3613	27.1056	21.7284	23.3413	19.0415		STRADA	90	343	SL	90;343	2	90;343	2	intron retention	chr17:63703752-63704004	0;253	LYK5;NY-BR-96;PMSE;STRAD;STRAD alpha;STRADA;Stlk	STE20 related adaptor alpha	NM_001003786;NM_001003787;NM_001003788;NM_001165969;NM_001165970;NM_001363786;NM_001363787;NM_001363788;NM_001363789;NM_001363791;NR_156741	NM_153335
ADAM9~4	0.798856		1	1	-0.0443941	0.0443941	OK	99.5467	0.208691	3	1.47333	341.033	342.507	99.5911	0.0752702	3	1.22667	300.75	301.977	99.2516	99.6998	99.6886	99.5027	99.584	99.6866		ADAM9	90	196	SL	90;196	2	90;196	2	single exon skipping	chr8:39082722-39090046	0;106	ADAM9;CORD9;MCMP;MDC9;Mltng	ADAM metallopeptidase domain 9	NR_027878	NM_003816
ACACA~2	0.905289		1	1	0.121274	0.121274	LOW	1.81653	0.514904	3	5.16667	0.0933333	5.26	1.69526	1.20945	3	3.66333	0.0533333	3.71667	2.53165	1.57791	1.34003	2.73973	0	2.34604		ACACA	90	764	S	90;764	2	90	1	multiple exon skipping	chr17:37339851-37406261	0;674	ACAC;ACACA;ACACAD;ACC;ACC1;ACCA	acetyl-CoA carboxylase alpha	NM_198834	NM_198839
C11orf54~6h	0.42265	0.924808	1	1	0.0285144	0.0285144	OK	0.0285144	0.0403255	3	32.9133	0.01	32.9233	0	0	3	26.09	0	26.09	0	0	0.0855432	0	0	0		C11orf54	90	374	S	90;237;242;346;374;380;416;532;985;3705	10	90;532	2	multiple exon skipping	chr11:93741729-93750345	0;147;152;256;284;290;326;442;895;3615	C11orf54;PTD012;PTOD012	chromosome 11 open reading frame 54	NM_001286070;NM_001351993	NM_001286067
PCM1~10	0.496862	0.946547	1	1	-0.256981	0.256981	OK	0.317344	0.248711	3	21.3967	0.07	21.4667	0.574325	0.407182	3	14.8367	0.09	14.9267	0.344658	0	0.607375	0.825309	0	0.897666		PCM1	90	221	SL	90;221	2	90;221	2	single exon skipping	chr8:18014841-18025360	0;131	PCM1;PTC4;RET/PCM-1	pericentriolar material 1	NM_001315507;NM_001352632;NM_001352633;NM_001352634;NM_001352635;NM_001352636;NM_001352637;NM_001352638;NM_001352639;NM_001352640;NM_001352641;NM_001352644;NM_001352645;NM_001352646;NM_001352647;NM_001352648;NM_001352649;NM_001352650;NM_001352651;NM_001352652;NM_001352653;NM_006197	NR_148032
ADD3~3	0.077932	0.871468	1	1	1.80353	1.80353	OK	85.9984	0.788908	3	6.27667	37.9433	44.22	84.1949	0.167332	3	3.13	16.5833	19.7133	85.082	87.0077	85.9054	84.0223	84.4214	84.141		ADD3	90	94		90;94	2		0	alternative 5-prime	chr10:110006148-110100624	0;4	ADD3;ADDL;CPSQ3	adducin 3	NM_001320593	NM_001320591;NM_001320592;NM_019903
FAM49B~15b	0.42265	0.924816	1	1	-0.590842	0.590842	OK	0	0	3	13.4833	0	13.4833	0.590842	0.835577	3	13.3567	0.08	13.4367	0	0	0	0	1.77253	0		FAM49B	90	356	SL	90;109;173;196;273;356	6	90;109;173;196;273;356	6	multiple exon skipping	chr8:129879472-129903311	0;19;83;106;183;266	BM-009;CYRI;CYRI-B;CYRIB;FAM49B;L1	CYFIP related Rac1 interactor B	NM_001256763;NM_001353245;NM_001353246;NM_001353247;NM_001353249;NM_001353250;NM_001353252;NM_001353256;NM_001353258;NM_001353260;NM_001353261;NM_001353262;NM_001353263;NM_001353272;NM_001353273;NM_001353287;NM_001353288;NM_001353294;NM_001353295;NM_016623	NM_001353244
AURKB~4a		0.871468	1	1	3.32366	3.32366	LOW	95.5659	0	1	0.38	8.19	8.57	92.2423	5.6855	3	0.443333	4.64333	5.08667		95.5659		100	90.1938	86.533		AURKB	151	163		90;139;151;163	4	90	1	exon skipping and alternative 3-prime or 5-prime	chr17:8207841-8210529	0;49;61;73	AIK2;AIM-1;AIM1;ARK-2;ARK2;AURKB;AurB;IPL1;PPP1R48;STK-1;STK12;STK5;aurkb-sv1;aurkb-sv2	aurora kinase B	NM_001313952	NM_001284526;NM_001313953;NM_001313954;NM_004217;NR_132730
VMP1~9		0.871468	1	1		0	LOW			0				16.6667	0	1	1.95	0.39	2.34						16.6667		VMP1	151	208	SL	151;208	2	151;208	2	mutually exclusive exon skipping	chr17:59737544-59773753	111;168	EPG3;TANGO5;TMEM49;VMP1	vacuole membrane protein 1	NM_001329397	NM_001329396
GLMP~3a	0.173613	0.871468	1	1	15.7475	15.7475	LOW	29.2544	8.17295	3	3.33	1.36667	4.69667	13.5068	10.4925	3	2.81	0.493333	3.30333	39.5881	19.6035	28.5714	14.939	25.5814	0		GLMP	90	200	SL	90;200;347	3	90;200;347	3	single exon skipping	chr1:156293210-156294017	0;110;257	C1orf85;GLMP;NCU-G1	glycosylated lysosomal membrane protein	NM_001256608	NM_001256604
TMEM8B~5		0.871468	1	1	15.0161	15.0161	LOW	79.6252	5.46252	2	0.44	1.745	2.185	64.6091	0	1	0.86	1.57	2.43	85.0877		74.1627			64.6091		TMEM8B	90	565	SL	90;565	2	90;565	2	alternative 3-prime	chr9:35853258-35853979	0;475	C9orf127;FP588;LINC00950;NAG-5;NAG5;NGX6;NGX6a;TMEM8B	transmembrane protein 8B	NM_001363622	NM_001042589;NM_001042590
SKP2~2	0.272785	0.8799	1	1	1.01367	1.01367	OK	94.3648	0.965209	3	3.32333	54.0233	57.3467	93.3512	0.302495	3	3.35	47.04	50.39	95.7206	93.5497	93.8242	92.9239	93.5826	93.5471		SKP2	90	225	SL	90;225	2	90;225	2	single exon skipping	chr5:36166663-36170343	0;135	FBL1;FBXL1;FLB1;SKP2;p45	S-phase kinase associated protein 2	NM_001243120	NM_005983;NM_032637
ZNF334~8		0.871468	1	1	9.06909	9.06909	LOW	59.5278	18.8702	3	1.22333	1.68	2.90333	50.4587	0	1	1.08	1.1	2.18	33.7662	78.4404	66.3768			50.4587		ZNF334	90	960	S	90;960	2	90	1	alternative 5-prime	chr20:46512141-46513409	0;870	-;ZNF334	zinc finger protein 334	NM_001353818;NM_001353821;NM_018102	NM_001353819;NM_001353822;NM_001353824;NM_199441
C14orf93~1c	0.518297	0.954186	1	1	1.55955	1.55955	LOW	98.3299	1.57424	3	0.0966667	6.20667	6.30333	96.7704	2.61721	3	0.21	5.21	5.42	98.7698	96.2199	100	96.7213	100	93.5897		C14orf93	90	336	SL	90;169;336	3	90;169;336	3	alternative 3-prime	chr14:22999157-23010100	0;79;246	C14orf93;RTFC	chromosome 14 open reading frame 93	NM_001130708	NM_001282968;NM_001282970;NM_021944
MTIF2~1a		0.871468	1	1		0	LOW			0						0											MTIF2	130	392	SL	130;202;392	3	130;202;392	3	exon skipping and alternative 3-prime or 5-prime	chr2:55267636-55269168	90;162;352	-;MTIF2	mitochondrial translational initiation factor 2	NM_001321002	NM_001321004
LPAR1~5a		0.871468	1	1		0	LOW	59.5349	0	1	1.74	2.56	4.3			0				59.5349							LPAR1	90	365	S	90;168;248;311;356;365	6	90;168;248;311	4	multiple exon skipping	chr9:110972221-111037840	0;78;158;221;266;275	EDG2;GPR26;Gpcr26;LPA1;LPAR1;Mrec1.3;VZG1;edg-2;rec.1.3;vzg-1	lysophosphatidic acid receptor 1	NM_001401	NM_001351415
SPIDR~4a	0.262397	0.877239	1	1	6.92122	6.92122	LOW	11.9316	6.40285	3	6.53667	0.653333	7.19	5.01041	2.23269	3	3.90333	0.19	4.09333	4.71254	20.2749	10.8075	3.04114	8.13253	3.85757		SPIDR	90	486	S	90;191;442;486	4	90;191	2	multiple exon skipping	chr8:47294031-47440322	0;101;352;396	KIAA0146;SPIDR	scaffold protein involved in DNA repair	NM_001352953;NM_001352955;NM_001352957;NR_104581	NM_001352949;NM_001352958
CABIN1~1	0.699553	0.98922	1	1	0.527274	0.527274	LOW	99.0903	0.744357	3	0.06	6.05	6.11	98.563	1.5794	3	0.0733333	5.18667	5.26	98.1767	99.0942	100	99.3255	96.3636	100		CABIN1	90	240	SL	90;240	2	90;240	2	single exon skipping	chr22:24049221-24054872	0;150	CABIN1;CAIN;KB-318B8.7;PPP3IN	calcineurin binding protein 1	NM_001201429	NM_001199281;NM_012295
DDHD2~3	0.709067	0.992297	1	1	-0.726497	0.726497	OK	97.522	2.18774	3	0.366667	14.4867	14.8533	98.2485	1.24297	3	0.256667	14.8667	15.1233	94.6786	100	97.8873	97.5016	97.2438	100		DDHD2	90	158	SL	90;158	2	90;158	2	single exon skipping	chr8:38245951-38247712	0;68	DDHD2;SAMWD1;SPG54;iPLA(1)gamma	DDHD domain containing 2	NR_156416;NR_156417	NM_001164232;NM_001362911;NM_001362912;NM_001362913;NM_001362914;NM_015214
FDPS~2	0.0416354	0.871468	0.268129	1	-17.3275	17.3275	OK	49.3835	6.45696	3	13.43	13.76	27.19	66.711	3.94755	3	9.6	19.0667	28.6667	40.2578	54.2282	53.6646	61.5159	71.0786	67.5385		FDPS	90	201	SL	90;201	2	90;201	2	alternative 5-prime	chr1:155308966-155309788	0;111	FDPS;FPPS;FPS;POROK9	farnesyl diphosphate synthase	NM_002004	NM_001135821
WDR25~1c	0.183403	0.871468	0.668339	1	-8.63598	8.63598	OK	68.4129	5.72643	3	5.63333	12.0233	17.6567	77.0489	4.94954	3	2.72667	9.20667	11.9333	60.5099	70.8333	73.8956	72.8829	74.2606	84.0033		WDR25	90	927	S	90;173;927;936;1136;1241	6	90;173	2	single exon skipping	chr14:100376496-100468020	0;83;837;846;1046;1151	C14orf67;WDR25	WD repeat domain 25	NM_001350950	NM_001161476
SLTM~1b	0.0376721	0.871468	1	1	6.83301	6.83301	LOW	85.5912	2.45714	3	0.88	5.24333	6.12333	78.7581	1.69093	3	0.983333	3.64333	4.62667	84.9462	88.8707	82.9565	76.4967	80.5621	79.2157		SLTM	90	505	S	90;505;559	3	90	1	single exon skipping	chr15:58898853-58901259	0;415;469	Met;SLTM	SAFB like transcription modulator	NR_135042;NR_135043	NM_001013843
VPS29~5f		0.871468	1	1		0	LOW	28.6232	28.6232	2	1.65	0.79	2.44			0				57.2464		0					VPS29	90	239	S	90;199;211;239;251;289;354	7	90;289;354	3	exon skipping and alternative 3-prime or 5-prime	chr12:110496095-110502048	0;109;121;149;161;199;264	DC15;DC7;PEP11;VPS29	VPS29 retromer complex component	NR_104102	NR_104100
MRPL24~1	0.539742	0.958127	0.691629	1	2.34267	2.34267	OK	45.3759	4.43494	3	122.623	101.243	223.867	43.0333	1.44164	3	108.463	82.1467	190.61	40.1262	45.0288	50.9728	44.3465	41.0261	43.7272		MRPL24	90	131	SL	90;131	2	90;131	2	alternative 5-prime	chr1:156738765-156741052	0;41	L24mt;MRP-L18;MRP-L24;MRPL24	mitochondrial ribosomal protein L24	NM_024540	NM_145729
DBNL~5	0.451049	0.935712	1	1	0.00470401	0.00470401	OK	0.0142632	0.00692012	3	213.373	0.03	213.403	0.00955924	0.00321435	3	139.057	0.0133333	139.07	0.0184154	0.00451243	0.019862	0.0140696	0.00779423	0.00681385		DBNL	96	115	SL	96;115	2	96;115	2	mutually exclusive exon skipping	chr7:44044821-44056756	56;75	ABP1;DBNL;HIP-55;HIP55;SH3P7	drebrin like	NM_001284315	NM_001284313
VHL~1c	0.525367	0.95535	1	1	-1.34039	1.34039	LOW	4.79438	1.5467	3	9.68	0.473333	10.1533	6.13477	2.21123	3	8.88667	0.56	9.44667	2.90598	6.69456	4.78261	5.22317	9.18114	4		VHL	213	349	SL	90;213;349	3	90;213;349	3	mutually exclusive exon skipping	chr3:10142188-10149786	0;123;259	HRCA1;RCA1;VHL;VHL1;pVHL	von Hippel-Lindau tumor suppressor	NM_000551	NM_001354723
HAGHL~2	0.13162	0.871468	1	1	4.89084	4.89084	LOW	10.1468	2.62841	3	7.8	0.893333	8.69333	5.25598	2.54261	3	5.70333	0.35	6.05333	8.93043	7.71313	13.7969	4.60177	2.52101	8.64516		HAGHL	90	289	SL	90;289	2	90;289	2	intron retention	chr16:729089-729287	0;199	-;HAGHL	hydroxyacylglutathione hydrolase like	NM_001290137;NM_001290139;NM_001323635;NM_032304	NM_001365282
ZFP30~3b	0.0139347	0.871468	1	1	-11.9117	11.9117	LOW	46.9029	1.92363	3	1.81667	1.60667	3.42333	58.8145	3.03355	3	1.03	1.45	2.48	47.8916	48.6034	44.2136	62.8959	57.9186	55.6291		ZFP30	90	463	SL	90;410;463	3	90;410;463	3	alternative 5-prime	chr19:37654880-37655419	0;320;373	ZFP30;ZNF745	ZFP30 zinc finger protein	NM_001320669;NM_001320670	NM_001320666
RFWD3~5b		0.871468	1	1	-20.7182	20.7182	LOW	43.8432	1.99015	2	1.625	1.26	2.885	64.5614	0	1	1.01	1.84	2.85	45.8333	41.853				64.5614		RFWD3	90	268	SL	90;146;268	3	90;146;268	3	exon skipping and alternative 3-prime or 5-prime	chr16:74661452-74666841	0;56;178	FANCW;RFWD3;RNF201	ring finger and WD repeat domain 3	NM_001370534	NM_001370535;NM_001370542;NM_001370543
KIF2C~2		0.871468	1	1		0	LOW			0				0	0	1	2.27	0	2.27					0			KIF2C	90	403	SL	90;403	2	90;403	2	alternative 5-prime	chr1:44746447-44747383	0;313	CT139;KIF2C;KNSL6;MCAK	kinesin family member 2C	NM_001297657	NM_001297656
IRF3~4c		0.871468	1	1	-7.95117	7.95117	LOW	29.1667	0	1	3.06	1.26	4.32	37.1178	11.0036	3	2.02667	1.23	3.25667	29.1667			24.0506	36.3333	50.9695		IRF3	90	410	SL	90;263;321;410	4	90;263;321;410	4	exon skipping and alternative 3-prime or 5-prime	chr19:49663515-49665630	0;173;231;320	IIAE7;IRF3	interferon regulatory factor 3	NM_001197125;NM_001197127	NR_045568
PNPLA8~4	0.362111	0.90598	1	1	0.882453	0.882453	OK	96.5406	1.05529	3	0.84	23.73	24.57	95.6581	0.410144	3	1.09333	23.9767	25.07	95.0777	97.0161	97.5279	95.4854	95.2649	96.224		PNPLA8	90	276	SL	90;276	2	90;276	2	alternative 5-prime	chr7:108479380-108487944	0;186	IPLA2-2;IPLA2G;MMLA;PNPLA-gamma;PNPLA8;iPLA2gamma	patatin like phospholipase domain containing 8	NM_001256009	NM_001256007;NM_001256008;NM_001256010;NM_001256011;NM_015723
DCTN4~1			1	1	0	0	OK	0	0	3	39.0367	0	39.0367	0	0	3	33.3567	0	33.3567	0	0	0	0	0	0		DCTN4	90	111	SL	90;111	2	90;111	2	single exon skipping	chr5:150731490-150733367	0;21	DCTN4;DYN4;P62	dynactin subunit 4	NM_001135644;NM_016221	NM_001135643
BCAS3~4	0.23588	0.871468	1	1	9.79265	9.79265	LOW	72.9475	7.82118	3	1.28333	3.44333	4.72667	63.1548	5.92405	3	1.67	2.70333	4.37333	81.7869	62.7698	74.2857	54.8387	68.1922	66.4336		BCAS3	90	156	SL	90;156	2	90;156	2	single exon skipping	chr17:61368495-61388617	0;66	BCAS3;GAOB1;MAAB	BCAS3 microtubule associated cell migration factor	NM_001353146	NM_001320470
SLC38A6~2	0.376309	0.91014	1	1	-5.94564	5.94564	LOW	51.4316	3.91571	3	4.78	5.10667	9.88667	57.3772	7.1568	3	1.91	2.36667	4.27667	48.6375	48.688	56.9691	47.3064	63.2867	61.5385		SLC38A6	90	95		90;95	2		0	alternative 3-prime	chr14:61078928-61083554	0;5	NAT-1;SLC38A6;SNAT6	solute carrier family 38 member 6	NM_001172702	NR_033344
ZNF346~4	0.194802	0.871468	1	1	-0.911547	0.911547	OK	1.36461	0.666584	3	19.2967	0.266667	19.5633	2.27616	0.455363	3	15.9733	0.373333	16.3467	1.21832	0.631247	2.24426	1.72612	2.26112	2.84123		ZNF346	90	165	SL	90;165	2	90;165	2	single exon skipping	chr5:177022914-177041125	0;75	JAZ;ZNF346;Zfp346	zinc finger protein 346	NM_001308214;NM_001308215;NM_001308216;NM_001308219;NM_001363713;NM_012279;NR_131773;NR_131774	NM_001308213
ATP2B1~8	0.280636	0.881767	1	1	-3.06637	3.06637	LOW	7.58048	0.96416	3	7.63333	0.626667	8.26	10.6468	2.983	3	4.79667	0.573333	5.37	6.21951	8.33333	8.18859	6.71937	13.9442	11.2769		ATP2B1	90	285	SL	90;285	2	90;285	2	single exon skipping	chr12:89656108-89709218	0;195	ATP2B1;PMCA1;PMCA1kb	ATPase plasma membrane Ca2+ transporting 1	NM_001001323;NM_001366524;NM_001366526;NM_001366528;NM_001366529;NM_001366530;NM_001366531;NM_001682	NM_001366520
LETMD1~9k		0.871468	1	1		0	LOW	76.0656	0	1	0.73	2.32	3.05			0					76.0656						LETMD1	90	325	S	90;206;242;289;291;325;358;407;441;445;480	11	90;206;242	3	exon skipping and alternative 3-prime or 5-prime	chr12:51049186-51055986	0;116;152;199;201;235;268;317;351;355;390	1110019O13Rik;HCCR;HCCR-1;HCCR-2;HCCR1;HCCR2;HCRR-2;LETMD1;SLC55A3	LETM1 domain containing 1	NM_001351332	NM_001351313;NM_001351336
PRMT2~5	0.805083		1	1	0.107816	0.107816	OK	99.4938	0.256921	3	0.856667	164.297	165.153	99.3859	0.503817	3	1.13667	183.62	184.757	99.3076	99.3166	99.8571	100	98.7659	99.3919		PRMT2	90	529	SL	90;529	2	90;529	2	multiple exon skipping	chr21:46658921-46664294	0;439	HRMT1L1;PRMT2	protein arginine methyltransferase 2	NM_001286677	NM_001535;NM_206962
SZRD1~1c	0.445639	0.934393	0.615283	1	2.63129	2.63129	OK	22.7608	1.70415	3	87.42	25.6633	113.083	20.1295	3.83484	3	79.3867	19.5933	98.98	21.8059	25.1546	21.3219	24.7555	15.3652	20.2678		SZRD1	90	140		90;93;140;143;214	5	214	1	single exon skipping	chr1:16367309-16393230	0;3;50;53;124	C1orf144;SZRD1	SUZ RNA binding domain containing 1	NR_073503	NM_001271869
ATP6V1H~1	0.897681		1	1	-0.110469	0.110469	OK	1.50213	0.520475	3	28.4267	0.446667	28.8733	1.6126	0.98988	3	31.2867	0.543333	31.83	0.818394	2.08005	1.60794	1.41796	2.91049	0.509338		ATP6V1H	90	253	SL	90;253	2	90;253	2	alternative 5-prime	chr8:53841726-53843033	0;163	ATP6V1H;CGI-11;MSTP042;NBP1;SFD;SFDalpha;SFDbeta;VMA13	ATPase H+ transporting V1 subunit H	NM_015941;NM_213619	NM_213620
BECN1~3	0.196507	0.871468	1	1	0.574734	0.574734	OK	99.147	0.100872	3	1.05333	122.57	123.623	98.5722	0.432966	3	1.78	123.12	124.9	99.1456	99.2712	99.0241	99.0309	97.9916	98.6942		BECN1	90	318	SL	90;318	2	90;318	2	multiple exon skipping	chr17:42818416-42819547	0;228	ATG6;BECN1;VPS30;beclin1	beclin 1	NM_001314000	NM_001313998;NM_001313999;NM_003766
TAMM41~8c	0.256795	0.873402	1	1	-0.100047	0.100047	OK	0	0	3	19.6733	0	19.6733	0.100047	0.0900662	3	22.0567	0.0233333	22.08	0	0	0	0	0.0817996	0.218341		TAMM41	90	392	SL	90;239;392;1249	4	90;239;392	3	multiple exon skipping	chr3:11829865-11839221	0;149;302;1159	C3orf31;RAM41;TAM41;TAMM41	TAM41 mitochondrial translocator assembly and maintenance homolog	NM_001284401;NM_001321294;NM_001366031;NM_138807;NR_135611;NR_158711	NR_135609
NAPB~6	0.82194		1	1	-0.329523	0.329523	LOW	98.8867	1.57444	3	0.113333	9.54333	9.65667	99.2162	1.10842	3	0.0566667	7.53	7.58667	100	96.6601	100	100	97.6487	100		NAPB	90	510	SL	90;510	2	90;510	2	intron retention	chr20:23375653-23376072	0;420	NAPB;SNAP-BETA;SNAPB	NSF attachment protein beta	NR_104266	NM_001283018;NM_001283020;NM_001283026;NM_022080
GOLGA7~8b	0.911128		1	1	-0.135511	0.135511	OK	2.0128	1.36369	3	121.243	2.42333	123.667	2.14831	0.819328	3	125.197	2.74333	127.94	1.33344	3.91559	0.789355	3.28665	1.39183	1.76644		GOLGA7	90	162	SL	90;162;305	3	90;162;305	3	alternative 5-prime	chr8:41490618-41490832	0;72;215	GCP16;GOLGA3AP1;GOLGA7;GOLGA7A;HSPC041	golgin A7	NM_001174124;NM_016099	NM_001362980
UBE2C~7			1	1	0	0	OK	100	0	3	0	31.9367	31.9367	100	0	3	0	43.9333	43.9333	100	100	100	100	100	100		UBE2C	90	287	SL	90;287	2	90;287	2	alternative 5-prime and 3-prime	chr20:45814394-45815660	0;197	UBCH10;UBE2C;dJ447F3.2	ubiquitin conjugating enzyme E2 C	NR_104037	NM_007019;NM_181801
AMZ2~2a	0.765262		0.636749	1	-4.73826	4.73826	OK	82.7783	18.2953	3	4.33	17.2267	21.5567	87.5165	9.17979	3	1.76333	10.18	11.9433	90.8896	100	57.4451	78.1885	84.361	100		AMZ2	94	118		90;94;102;106;118;122;146;152;193;198;675	11	675	1	alternative 5-prime and 3-prime	chr17:68248059-68248643	0;4;12;16;28;32;56;62;103;108;585	-;AMZ2	archaelysin family metallopeptidase 2	NM_001033571	NM_001033570
ZNF875~2b	0.225718	0.871468	1	1	1.53851	1.53851	OK	2.59675	1.23059	3	12.1133	0.32	12.4333	1.05824	0.8252	3	10.09	0.11	10.2	3.44009	0.856698	3.49345	1.16129	2.01342	0		ZNF875	90	255	SL	90;160;255	3	90;160;255	3	single exon skipping	chr19:37335258-37347189	0;70;165	HKR1;ZNF875	zinc finger protein 875	NM_001329761;NM_001329762;NM_001329763;NM_001329764;NM_001329779;NM_001353803;NM_001353804;NR_138114;NR_138116;NR_138121;NR_138128;NR_138130	NM_181786
FAM185A~2b		0.871468	1	1		0	LOW	72.8111	0	1	0.59	1.58	2.17			0				72.8111							FAM185A	90	617	SL	90;322;617	3	90;322;617	3	multiple exon skipping	chr7:102751802-102772408	0;232;527	-;FAM185A	family with sequence similarity 185 member A	NR_146977;NR_146978;NR_146979;NR_146987	NR_146976
APTX~3g	0.28961	0.887646	0.765161	1	-3.33968	3.33968	OK	19.9337	3.30334	3	28.4167	6.95	35.3667	23.2734	1.47166	3	26.1267	7.89667	34.0233	23.767	15.7046	20.3295	25.0326	23.3569	21.4306		APTX	90	196	SL	90;114;141;196;324	5	90;114;141;196;324	5	single exon skipping	chr9:32989896-33001566	0;24;51;106;234	AOA;AOA1;APTX;AXA1;EAOH;EOAHA;FHA-HIT	aprataxin	NM_001195248;NM_001195250;NM_001195252;NM_001369004;NM_001369006;NM_001370669;NM_175069;NR_036577;NR_160920;NR_160930	NM_001195251;NM_001369005;NM_175073
CDK19~1	0.404647	0.91815	1	1	-1.82672	1.82672	LOW	96.9532	2.15443	3	0.22	6.99667	7.21667	98.7799	1.72549	3	0.0833333	6.31	6.39333	100	95.4331	95.4265	100	96.3397	100		CDK19	90	222	SL	90;222	2	90;222	2	single exon skipping	chr6:110627146-110638648	0;132	CDC2L6;CDK11;CDK19;EIEE87;bA346C16.3	cyclin dependent kinase 19	NM_001300960	NM_001300963;NM_001300964;NM_015076
MSTO1~7b	0.754142		1	1	0.398055	0.398055	OK	95.5247	1.48769	3	1.37667	29.84	31.2167	95.1266	0.660734	3	1.36667	26.67	28.0367	97.3441	93.7	95.5299	95.6179	94.1926	95.5694		MSTO1	90	196	SL	90;196;260;318;334	5	90;196;260	3	exon skipping and alternative 3-prime or 5-prime	chr1:155611292-155611739	0;106;170;228;244	LST005;MMYAT;MST;MSTO1	misato mitochondrial distribution and morphology regulator 1	NR_046294	NM_001256532;NM_001256533;NM_001350772;NM_001350773;NM_001350774;NM_001350775;NM_001350777;NM_001350779;NM_001350784;NM_001350787;NM_018116;NR_146907;NR_146908
PRNP~1d	0.264662	0.87812	0.4	1	42.2817	42.2817	LOW	61.627	3.52928	2	1.93	3.215	5.145	19.3452	19.3452	2	2.405	0.65	3.055		65.1562	58.0977	0	38.6905			PRNP	90	94		90;94;95;99;323	5	323	1	alternative 5-prime	chr20:4686509-4699215	0;4;5;9;233	ASCR;AltPrP;CD230;CJD;GSS;KURU;PRIP;PRNP;PrP;PrP27-30;PrP33-35C;PrPc;p27-30	prion protein	NM_001080122	NM_001080121
FAM219B~3a	0.69967	0.98922	1	1	1.27025	1.27025	OK	9.71931	2.05538	3	8.89667	0.98	9.87667	8.44907	3.71455	3	9.41333	0.813333	10.2267	9.65251	12.2694	7.23606	8.36777	3.94089	13.0385		FAM219B	90	168	SL	90;148;168	3	90;148;168	3	single exon skipping	chr15:74904713-74905153	0;58;78	C15orf17;FAM219B	family with sequence similarity 219 member B	NM_001321920;NM_001321921;NM_001321922;NM_001321923;NM_020447;NR_135843;NR_135844;NR_135848;NR_135852	NR_135842;NR_135845;NR_135846;NR_135850;NR_135851
CCDC138~7	0.50316	0.950307	1	1	1.70618	1.70618	LOW	96.1318	2.97855	3	0.143333	3.86667	4.01	94.4256	0.212966	3	0.21	3.55667	3.76667	95.6416	92.7536	100	94.723	94.2356	94.3182		CCDC138	90	93		90;93	2		0	alternative 3-prime	chr2:108798587-108804891	0;3	-;CCDC138	coiled-coil domain containing 138	NM_001351551;NM_001351554;NM_001351555	NM_001303105;NM_001303106;NM_001351544;NM_001351545;NM_001351548;NM_001351549;NM_001351553;NM_001351557;NM_001351559;NM_001351561;NM_001351565;NM_144978;NR_130121;NR_147236;NR_147237;NR_147238
CREM~11	0.369483	0.908165	1	1	1.06644	1.06644	OK	1.83873	1.01612	3	12.5133	0.236667	12.75	0.772297	1.09219	3	12.6633	0.103333	12.7667	1.30624	0.949094	3.26087	0	0	2.31689		CREM	90	107	SL	90;107	2	90;107	2	alternative 3-prime	chr10:35148492-35178888	0;17	CREM;CREM-2;ICER;hCREM-2	cAMP responsive element modulator	NM_001881;NM_181571;NM_183011;NM_183012;NM_183013;NM_183060	NM_001267562
HMGN3~1f	0.531094	0.956175	1	1	-0.0643322	0.0643322	OK	99.7448	0.0836273	3	0.23	91.7	91.93	99.8091	0.102602	3	0.22	109.057	109.277	99.8438	99.6392	99.7513	99.8819	99.8814	99.664		HMGN3	90	163	SL	90;163;204;291;297;304;633;753	8	90;163;204;633	4	single exon skipping	chr6:79201727-79203579	0;73;114;201;207;214;543;663	HMGN3;PNAS-24;PNAS-25;TRIP7	high mobility group nucleosomal binding domain 3	NM_001318888	NM_138730
ZNF502~1b	0.314452	0.892307	1	1	3.75007	3.75007	LOW	4.68069	3.99037	3	5.42667	0.233333	5.66	0.930626	1.3161	3	3.85667	0.0366667	3.89333	9.75104	4.29104	0	0	0	2.79188		ZNF502	90	311	L	90;94;188;192;311	5	311	1	multiple exon skipping	chr3:44712741-44720202	0;4;98;102;221	-;ZNF502	zinc finger protein 502	NM_001134442	NM_001282880
RBM39~3b	0.148894	0.871468	1	1	0.636081	0.636081	OK	99.4183	0.346421	3	0.24	39.7933	40.0333	98.7822	0.365713	3	0.49	39.3633	39.8533	99.6339	99.6914	98.9295	98.5596	98.4892	99.2978		RBM39	90	168	S	90;168;186	3	90	1	single exon skipping	chr20:35709257-35714184	0;78;96	CAPER;CAPERalpha;FSAP59;HCC1;RBM39;RNPC2	RNA binding motif protein 39	NM_001323422	NM_001242600;NM_004902;NR_040724
TEX264~2c	0.257425	0.873639	1	1	-2.93585	2.93585	OK	4.85853	1.87217	3	13.4933	0.7	14.1933	7.79438	2.48065	3	16.05	1.36667	17.4167	6.94172	5.23213	2.40175	4.3372	9.00682	10.0391		TEX264	90	641	SL	90;382;425;434;474;641	6	90;382;641	3	exon skipping and alternative 3-prime or 5-prime	chr3:51671289-51684412	0;292;335;344;384;551	TEX264;ZSIG11	testis expressed 264, ER-phagy receptor	NR_024012	NM_001243725
RPE~2c	0.274931	0.8799	1	1	0.621801	0.621801	OK	3.32168	0.328698	3	46.78	1.6	48.38	2.69988	0.580757	3	36.6467	1.01333	37.66	3.25104	3.7549	2.95911	3.48285	2.5232	2.0936		RPE	90	159	SL	90;159;188	3	90;159;188	3	single exon skipping	chr2:210017560-210019668	0;69;98	RPE;RPE2-1	ribulose-5-phosphate-3-epimerase	NM_001278282;NM_001278283;NM_001278286;NM_001278288;NM_001318926;NM_001318928;NM_001318930;NM_001318931;NM_006916;NM_199229	NM_001278289
TBC1D5~4b	0.836866		1	1	0.549627	0.549627	LOW	3.86388	2.09226	3	5.97	0.22	6.19	3.31425	2.82913	3	5.40333	0.2	5.60333	3.74593	6.4833	1.3624	3.0303	0	6.91244		TBC1D5	90	278	S	90;160;258;278	4	90;160	2	multiple exon skipping	chr3:17406527-17508473	0;70;168;188	-;TBC1D5	TBC1 domain family member 5	NM_001349082;NM_001349083;NM_001349084;NM_001349086;NM_001349087;NM_001349088;NM_001349089;NM_001349090;NM_001349091	NM_001349081
PTK2~1			1	1	0	0	LOW	100	0	3	0	6.47333	6.47333	100	0	3	0	5.25667	5.25667	100	100	100	100	100	100		PTK2	90	96		90;96	2		0	alternative 3-prime	chr8:140668419-140669726	0;6	FADK;FAK;FAK1;FRNK;PPP1R71;PTK2;p125FAK;pp125FAK	protein tyrosine kinase 2	NM_001352731;NM_001352738	NM_001199649;NM_001316342;NM_001352696;NM_001352698;NM_001352699;NM_001352700;NM_001352701;NM_001352702;NM_001352703;NM_001352704;NM_001352705;NM_001352706;NM_001352707;NM_001352708;NM_001352709;NM_001352710;NM_001352711;NM_001352713;NM_001352714;NM_001352715;NM_001352716;NM_001352718;NM_001352719;NM_001352720;NM_001352721;NM_001352722;NM_001352723;NM_001352724;NM_001352725;NM_001352726;NM_001352…
SIRT3~23	0.61305	0.972374	1	1	-1.66736	1.66736	OK	26.8147	2.10949	3	15.83	5.84333	21.6733	28.4821	3.65479	3	12.51	5.10667	17.6167	26.9581	24.1624	29.3236	32.379	23.5931	29.4742		SIRT3	90	144	SL	90;144	2	90;144	2	alternative 5-prime	chr11:216719-218831	0;54	SIR2L3;SIRT3	sirtuin 3	NM_001017524;NM_001370314;NM_001370315;NM_001370316;NM_001370317;NM_001370318;NM_001370319;NM_001370320;NM_012239;NR_163386;NR_163387;NR_163388;NR_163389;NR_163392;NR_163393;NR_163394;NR_163395;NR_163396;NR_163397;NR_163399;NR_163400;NR_163401	NM_001370310;NM_001370312;NM_001370321;NM_001370322;NM_001370323;NR_163390;NR_163391;NR_163398;NR_163402
ASCC2~20a		0.871468	1	1		0	LOW	89.3472	0.292457	2	0.225	1.89	2.115			0				89.6396	89.0547						ASCC2	90	287	SL	90;163;287	3	90;163;287	3	exon skipping and alternative 3-prime or 5-prime	chr22:29825708-29832244	0;73;197	ASC1p100;ASCC2;p100	activating signal cointegrator 1 complex subunit 2	NM_001369938	NM_001369931;NM_001369935;NM_001369946
CDC27~6b	0.895621		1	1	-0.284452	0.284452	OK	96.4349	1.4975	3	0.9	23.8167	24.7167	96.7194	2.41752	3	0.753333	22.0533	22.8067	98.2605	96.4517	94.5925	100	95.9125	94.2456		CDC27	90	154	SL	90;154;173	3	90;154;173	3	alternative 3-prime	chr17:47122537-47123885	0;64;83	ANAPC3;APC3;CDC27;CDC27Hs;D0S1430E;D17S978E;H-NUC;HNUC;NUC2	cell division cycle 27	NM_001353035;NM_001353047;NM_001353049	NM_001114091;NM_001256;NM_001293089;NM_001293091;NM_001353050;NM_001353051
STARD8~1		0.871468	1	1	0	0	LOW	100	0	1	0	2.06	2.06	100	0	2	0	2.58	2.58			100	100		100		STARD8	90	172	SL	90;172	2	90;172	2	single exon skipping	chrX:68712986-68716367	0;82	ARHGAP38;DLC3;STARD8;STARTGAP3	StAR related lipid transfer domain containing 8	NM_014725	NM_001142503;NM_001142504
NCK1-DT~1b		0.871468	1	1	-4.30502	4.30502	LOW	22.9323	0	1	2.05	0.61	2.66	27.2374	0	1	1.87	0.7	2.57			22.9323			27.2374		NCK1-DT	90	222	SL	90;176;222	3	90;176;222	3	alternative 5-prime	chr3:136846587-136861746	0;86;132	NCK1-AS1;NCK1-DT;SLC35G2-AS1	NCK1 divergent transcript	NR_110177	NR_110176
SNX14~5	0.913466		1	1	0.0512369	0.0512369	OK	99.4777	0.402029	3	0.256667	47.71	47.9667	99.4265	0.478699	3	0.253333	44.33	44.5833	99.4112	100	99.022	100	98.8282	99.4512		SNX14	90	134	SL	90;134	2	90;134	2	single exon skipping	chr6:85565420-85572136	0;44	RGS-PX2;SCAR20;SNX14	sorting nexin 14	NM_001350545;NM_001350546	NM_001297614;NM_001304479;NM_001350532;NM_001350533;NM_001350534;NM_001350535;NM_001350538;NM_001350539;NM_001350540;NM_001350541;NM_001350544;NM_001350547;NM_001350549;NM_001350550;NM_001350551;NM_001350552;NM_001350553;NM_153816;NR_146774;NR_146775;NR_146777;NR_146778;NR_146779
OSGEPL1~1	0.979083		1	1	-0.0757014	0.0757014	LOW	93.6756	1.73003	3	0.456667	6.45667	6.91333	93.7513	3.34044	3	0.43	6.62	7.05	92.0749	96.0784	92.8736	89.7516	97.9282	93.5743		OSGEPL1	90	162	SL	90;162	2	90;162	2	single exon skipping	chr2:189750657-189752848	0;72	OSGEPL;OSGEPL1;Qri7	O-sialoglycoprotein endopeptidase like 1	NR_148883	NM_001354347;NM_022353
GIT2~8	0.118628	0.871468	1	1	-1.7817	1.7817	OK	95.1557	0.968666	3	2.09667	41.12	43.2167	96.9374	0.807187	3	1.06667	34.2	35.2667	95.0831	94.0072	96.3766	97.2685	95.8257	97.7179		GIT2	90	180	SL	90;180	2	90;180	2	single exon skipping	chr12:109939248-109947255	0;90	CAT-2;CAT2;GIT2;PKL	GIT ArfGAP 2	NM_001135213;NM_001135214;NM_014776	NM_001330153;NM_057169
TATDN1~2a		0.871468	1	1		0	LOW	5.73248	0	1	2.96	0.18	3.14			0						5.73248					TATDN1	90	140	SL	90;140;206	3	90;140;206	3	single exon skipping	chr8:124518882-124539024	0;50;116	CDA11;TATDN1	TatD DNase domain containing 1	NM_001146160	NM_001317891
TSEN15~1c	0.582301	0.965976	1	1	0.932076	0.932076	OK	1.42137	2.01012	3	8.01667	0.103333	8.12	0.48929	0.43847	3	16.5767	0.08	16.6567	4.2641	0	0	1.06383	0	0.40404		TSEN15	90	312	SL	90;128;232;244;312;349	6	90;128;312;349	4	multiple exon skipping	chr1:184054864-184072826	0;38;142;154;222;259	C1orf19;PCH2F;TSEN15;sen15	tRNA splicing endonuclease subunit 15	NM_001127394	NR_125335
DCAF16~3	0.172164	0.871468	1	1	-5.46942	5.46942	OK	71.6523	3.83752	3	4.69	11.7633	16.4533	77.1217	2.0913	3	3.64333	12.2933	15.9367	68.2657	69.6731	77.0182	74.1709	78.4245	78.7698		DCAF16	90	105	SL	90;105	2	90;105	2	alternative 3-prime	chr4:17804757-17805106	0;15	C4orf30;DCAF16	DDB1 and CUL4 associated factor 16	NM_001345882;NR_144310	NM_001345880;NM_001345885;NM_017741;NR_144301
ORC1~2		0.871468	1	1		0	LOW	78.7611	0	1	0.48	1.78	2.26			0					78.7611						ORC1	90	93		90;93	2		0	alternative 3-prime	chr1:52402226-52404245	0;3	HSORC1;ORC1;ORC1L;PARC1	origin recognition complex subunit 1	NM_001190818	NM_001190819;NM_004153
SPIDR~8	0.42265	0.926575	1	1	0.112518	0.112518	OK	0.112518	0.159124	3	54.1033	0.0666667	54.17	0	0	3	39.16	0	39.16	0.337553	0	0	0	0	0		SPIDR	90	212	SL	90;212	2	90;212	2	single exon skipping	chr8:47599197-47673800	0;122	KIAA0146;SPIDR	scaffold protein involved in DNA repair	NM_001080394;NM_001282916;NM_001282919;NM_001352931;NM_001352932;NM_001352933;NM_001352934;NM_001352935;NM_001352936;NM_001352937;NM_001352938;NM_001352939;NM_001352940;NM_001352941;NM_001352942;NM_001352943;NM_001352944;NM_001352945;NM_001352946;NM_001352947;NM_001352948;NM_001352949;NM_001352950;NM_001352951;NM_001352952;NM_001352953;NM_001352955;NM_001352956;NM_001352957;NM_001352958;NM_001352…	NR_148202
TNIP1~5a	0.293117	0.889974	1	1	2.5828	2.5828	OK	90.7985	1.32451	3	5.30333	50.7067	56.01	88.2157	2.54996	3	4.94333	36.7567	41.7	89.3298	92.5396	90.5261	87.7051	85.3794	91.5626		TNIP1	90	262	S	90;258;262	3	90	1	single exon skipping	chr5:151063748-151080879	0;168;172	ABIN-1;NAF1;TNIP1;VAN;nip40-1	TNFAIP3 interacting protein 1	NM_001252386;NM_001364486	NM_001252385;NM_001252393;NM_001364487;NM_006058
EFS~1	0.518085	0.953807	1	1	1.34171	1.34171	OK	97.2787	0.816414	3	0.32	11.24	11.56	95.937	2.39213	3	0.423333	9.69	10.1133	98.0188	97.6762	96.1412	94.9045	99.2432	93.6634		EFS	90	318	SL	90;318	2	90;318	2	intron retention	chr14:23359695-23359922	0;228	CAS3;CASS3;EFS;EFS1;EFS2;HEFS;SIN	embryonal Fyn-associated substrate	NM_001277174	NM_005864;NM_032459
TXNRD1~1c	0.326751	0.893262	0.803406	1	4.02409	4.02409	OK	36.7266	3.35268	3	20.6367	11.7667	32.4033	32.7025	3.82357	3	28.8133	13.3267	42.14	39.7946	38.3234	32.0619	31.2785	28.897	37.9321		TXNRD1	90	327	SL	90;200;327;437;522	5	90;200;327;437;522	5	alternative 5-prime	chr12:104287110-104311289	0;110;237;347;432	GRIM-12;TR;TR1;TRXR1;TXNR;TXNRD1	thioredoxin reductase 1	NM_182743	NM_182742
PLA2G4A~1	0.226329	0.871468	1	1	-2.62355	2.62355	OK	95.958	1.61667	3	0.906667	19.6433	20.55	98.5816	2.00598	3	0.0933333	5.58	5.67333	93.6723	97.0563	97.1454	95.7447	100	100		PLA2G4A	90	270	SL	90;270	2	90;270	2	multiple exon skipping	chr1:186894212-186932762	0;180	GURDP;PLA2G4;PLA2G4A;cPLA2;cPLA2-alpha	phospholipase A2 group IVA	NM_001311193	NM_024420
SYT14~2c		0.871468	1	1		0	LOW	18.9033	5.14055	3	3.42	0.733333	4.15333			0				12.6338	25.2252	18.851					SYT14	90	295	SL	90;211;295	3	90;211;295	3	single exon skipping	chr1:209952757-210013632	0;121;205	SCAR11;SYT14;sytXIV	synaptotagmin 14	NM_001146262;NM_153262	NM_001256006;NR_027459
CC2D2A~1	0.680858	0.986512	1	1	-1.66622	1.66622	OK	79.723	0.923406	3	2.76333	10.82	13.5833	81.3892	4.90926	3	2.20333	9.26667	11.47	78.4983	80.7279	79.9429	81.5481	87.3208	75.2988		CC2D2A	90	124	SL	90;124	2	90;124	2	single exon skipping	chr4:15470058-15475914	0;34	CC2D2A;JBTS9;MKS6	coiled-coil and C2 domain containing 2A	NM_001164720	NM_001080522;NM_020785
SNHG17~3a	0.970024		1	1	-0.223653	0.223653	LOW	3.84139	5.43254	3	2.82	0.103333	2.92333	4.06504	5.74884	3	2.49	0.116667	2.60667	0	11.5242	0	0	0	12.1951		SNHG17	90	208	S	90;204;208	3	90	1	single exon skipping	chr20:38422242-38426418	0;114;118	-;SNHG17	small nucleolar RNA host gene 17	NR_027241;NR_152755;NR_152756;NR_152758	NR_015366
AHSA2P~2	0.95875		1	1	0.157641	0.157641	LOW	97.5269	3.49752	3	0.153333	6.14333	6.29667	97.3692	1.89659	3	0.153333	4.65333	4.80667	92.5806	100	100	100	96.5066	95.6012		AHSA2P	90	686	SL	90;686	2	90;686	2	intron retention	chr2:61178385-61178980	0;596	AHA1;AHSA2;AHSA2P;Hch1	activator of HSP90 ATPase homolog 2, pseudogene	NR_152211	NR_152210;NR_152212;NR_152213;NR_152215;NR_152216
TUBGCP5~4a		0.871468	1	1	1.98046	1.98046	LOW	71.6637	12.4709	2	0.62	1.535	2.155	69.6833	0	1	0.67	1.54	2.21	59.1928		84.1346			69.6833		TUBGCP5	90	99		90;99;241	3	241	1	alternative 3-prime	chr15:22992374-23000568	0;9;151	GCP5;TUBGCP5	tubulin gamma complex associated protein 5	NM_001354376	NM_001354375
ABCD4~9	0.366681	0.906751	1	1	-2.70523	2.70523	OK	88.997	0.72344	3	2.25333	18.3667	20.62	91.7023	3.30514	3	1.64	17.2167	18.8567	89.0115	88.1039	89.8757	88.7204	96.3104	90.0759		ABCD4	90	95		90;95	2		0	alternative 3-prime	chr14:74295975-74296332	0;5	ABC41;ABCD4;EST352188;MAHCJ;P70R;P79R;PMP69;PXMP1L	ATP binding cassette subfamily D member 4	NM_001353595;NM_001353596;NM_001353597;NM_001353602;NM_001353608;NR_148466	NM_001353593;NM_001353594;NM_001353598;NM_001353599;NM_001353600;NM_001353601;NM_001353603;NM_001353604;NM_001353605;NM_001353606;NM_001353607;NM_001353609;NM_001353610;NM_005050;NM_020324;NM_020325;NR_003256;NR_148467;NR_148468;NR_148469;NR_148470;NR_148471;NR_148472;NR_148473;NR_148474
PNO1~2	0.5656	0.963938	1	1	0.577646	0.577646	OK	99.359	0.906547	3	0.25	40.9033	41.1533	98.7813	0.94013	3	0.376667	32.4433	32.82	98.0769	100	100	98.6323	100	97.7117		PNO1	90	121	SL	90;121	2	90;121	2	alternative 3-prime	chr2:68162326-68162576	0;31	KHRBP1;PNO1;RRP20	partner of NOB1 homolog	NR_138146	NM_001329916;NM_001329917;NM_020143
NCOA1~3		0.871468	1	1	-1.47868	1.47868	LOW	92.4281	3.77591	3	0.19	2.28333	2.47333	93.9068	0	1	0.17	2.62	2.79	94.3089	95.8159	87.1595			93.9068		NCOA1	90	93		90;93	2		0	alternative 3-prime	chr2:24768136-24768223	0;3	F-SRC-1;KAT13A;NCOA1;RIP160;SRC1;bHLHe42;bHLHe74	nuclear receptor coactivator 1	NM_001362954	NM_001362950;NM_001362952;NM_001362955;NM_147223
MUTYH~2c	0.347961	0.901458	1	1	-5.46906	5.46906	LOW	4.33532	3.08902	3	8.87667	0.45	9.32667	9.80438	6.21342	3	7.21333	0.736667	7.95	6.96864	0	6.03732	1.82186	10.6145	16.9767		MUTYH	90	123		90;93;123;132	4		0	alternative 3-prime	chr1:45333562-45334390	0;3;33;42	MUTYH;MYH	mutY DNA glycosylase	NM_001048171;NM_001048173;NM_001048174;NM_001293195;NM_001350650;NR_146882;NR_146883	NM_001293191;NM_012222
DCXR~1	0.534003	0.956919	0.810802	1	-1.07435	1.07435	OK	89.8557	0.715902	3	10.0967	89.29	99.3867	90.9301	1.99266	3	9.64333	97.3	106.943	90.8651	89.2831	89.419	93.462	88.5927	90.7356		DCXR	90	96		90;96	2		0	alternative 3-prime	chr17:82037542-82037630	0;6	DCR;DCXR;HCR2;HCRII;KIDCR;P34H;PNTSU;SDR20C1;XR	dicarbonyl and L-xylulose reductase	NM_001195218	NM_016286
DGKA~1f	0.616679	0.973912	1	1	0.598284	0.598284	OK	3.49757	1.42419	3	22.4367	0.81	23.2467	2.89928	0.3491	3	21.2433	0.633333	21.8767	4.55495	4.45344	1.48431	2.792	3.37027	2.53559		DGKA	90	322	SL	90;147;190;222;322	5	90;147;190;222;322	5	exon skipping and alternative 3-prime or 5-prime	chr12:55932124-55936422	0;57;100;132;232	DAGK;DAGK1;DGK-alpha;DGKA	diacylglycerol kinase alpha	NM_001351036;NM_001351039;NM_201554;NR_147026	NM_001351034;NR_147027
HEATR3~5	0.742894	0.999032	1	1	1.31665	1.31665	LOW	97.5391	3.48017	3	0.0733333	2.43333	2.50667	96.2225	3.98352	3	0.11	3.10667	3.21667	92.6174	100	100	97.9532	100	90.7143		HEATR3	90	200	SL	90;200	2	90;200	2	single exon skipping	chr16:50070291-50075570	0;110	HEATR3;SYO1	HEAT repeat containing 3	NM_001329731;NR_138093	NM_001329729;NM_001329730;NM_182922;NR_138092
PPIP5K1~13	0.0442683	0.871468	1	1	-1.89519	1.89519	LOW	0	0	3	7.97333	0	7.97333	1.89519	0.58347	3	6.79333	0.13	6.92333	0	0	0	1.52355	1.443	2.71903		PPIP5K1	90	210	SL	90;210	2	90;210	2	single exon skipping	chr15:43535477-43539469	0;120	HISPPD2A;IP6K;IPS1;PPIP5K1;VIP1;hsVIP1	diphosphoinositol pentakisphosphate kinase 1	NM_001130858;NM_001130859;NM_001354382;NM_001354383;NM_001354384;NM_001354385;NM_001354386;NM_001354387;NM_001354388;NM_001354389;NM_001354390;NM_001354391;NM_001354392;NM_001354393;NM_001354394;NM_001354395;NM_001354396;NM_001354397;NM_001354398;NM_001354399;NM_001354400;NM_001354401;NM_001354402;NM_014659	NM_001190214
RFC2~2a		0.871468	1	1		0	LOW			0						0											RFC2	142	249	L	142;147;249	3	249	1	mutually exclusive exon skipping	chr7:74243247-74249738	102;107;209	RFC2;RFC40	replication factor C subunit 2	NM_001278792	NM_001278793
ADGRG1~20		0.871468	1	1		0	LOW			0						0											ADGRG1	90	600	SL	90;600	2	90;600	2	exon skipping and alternative 3-prime or 5-prime	chr16:57651246-57653985	0;510	ADGRG1;BFPP;BPPR;GPR56;TM7LN4;TM7XN1	adhesion G protein-coupled receptor G1	NM_001290142	NM_001145770;NM_001145771;NM_001145772;NM_001145773;NM_001145774;NM_001290143;NM_001290144;NM_001370428;NM_001370429;NM_001370430;NM_001370431;NM_001370432;NM_001370433;NM_001370434;NM_001370435;NM_001370436;NM_001370437;NM_001370438;NM_001370439;NM_001370440;NM_001370441;NM_001370451;NM_001370453;NM_005682;NM_201524;NM_201525
PRRG1~1		0.871468	1	1		0	LOW			0				0	0	1	2.41	0	2.41						0		PRRG1	90	181	SL	90;181	2	90;181	2	single exon skipping	chrX:37349470-37406208	0;91	PRGP1;PRRG1	proline rich and Gla domain 1	NM_001173490	NM_001173489
EPB41L3~2		0.871468	1	1		0	LOW	99.095	1.27983	3	0.02	3.03	3.05			0				100	97.2851	100					EPB41L3	90	144	SL	90;144	2	90;144	2	alternative 3-prime	chr18:5419878-5423377	0;54	4.1B;DAL-1;DAL1;EPB41L3	erythrocyte membrane protein band 4.1 like 3	NM_012307	NM_001281533;NM_001281534;NM_001281535;NM_001330557
PPP4R3A~1	0.045784	0.871468	1	1	10.6471	10.6471	LOW	74.1054	3.63699	3	2.18	6.34667	8.52667	63.4583	0.965391	3	2.84667	4.93667	7.78333	72.0685	71.0337	79.2141	63.8965	64.359	62.1194		PPP4R3A	90	129	SL	90;129	2	90;129	2	alternative 5-prime	chr14:91473371-91475849	0;39	FLFL1;KIAA2010;MSTP033;PP4R3;PP4R3A;PPP4R3A;SMEK1;smk-1;smk1	protein phosphatase 4 regulatory subunit 3A	NM_001284280	NM_001284281;NM_001366432;NR_158976
CRELD1~1	0.153719	0.871468	1	1	1.36586	1.36586	OK	2.75539	0.90399	3	28.1967	0.8	28.9967	1.38952	0.443772	3	16.58	0.24	16.82	1.74194	2.58722	3.93701	1.2426	0.934579	1.99139		CRELD1	90	284	SL	90;284	2	90;284	2	single exon skipping	chr3:9943516-9944364	0;194	AVSD2;CIRRIN;CRELD1	cysteine rich with EGF like domains 1	NM_001077415;NM_015513	NM_001031717
RAB23~2a	0.969976		1	1	-0.250609	0.250609	OK	80.9327	4.3562	3	2.08667	8.79333	10.88	81.1833	7.55095	3	2.14667	9.27333	11.42	86.5927	80.2092	75.9961	72.9543	91.1917	79.4038		RAB23	90	559	SL	90;262;559	3	90;262;559	3	alternative 5-prime	chr6:57210446-57222194	0;172;469	HSPC137;RAB23	RAB23, member RAS oncogene family	NM_001278666;NR_103822	NM_016277
WDR20~6d		0.871468	1	1		0	LOW	0	0	1	2.92	0	2.92			0				0							WDR20	275	325		90;273;275;288;311;325;366;418;458;489;494;510;551	13	90;366	2	exon skipping and alternative 3-prime or 5-prime	chr14:102139988-102208602	0;183;185;198;221;235;276;328;368;399;404;420;461	DMR;WDR20	WD repeat domain 20	NM_001242416;NM_181308	NM_001353663
GSN~2b		0.871468	1	1		0	LOW	17.2364	5.30458	2	3.27	0.59	3.86			0				11.9318	22.541						GSN	161	396		90;152;161;183;222;237;239;245;254;257;262;293;295;308;324;328;357;366;396;414;436;467	22	90;183	2	mutually exclusive exon skipping	chr9:121268220-121301962	0;62;71;93;132;147;149;155;164;167;172;203;205;218;234;238;267;267;276;306;324;346;377	ADF;AGEL;GSN	gelsolin	NM_001353067	NM_001353061
SLC25A39~6	0.242411	0.871468	0.682382	1	-2.52744	2.52744	OK	14.3155	1.45892	3	82.4833	13.8767	96.36	16.843	2.09708	3	75.3367	15.36	90.6967	16.3111	12.864	13.7715	17.1673	14.1278	19.2337		SLC25A39	90	114	SL	90;114	2	90;114	2	alternative 3-prime	chr17:44322529-44322807	0;24	CGI-69;CGI69;SLC25A39	solute carrier family 25 member 39	NM_001321241;NM_001366726;NM_016016;NR_159401;NR_159402;NR_159405	NM_001143780;NR_159403
INCA1~2b		0.871468	1	1		0	LOW			0				0	0	1	2.03	0	2.03						0		INCA1	90	252	SL	90;252;377	3	90;252;377	3	alternative 5-prime	chr17:4994476-4997002	0;162;287	HSD45;INCA1	inhibitor of CDK, cyclin A1 interacting protein 1	NM_001167985;NM_001167987	NM_213726
MFSD9~1	0.911723		1	1	0.604558	0.604558	LOW	83.5714	6.4448	3	0.923333	4.64333	5.56667	82.9668	2.84647	3	0.886667	4.33	5.21667	78.1967	79.8839	92.6335	84.4891	78.9784	85.4331		MFSD9	90	2238	S	90;2238	2	90	1	intron retention	chr2:102716042-102718189	0;2148	-;MFSD9	major facilitator superfamily domain containing 9	NR_136174	NM_001322080;NM_001322081;NM_032718;NR_136173
ZNF333~4b	0.374326	0.91014	1	1	-1.66017	1.66017	OK	1.06248	0.885533	3	13.2367	0.146667	13.3833	2.72265	2.03368	3	10.97	0.32	11.29	2.16783	0	1.01961	3.28138	0	4.88656		ZNF333	90	394	S	90;391;394	3	90	1	single exon skipping	chr19:14699282-14705053	0;301;304	-;ZNF333	zinc finger protein 333	NM_001300912;NM_001352241;NM_001352243;NM_001352244;NM_032433	NM_001352239
SSBP3~2	0.2792	0.881728	1	1	-1.12083	1.12083	LOW	0.237127	0.335349	3	8.5	0.0233333	8.52333	1.35796	1.0862	3	7.63333	0.1	7.73333	0.711382	0	0	1.41509	0	2.65879		SSBP3	100	121	SL	100;121	2	100;121	2	mutually exclusive exon skipping	chr1:54251861-54281437	60;81	CSDP;SSBP3;SSDP;SSDP1	single stranded DNA binding protein 3	NM_001009955	NM_018070
AKT2~2	0.608005	0.971337	1	1	-0.865585	0.865585	OK	96.5882	1.91493	3	1.16667	32.6833	33.85	97.4538	0.952422	3	0.776667	29.8667	30.6433	97.6488	93.9	98.2159	97.0957	96.5084	98.7574		AKT2	90	219	SL	90;219	2	90;219	2	single exon skipping	chr19:40236105-40237968	0;129	AKT2;HIHGHH;PKBB;PKBBETA;PRKBB;RAC-BETA	AKT serine/threonine kinase 2	NM_001330511	NM_001243027;NM_001243028;NM_001626
DGCR8~1	0.390138	0.913092	1	1	1.51515	1.51515	OK	97.0605	1.94011	3	0.653333	21.4067	22.06	95.5453	0.772428	3	1.02667	22.2833	23.31	94.5588	97.3356	99.2871	94.9383	96.6354	95.0623		DGCR8	90	189	SL	90;189	2	90;189	2	single exon skipping	chr22:20091971-20094712	0;99	C22orf12;DGCR8;DGCRK6;Gy1;pasha	DGCR8 microprocessor complex subunit	NM_001190326	NM_022720
AMZ2~10g			1	1	0	0	OK	100	0	3	0	17.2267	17.2267	100	0	3	0	10.18	10.18	100	100	100	100	100	100		AMZ2	90	106		90;94;106;110;134;140;181;186;663	9	663	1	alternative 5-prime	chr17:68248071-68248643	0;4;16;20;44;50;91;96;573	-;AMZ2	archaelysin family metallopeptidase 2	NM_001289054	NM_001033570
PRMT9~2a		0.871468	1	1	-12.0087	12.0087	LOW	83.4091	9.40871	3	0.413333	2.24333	2.65667	95.4178	0	1	0.17	3.54	3.71	70.1835	91.2863	88.7574	95.4178				PRMT9	90	327	SL	90;327;476;611	4	90;327;476;611	4	single exon skipping	chr4:147673127-147683798	0;237;386;521	PRMT10;PRMT9	protein arginine methyltransferase 9	NM_001350143	NM_001304458;NM_001350141;NM_001350144
MEAF6~2c	0.163695	0.871468	1	1	-1.15903	1.15903	OK	8.70595	0.541265	3	38.5	3.64667	42.1467	9.86498	0.766907	3	30.1267	3.27333	33.4	7.99739	9.31104	8.80942	9.82857	10.8219	8.94444		MEAF6	90	148	SL	90;120;148;178	4	90;120;148;178	4	single exon skipping	chr1:37495919-37501803	0;30;58;88	C1orf149;CENP-28;EAF6;MEAF6;NY-SAR-91	MYST/Esa1 associated factor 6	NM_001270875	NR_073091
GSN~5o	0.5	0.947169	1	1	12.9688	12.9688	LOW	100	0	3	0	4.33	4.33	87.0312	12.9688	2	0.415	2.575	2.99	100	100	100	74.0625		100		GSN	90	407	S	90;287;295;334;351;357;366;369;374;399;405;407;436;440;469;478;526;548;624	19	90;624	2	multiple exon skipping	chr9:121281563-121302910	0;197;205;244;261;267;276;279;284;309;315;317;346;350;379;379;388;436;458;534	ADF;AGEL;GSN	gelsolin	NM_001353078	NM_001127663
ZFAND5~3a	0.535568	0.957486	1	1	1.40953	1.40953	LOW	98.4537	1.11751	3	0.126667	8.22	8.34667	97.0442	2.59063	3	0.266667	8.03333	8.3	97.3978	97.9633	100	93.6916	97.4409	100		ZFAND5	90	230	L	90;93;230	3	230	1	exon skipping and alternative 3-prime or 5-prime	chr9:72360785-72364695	0;3;140	ZA20D2;ZFAND5;ZFAND5A;ZNF216	zinc finger AN1-type containing 5	NM_006007	NM_001102420
APBB3~1c	0.107872	0.871468	1	1	6.90314	6.90314	OK	9.59092	2.3553	3	12.9533	1.34	14.2933	2.68778	3.8011	3	13.61	0.373333	13.9833	6.27666	10.9601	11.536	0	0	8.06335		APBB3	90	117		90;96;111;117	4		0	exon skipping and alternative 3-prime or 5-prime	chr5:140561702-140562099	0;6;21;27	APBB3;FE65L2;SRA	amyloid beta precursor protein binding family B member 3	NM_133174	NM_006051
TPM1~8	0.27575	0.880119	0.284109	1	0.535045	0.535045	OK	1.75382	0.45416	3	782.81	14.0733	796.883	1.21877	0.388552	3	2192.86	27.49	2220.35	1.22028	1.71092	2.33026	0.692291	1.34574	1.61829		TPM1	90	1310	S	90;1310	2	90	1	alternative 3-prime	chr15:63062646-63071089	0;1220	C15orf13;CMD1Y;CMH3;HEL-S-265;HTM-alpha;LVNC9;TMSA;TPM1	tropomyosin 1	NM_001018004;NM_001018006;NM_001018007;NM_001018020;NM_001301289;NM_001330344;NM_001365778	NM_001018008;NM_001330351;NM_001365776
MALAT1~2	0.0431466	0.871468	0.592576	1	0.117902	0.117902	OK	0.395306	0.0289971	3	2161.46	8.66333	2170.12	0.277405	0.0445905	3	1881.13	5.03	1886.16	0.421207	0.354822	0.40989	0.254996	0.339656	0.237561		MALAT1	90	324	SL	90;324	2	90;324	2	intron retention	chr11:65498735-65498968	0;234	HCN;LINC00047;MALAT1;NCRNA00047;NEAT2;PRO2853	metastasis associated lung adenocarcinoma transcript 1	NR_144567;NR_144568	NR_002819
LETMD1~11c		0.871468	1	1		0	LOW	0	0	1	2.32	0	2.32			0					0						LETMD1	90	210	S	90;206;210;245	4	90;245	2	single exon skipping	chr12:51049186-51053777	0;116;120;155	1110019O13Rik;HCCR;HCCR-1;HCCR-2;HCCR1;HCCR2;HCRR-2;LETMD1;SLC55A3	LETM1 domain containing 1	NM_001351313;NM_001351325;NM_001351336	NM_001351322;NM_001351323;NM_001351324
MXD1~2			1	1	0	0	LOW	100	0	3	0	5.63	5.63	100	0	3	0	5.92667	5.92667	100	100	100	100	100	100		MXD1	90	93		90;93	2		0	alternative 3-prime	chr2:69937395-69938099	0;3	BHLHC58;MAD;MAD1;MXD1	MAX dimerization protein 1	NM_001202513	NM_001202514;NM_002357
FAM185A~6a	0.868714		1	1	-0.856909	0.856909	LOW	47.6303	6.07837	3	2.76	2.53667	5.29667	48.4872	2.82595	3	2.93	2.79667	5.72667	39.0342	51.954	51.9026	49.5908	44.6089	51.2618		FAM185A	90	331	S	90;237;309;331	4	90;237	2	alternative 5-prime	chr7:102749418-102751691	0;147;219;241	-;FAM185A	family with sequence similarity 185 member A	NR_026879;NR_146976;NR_146978;NR_146979;NR_146981;NR_146982;NR_146983;NR_146984	NM_001145268;NM_001350987;NR_146987
NIPAL3~1d	0.623901	0.975358	1	1	-3.04163	3.04163	LOW	90.3803	4.05411	3	0.333333	3.18667	3.52	93.4219	6.85279	3	0.186667	2.82667	3.01333	91.3934	94.7608	84.9866	83.9695	100	96.2963		NIPAL3	90	473	S	90;150;391;473;501;541	6	90;150;391	3	multiple exon skipping	chr1:24419641-24449480	0;60;301;383;411;451	DJ462O23.2;NIPAL3;NPAL3	NIPA like domain containing 3	NM_001322860;NR_136507	NM_001322863
AMZ2~2i	0.455827	0.936535	0.20015	1	6.47946	6.47946	OK	95.5052	3.9975	3	2.77	51.4667	54.2367	89.0258	9.74524	3	9.90667	73.9467	83.8533	96.2273	90.2884	100	90.7587	100	76.3186		AMZ2	90	675	L	90;94;102;106;118;122;146;152;193;198;675	11	675	1	intron retention	chr17:68248059-68248643	0;4;12;16;28;32;56;62;103;108;585	-;AMZ2	archaelysin family metallopeptidase 2	NM_001033572;NM_001346482	NM_001033574;NM_001346484;NM_016627;NR_144442;NR_144443
NIPBL~1	0.279067	0.88155	0.703567	1	8.17743	8.17743	OK	62.7965	4.64628	3	5.61667	9.39333	15.01	54.6191	7.64228	3	6.32667	7.62667	13.9533	64.969	67.0807	56.3398	44.1304	62.1212	57.6056		NIPBL	90	638	SL	90;638	2	90;638	2	intron retention	chr5:37063979-37064526	0;548	CDLS;CDLS1;IDN3;IDN3-B;NIPBL;Scc2	NIPBL cohesin loading factor	NM_133433	NM_015384
NAPB~1	0.0283137	0.871468	1	1	12.047	12.047	LOW	46.0437	3.70938	3	5.24	4.41667	9.65667	33.9967	3.4365	3	4.63667	2.35333	6.99	50.7229	41.6503	45.7579	34.0753	38.1657	29.7491		NAPB	90	137	SL	90;137	2	90;137	2	single exon skipping	chr20:23395000-23397071	0;47	NAPB;SNAP-BETA;SNAPB	NSF attachment protein beta	NM_001283026;NR_104266	NM_001283018;NM_022080
TBC1D23~1	0.161874	0.871468	1	1	-1.07364	1.07364	OK	97.4664	0.685503	3	1.78	68.4133	70.1933	98.5401	0.546527	3	0.916667	60.41	61.3267	96.5026	97.858	98.0387	98.7998	97.7798	99.0406		TBC1D23	90	135	SL	90;135	2	90;135	2	single exon skipping	chr3:100310543-100316098	0;45	NS4ATP1;PCH11;TBC1D23	TBC1 domain family member 23	NM_018309	NM_001199198
CEPT1~1c	0.236072	0.871468	1	1	1.18206	1.18206	OK	1.43395	1.01493	3	13.6633	0.216667	13.88	0.251889	0.356225	3	14.6467	0.04	14.6867	0	2.09644	2.20542	0	0.755668	0		CEPT1	90	175	SL	90;175;235	3	90;175;235	3	single exon skipping	chr1:111161297-111174878	0;85;145	-;CEPT1	choline/ethanolamine phosphotransferase 1	NM_001007794;NM_001330743;NM_006090	NR_138483
ATP7B~1		0.871468	1	1		0	LOW			0				93.0118	7.65768	3	0.153333	1.99333	2.14667				96.6825	100	82.3529		ATP7B	90	225	SL	90;225	2	90;225	2	single exon skipping	chr13:51946479-51950006	0;135	ATP7B;PWD;WC1;WD;WND	ATPase copper transporting beta	NM_001005918	NM_000053;NM_001243182;NM_001330578;NM_001330579
BBS4~4	0.197505	0.871468	1	1	1.00762	1.00762	OK	1.31482	0.765708	3	49.7967	0.656667	50.4533	0.307195	0.21942	3	44.2567	0.126667	44.3833	2.38573	0.918411	0.640322	0	0.498753	0.422833		BBS4	90	148	SL	90;148	2	90;148	2	single exon skipping	chr15:72695229-72709699	0;58	-;BBS4	Bardet-Biedl syndrome 4	NM_001320665;NM_033028;NR_045566	NR_045565
GALNT11~4b	0.0284168	0.871468	1	1	0.50773	0.50773	OK	0.50773	0.123694	3	64.17	0.323333	64.4933	0	0	3	47.96	0	47.96	0.332851	0.598802	0.591536	0	0	0		GALNT11	90	118	SL	90;118;137	3	90;118;137	3	alternative 3-prime	chr7:152120969-152121545	0;28;47	GALNAC-T11;GALNACT11;GALNT11	polypeptide N-acetylgalactosaminyltransferase 11	NM_001304514;NM_001371458;NM_001371459;NM_001371460;NM_001371461;NM_001371462;NM_001371463;NM_001371465;NM_001371466;NM_001371467;NM_001371468;NM_001371469;NM_001371470;NM_001371475;NM_022087;NR_163956;NR_163957	NM_001371464
ATP5MC2~4		0.871468	1	1	0	0	LOW	100	0	2	0	2.32	2.32	100	0	1	0	2.67	2.67	100		100			100		ATP5MC2	90	96		90;96	2		0	alternative 3-prime	chr12:53669943-53672571	0;6	ATP5A;ATP5G2;ATP5MC2	ATP synthase membrane subunit c locus 2	NR_163136	NM_001369756;NR_163137
DFFB~3b		0.871468	1	1	7.0414	7.0414	LOW	88.9563	4.0939	2	0.255	2.13	2.385	81.9149	0	1	0.51	2.31	2.82	84.8624	93.0502			81.9149			DFFB	90	112	SL	90;112;209	3	90;112;209	3	alternative 5-prime	chr1:3858845-3865761	0;22;119	CAD;CPAN;DFF-40;DFF2;DFF40;DFFB	DNA fragmentation factor subunit beta	NM_001320136	NM_001282669
TBC1D15~1	0.387021	0.912025	1	1	3.92161	3.92161	OK	5.43406	4.95934	3	12.38	0.71	13.09	1.51246	2.13894	3	11.11	0.17	11.28	11.9911	4.31107	0	4.53737	0	0		TBC1D15	90	182	SL	90;182	2	90;182	2	single exon skipping	chr12:71839812-71872069	0;92	RAB7-GAP;TBC1D15	TBC1 domain family member 15	NM_001146213;NM_022771;NR_027449	NM_001146214
INIP~6c	0.42265	0.927872	1	1	-0.524934	0.524934	LOW	99.4751	0.742369	3	0.02	3.39667	3.41667	100	0	2	0	2.88	2.88	100	100	98.4252	100		100		INIP	90	377	SL	90;181;193;284;286;377;428	7	90;377;428	3	multiple exon skipping	chr9:112687634-112716460	0;91;103;194;196;287;338	C9orf80;HSPC043;INIP;MISE;SOSSC;SSBIP1;hSSBIP1	INTS3 and NABP interacting protein	NR_138054	NM_001329588
CXCL12~2	0.168458	0.871468	1	1	0.373796	0.373796	OK	99.8445	0.0580529	3	0.566667	400.397	400.963	99.4707	0.254913	3	0.676667	147.86	148.537	99.8525	99.7697	99.9112	99.8292	99.2592	99.3236		CXCL12	90	821	S	90;821	2	90	1	intron retention	chr10:44377906-44378636	0;731	CXCL12;IRH;PBSF;SCYB12;SDF1;TLSF;TPAR1	C-X-C motif chemokine ligand 12	NM_001178134	NM_199168
TRABD~1	0.459588	0.937765	1	1	8.6802	8.6802	OK	35.6889	13.3358	3	11.0733	5.99667	17.07	27.0087	4.34302	3	11.4733	4.22	15.6933	21.6794	31.7591	53.6283	24.6871	33.094	23.2451		TRABD	90	115	SL	90;115	2	90;115	2	alternative 5-prime	chr22:50185977-50193026	0;25	LP6054;PP2447;TRABD	TraB domain containing	NM_001320484;NM_001320485;NR_135275	NM_025204
RFWD3~3a			1	1	0	0	LOW	100	0	3	0	8.20667	8.20667	100	0	3	0	7.47333	7.47333	100	100	100	100	100	100		RFWD3	90	161	SL	90;161;212;335	4	90;161;212;335	4	single exon skipping	chr16:74644736-74651919	0;71;122;245	FANCW;RFWD3;RNF201	ring finger and WD repeat domain 3	NM_001370543	NM_001370534;NM_001370535;NM_001370536;NM_001370540;NM_018124
SPHK2~3b		0.871468	1	1	16.6648	16.6648	LOW	43.3824	0	1	1.54	1.18	2.72	26.7176	0	1	1.92	0.7	2.62		43.3824		26.7176				SPHK2	90	385	SL	90;385;562	3	90;385;562	3	single exon skipping	chr19:48620554-48627691	0;295;472	SK 2;SK-2;SPHK2;SPK 2;SPK-2	sphingosine kinase 2	NM_001243876	NM_001204158
[truncated: 28,972 more rows]
