# Supplementary material for: Splicing isoforms associated with TGFβ-induced myofibroblast activation
Source: BMC Mol Cell Biol. 2026 Mar 5;27:21. doi: 10.1186/s12860-026-00579-7 (PMC13077938; doi:10.1186/s12860-026-00579-7)
Supplement: Supplementary file 4 — Supplementary Material 4: File S4. UdeS Rnomic splicing analysis of TGFβ-induced fibroblasts from public datasets [file 12860_2026_579_MOESM4_ESM.xlsx]

## Sheet: GSE110021 Walker2019
Event Name	D20_TGFb vs D20_noTGFb t-test	D20_TGFb vs D20_noTGFb BH-adjusted t-test	D20_TGFb vs D20_noTGFb Fisher-exact-test	D20_TGFb vs D20_noTGFb BH-adjusted Fisher-exact-test	D20_TGFb vs D20_noTGFb Delta-PSI	D20_TGFb vs D20_noTGFb Delta-PSI (abs)	D20_TGFb vs D20_noTGFb Low Avg S+L Exp	D20_TGFb Avg	D20_TGFb Stdev	D20_TGFb Size	D20_TGFb Avg Short Exp	D20_TGFb Avg Long Exp	D20_TGFb Avg S+L Exp	D20_noTGFb Avg	D20_noTGFb Stdev	D20_noTGFb Size	D20_noTGFb Avg Short Exp	D20_noTGFb Avg Long Exp	D20_noTGFb Avg S+L Exp	D20_TGFb_1	D20_TGFb_2	D20_TGFb_3	D20_noTGFb_1	D20_noTGFb_2	D20_noTGFb_3		Gene	Short PCR Amplicon	Long PCR Amplicon	Short and Long Detected	All PCR Amplicons	Nb All PCR Amplicons	All Detected PCR Amplicons	Nb Detectable PCR Amplicons	Event Type	Coordinates	Alt. Regions	Gene AKA	Gene Fullname	Short Transcripts	Long Transcripts
COL6A3~3	0.00474641	0.829069	1.01446e-18	9.88588e-15	24.1742	24.1742	OK	52.8878	4.47525	3	364.33	401.98	766.31	28.7136	3.87119	3	426.807	172.58	599.387	50.8636	48.7067	59.093	34.1504	25.4381	26.5525		COL6A3	90	690	SL	90;690	2	90;690	2	single exon skipping	chr2:237377345-237380914	0;600	BTHLM1;COL6A3;DYT27;UCMD1	collagen type VI alpha 3 chain	NM_057166	NM_004369;NM_057164;NM_057165;NM_057167
COL6A3~2a	0.0128603	0.829069	8.6695e-19	9.88588e-15	24.368	24.368	OK	50.4497	4.89632	3	368.78	367.74	736.52	26.0817	1.60622	3	431.157	152.02	583.177	49.2356	45.1529	56.9606	28.2995	24.5475	25.3982		COL6A3	90	693	SL	90;693;1311	3	90;693	2	single exon skipping	chr2:237381500-237396726	0;603;1221	BTHLM1;COL6A3;DYT27;UCMD1	collagen type VI alpha 3 chain	NM_057164;NM_057166	NM_057165;NM_057167
MYL6~1	0.00334726	0.829069	1.17273e-12	7.61882e-09	7.80499	7.80499	OK	74.3438	1.17784	3	802.507	2323.26	3125.77	66.5388	0.643155	3	1324.85	2633.2	3958.05	72.7181	75.4708	74.8427	66.594	65.725	67.2975		MYL6	90	135	SL	90;135	2	90;135	2	single exon skipping	chr12:56160321-56161386	0;45	ESMLC;LC17;LC17-GI;LC17-NM;LC17A;LC17B;MLC-3;MLC1SM;MLC3NM;MLC3SM;MYL6	myosin light chain 6	NM_079423	NM_021019
FLNA~1	0.00547816	0.829069	1.93498e-10	9.42818e-07	19.1839	19.1839	OK	61.4215	3.68739	3	200.457	324.63	525.087	42.2376	3.23008	3	305.83	223.53	529.36	57.5886	60.2757	66.4001	46.7033	40.8375	39.172		FLNA	90	114	SL	90;114	2	90;114	2	single exon skipping	chrX:154355073-154357433	0;24	ABP-280;ABPX;CSBS;CVD1;FGS2;FLN;FLN-A;FLN1;FLNA;FMD;MNS;NHBP;OPD;OPD1;OPD2;XLVD;XMVD	filamin A	NM_001456	NM_001110556
TPM1~5	0.000432048	0.829069	1.62041e-09	5.65318e-06	19.2001	19.2001	OK	53.8573	1.72641	3	216.437	251.09	467.527	34.6572	1.15736	3	347.647	184.56	532.207	55.776	54.2054	51.5904	33.3924	36.1893	34.3899		TPM1	116	116	S	116	1	116	1	mutually exclusive exon skipping	chr15:63060940-63062214	76;76	C15orf13;CMD1Y;CMH3;HEL-S-265;HTM-alpha;LVNC9;TMSA;TPM1	tropomyosin 1	NM_001018004;NM_001018005;NM_001018007;NM_001018008;NM_001301244;NM_001301289;NM_001330346;NM_001365776;NM_001365777;NM_001365778;NM_001365779;NM_001365780;NM_001365782	NM_000366;NM_001018006;NM_001018020;NM_001330344;NM_001330351;NM_001365781
RPS24~1b	0.108065	0.829069	1.74033e-09	5.65318e-06	-5.06664	5.06664	OK	86.6549	2.77318	3	385.62	2501.75	2887.37	91.7215	1.12673	3	211.68	2342.67	2554.35	88.0954	89.0936	82.7756	90.1529	92.2632	92.7484		RPS24	90	112	S	90;112;115;130;133	5	90	1	single exon skipping	chr10:78037305-78040614	0;22;25;40;43	DBA3;RPS24;S24;eS24	ribosomal protein S24	NM_001026	NM_033022
FN1~5	0.298697	0.829069	8.63842e-08	0.000240518	-7.72078	7.72078	OK	16.4033	1.54622	3	2780.64	546.89	3327.53	24.1241	7.8789	3	644.497	210.09	854.587	15.2906	18.5899	15.3295	14.4342	33.733	24.2051		FN1	90	183	SL	90;183	2	90;183	2	intron retention	chr2:215372016-215372108	0;93	CIG;ED-B;FINC;FN;FN1;FNZ;GFND;GFND2;LETS;MSF;SMDCF	fibronectin 1	NM_001306129;NM_001306131;NM_001306132;NM_001365521;NM_001365522;NM_002026;NM_212478	NM_001365517;NM_001365518;NM_001365519;NM_001365520;NM_001365523;NM_212476;NM_212482
ACTN1~3	0.000679834	0.829069	2.38324e-06	0.00580616	16.3071	16.3071	OK	76.6663	1.61317	3	72.74	239.493	312.233	60.3593	1.77179	3	167.493	254.967	422.46	77.0185	74.5382	78.4422	59.7033	62.7815	58.5929		ACTN1	106	121	SL	106;121	2	106;121	2	mutually exclusive exon skipping	chr14:68877241-68879961	66;81	ACTN1;BDPLT15	actinin alpha 1	NM_001130005	NM_001102
TPM1~6	0.0125857	0.829069	1.94654e-05	0.0421533	-10.0796	10.0796	OK	11.3627	2.26581	3	389.917	48.9333	438.85	21.4423	2.40345	3	357.937	98.1067	456.043	13.4976	12.3647	8.22582	19.3185	20.2059	24.8025		TPM1	166	166	S	166	1	166	1	mutually exclusive exon skipping	chr15:63042944-63056984	126;126	C15orf13;CMD1Y;CMH3;HEL-S-265;HTM-alpha;LVNC9;TMSA;TPM1	tropomyosin 1	NM_000366;NM_001018004;NM_001018005;NM_001018006;NM_001365776;NM_001365777;NM_001365779	NM_001018007;NM_001018020;NM_001301244
TPM2~1	0.237097	0.829069	0.000110299	0.214972	-3.06261	3.06261	OK	89.8355	2.63025	3	214.063	1874.75	2088.81	92.8981	0.713507	3	196.32	2571.34	2767.66	91.5523	91.8349	86.1194	91.9214	93.1669	93.606		TPM2	116	116	S	116	1	116	1	mutually exclusive exon skipping	chr9:35684551-35685268	76;76	AMCD1;DA1;DA2B;DA2B4;HEL-S-273;NEM4;TMSB;TPM2	tropomyosin 2	NM_001301226;NM_003289	NM_001301227;NM_213674
LPAR1~3f	0.0170123	0.829069	0.000248263	0.439877	-68.4845	68.4845	OK	8.46325	8.46325	2	10.69	0.76	11.45	76.9477	16.0892	3	6.42667	15.58	22.0067	0	16.9265		78.8325	95.6427	56.3679		LPAR1	170	233	L	90;170;178;233;287;313	6	90;233	2	mutually exclusive exon skipping	chr9:110973559-111038651	0;80;88;143;197;223	EDG2;GPR26;Gpcr26;LPA1;LPAR1;Mrec1.3;VZG1;edg-2;rec.1.3;vzg-1	lysophosphatidic acid receptor 1	NM_001351404	NM_001351402
LPAR1~3c	0.0123465	0.829069	0.00042175	0.675795	-16.6544	16.6544	OK	0.92525	1.3085	3	58.95	0.506667	59.4567	17.5797	3.45439	3	73.7667	15.58	89.3467	0	2.77575	0	17.0683	13.6279	22.0429		LPAR1	90	233	SL	90;170;178;233;287;313	6	90;233	2	single exon skipping	chr9:110973559-111038651	0;80;88;143;197;223	EDG2;GPR26;Gpcr26;LPA1;LPAR1;Mrec1.3;VZG1;edg-2;rec.1.3;vzg-1	lysophosphatidic acid receptor 1	NM_001351403	NM_001351402
COL4A5~1	0.0611542	0.829069	0.000450761	0.675795	-40.6873	40.6873	OK	28.9927	15.3717	3	24.2967	12.02	36.3167	69.6799	2.46006	3	22.0067	50.4467	72.4533	42.6582	36.8013	7.51845	66.5952	69.8291	72.6155		COL4A5	90	108	SL	90;108	2	90;108	2	multiple exon skipping	chrX:108668505-108677499	0;18	ASLN;ATS;ATS1;CA54;COL4A5	collagen type IV alpha 5 chain	NM_000495	NM_033380
NDUFC1~2b	0.0753783	0.829069	0.000568463	0.791381	23.2412	23.2412	OK	30.195	1.61481	3	45.7267	19.7833	65.51	6.95382	9.83419	3	68.4	5.15	73.55	28.1027	32.0338	30.4485	0	20.8615	0		NDUFC1	90	149	SL	90;126;149	3	90;126;149	3	single exon skipping	chr4:139295961-139302415	0;36;59	KFYI;NDUFC1	NADH:ubiquinone oxidoreductase subunit C1	NM_001184987	NM_001184989
FN1~3	0.381471	0.829069	1	1	-0.0158066	0.0158066	OK	0	0	3	3327.53	0	3327.53	0.0158066	0.0200803	3	854.46	0.126667	854.587	0	0	0	0.0441412	0.00327855	0		FN1	90	363	SL	90;363	2	90;363	2	single exon skipping	chr2:215391815-215394527	0;273	CIG;ED-B;FINC;FN;FN1;FNZ;GFND;GFND2;LETS;MSF;SMDCF	fibronectin 1	NM_001306131;NM_001306132;NM_001365518;NM_001365520;NM_001365523;NM_001365524;NM_002026;NM_212474;NM_212476;NM_212478	NM_001306129;NM_001306130;NM_001365517;NM_001365519;NM_001365521;NM_001365522;NM_212482
FN1~4	0.919495	0.983514	0.967583	1	-0.23768	0.23768	OK	66.27	2.79116	3	1115.59	2211.94	3327.53	66.5077	1.19019	3	285.817	568.77	854.587	65.7565	63.1374	69.9162	64.9077	66.855	67.7604		FN1	90	360	SL	90;360	2	90;360	2	single exon skipping	chr2:215379318-215382211	0;270	CIG;ED-B;FINC;FN;FN1;FNZ;GFND;GFND2;LETS;MSF;SMDCF	fibronectin 1	NM_001306130;NM_001306131;NM_001306132;NM_001365517;NM_001365519;NM_001365521;NM_001365522;NM_001365523;NM_212474;NM_212476	NM_001306129;NM_001365518;NM_001365520;NM_001365524;NM_002026;NM_212478;NM_212482
HNRNPC~2	0.060249	0.829069	0.108831	1	-9.6212	9.6212	OK	62.0857	3.8253	3	48.34	79.57	127.91	71.7069	3.56699	3	35.9967	90.9133	126.91	61.1145	57.9625	67.1803	67.0019	75.6348	72.4841		HNRNPC	90	129	SL	90;129	2	90;129	2	alternative 5-prime	chr14:21230367-21230996	0;39	C1;C2;HNRNP;HNRNPC;HNRPC;SNRPC	heterogeneous nuclear ribonucleoprotein C	NM_001077443;NM_004500	NM_001077442;NM_031314
SERPINE2~1	0.197412	0.829069	0.13157	1	-3.61132	3.61132	OK	4.817	0.615969	3	455.35	23.21	478.56	8.42833	2.72675	3	120.547	11.18	131.727	4.56578	5.66497	4.22026	4.60274	9.92114	10.7611		SERPINE2	90	93		90;93	2		0	alternative 3-prime	chr2:223980398-223982680	0;3	GDN;GDNPF;PI-7;PI7;PN-1;PN1;PNI;SERPINE2	serpin family E member 2	NM_001136528;NM_001136530;NR_073116	NM_006216
POSTN~3a	0.0769072	0.829069	0.523336	1	2.88377	2.88377	OK	51.7137	1.35602	3	666.45	717.82	1384.27	48.8299	0.953339	3	67.7567	64.7667	132.523	50.9433	50.5781	53.6198	49.1667	49.7921	47.531		POSTN	90	180	SL	90;180;261	3	90;180;261	3	single exon skipping	chr13:37570670-37577752	0;90;171	OSF-2;OSF2;PDLPOSTN;PN;POSTN	periostin	NM_001135934;NM_001135936	NM_001135935;NM_001286665
RPL17~2d	0.924616	0.983778	1	1	0.3304	0.3304	OK	78.5863	1.7533	3	51.2333	187.94	239.173	78.2559	4.14913	3	38.85	138.727	177.577	81.0643	77.2703	77.4244	74.3173	83.992	76.4585		RPL17	273	339		90;104;178;188;229;273;290;339;371;388	10	90;104;229	3	alternative 5-prime and 3-prime	chr18:49491585-49492457	0;14;88;98;139;183;200;249;281;298	L17;PD-1;RPL17;RPL23	ribosomal protein L17	NM_001199344	NM_000985
RPS27A~1	0.233241	0.829069	0.106694	1	-3.13025	3.13025	OK	46.7218	0.317402	3	730.75	640.613	1371.36	49.8521	2.63077	3	613.37	611.553	1224.92	46.6816	47.1291	46.3547	51.7982	51.6251	46.1329		RPS27A	90	189	SL	90;189	2	90;189	2	intron retention	chr2:55232709-55232807	0;99	CEP80;HEL112;RPS27A;S27A;UBA80;UBC;UBCEP1;UBCEP80	ribosomal protein S27a	NM_002954	NM_001177413
RPL17~6c	0.705995	0.928296	0.818405	1	0.810569	0.810569	OK	87.8511	1.15614	3	51.2333	371.61	422.843	87.0405	2.49025	3	38.85	259.233	298.083	88.8288	86.2273	88.4971	84.1026	90.1913	86.8277		RPL17	90	107	SL	90;107;188;205	4	90;107	2	alternative 5-prime	chr18:49491585-49492274	0;17;98;115	L17;PD-1;RPL17;RPL23	ribosomal protein L17	NM_001199344	NM_001199341
UBE2E3~1	0.611076	0.898888	0.123448	1	-11.1632	11.1632	OK	63.7821	26.4267	3	28.7733	50.1067	78.88	74.9453	1.5522	3	20.7633	62.2367	83	37.6886	100	53.6576	77.1176	73.5853	74.1331		UBE2E3	90	122	SL	90;122	2	90;122	2	single exon skipping	chr2:180980547-180982017	0;32	UBCH9;UBE2E3;UbcM2	ubiquitin conjugating enzyme E2 E3	NM_001278555	NM_182678
UAP1~1a	0.0313207	0.829069	0.0891304	1	-25.6843	25.6843	OK	27.7909	7.75687	3	26.91	10.2767	37.1867	53.4752	8.02863	3	10.2567	11.2533	21.51	30.7789	17.1559	35.4378	50.4906	64.4547	45.4802		UAP1	90	141	S	90;138;141	3	90	1	single exon skipping	chr1:162590512-162597791	0;48;51	AGX;AGX1;AGX2;SPAG2;UAP1	UDP-N-acetylglucosamine pyrophosphorylase 1	NM_001324113;NM_001324114;NM_001324115;NM_003115	NM_001324116
UAP1~3	0.654468	0.912327	1	1	-5.07775	5.07775	OK	53.8244	12.1935	3	9.56333	10.2767	19.84	58.9021	8.24099	3	8.23333	11.2533	19.4867	38.6977	68.5577	54.2177	59.7361	48.4179	68.5523		UAP1	90	93		90;93	2		0	alternative 3-prime	chr1:162590512-162592734	0;3	AGX;AGX1;AGX2;SPAG2;UAP1	UDP-N-acetylglucosamine pyrophosphorylase 1	NM_001324117	NM_001324116
RPL10~2b	0.147912	0.829069	0.048832	1	-4.42475	4.42475	OK	61.5034	2.34036	3	385.77	614.79	1000.56	65.9282	2.58546	3	272.933	528.53	801.463	62.4927	63.7441	58.2735	68.2869	67.1684	62.3293		RPL10	90	192	L	90;94;192	3	192	1	intron retention	chrX:154398395-154398496	0;4;102	AUTSX5;DXS648;DXS648E;L10;MRXS35;NOV;QM;RPL10	ribosomal protein L10	NM_001256577;NM_001256580;NM_006013	NM_001303624
TRIP12~11	0.010635	0.829069	0.0557083	1	-39.4759	39.4759	OK	29.8656	8.44951	3	11.63	4.95667	16.5867	69.3415	8.95912	3	4.65	9.98	14.63	20.1299	28.7332	40.7337	68.0175	80.916	59.0909		TRIP12	90	208	SL	90;208	2	90;208	2	single exon skipping	chr2:229880129-229921879	0;118	MRD49;TRIP-12;TRIP12;TRIPC;ULF	thyroid hormone receptor interactor 12	NM_001284214;NM_001284215;NM_001284216;NM_001348317;NM_001348319;NM_001348321;NM_001348323;NM_001348328;NM_001348331;NM_001348332;NM_001348333;NM_001348336;NM_004238	NM_001348322
MRPL33~1	0.235169	0.829069	0.560069	1	-2.70137	2.70137	OK	37.5566	2.30072	3	135.567	81.5867	217.153	40.258	1.10755	3	136.607	92.06	228.667	39.7811	34.388	38.5007	38.962	40.1441	41.6678		MRPL33	90	197	SL	90;197	2	90;197	2	single exon skipping	chr2:27772693-27779432	0;107	C2orf1;L33mt;MRP-L33;MRPL33;RPL33L	mitochondrial ribosomal protein L33	NM_145330	NM_004891
HMGCS1~3b	0.873031	0.970698	1	1	-3.76109	3.76109	OK	23.9957	19.724	3	41.1833	14.4233	55.6067	27.7568	24.1147	3	9.07667	3.34	12.4167	23.5237	0.0782626	48.3851	58.7948	0	24.4755		HMGCS1	90	149	SL	90;149;169	3	90;149;169	3	single exon skipping	chr5:43298976-43313355	0;59;79	HMGCS;HMGCS1	3-hydroxy-3-methylglutaryl-CoA synthase 1	NM_001324223;NM_002130	NM_001098272;NM_001324222
RPL27~1	0.271991	0.829069	0.627205	1	0.120401	0.120401	OK	0.813584	0.0502853	3	2751.22	22.5667	2773.78	0.693183	0.113758	3	2397.67	16.7267	2414.4	0.743257	0.839609	0.857885	0.640224	0.588103	0.851222		RPL27	90	367	SL	90;367	2	90;367	2	intron retention	chr17:42998472-42998748	0;277	DBA16;L27;RPL27	ribosomal protein L27	NM_000988;NR_146327	NM_001349922
BOLA2~2	0.888373	0.974456	0.47619	1	-1.51376	1.51376	OK	92.119	11.0826	3	0.75	11.4267	12.1767	93.6327	9.00466	3	1.12	9.39333	10.5133	76.4458	99.9111	100	80.8982	100	100		BOLA2	90	167	SL	90;167	2	90;167	2	intron retention	chr16:29454114-29454190	0;77	BOLA2;BOLA2A;BOLA2B;My016	bolA family member 2	NM_001031827	NR_135304
RPL17~2k	0.47885	0.858877	0.520966	1	0.219857	0.219857	OK	1.72047	0.201447	3	2937.95	51.2333	2989.18	1.50062	0.333876	3	2553.32	38.85	2592.17	1.44697	1.92628	1.78818	1.81642	1.03872	1.6467		RPL17	90	273	S	90;104;178;188;229;273;290;339;371;388	10	90;104;229	3	alternative 5-prime	chr18:49491585-49492457	0;14;88;98;139;183;200;249;281;298	L17;PD-1;RPL17;RPL23	ribosomal protein L17	NM_001035006;NM_001199345;NM_001369555;NM_001369562	NM_001199344
MYL12A~2a	0.073359	0.829069	0.0560341	1	5.07645	5.07645	OK	60.425	2.29118	3	250.483	380.957	631.44	55.3486	1.81777	3	381.81	472.33	854.14	58.0062	63.5016	59.7674	52.8417	56.109	57.0951		MYL12A	90	412	SL	90;412;495	3	90;412;495	3	alternative 5-prime	chr18:3247588-3253232	0;322;405	HEL-S-24;MLC-2B;MLCB;MRCL3;MRLC3;MYL12A;MYL2B	myosin light chain 12A	NM_001303048	NM_006471
DPP3~2	0.10947	0.829069	0.0213049	1	-23.6646	23.6646	OK	38.6828	12.577	3	28.1367	17.7767	45.9133	62.3474	3.10874	3	17.8667	29.5467	47.4133	56.4125	28.5868	31.049	58.2841	62.925	65.833		DPP3	90	93		90;93	2		0	alternative 3-prime	chr11:66480466-66482195	0;3	DPP3;DPPIII	dipeptidyl peptidase 3	NM_001256670;NM_005700	NM_130443
CTBP1~1	0.136279	0.829069	0.247764	1	-13.0611	13.0611	OK	61.1911	5.19637	3	9.01667	15.1233	24.14	74.2522	7.99033	3	8.95333	28.5733	37.5267	62.2265	54.3726	66.9741	84.8788	72.2666	65.6111		CTBP1	90	285	SL	90;285	2	90;285	2	single exon skipping	chr4:1238338-1248915	0;195	BARS;CTBP1;HADDTS	C-terminal binding protein 1	NM_001328	NM_001012614
ZYX~2	0.483601	0.858877	0.523553	1	4.30858	4.30858	OK	75.0771	3.74561	3	33.17	96.9667	130.137	70.7686	6.71315	3	55.3067	132.58	187.887	75.3098	79.5438	70.3778	61.4572	77.0285	73.82		ZYX	90	93		90;93	2		0	alternative 3-prime	chr7:143381410-143381559	0;3	ESP-2;HED-2;ZYX	zyxin	NM_001010972	NM_001362783;NM_003461
SLMO2-ATP5E~1	0.203265	0.829069	0.0689669	1	10.4599	10.4599	OK	55.3476	8.00664	3	80.7167	98.7667	179.483	44.8877	1.34027	3	95.0733	77.4633	172.537	49.0144	50.3854	66.643	45.8585	42.9925	45.8121		SLMO2-ATP5E	90	349	SL	90;349	2	90;349	2	multiple exon skipping	chr20:59036761-59042698	0;259	-;SLMO2-ATP5E	SLMO2-ATP5E readthrough	NR_037930	NR_037929
RPL17~2e	0.486468	0.858877	0.862874	1	3.77319	3.77319	OK	63.9144	5.57734	3	30.0067	51.2333	81.24	60.1412	4.06947	3	25.0733	38.85	63.9233	71.1241	63.0799	57.5391	64.6276	54.7763	61.0196		RPL17	178	273		90;104;178;188;229;273;290;339;371;388	10	90;104;229	3	exon skipping and alternative 3-prime or 5-prime	chr18:49491585-49492457	0;14;88;98;139;183;200;249;281;298	L17;PD-1;RPL17;RPL23	ribosomal protein L17	NM_001369556	NM_001199344
SNHG29~6f	0.325359	0.829069	0.621529	1	-0.864316	0.864316	OK	12.3059	0.206399	3	871.02	122.307	993.327	13.1702	0.948004	3	725.097	109.88	834.977	12.5207	12.0273	12.3696	13.1219	12.034	14.3546		SNHG29	90	213	S	90;134;164;208;213;266	6	90;134;164;266	4	single exon skipping	chr17:16439415-16440184	0;44;74;118;123;176	C17orf45;C17orf76-AS1;FAM211A-AS1;LRRC75A-AS1;NCRNA00188;SNHG29;TSAP19	small nucleolar RNA host gene 29	NR_027158;NR_027159;NR_027166;NR_027171;NR_027172;NR_027173;NR_027174;NR_027175;NR_027176;NR_027177;NR_027178;NR_027179;NR_045023;NR_045024;NR_045027	NR_027160;NR_027164;NR_027167;NR_027168
KLC2~2a	0.176265	0.829069	0.352068	1	-36.5166	36.5166	OK	46.1994	19.2643	3	6.65	5.54	12.19	82.716	24.4432	3	2.00667	6.72	8.72667	65.7293	19.9843	52.8846	48.1481	100	100		KLC2	90	231	SL	90;231;268	3	90;231;268	3	alternative 5-prime	chr11:66257731-66258583	0;141;178	-;KLC2	kinesin light chain 2	NM_001134776	NM_001134774;NM_001318734
PSMA4~3a	0.227178	0.829069	0.782812	1	-10.5788	10.5788	OK	59.573	7.28402	3	11.93	18.2167	30.1467	70.1518	7.5535	3	9.24667	20.84	30.0867	62.5616	66.616	49.5413	70.2675	79.3445	60.8434		PSMA4	90	160	SL	90;160;253	3	90;160;253	3	single exon skipping	chr15:78542220-78544189	0;70;163	HC9;HsT17706;PSC9;PSMA4	proteasome 20S subunit alpha 4	NM_001102668	NM_001330675
POLR3H~3b	0.42265	0.829069	0.466667	1	-33.3333	33.3333	LOW	0	0	3	4.28667	0	4.28667	33.3333	47.1405	3	4.43667	2.47667	6.91333	0	0	0	0	100	0		POLR3H	90	97		90;97;403	3	403	1	alternative 5-prime	chr22:41544122-41544434	0;7;313	C25;POLR3H;RPC22.9;RPC8	RNA polymerase III subunit H	NM_001282885	NM_138338
EIF4G1~1d	0.658256	0.913787	0.0449174	1	12.8126	12.8126	OK	39.3533	35.0358	3	24.53	21.6167	46.1467	26.5407	5.74488	3	30.2567	10.7133	40.97	0.0312012	85.1217	32.907	34.6206	23.2373	21.7643		EIF4G1	90	267	SL	90;267;469;505;526;565	6	90;267	2	single exon skipping	chr3:184314675-184317716	0;177;379;415;436;475	EIF-4G1;EIF4F;EIF4G;EIF4G1;EIF4GI;P220;PARK18	eukaryotic translation initiation factor 4 gamma 1	NM_198242	NM_198244
HNRNPK~2	0.0351301	0.829069	0.0889782	1	-7.13796	7.13796	OK	49.4222	2.24335	3	140.44	137.87	278.31	56.5601	2.31282	3	119.77	156.423	276.193	47.5989	48.0852	52.5823	59.5008	53.8496	56.33		HNRNPK	90	150	SL	90;150	2	90;150	2	alternative 3-prime	chr9:83969381-83970161	0;60	AUKS;CSBP;HNRNPK;HNRPK;TUNP	heterogeneous nuclear ribonucleoprotein K	NM_001318186;NM_001318188;NM_031262	NM_001318187;NM_002140;NM_031263
SNHG29~6h	0.0938452	0.829069	0.493265	1	-1.33709	1.33709	OK	18.7654	0.689362	3	871.02	201.45	1072.47	20.1025	0.447749	3	725.097	182.38	907.477	17.8416	18.9575	19.4971	20.5601	19.4947	20.2528		SNHG29	90	266	SL	90;134;164;208;213;266	6	90;134;164;266	4	single exon skipping	chr17:16439415-16440184	0;44;74;118;123;176	C17orf45;C17orf76-AS1;FAM211A-AS1;LRRC75A-AS1;NCRNA00188;SNHG29;TSAP19	small nucleolar RNA host gene 29	NR_027158;NR_027159;NR_027166;NR_027171;NR_027172;NR_027173;NR_027174;NR_027175;NR_027176;NR_027177;NR_027178;NR_027179;NR_045023;NR_045024;NR_045027	NR_027161;NR_027162;NR_027163;NR_027169;NR_045026
RPLP0~1	0.228342	0.829069	0.681973	1	-0.241546	0.241546	OK	4.673	0.16973	3	3377.9	165.65	3543.55	4.91454	0.17022	3	2793.12	144.55	2937.67	4.9019	4.49597	4.62112	5.02941	5.04032	4.6739		RPLP0	90	150	SL	90;150	2	90;150	2	alternative 3-prime	chr12:120200832-120201082	0;60	L10E;LP0;P0;PRLP0;RPLP0;RPP0	ribosomal protein lateral stalk subunit P0	NM_001002	NM_053275
DYNLRB1~3	0.629501	0.904523	0.80208	1	-0.570913	0.570913	OK	2.90416	1.33406	3	256.87	7.83333	264.703	3.47507	0.707756	3	270.863	9.72333	280.587	4.20932	1.07176	3.43141	2.62354	4.35641	3.44527		DYNLRB1	90	169	SL	90;169	2	90;169	2	single exon skipping	chr20:34516462-34526267	0;79	BITH;BLP;DNCL2A;DNLC2A;DYNLRB1;ROBLD1	dynein light chain roadblock-type 1	NM_001281729;NM_001319157;NM_014183;NR_104032	NM_177953
CDV3~2b	0.0754406	0.829069	0.229535	1	-11.3985	11.3985	OK	15.6334	3.00701	3	44.14	8.61333	52.7533	27.032	5.37224	3	38.5933	14.31	52.9033	11.551	18.7058	16.6436	22.6976	34.603	23.7953		CDV3	90	824	S	90;824;827	3	90	1	alternative 3-prime	chr3:133586723-133587895	0;734;737	CDV3;H41	CDV3 homolog	NM_001282762;NM_001282763;NM_017548	NM_001134423;NM_001282765
YY1AP1~6	0.154089	0.829069	0.047619	1	67.6045	67.6045	LOW	80.1837	19.8163	2	0.755	3.755	4.51	12.5792	9.05233	3	5.64667	1.13333	6.78	60.3675	100		20.9278	0	16.8098		YY1AP1	90	180	SL	90;180	2	90;180	2	mutually exclusive exon skipping	chr1:155679513-155688658	41;131	GRNG;HCCA1;HCCA2;YY1AP;YY1AP1	YY1 associated protein 1	NM_001198902	NM_001198900
SNHG32~1a	0.892967	0.975767	1	1	-0.170128	0.170128	OK	98.8215	0.838766	3	3.91667	321.287	325.203	98.9916	1.42605	3	2.99667	306.883	309.88	98.3491	100	98.1154	100	100	96.9749		SNHG32	90	345	SL	90;202;345	3	90;202;345	3	alternative 5-prime	chr6:31834946-31835410	0;112;255	C6orf48;D6S57;G8;SNHG32	small nucleolar RNA host gene 32	NR_160950	NR_160946;NR_160948;NR_160949;NR_160953
RPL17~12	0.0399555	0.829069	0.0974697	1	6.29601	6.29601	OK	88.9866	0.444963	3	23.2867	187.94	211.227	82.6906	1.9702	3	29.1667	138.727	167.893	88.3625	89.2288	89.3685	81.4078	81.1899	85.474		RPL17	90	241	SL	90;241	2	90;241	2	intron retention	chr18:49491585-49491735	0;151	L17;PD-1;RPL17;RPL23	ribosomal protein L17	NM_001199340;NM_001199342;NM_001199343;NM_001369557	NM_000985
YWHAE~1	0.273356	0.829069	0.0262149	1	7.85545	7.85545	OK	39.2608	7.47914	3	252.34	159.477	411.817	31.4053	2.8897	3	307.537	140.403	447.94	42.3647	46.4656	28.9521	27.7804	31.5836	34.852		YWHAE	90	123	SL	90;123	2	90;123	2	single exon skipping	chr17:1365059-1400046	0;33	14-3-3E;HEL2;KCIP-1;MDCR;MDS;YWHAE	tyrosine 3-monooxygenase/tryptophan 5-monooxygenase activation protein epsilon	NM_006761	NR_024058
RPL17~2m	0.0125663	0.829069	0.169409	1	0.863923	0.863923	OK	6.01674	0.172042	3	2937.95	187.94	3125.89	5.15281	0.0566067	3	2553.32	138.727	2692.05	5.91376	6.25913	5.87732	5.08135	5.21979	5.15729		RPL17	90	339	S	90;104;178;188;229;273;290;339;371;388	10	90;104;229	3	alternative 3-prime	chr18:49491585-49492457	0;14;88;98;139;183;200;249;281;298	L17;PD-1;RPL17;RPL23	ribosomal protein L17	NM_001035006;NM_001199345;NM_001369555;NM_001369562	NM_000985
NME1-NME2~1	0.243392	0.829069	0.147727	1	-21.5367	21.5367	OK	0.0475059	0.0671835	3	20.52	0.01	20.53	21.5843	18.6123	3	11.99	2.03	14.02	0.142518	0	0	45.4231	0	19.3296		NME1-NME2	90	310	SL	90;310	2	90;310	2	single exon skipping	chr17:51153663-51155650	0;220	NM23-LV;NME1-NME2;NMELV	NME1-NME2 readthrough	NM_001018136	NR_037149
SLX1B~1	0.402926	0.829069	1	1	32.6671	32.6671	OK	94.7044	2.48429	3	2.13	37.7567	39.8867	62.0373	43.8875	3	1.85	16.9933	18.8433	91.2174	96.0764	96.8194	0	91.4107	94.701		SLX1B	90	432	SL	90;432	2	90;432	2	single exon skipping	chr16:29455450-29457631	0;342	GIYD2;SLX1B	SLX1 homolog B, structure-specific endonuclease subunit	NM_178044	NM_024044
RPL17~5d	0.808908	0.953664	0.828102	1	-1.23577	1.23577	OK	74.6108	1.45724	3	17.3467	51.2333	68.58	75.8466	6.2581	3	11.8933	38.85	50.7433	72.7434	76.2995	74.7896	77.6405	67.4442	82.4551		RPL17	267	276		93;108;248;267;276;293	6	93;108	2	exon skipping and alternative 3-prime or 5-prime	chr18:49491446-49492457	53;68;208;227;236;253	L17;PD-1;RPL17;RPL23	ribosomal protein L17	NM_001369561	NM_001199344
POSTN~2a	0.352258	0.829069	0.437973	1	3.81365	3.81365	OK	89.1172	2.06385	3	86.1633	717.82	803.983	85.3035	4.40105	3	10.9533	64.7667	75.72	88.9776	86.6622	91.7118	89.5809	87.0805	79.2492		POSTN	90	270	SL	90;180;270;351	4	90;180;270;351	4	multiple exon skipping	chr13:37569822-37577752	0;90;180;261	OSF-2;OSF2;PDLPOSTN;PN;POSTN	periostin	NM_001286666;NM_001286667	NM_001135935;NM_001286665
PFN2~1	0.112871	0.829069	0.581062	1	1.29845	1.29845	OK	15.8519	0.710153	3	363.75	68.0833	431.833	14.5534	0.209332	3	421.423	71.74	493.163	16.6992	15.8951	14.9613	14.2574	14.6974	14.7054		PFN2	90	412	SL	90;412	2	90;412	2	alternative 3-prime	chr3:149966265-149968357	0;322	D3S1319E;PFL;PFN2	profilin 2	NM_002628	NM_053024
RPL6~1a	0.699826	0.928296	0.797222	1	-0.0962241	0.0962241	OK	1.35166	0.279688	3	2295.88	31.58	2327.46	1.44788	0.160346	3	2059.73	30.29	2090.02	1.6933	1.00822	1.35346	1.6019	1.51501	1.22674		RPL6	90	266	S	90;266;271	3	90	1	alternative 5-prime	chr12:112408657-112409586	0;176;181	L6;RPL6;SHUJUN-2;TAXREB107;TXREB1	ribosomal protein L6	NM_000970	NM_001024662
PSMG1~2a	0.0547973	0.829069	0.0234393	1	-38.7846	38.7846	OK	10.5621	10.1056	3	18.7033	2.62333	21.3267	49.3467	16.0644	3	9.00667	8.38333	17.39	24.1808	0	7.50552	56.1118	27.1819	64.7464		PSMG1	90	138	S	90;138;153	3	90	1	single exon skipping	chr21:39178648-39180284	0;48;63	C21LRP;DSCR2;LRPC21;PAC-1;PAC1;PSMG1	proteasome assembly chaperone 1	NM_203433	NM_001261824
OSMR~2	0.0666659	0.829069	0.539324	1	-3.97333	3.97333	OK	5.37709	1.75935	3	55.41	3.21333	58.6233	9.35042	1.26768	3	94.7167	9.64333	104.36	3.38052	7.66117	5.08958	11.1391	8.3509	8.56128		OSMR	90	93		90;93	2		0	alternative 3-prime	chr5:38904025-38904352	0;3	IL-31R-beta;IL-31RB;OSMR;OSMRB;OSMRbeta;PLCA1	oncostatin M receptor	NM_001323505;NM_001323507;NM_003999	NM_001323506
TMEM126B~2d	0.221247	0.829069	1	1	-24.2166	24.2166	LOW	26.6055	8.29129	3	6.48	2.28333	8.76333	50.8221	10.9171	2	1.705	1.55	3.255	15	33.8583	30.9582		61.7391	39.905		TMEM126B	90	343	SL	90;212;284;343;384	5	90;212;284;343;384	5	multiple exon skipping	chr11:85628689-85634085	0;122;194;253;294	HT007;MC1DN29;TMEM126B	transmembrane protein 126B	NM_001256547;NM_001350393	NM_001193537;NM_001350395
CDV3~4	0.180738	0.829069	0.484379	1	5.2832	5.2832	OK	86.6274	3.79161	3	8.61333	53.1967	61.81	81.3442	2.19154	3	14.31	61.6233	75.9333	91.9647	83.5116	84.406	83.4963	78.3367	82.1997		CDV3	90	93		90;93	2		0	alternative 3-prime	chr3:133586723-133587161	0;3	CDV3;H41	CDV3 homolog	NM_001134423;NM_001282765	NM_001134422
EIF4G1~4a	0.62255	0.902924	0.109535	1	-7.39121	7.39121	OK	78.379	18.116	3	21.6167	66.0533	87.67	85.7702	1.30325	3	10.7133	64.5867	75.3	99.9865	55.6538	79.4966	84.7906	84.908	87.612		EIF4G1	90	328	S	90;292;328;349;388	5	90;292;388	3	multiple exon skipping	chr3:184314675-184317320	0;202;238;259;298	EIF-4G1;EIF4F;EIF4G;EIF4G1;EIF4GI;P220;PARK18	eukaryotic translation initiation factor 4 gamma 1	NM_198244	NM_198241
RPL17~2o	0.0451966	0.829069	0.0100593	1	2.01173	2.01173	OK	11.2304	0.773898	3	2937.95	371.61	3309.56	9.21865	0.511725	3	2553.32	259.233	2812.55	10.4542	10.9503	12.2867	8.91473	8.80183	9.9394		RPL17	90	290	S	90;104;178;188;229;273;290;339;371;388	10	90;104;229	3	alternative 5-prime	chr18:49491585-49492457	0;14;88;98;139;183;200;249;281;298	L17;PD-1;RPL17;RPL23	ribosomal protein L17	NM_001035006;NM_001199345;NM_001369555;NM_001369562	NM_001199341
LPAR1~3i	0.015375	0.829069	0.041502	1	-64.2658	64.2658	OK	9.26264	13.0994	3	3.88333	0.506667	4.39	73.5285	17.0606	3	6.50333	15.58	22.0833	0	27.7879	0	93.0457	51.4855	76.0541		LPAR1	178	233	L	90;170;178;233;287;313	6	90;233	2	mutually exclusive exon skipping	chr9:110973559-111038651	0;80;88;143;197;223	EDG2;GPR26;Gpcr26;LPA1;LPAR1;Mrec1.3;VZG1;edg-2;rec.1.3;vzg-1	lysophosphatidic acid receptor 1	NM_001351405	NM_001351402
C6orf89~2	0.0280781	0.829069	0.258971	1	12.439	12.439	OK	35.6378	2.23438	3	27.07	14.97	42.04	23.1988	3.96864	3	43.2067	13.0367	56.2433	32.5321	36.6856	37.6955	17.6564	26.736	25.2038		C6orf89	90	190	SL	90;190	2	90;190	2	single exon skipping	chr6:36886029-36899425	0;100	BRAP;C6orf89;PS1TP5TP1	chromosome 6 open reading frame 89	NM_152734	NM_001286635;NM_001286637
RPL35A~1	0.720498	0.932504	0.902665	1	0.288584	0.288584	OK	5.33837	0.782741	3	689.11	38.9967	728.107	5.04978	0.718008	3	603.327	32.08	635.407	5.56817	4.28569	6.16124	5.04442	4.1731	5.93183		RPL35A	90	168	SL	90;168	2	90;168	2	alternative 5-prime	chr3:197950222-197950935	0;78	DBA5;L35A;RPL35A;eL33	ribosomal protein L35a	NM_000996	NM_001316311
YY1AP1~3	0.0844771	0.829069	0.0525811	1	25.393	25.393	OK	96.9824	4.26751	3	0.503333	15.7133	16.2167	71.5894	12.129	3	5.64667	14.66	20.3067	90.9472	100	100	60.9272	88.557	65.2842		YY1AP1	90	221	SL	90;221	2	90;221	2	single exon skipping	chr1:155680457-155688658	0;131	GRNG;HCCA1;HCCA2;YY1AP;YY1AP1	YY1 associated protein 1	NM_001198902	NM_001198905;NM_018253;NM_139119
HNRNPH1~4	0.93554	0.986098	1	1	-0.266102	0.266102	OK	94.8191	1.1782	3	9.05667	165.913	174.97	95.0852	4.02077	3	6.28667	120.117	126.403	95.6336	93.153	95.6706	95.1043	100	90.1512		HNRNPH1	90	150	SL	90;150	2	90;150	2	single exon skipping	chr5:179616959-179617513	0;60	HNRNPH1;HNRPH;HNRPH1;hnRNPH	heterogeneous nuclear ribonucleoprotein H1	NM_001364246;NM_001364247	NM_001257293;NM_001364225;NM_001364226;NM_001364227;NM_001364228;NM_001364229;NM_001364231;NM_001364233;NM_001364234;NM_001364235;NM_001364236;NM_001364237;NM_001364238;NM_001364239;NM_001364241;NM_001364242;NM_001364243;NM_001364244;NM_001364250;NM_001364251;NM_001364252;NM_001364253;NM_001364254;NM_001364255;NM_005520
RAB34~3	0.445833	0.844155	0.0475165	1	5.56661	5.56661	OK	8.30364	8.05687	3	124.95	10.4467	135.397	2.73703	3.87075	3	137.313	3.80667	141.12	5.69847	19.2125	0	0	0	8.2111		RAB34	90	93		90;93	2		0	alternative 3-prime	chr17:28716059-28716902	0;3	NARR;RAB34;RAB39;RAH	RAB34, member RAS oncogene family	NM_001142624;NM_001144942;NM_001144943;NM_001256277;NM_031934	NM_001142625;NM_001256281
CDV3~3a	0.0638374	0.829069	0.142646	1	-12.3852	12.3852	OK	14.5255	3.46027	3	43.7733	7.99667	51.77	26.9108	5.44747	3	38.5933	14.22	52.8133	9.6461	17.2869	16.6436	22.6976	34.603	23.4317		CDV3	90	131	SL	90;131;295	3	90;131;295	3	alternative 5-prime	chr3:133574552-133575038	0;41;205	CDV3;H41	CDV3 homolog	NM_001282763	NM_001134423
EIF4G1~4c	0.943236	0.987854	0.0863784	1	2.35215	2.35215	OK	44.0416	40.8902	3	21.6167	4.07333	25.69	41.6895	8.38889	3	10.7133	7.84667	18.56	99.7519	2.75945	29.6135	33.0548	53.0525	38.961		EIF4G1	90	388	SL	90;292;328;349;388	5	90;292;388	3	multiple exon skipping	chr3:184314675-184317320	0;202;238;259;298	EIF-4G1;EIF4F;EIF4G;EIF4G1;EIF4GI;P220;PARK18	eukaryotic translation initiation factor 4 gamma 1	NM_198244	NM_001291157
RPS10~1a	0.418561	0.829069	0.86756	1	-0.0379159	0.0379159	OK	0.798085	0.0331494	3	2344.46	18.87	2363.33	0.836001	0.0483871	3	2147.34	18.09	2165.43	0.832912	0.807849	0.753494	0.776063	0.837377	0.894563		RPS10	90	326	L	90;94;326	3	326	1	alternative 5-prime	chr6:34425222-34426031	0;4;236	DBA9;RPS10;S10	ribosomal protein S10	NM_001014	NM_001203245
CDC16~2	0.42265	0.829069	0.409091	1	-5.98123	5.98123	OK	94.0188	8.45873	3	1.82667	26.68	28.5067	100	0	3	0	39.7767	39.7767	82.0563	100	100	100	100	100		CDC16	90	172	SL	90;172	2	90;172	2	intron retention	chr13:114272482-114272563	0;82	ANAPC6;APC6;CDC16;CDC16Hs;CUT9	cell division cycle 16	NM_001318517;NM_001330105;NM_003903	NM_001078645;NM_001318518;NM_001330101;NM_001330104
RPL17~2g	0.0597382	0.829069	0.0337161	1	4.12131	4.12131	OK	95.3898	0.704828	3	17.7767	371.61	389.387	91.2685	1.70409	3	24.6333	259.233	283.867	95.3347	94.5554	96.2793	90.6275	89.5771	93.6009		RPL17	188	290		90;104;178;188;229;273;290;339;371;388	10	90;104;229	3	exon skipping and alternative 3-prime or 5-prime	chr18:49491585-49492457	0;14;88;98;139;183;200;249;281;298	L17;PD-1;RPL17;RPL23	ribosomal protein L17	NM_001199340	NM_001199341
HNRNPH1~12	0.539854	0.874774	0.754009	1	-10.7995	10.7995	OK	62.0889	6.02354	3	9.05667	14.7167	23.7733	72.8883	20.5338	3	6.28667	12.2233	18.51	69.9214	55.272	61.0732	68.3422	100	50.3228		HNRNPH1	130	130	S	130	1	130	1	mutually exclusive exon skipping	chr5:179616219-179617513	90;90	HNRNPH1;HNRPH;HNRPH1;hnRNPH	heterogeneous nuclear ribonucleoprotein H1	NM_001364246;NM_001364247	NM_001363572;NM_001364230;NM_001364232;NM_001364240;NM_001364245;NM_001364248
MEG3~8	0.631879	0.905193	0.62618	1	-2.71753	2.71753	OK	15.5728	5.20536	3	38.53	6.70667	45.2367	18.2903	5.2893	3	74.54	16.6667	91.2067	12.7398	11.105	22.8735	22.2608	21.7952	10.8149		MEG3	90	128	SL	90;128	2	90;128	2	alternative 5-prime	chr14:100829750-100831420	0;38	FP504;GTL2;LINC00023;MEG3;NCRNA00023;PRO0518;PRO2160;onco-lncRNA-83;prebp1	maternally expressed 3	NR_002766;NR_003530;NR_003531;NR_033358;NR_046473	NR_046465;NR_046467
RPL17~15	0.00215027	0.829069	0.174466	1	14.9491	14.9491	OK	45.0379	2.07113	3	23.2867	19.0833	42.37	30.0888	1.26677	3	29.1667	12.47	41.6367	44.1267	43.0827	47.9042	30.3512	28.4229	31.4924		RPL17	93	150	SL	93;150	2	93;150	2	exon skipping and alternative 3-prime or 5-prime	chr18:49491446-49491735	53;110	L17;PD-1;RPL17;RPL23	ribosomal protein L17	NM_001199340;NM_001199342;NM_001199343;NM_001369557	NM_001369560;NM_001369561
LPAR1~4p	0.254814	0.829069	0.258359	1	-3.26131	3.26131	OK	0.884192	0.86829	3	61.0833	0.546667	61.63	4.1455	2.95206	3	77.3333	3.45	80.7833	0	2.06422	0.588355	0	5.7903	6.64621		LPAR1	90	287	S	90;170;178;233;278;286;287;313;321	9	90;233	2	multiple exon skipping	chr9:110973559-111038166	0;80;88;143;188;196;197;223;231	EDG2;GPR26;Gpcr26;LPA1;LPAR1;Mrec1.3;VZG1;edg-2;rec.1.3;vzg-1	lysophosphatidic acid receptor 1	NM_001351406	NM_001351407
GAA~1b	0.0873349	0.829069	0.178657	1	14.4492	14.4492	OK	72.3244	6.01325	3	11.71	29.79	41.5	57.8752	6.74059	3	19.1867	26.47	45.6567	63.9527	75.216	77.8045	52.7628	53.4636	67.3993		GAA	90	170	SL	90;170;355	3	90;170;355	3	single exon skipping	chr17:80101626-80104554	0;80;265	GAA;LYAG	glucosidase alpha, acid	NM_001079804	NM_001079803
HCFC1R1~4	0.0349171	0.829069	0.00600965	1	47.8353	47.8353	OK	67.4199	16.7082	3	4.23	8.18333	12.4133	19.5846	10.319	3	17.6833	3.94	21.6233	90.8046	58.6624	52.7928	4.9922	27.0148	26.7469		HCFC1R1	90	223	SL	90;223	2	90;223	2	alternative 5-prime and 3-prime	chr16:3023969-3024211	31;164	HCFC1R1;HPIP	host cell factor C1 regulator 1	NM_001002018;NM_001288666;NM_001288668	NM_001288665
NDUFC1~2a	0.456984	0.850543	0.0952381	1	51.0314	51.0314	OK	95.7622	5.99319	3	0.893333	19.7833	20.6767	44.7307	44.7307	2	2.245	7.725	9.97	100	100	87.2865	0	89.4615			NDUFC1	126	149	SL	90;126;149	3	90;126;149	3	mutually exclusive exon skipping	chr4:139295961-139302415	0;36;59	KFYI;NDUFC1	NADH:ubiquinone oxidoreductase subunit C1	NM_001184988	NM_001184989
LPIN1~4a	0.361521	0.829069	0.143303	1	-4.37017	4.37017	OK	2.17611	1.05149	3	84.0567	1.92333	85.98	6.54629	5.26984	3	47.3633	3.29667	50.66	0.696467	2.78777	3.04411	2.92409	13.998	2.71676		LPIN1	90	198	S	90;195;198	3	90	1	single exon skipping	chr2:11773746-11779518	0;105;108	LPIN1;PAP1	lipin 1	NM_001261427;NM_001349199;NM_001349200;NM_001349201;NM_001349208;NM_145693;NR_146080	NM_001261428;NM_001349204;NM_001349205;NM_001349206;NM_001349207
PSMA4~2	0.456632	0.850514	0.734217	1	1.4905	1.4905	OK	91.4284	2.29874	3	18.2167	197.183	215.4	89.9379	0.340452	3	20.84	186.413	207.253	90.5361	89.1674	94.5819	90.3531	89.9415	89.5192		PSMA4	90	183	SL	90;183	2	90;183	2	alternative 3-prime	chr15:78542220-78542575	0;93	HC9;HsT17706;PSC9;PSMA4	proteasome 20S subunit alpha 4	NM_001330675	NM_001102667;NM_001330673;NM_001330676;NM_002789
NFE2L1~1	0.205931	0.829069	0.133095	1	16.4938	16.4938	OK	47.1582	7.21543	3	26.87	23.3233	50.1933	30.6644	12.7897	3	27.0767	12.0867	39.1633	55.3858	48.2716	37.8172	36.33	12.9558	42.7073		NFE2L1	90	180	SL	90;180	2	90;180	2	single exon skipping	chr17:48056599-48057343	0;90	LCR-F1;NFE2L1;NRF1;TCF11	nuclear factor, erythroid 2 like 1	NM_001330262	NM_001330261;NM_003204
RAB34~1b	0.637993	0.906657	1	1	31.9519	31.9519	OK	81.9519	18.0481	2	6.38	15.67	22.05	50	50	2	1.935	5.71	7.645	100	63.9038			0	100		RAB34	90	159	S	90;156;159	3	90	1	single exon skipping	chr17:28715902-28716902	0;66;69	NARR;RAB34;RAB39;RAH	RAB34, member RAS oncogene family	NM_001256276	NM_001142625;NM_001256281
LRRC17~1	0.00393535	0.829069	0.194627	1	-4.17017	4.17017	OK	10.6651	0.426743	3	353.72	42.2967	396.017	14.8353	0.69852	3	139.447	24.2567	163.703	11.1781	10.684	10.1333	13.8478	15.3064	15.3517		LRRC17	90	143	SL	90;143	2	90;143	2	single exon skipping	chr7:102939586-102944209	0;53	LRRC17;P37NB	leucine rich repeat containing 17	NM_001031692	NM_005824
RPL34~2a	0.834201	0.962848	1	1	0.0406213	0.0406213	OK	3.06022	0.0463074	3	1718.68	54.27	1772.95	3.0196	0.239234	3	1417.03	44.0667	1461.1	3.12541	3.033	3.02224	3.25815	2.69255	3.10809		RPL34	90	202	SL	90;202;268	3	90;202;268	3	alternative 5-prime	chr4:108620601-108621950	0;112;178	L34;RPL34	ribosomal protein L34	NM_000995;NM_001319236	NM_001319235;NM_033625
PKM~2	0.940348	0.987036	0.949423	1	0.0473784	0.0473784	OK	8.83105	0.693132	3	1356.13	131.343	1487.48	8.78367	0.463594	3	1473.9	141.743	1615.65	7.86564	9.46085	9.16666	8.15626	8.9326	9.26215		PKM	207	207	S	207	1	207	1	mutually exclusive exon skipping	chr15:72200656-72206727	167;167	CTHBP;HEL-S-30;OIP3;PK3;PKM;PKM2;TCB;THBP1;p58	pyruvate kinase M1/2	NM_001206797;NM_001206798;NM_002654	NM_001206796;NM_001206799;NM_001316318;NM_182470;NM_182471
LPAR1~4b	0.227044	0.829069	0.2	1	-39.7579	39.7579	LOW	4.8495	4.8495	2	4.33	0.145	4.475	44.6074	32.954	3	3.52333	3.45	6.97333	0		9.699	0	55.2239	78.5982		LPAR1	278	287		90;170;178;233;278;286;287;313;321	9	90;233	2	mutually exclusive exon skipping	chr9:110973559-111038166	0;80;88;143;188;196;197;223;231	EDG2;GPR26;Gpcr26;LPA1;LPAR1;Mrec1.3;VZG1;edg-2;rec.1.3;vzg-1	lysophosphatidic acid receptor 1	NM_001351412	NM_001351407
TMEM126B~2c	0.0927705	0.829069	0.237718	1	-8.33278	8.33278	OK	87.5381	3.54359	3	6.48	44.7267	51.2067	95.8709	3.99073	3	1.13667	31.6967	32.8333	83.6188	92.2024	86.793	100	97.1382	90.4744		TMEM126B	90	384	SL	90;212;284;343;384	5	90;212;284;343;384	5	multiple exon skipping	chr11:85628689-85634085	0;122;194;253;294	HT007;MC1DN29;TMEM126B	transmembrane protein 126B	NM_001256547;NM_001350393	NM_001193538;NM_001350396;NR_146645
PPIL3~1	0.832162	0.962287	0.738454	1	-1.96085	1.96085	OK	32.1501	11.0068	3	16.1133	6.67667	22.79	34.111	4.42531	3	12.0933	6.17333	18.2667	47.6096	22.8463	25.9944	34.6441	28.4442	39.2446		PPIL3	134	146		134;146	2		0	mutually exclusive exon skipping	chr2:200881489-200885697	94;106	CYPJ;PPIL3	peptidylprolyl isomerase like 3	NM_130906	NM_032472
TMEM126B~2b	0.0931096	0.829069	0.230798	1	-10.7834	10.7834	OK	86.4916	5.51392	3	6.48	43.19	49.67	97.275	2.41545	3	1.13667	36.45	37.5867	85.2288	93.787	80.459	100	97.6963	94.1286		TMEM126B	90	212	SL	90;212;284;343;384	5	90;212;284;343;384	5	single exon skipping	chr11:85628689-85634085	0;122;194;253;294	HT007;MC1DN29;TMEM126B	transmembrane protein 126B	NM_001256547;NM_001350393	NM_001350394;NM_018480;NR_146646
ACTG2~1	0.461413	0.852811	0.527442	1	1.38468	1.38468	OK	91.0223	1.80415	3	27.5433	281.127	308.67	89.6376	1.58597	3	43.6533	377.417	421.07	92.5105	88.4833	92.073	87.4068	90.551	90.9549		ACTG2	90	219	SL	90;219	2	90;219	2	single exon skipping	chr2:73901438-73908672	0;129	ACT;ACTA3;ACTE;ACTG2;ACTL3;ACTSG;VSCM	actin gamma 2, smooth muscle	NM_001199893	NM_001615
RPL17~10b	0.348801	0.829069	0.335645	1	-8.54944	8.54944	OK	44.9854	9.57767	3	30.0067	23.2867	53.2933	53.5348	5.45152	3	25.0733	29.1667	54.24	58.1369	41.216	35.6032	54.6988	59.553	46.3526		RPL17	90	100	SL	90;100;251	3	90;100;251	3	alternative 5-prime	chr18:49491585-49491745	0;10;161	L17;PD-1;RPL17;RPL23	ribosomal protein L17	NM_001369556	NM_001199340;NM_001199342;NM_001199343;NM_001369557
FTO~3c	0.673132	0.920139	1	1	-5.05014	5.05014	OK	78.4777	14.5995	3	2.69	11.3767	14.0667	83.5278	0.369467	3	2.24333	11.33	13.5733	87.6765	89.8862	57.8704	83.8846	83.0189	83.68		FTO	90	264	SL	90;120;234;264	4	90;120;234;264	4	exon skipping and alternative 3-prime or 5-prime	chr16:53826492-53873785	0;30;144;174	ALKBH9;BMIQ14;FTO;GDFD	FTO alpha-ketoglutarate dependent dioxygenase	NM_001363901	NM_001363891;NM_001363898
HNRNPUL1~2	0.480873	0.858877	0.19742	1	-11.0256	11.0256	OK	77.7894	17.1045	3	9.72	25.07	34.79	88.815	9.39615	3	3.65	24.5167	28.1667	58.3858	100	74.9824	100	77.0093	89.4357		HNRNPUL1	90	196	SL	90;196	2	90;196	2	alternative 5-prime	chr19:41264693-41268222	0;106	E1B-AP5;E1BAP5;HNRNPUL1;HNRPUL1	heterogeneous nuclear ribonucleoprotein U like 1	NM_001321208	NM_007040
C1orf43~4	0.922113	0.983778	1	1	-0.678492	0.678492	OK	74.709	7.6482	3	60.9633	181.583	242.547	75.3875	4.98085	3	46.29	141.42	187.71	81.7779	78.2643	64.0847	73.233	70.6568	82.2726		C1orf43	90	192	SL	90;192	2	90;192	2	single exon skipping	chr1:154214575-154220341	0;102	C1orf43;HSPC012;NICE-3;NICE3;NS5ATP4;S863-3	chromosome 1 open reading frame 43	NM_001297721;NM_015449;NM_138740	NM_001098616;NM_001297717;NM_001297720;NM_001297723
MEG3~1aj	0.345982	0.829069	0.211338	1	16.5716	16.5716	OK	27.4557	16.4134	3	8.26667	4.01333	12.28	10.8841	14.5232	3	19.6033	3.69333	23.2967	41.7088	36.1953	4.46304	1.24183	31.4104	0		MEG3	90	334	S	90;128;204;220;234;242;258;268;313;334;345;364;372;454	14	90;128;454	3	multiple exon skipping	chr14:100829750-100836166	0;38;114;130;144;152;168;178;223;244;255;274;282;364	FP504;GTL2;LINC00023;MEG3;NCRNA00023;PRO0518;PRO2160;onco-lncRNA-83;prebp1	maternally expressed 3	NR_046466	NR_033358
MAP3K7CL~6	0.328049	0.829069	0.69411	1	12.3098	12.3098	OK	91.579	11.9091	3	5.12333	30.91	36.0333	79.2692	10.0447	3	3.69	13.5233	17.2133	100	100	74.737	87.7381	65.1579	84.9116		MAP3K7CL	90	217	SL	90;217	2	90;217	2	intron retention	chr21:29130668-29130794	0;127	C21orf7;HC21ORF7;MAP3K7CL;TAK1L;TAKL;TAKL-1;TAKL-2;TAKL-4	MAP3K7 C-terminal like	NM_001371373	NM_001286620
PBRM1~7d	0.418332	0.829069	0.334842	1	-27.7624	27.7624	LOW	49.8548	35.6976	3	5.44	4.93	10.37	77.6171	23.644	3	2.3	7.28	9.58	29.8387	100	19.7256	44.2015	95.3763	93.2735		PBRM1	210	232		90;93;210;219;232;349;361	7		0	exon skipping and alternative 3-prime or 5-prime	chr3:52679724-52685748	0;3;120;129;142;259;271	BAF180;PB1;PBRM1	polybromo 1	NM_001366073;NM_001366076	NM_181042
NT5C2~7b	0.342372	0.829069	0.506149	1	6.80555	6.80555	OK	32.1032	7.80528	3	27.1833	13.0867	40.27	25.2976	1.84995	3	50.97	17.2567	68.2267	37.9397	21.071	37.2988	27.6803	25.042	23.1705		NT5C2	90	188	SL	90;188;234	3	90;188;234	3	single exon skipping	chr10:103174983-103193235	0;98;144	GMP;NT5B;NT5C2;PNT5;SPG45;SPG65;cN-II	5'-nucleotidase, cytosolic II	NM_001134373;NM_001351170;NM_001351176;NM_001351177;NM_001351180;NM_001351181;NM_001351182;NM_001351183;NM_001351184;NM_001351185;NM_001351186;NM_001351188;NM_001351194;NM_001351195;NM_001351196	NM_001351171;NM_001351178;NM_001351187;NM_001351197;NM_012229
NEXN~1	0.0913789	0.829069	0.735437	1	-1.90257	1.90257	OK	5.40784	0.973803	3	60.5633	3.47333	64.0367	7.31041	0.591453	3	82.4833	6.51333	88.9967	5.97701	4.03722	6.20929	8.00692	7.36325	6.56106		NEXN	90	282	SL	90;282	2	90;282	2	single exon skipping	chr1:77916134-77917959	0;192	CMH20;NELIN;NEXN	nexilin F-actin binding protein	NM_001172309	NM_144573
FAM122B~3c	0.705859	0.928296	1	1	12.8716	12.8716	LOW	68.5047	7.68785	3	2.62667	5.29	7.91667	55.6331	41.4946	3	2.59333	3.11333	5.70667	79.3537	63.6959	62.4645	100	66.712	0.187266		FAM122B	90	147	S	90;102;147;159	4	90;102	2	single exon skipping	chrX:134789267-134793814	0;12;57;69	FAM122B;SPACIA2	family with sequence similarity 122B	NM_001166599;NM_001331093;NM_001331094;NM_145284	NM_001166600;NM_001170756;NM_001170757;NM_001331092
SMPD4~4	0.7431	0.938853	1	1	2.35873	2.35873	OK	84.9096	7.23251	3	2.48667	14.2633	16.75	82.5509	6.12604	3	2.45667	11.8967	14.3533	88.4615	91.4404	74.8269	91.2088	77.9516	78.4922		SMPD4	90	177	SL	90;177	2	90;177	2	single exon skipping	chr2:130157397-130164373	0;87	NEDMABA;NEDMEBA;NET13;NSMASE-3;NSMASE3;SKNY;SMPD4	sphingomyelin phosphodiesterase 4	NM_001171083;NM_017751;NR_033232	NM_017951;NR_033231
JOSD2~2	0.947641	0.988693	0.809874	1	0.521272	0.521272	OK	23.9094	5.81887	3	30.9733	10.0133	40.9867	23.3881	8.68773	3	41.1733	12.54	53.7133	25.9917	15.9736	29.7629	35.5926	16.0597	18.5121		JOSD2	90	132	SL	90;132	2	90;132	2	alternative 5-prime	chr19:50510449-50511116	0;42	JOSD2;SBBI54	Josephin domain containing 2	NM_001270639;NM_001270641	NM_138334
CCNE1~2	0.0278887	0.829069	0.047619	1	-85.4271	85.4271	LOW	0	0	2	2.855	0	2.855	85.4271	20.6091	3	0.87	5.14667	6.01667		0	0	56.2814	100	100		CCNE1	90	137	SL	90;137	2	90;137	2	single exon skipping	chr19:29812153-29812688	0;47	CCNE;CCNE1;pCCNE1	cyclin E1	NM_001322262	NM_001238;NM_001322259;NM_001322261
SLTM~2	0.0681465	0.829069	0.342867	1	-14.8263	14.8263	OK	51.0254	6.69276	3	12.08	12.52	24.6	65.8517	4.2829	3	5.57667	10.66	16.2367	59.2507	42.8571	50.9684	60.0329	67.3046	70.2175		SLTM	90	144	SL	90;144	2	90;144	2	alternative 3-prime	chr15:58899884-58901259	0;54	Met;SLTM	SAFB like transcription modulator	NM_001013843	NM_024755
NIPSNAP1~1			1	1	0	0	OK	100	0	3	0	94.6967	94.6967	100	0	3	0	85.73	85.73	100	100	100	100	100	100		NIPSNAP1	90	150	SL	90;150	2	90;150	2	alternative 5-prime	chr22:29570533-29581044	0;60	-;NIPSNAP1	nipsnap homolog 1	NM_001202502	NM_003634
KLC2~2b	0.6889	0.925262	1	1	-18.8053	18.8053	LOW	45.8245	12.8162	3	6.65	5.20333	11.8533	64.6298	35.3702	2	3.01	2.365	5.375	61.7272	30.3425	45.4039	29.2597		100		KLC2	90	268	SL	90;231;268	3	90;231;268	3	alternative 5-prime and 3-prime	chr11:66257731-66258583	0;141;178	-;KLC2	kinesin light chain 2	NM_001134776	NM_022822
ZUP1~5	0.0992111	0.829069	0.205882	1	25.4246	25.4246	LOW	93.7859	6.35406	3	0.636667	9.2	9.83667	68.3613	13.468	3	2.81	6.09	8.9	85.0575	100	96.3002	80.803	49.6512	74.6298		ZUP1	90	95		90;95	2		0	alternative 5-prime	chr6:116647611-116651576	0;5	C6orf113;DUB;ZUFSP;ZUP1	zinc finger containing ubiquitin peptidase 1	NR_154588;NR_154589	NM_001361189;NM_001361190;NM_001361191;NM_145062;NR_154586
MORF4L2~3a	0.877431	0.971213	0.871457	1	-0.386345	0.386345	OK	13.1874	2.81289	3	151.637	22.6133	174.25	13.5737	1.68474	3	136.08	21.28	157.36	12.7591	9.97653	16.8266	15.9548	12.4565	12.3099		MORF4L2	90	139	S	90;110;139;141;159;190	6	90;110;159;190	4	single exon skipping	chrX:103678601-103685170	0;20;49;51;69;100	MORF4L2;MORFL2;MRGX	mortality factor 4 like 2	NM_001142421;NM_001142423	NM_001142424;NM_001142428
TMEM106C~1	0.154976	0.829069	0.428105	1	-6.98772	6.98772	OK	48.2106	4.54982	3	27.21	24.8467	52.0567	55.1983	2.99689	3	22.93	28.3367	51.2667	51.8082	51.0317	41.7918	51.0664	56.447	58.0814		TMEM106C	90	147	SL	90;147	2	90;147	2	alternative 5-prime	chr12:47966173-47966682	0;57	-;TMEM106C	transmembrane protein 106C	NM_001143841;NM_001143843	NM_001143842;NM_024056
HNRNPH1~6	0.105353	0.829069	0.148932	1	5.1156	5.1156	OK	91.2075	2.3162	3	16.75	172.937	189.687	86.0919	2.56838	3	19.1433	119.483	138.627	94.2966	88.7194	90.6066	89.5356	85.3705	83.3697		HNRNPH1	90	140	SL	90;140	2	90;140	2	single exon skipping	chr5:179614960-179616125	0;50	HNRNPH1;HNRPH;HNRPH1;hnRNPH	heterogeneous nuclear ribonucleoprotein H1	NM_001364225;NM_001364226;NM_001364227;NM_001364228;NM_001364229;NM_001364230;NM_001364232;NM_001364240;NM_001364251;NM_001364252;NM_001364253	NM_001257293;NM_001363572;NM_001364231;NM_001364233;NM_001364234;NM_001364235;NM_001364236;NM_001364237;NM_001364238;NM_001364239;NM_001364241;NM_001364242;NM_001364243;NM_001364244;NM_001364245;NM_001364246;NM_001364247;NM_001364248;NM_001364250;NM_001364254;NM_001364255;NM_005520
METTL26~4b	0.802449	0.952385	1	1	2.24651	2.24651	OK	30.0442	8.88144	3	9.85	4.61	14.46	27.7976	7.88172	3	13.4233	5.32667	18.75	36.1637	17.4853	36.4835	35.4048	31.0496	16.9385		METTL26	90	257	SL	90;150;257	3	90;150;257	3	exon skipping and alternative 3-prime or 5-prime	chr16:634957-635611	0;60;167	C16orf13;JFP2;METTL26	methyltransferase like 26	NM_001288710	NR_109978
PTPRA~1	0.227152	0.829069	0.626836	1	-2.3928	2.3928	OK	2.29116	1.8662	3	50.0733	1.16333	51.2367	4.68395	1.41765	3	60.7767	3.01	63.7867	4.57119	0	2.30228	2.69218	5.48181	5.87787		PTPRA	90	180	SL	90;180	2	90;180	2	single exon skipping	chr20:2948025-2964271	0;90	HEPTP;HLPR;HPTPA;HPTPalpha;LRP;PTPA;PTPRA;PTPRL2;R-PTP-alpha;RPTPA	protein tyrosine phosphatase receptor type A	NM_002836;NM_080840	NM_080841
ACVR1~1j	0.196641	0.829069	0.348837	1	15.9883	15.9883	OK	22.537	11.1733	3	20.65	4.93667	25.5867	6.54873	9.2613	3	21.5767	1.40667	22.9833	22.7701	36.1035	8.7376	0	0	19.6462		ACVR1	144	177	SL	90;144;177;209;237	5	90;144;177;209;237	5	exon skipping and alternative 3-prime or 5-prime	chr2:157818560-157875795	0;54;87;119;147	ACTRI;ACVR1;ACVR1A;ACVRLK2;ALK2;FOP;SKR1;TSRI	activin A receptor type 1	NM_001347663	NM_001347665
COQ8B~1	0.0796752	0.829069	0.214286	1	21.8961	21.8961	OK	94.1526	8.26952	3	0.656667	11.07	11.7267	72.2564	10.1361	3	3.45	8.84667	12.2967	82.4577	100	100	76.9049	81.6754	58.189		COQ8B	90	213	SL	90;213	2	90;213	2	single exon skipping	chr19:40705182-40710058	0;123	ADCK4;COQ8B;NPHS9	coenzyme Q8B	NM_001142555	NM_024876
SLC7A2~1	0.523212	0.869072	0.488676	1	-12.6767	12.6767	OK	48.5503	20.6966	3	13.3833	10.87	24.2533	61.227	14.7326	3	5.19667	7.99	13.1867	55.5872	20.4273	69.6364	65.2726	76.9044	41.504		SLC7A2	90	136	SL	90;136	2	90;136	2	single exon skipping	chr8:17497238-17543317	0;46	ATRC2;CAT2;HCAT2;SLC7A2	solute carrier family 7 member 2	NM_001008539	NM_001370337;NM_001370338
NT5C2~3	0.0106773	0.829069	0.162803	1	-23.2214	23.2214	OK	29.7722	5.46927	3	13.0867	6.08333	19.17	52.9936	3.6592	3	17.2567	19.4933	36.75	32.3544	22.167	34.7953	52.5694	48.7393	57.6722		NT5C2	90	136	SL	90;136	2	90;136	2	alternative 5-prime	chr10:103174983-103181230	0;46	GMP;NT5B;NT5C2;PNT5;SPG45;SPG65;cN-II	5'-nucleotidase, cytosolic II	NM_001351171;NM_001351178;NM_001351187;NM_001351197;NM_012229	NM_001351169;NM_001351172;NM_001351175
PEF1~1	0.56883	0.882674	0.838505	1	-3.38121	3.38121	OK	72.9133	5.19726	3	17.82	47.7333	65.5533	76.2945	5.69095	3	15.2	48.8	64	78.7458	73.8705	66.1235	81.9558	78.4179	68.5098		PEF1	90	391	SL	90;391	2	90;391	2	single exon skipping	chr1:31633315-31644840	0;301	ABP32;PEF1;PEF1A	penta-EF-hand domain containing 1	NR_033686	NM_012392
ATP2A2~1	0.87987	0.971453	1	1	0.596282	0.596282	OK	56.365	3.91813	3	34.6467	44.42	79.0667	55.7687	3.46676	3	30.1133	37.82	67.9333	53.0296	61.8646	54.2008	52.9162	60.6482	53.7417		ATP2A2	90	4060	S	90;4060	2	90	1	intron retention	chr12:110346322-110350291	0;3970	ATP2A2;ATP2B;DAR;DD;SERCA2	ATPase sarcoplasmic/endoplasmic reticulum Ca2+ transporting 2	NM_001681	NM_170665
TP53INP2~1			1	1	0	0	LOW	100	0	2	0	7.62	7.62	100	0	3	0	6.87333	6.87333		100	100	100	100	100		TP53INP2	90	207	SL	90;207	2	90;207	2	single exon skipping	chr20:34704513-34708690	0;117	C20orf110;DOR;PIG-U;PIGU;PINH;TP53INP2;dJ1181N3.1	tumor protein p53 inducible nuclear protein 2	NM_001329430	NM_021202
POLR3H~1	0.5	0.858877	0.2	1	37.0389	37.0389	LOW	100	0	3	0	8.11333	8.11333	62.9611	37.0389	2	3.715	5.33	9.045	100	100	100		25.9222	100		POLR3H	90	396	SL	90;396	2	90;396	2	intron retention	chr22:41544122-41544427	0;306	C25;POLR3H;RPC22.9;RPC8	RNA polymerase III subunit H	NM_138338	NM_001018050;NM_001018052
SNHG32~1b	0.821519	0.958634	1	1	-1.83318	1.83318	OK	91.9068	5.94836	3	3.91667	38.81	42.7267	93.74	8.85299	3	2.99667	36.13	39.1267	89.8476	100	85.8728	100	100	81.22		SNHG32	90	202	SL	90;202;345	3	90;202;345	3	alternative 5-prime	chr6:31834946-31835410	0;112;255	C6orf48;D6S57;G8;SNHG32	small nucleolar RNA host gene 32	NR_160950	NR_160947;NR_160951;NR_160952
TCTN2~1	0.0172242	0.829069	0.454545	1	33.0069	33.0069	LOW	94.6046	7.63027	3	0.243333	5.3	5.54333	61.5976	2.62784	3	2.92667	4.71667	7.64333	83.8137	100	100	64.1204	57.973	62.6996		TCTN2	90	93		90;93	2		0	alternative 3-prime	chr12:123672133-123673617	0;3	C12orf38;JBTS24;MKS8;TCTN2;TECT2	tectonic family member 2	NM_001143850	NM_024809
MAGED4B~1a	0.245319	0.829069	0.545455	1	50.9716	50.9716	LOW	80.3922	19.6078	2	1.3	3.82	5.12	29.4205	41.6069	3	4.27	3.28333	7.55333	100		60.7843	0	88.2616	0		MAGED4B	90	120	SL	90;120;141	3	90;120;141	3	alternative 3-prime	chrX:52068174-52069129	0;30;51	-;MAGED4B	MAGE family member D4B	NM_177535;NM_177537	NM_030801
SLC52A2~2a	0.212482	0.829069	0.0151515	1	53.1092	53.1092	LOW	94.1233	8.31089	3	0.406667	4.15	4.55667	41.0141	42.0256	3	6.91667	1.76333	8.68	100	82.3699	100	17.8231	5.21907	100		SLC52A2	90	336	SL	90;219;336;497;501	5	90;219;336	3	alternative 5-prime and 3-prime	chr8:144358659-144359187	0;129;246;407;411	BVVLS2;D15Ertd747e;GPCR41;GPR172A;PAR1;RFT3;RFVT2;SLC52A2;hRFT3	solute carrier family 52 member 2	NM_001253815	NM_001363120
RPUSD1~6	0.267032	0.829069	0.193457	1	10.8431	10.8431	OK	97.9261	2.93299	3	0.46	21.0233	21.4833	87.0829	10.1586	3	2.30333	15.2767	17.58	100	100	93.7782	86.0702	75.1786	100		RPUSD1	90	189	SL	90;189	2	90;189	2	alternative 3-prime	chr16:787646-788255	0;99	C16orf40;RLUCL;RPUSD1	RNA pseudouridine synthase domain containing 1	NM_001324410;NM_001324413	NM_001324086;NM_001324411;NM_001324414;NM_001324415;NM_001369658;NM_001369659;NM_001369660;NM_058192
EHBP1~4	0.387077	0.829069	0.235366	1	-12.2196	12.2196	OK	0.81014	1.14571	3	19.0333	0.206667	19.24	13.0297	15.7531	3	19.58	3.22	22.8	0	0	2.43042	35.2965	2.51783	1.27486		EHBP1	90	198	SL	90;198	2	90;198	2	single exon skipping	chr2:62979336-62990715	0;108	EHBP1;HPC12;NACSIN	EH domain binding protein 1	NM_001142615;NM_001142616;NM_001354217;NM_001354218;NM_001354219;NM_001354220;NM_001354222	NM_001142614;NM_001354212;NM_001354213;NM_001354214;NM_001354215;NM_001354216;NM_001354221;NM_015252
MORF4L2~3g	0.277729	0.829069	0.605921	1	-5.40261	5.40261	OK	62.982	1.76638	3	13.27	22.6133	35.8833	68.3846	5.21322	3	9.9	21.28	31.18	65.3692	61.1511	62.4258	73.7942	61.3418	70.018		MORF4L2	110	139	S	90;110;139;141;159;190	6	90;110;159;190	4	exon skipping and alternative 3-prime or 5-prime	chrX:103678601-103685170	0;20;49;51;69;100	MORF4L2;MORFL2;MRGX	mortality factor 4 like 2	NM_001142425;NM_001142427	NM_001142424;NM_001142428
MSRB3~1a	0.49144	0.858877	0.517608	1	6.67295	6.67295	OK	38.0272	11.1529	3	28.1733	17.63	45.8033	31.3542	3.36223	3	34.1433	15.67	49.8133	27.929	32.5833	53.5692	32.2339	26.8676	34.9611		MSRB3	90	217	SL	90;217;381	3	90;217;381	3	single exon skipping	chr12:65278866-65326825	0;127;291	DFNB74;MSRB3	methionine sulfoxide reductase B3	NM_198080	NM_001031679
MEG3~1r	0.587458	0.889469	0.46464	1	10.9458	10.9458	OK	58.0134	6.53414	3	4.90333	7.41333	12.3167	47.0676	23.822	3	13.3867	10.11	23.4967	55.4745	66.9775	51.5882	27.38	33.2358	80.5869		MEG3	242	268		90;128;204;220;234;242;258;268;313;334;345;364;372;454	14	90;128;454	3	exon skipping and alternative 3-prime or 5-prime	chr14:100829750-100836166	0;38;114;130;144;152;168;178;223;244;255;274;282;364	FP504;GTL2;LINC00023;MEG3;NCRNA00023;PRO0518;PRO2160;onco-lncRNA-83;prebp1	maternally expressed 3	NR_046465	NR_046464
CAV1~2	0.537035	0.873774	0.266779	1	1.35088	1.35088	OK	95.9068	2.43702	3	13.5067	342.913	356.42	94.5559	1.27619	3	31.1767	541.477	572.653	92.4662	97.4524	97.8017	95.2442	92.7669	95.6566		CAV1	90	226	SL	90;226	2	90;226	2	intron retention	chr7:116526389-116526524	0;136	BSCL3;CAV1;CGL3;LCCNS;MSTP085;PPH3;VIP21	caveolin 1	NM_001172897	NM_001172896
ZNF281~1	0.125886	0.829069	0.157088	1	21.4568	21.4568	OK	89.2941	1.5474	3	1.85333	15.67	17.5233	67.8374	12.0524	3	4.93	10.22	15.15	89.3366	87.378	91.1677	53.0323	82.5541	67.9257		ZNF281	90	198	SL	90;198	2	90;198	2	intron retention	chr1:200409453-200409560	0;108	GZP1;ZBP-99;ZBP99;ZNF281;ZNP-99	zinc finger protein 281	NM_001281294	NM_001281293;NM_012482
PRELID3B~1	0.441326	0.841348	0.358477	1	-7.97634	7.97634	OK	85.7389	11.835	3	4.38667	26.25	30.6367	93.7152	1.14115	3	1.70333	25.4167	27.12	96.0214	92.0345	69.1607	92.1993	93.9936	94.9527		PRELID3B	90	180	SL	90;180	2	90;180	2	single exon skipping	chr20:59036761-59038465	0;90	C20orf45;PRELID3B;SLMO2;dJ543J19.5	PRELI domain containing 3B	NM_001256403	NM_016045
PBRM1~3a	0.571087	0.883484	0.652937	1	12.1171	12.1171	OK	30.2259	21.5537	3	9.81333	5.44	15.2533	18.1088	17.4043	3	8.18333	2.3	10.4833	41.9277	0	48.75	42.722	5.71049	5.89391		PBRM1	90	207	S	90;207;216;358	4	90;358	2	single exon skipping	chr3:52679727-52685748	0;117;126;268	BAF180;PB1;PBRM1	polybromo 1	NM_001350075	NM_001366073;NM_001366076
HNRNPA3~1	0.196954	0.829069	0.0314158	1	-6.70273	6.70273	OK	93.2973	4.9739	3	6.25333	92.81	99.0633	100	0	3	0	84.5233	84.5233	88.098	91.7938	100	100	100	100		HNRNPA3	90	173	SL	90;173	2	90;173	2	intron retention	chr2:177221977-177222059	0;83	2610510D13Rik;D10S102;FBRNP;HNRNPA3;HNRPA3	heterogeneous nuclear ribonucleoprotein A3	NR_138470	NM_001330247;NM_001330251;NM_194247
RPL17~2p	0.06351	0.829069	0.156666	1	-0.350617	0.350617	OK	0.603191	0.0716625	3	2937.95	17.7767	2955.73	0.953809	0.151536	3	2553.32	24.6333	2577.95	0.568071	0.703081	0.538422	1.00203	1.11053	0.748863		RPL17	90	188	S	90;104;178;188;229;273;290;339;371;388	10	90;104;229	3	single exon skipping	chr18:49491585-49492457	0;14;88;98;139;183;200;249;281;298	L17;PD-1;RPL17;RPL23	ribosomal protein L17	NM_001035006;NM_001199345;NM_001369555;NM_001369562	NM_001199340
FDXR~3	0.131301	0.829069	1	1	-2.33283	2.33283	OK	2.74067	1.3987	3	31.2567	0.84	32.0967	5.0735	0.924648	3	32.1067	1.71333	33.82	0.912863	2.99967	4.30947	4.09062	4.81799	6.31188		FDXR	90	187	SL	90;187	2	90;187	2	alternative 5-prime	chr17:74872134-74872865	0;97	ADR;ADXR;ANOA;FDXR	ferredoxin reductase	NM_001258012;NM_001258014;NM_001258015;NM_004110;NM_024417	NR_047576
NDUFC1~4b	0.315134	0.829069	0.0152918	1	58.3476	58.3476	OK	91.4879	12.0379	3	2.10333	19.7833	21.8867	33.1403	33.1403	2	7.025	7.725	14.75	100	100	74.4638		66.2806	0		NDUFC1	90	153	L	90;94;130;153	4	130;153	2	exon skipping and alternative 3-prime or 5-prime	chr4:139295957-139302415	0;4;40;63	KFYI;NDUFC1	NADH:ubiquinone oxidoreductase subunit C1	NM_001184990	NM_001184989
BUD31~1b	0.272806	0.829069	0.50198	1	-3.04251	3.04251	OK	93.6555	2.89296	3	6.88	104.927	111.807	96.698	0.687027	3	3.34333	98.21	101.553	89.7562	94.5325	96.6778	97.0145	97.3354	95.7443		BUD31	90	93		90;93;334	3	334	1	alternative 3-prime	chr7:99409005-99410036	0;3;244	BUD31;Cwc14;EDG-2;EDG2;G10;YCR063W;fSAP17	BUD31 homolog	NM_001370410	NM_001370407
GOLGA2~1	0.507195	0.862485	0.464286	1	2.67718	2.67718	OK	99.3511	0.917665	3	0.333333	45.3767	45.71	96.6739	4.70377	3	1.37333	38.9633	40.3367	100	100	98.0533	100	90.0218	100		GOLGA2	90	171	SL	90;171	2	90;171	2	single exon skipping	chr9:128268525-128273849	0;81	GM130;GOLGA2	golgin A2	NM_004486	NM_001366244;NM_001366246
AFTPH~2	0.0772714	0.829069	0.637186	1	-17.3205	17.3205	LOW	45.1185	8.19843	3	6	4.91333	10.9133	62.4389	5.53119	3	3.36667	5.60667	8.97333	36.1229	43.2814	55.9512	58.8523	70.2525	58.2121		AFTPH	90	93		90;93	2		0	alternative 3-prime	chr2:64585546-64591887	0;3	AFTPH;Nbla10388	aftiphilin	NM_001002243;NM_203437	NM_017657
CUTA~2c	0.255695	0.829069	0.74588	1	1.96464	1.96464	OK	60.3224	1.00563	3	74.25	112.847	187.097	58.3578	1.74167	3	70.2733	98.51	168.783	59.2535	60.0444	61.6693	60.7197	57.782	56.5717		CUTA	90	353	SL	90;180;211;353	4	90;180;211;353	4	intron retention	chr6:33417696-33417958	0;90;121;263	ACHAP;C6orf82;CUTA	cutA divalent cation tolerance homolog	NM_001014840	NM_015921
TTC3~1e	0.140867	0.829069	0.378498	1	-5.81131	5.81131	OK	9.19462	3.65608	3	55.8533	5.70333	61.5567	15.0059	1.48682	3	46.96	8.34	55.3	12.1159	11.4286	4.03939	13.1498	15.0783	16.7896		TTC3	90	946	S	90;199;209;946;1055;1065	6	90	1	multiple exon skipping	chr21:37073365-37108391	0;109;119;856;965;975	DCRR1;RNF105;TPRDIII;TTC3	tetratricopeptide repeat domain 3	NM_001330681	NM_001001894;NM_001353937
NASP~1	0.353312	0.829069	0.777454	1	5.15409	5.15409	OK	27.1035	5.98258	3	30.48	11.38	41.86	21.9494	2.68707	3	22.72	6.48	29.2	19.2953	28.186	33.8292	25.6341	19.3021	20.9121		NASP	90	1107	S	90;1107	2	90	1	single exon skipping	chr1:45606592-45613168	0;1017	FLB7527;HMDRA1;NASP;PRO1999	nuclear autoantigenic sperm protein	NM_152298	NM_001195193;NM_002482
RPL15~1c	0.875425	0.971059	1	1	0.297405	0.297405	OK	7.43122	1.67772	3	271.123	22.0533	293.177	7.13381	1.87448	3	222.347	17.0933	239.44	8.58042	5.05894	8.65429	9.53922	4.96623	6.89599		RPL15	90	212	SL	90;103;156;212;766	5	90;103;156;212	4	alternative 5-prime	chr3:23917174-23917849	0;13;66;122;676	DBA12;EC45;L15;RPL10;RPL15;RPLY10;RPYL10	ribosomal protein L15	NM_001253384;NM_002948	NM_001253382
TNIP1~5a	0.132686	0.829069	0.362904	1	-5.74979	5.74979	OK	84.9584	3.516	3	7.06667	38.8067	45.8733	90.7082	1.94833	3	5.26333	51.2633	56.5267	83.1668	89.8711	81.8372	92.8363	91.1597	88.1284		TNIP1	90	262	S	90;258;262	3	90	1	single exon skipping	chr5:151063748-151080879	0;168;172	ABIN-1;NAF1;TNIP1;VAN;nip40-1	TNFAIP3 interacting protein 1	NM_001252386;NM_001364486	NM_001252385;NM_001252393;NM_001364487;NM_006058
CYTOR~1d	0.695347	0.92827	1	1	-0.199691	0.199691	OK	5.09751	0.301447	3	192.253	10.32	202.573	5.2972	0.581288	3	272.39	15.1833	287.573	5.16637	5.42742	4.69873	4.5415	5.95529	5.3948		CYTOR	90	291	SL	90;236;291;400	4	90;236;291;400	4	single exon skipping	chr2:87455646-87521206	0;146;201;310	C2orf59;CYTOR;LINC00152;NCRNA00152	cytoskeleton regulator RNA	NR_024206	NR_146461
PTBP1~1a	0.457954	0.851157	0.639906	1	2.71677	2.71677	OK	90.3185	0.893038	3	9.36333	87.44	96.8033	87.6017	4.1938	3	11.5233	81.29	92.8133	90.8072	89.0656	91.0827	81.7157	89.914	91.1755		PTBP1	90	168	SL	90;147;168	3	90;147;168	3	single exon skipping	chr19:805188-806407	0;57;78	HNRNP-I;HNRNPI;HNRPI;PTB;PTB-1;PTB-T;PTB2;PTB3;PTB4;PTBP1;pPTB	polypyrimidine tract binding protein 1	NM_031991	NM_002819
MORF4L2~3b	0.634124	0.905748	0.506907	1	3.08886	3.08886	OK	40.0767	7.28856	3	151.637	101.967	253.603	36.9879	3.97147	3	136.08	80.0367	216.117	41.4216	30.554	48.2546	42.1551	32.498	36.3105		MORF4L2	90	141	S	90;110;139;141;159;190	6	90;110;159;190	4	alternative 3-prime	chrX:103678601-103685170	0;20;49;51;69;100	MORF4L2;MORFL2;MRGX	mortality factor 4 like 2	NM_001142421;NM_001142423	NM_001142419;NM_012286
SP140L~2	0.23551	0.829069	0.678456	1	9.73653	9.73653	OK	68.0046	8.34339	3	3.35667	7.06667	10.4233	58.2681	3.34159	3	6.39667	8.99	15.3867	79.0698	58.9238	66.0204	62.9878	56.1151	55.7015		SP140L	90	165	SL	90;165	2	90;165	2	single exon skipping	chr2:230327302-230357804	0;75	-;SP140L	SP140 nuclear body protein like	NM_001308162;NM_001308163;NM_001352894;NR_148198	NM_001352892;NM_001352893;NM_138402
PHF20L1~3	0.613201	0.898888	0.756799	1	-8.09482	8.09482	OK	42.0878	18.917	3	10.72	8.45	19.17	50.1826	5.83269	3	10.7167	10.8433	21.56	46.6429	16.98	62.6404	45.2485	46.9251	58.3743		PHF20L1	90	94		90;94	2		0	alternative 3-prime	chr8:132775646-132777795	0;4	CGI-72;PHF20L1;TDRD20B;URLC1	PHD finger protein 20 like 1	NM_001362971;NM_198513;NR_156424	NM_001277196;NM_016018
ATG101~1	0.162249	0.829069	0.434891	1	6.4165	6.4165	OK	94.7654	4.30713	3	2.31333	44.85	47.1633	88.3489	1.19787	3	5.68667	42.8433	48.53	89.4506	100	94.8456	89.7776	86.8462	88.423		ATG101	90	261	SL	90;261	2	90;261	2	alternative 5-prime	chr12:52070072-52070353	0;171	ATG101;C12orf44	autophagy related 101	NM_001098673	NM_021934
TTC3~1a	0.152731	0.829069	0.360754	1	7.14208	7.14208	OK	22.9406	3.49746	3	55.8533	16.79	72.6433	15.7985	4.44697	3	46.96	8.88	55.84	18.0401	25.9714	24.8104	14.1994	11.3307	21.8655		TTC3	90	199	S	90;199;209;946;1055;1065	6	90	1	alternative 5-prime	chr21:37073365-37108391	0;109;119;856;965;975	DCRR1;RNF105;TPRDIII;TTC3	tetratricopeptide repeat domain 3	NM_001330681	NM_001330682;NM_001353938
CUTA~2b	0.28605	0.829069	0.680671	1	2.97931	2.97931	OK	38.2212	2.29581	3	74.25	46.2267	120.477	35.2419	2.53505	3	70.2733	38.2033	108.477	38.6135	40.8162	35.2338	34.8298	38.5321	32.3637		CUTA	90	180	SL	90;180;211;353	4	90;180;211;353	4	alternative 5-prime	chr6:33417696-33417958	0;90;121;263	ACHAP;C6orf82;CUTA	cutA divalent cation tolerance homolog	NM_001014840	NM_001014838
ZC3H12A~2	0.566429	0.881639	1	1	-22.8831	22.8831	LOW	21.3537	30.1987	3	9.22333	4.75333	13.9767	44.2368	41.6305	3	2.01333	1.48333	3.49667	64.0611	0	0	0	32.7103	100		ZC3H12A	90	93		90;93	2		0	alternative 3-prime	chr1:37474630-37475461	0;3	MCPIP;MCPIP-1;MCPIP1;Reg1;ZC3H12A;dJ423B22.1	zinc finger CCCH-type containing 12A	NM_001323550	NM_001323551;NM_025079
LANCL1~2	0.188413	0.829069	0.611129	1	-8.52106	8.52106	OK	42.6093	5.62166	3	18.65	13.7667	32.4167	51.1303	5.10644	3	15.3567	16.0433	31.4	48.0226	34.8601	44.9451	44.6061	57.0738	51.711		LANCL1	90	192	SL	90;192	2	90;192	2	alternative 5-prime	chr2:210476413-210476721	0;102	GPR69A;LANCL1;p40	LanC like 1	NM_001136575	NM_006055
MAGED4~1a	0.305061	0.829069	0.350606	1	-8.7079	8.7079	OK	62.7263	5.37252	3	25.7333	44.47	70.2033	71.4342	8.65071	3	17.83	44.96	62.79	66.382	66.6667	55.1302	77.6048	59.2004	77.4974		MAGED4	90	120	SL	90;120;141	3	90;120;141	3	alternative 3-prime	chrX:52184966-52185921	0;30;51	MAGE-D4;MAGE-E1;MAGE1;MAGED4;MAGEE1	MAGE family member D4	NM_001098800;NM_001272062	NM_001272063
WIPI2~2	0.0953749	0.829069	0.188087	1	-15.1701	15.1701	OK	46.5807	7.77552	3	22.2767	19.4833	41.76	61.7508	3.0419	3	16.73	27.0167	43.7467	49.0589	36.0636	54.6197	57.9106	61.992	65.35		WIPI2	90	123	SL	90;123	2	90;123	2	alternative 5-prime	chr7:5229706-5230834	0;33	ATG18B;Atg21;CGI-50;IDDSSA;WIPI-2;WIPI2	WD repeat domain, phosphoinositide interacting 2	NM_001033518;NM_001033519;NM_001033520	NM_001278299;NM_015610;NM_016003
RPS19~3	0.0610831	0.829069	0.253427	1	-1.70122	1.70122	OK	1.86468	0.726182	3	233.957	4.56333	238.52	3.5659	0.533939	3	221.98	8.22667	230.207	2.36831	0.837769	2.38797	3.64484	4.17679	2.87608		RPS19	90	246	SL	90;246	2	90;246	2	alternative 5-prime	chr19:41860290-41860774	0;156	DBA;DBA1;LOH19CR1;RPS19;S19;eS19	ribosomal protein S19	NM_001022;NM_001321485	NM_001321484
ZDHHC16~9	0.960554	0.991106	1	1	-0.466274	0.466274	OK	87.6923	11.7562	3	3.72	22.5033	26.2233	88.1586	1.53617	3	2.64333	19.95	22.5933	71.8585	91.2185	100	89.9585	86.2051	88.3122		ZDHHC16	90	138	SL	90;138	2	90;138	2	single exon skipping	chr10:97453664-97454713	0;48	APH2;DHHC-16;ZDHHC16	zinc finger DHHC-type palmitoyltransferase 16	NM_198043;NM_198045	NM_001287803;NM_032327;NM_198044;NM_198046;NR_109895
HSCB~3	0.748169	0.940953	1	1	-1.73937	1.73937	OK	38.362	5.07398	3	10.99	6.88333	17.8733	40.1014	5.03851	3	13.6867	9.19667	22.8833	31.9149	38.8571	44.3139	42.7384	33.0501	44.5156		HSCB	90	95		90;95	2		0	alternative 5-prime	chr22:28744705-28745863	0;5	DNAJC20;HSC20;HSCB;JAC1	HscB mitochondrial iron-sulfur cluster cochaperone	NM_172002;NR_134560	NM_001318316;NM_001363856
BOLA2~1a	0.763446	0.943119	1	1	-17.8398	17.8398	LOW	25.571	25.2226	2	2.515	1.125	3.64	43.4109	43.4109	2	1.97	1.68	3.65	50.7937	0.348432		86.8217		0		BOLA2	90	128	SL	90;128;205	3	90;128;205	3	alternative 3-prime	chr16:29454076-29454190	0;38;115	BOLA2;BOLA2A;BOLA2B;My016	bolA family member 2	NM_001320579	NM_001031827
RNF167~6a	0.0142914	0.829069	0.107143	1	89.2183	89.2183	LOW	100	0	2	0	2.445	2.445	10.7817	15.2476	3	5.50667	1.2	6.70667		100	100	32.345	0	0		RNF167	90	401	SL	90;161;211;401;451;597	6	90;161;211;401;451;597	6	multiple exon skipping	chr17:4940361-4941076	0;71;121;311;361;507	5730408C10Rik;LP2254;RING105;RNF167	ring finger protein 167	NM_001320364	NM_001320365;NM_001370308
JOSD2~1c	0.960579	0.991106	1	1	0.620142	0.620142	OK	59.8336	6.51121	3	6.41667	10.0133	16.43	59.2135	14.8573	3	8.07667	12.54	20.6167	66.4179	50.9666	62.1164	79.932	45.8262	51.8822		JOSD2	90	135		90;93;132;135	4		0	alternative 5-prime and 3-prime	chr19:50510446-50511116	0;3;42;45	JOSD2;SBBI54	Josephin domain containing 2	NM_001270640	NM_138334
FTO~12	0.776057	0.946462	1	1	3.13501	3.13501	OK	44.7993	12.7128	3	13.6667	11.3767	25.0433	41.6642	6.38852	3	15.8933	11.33	27.2233	53.4847	54.089	26.824	36.5214	50.6686	37.8027		FTO	90	120	SL	90;120	2	90;120	2	alternative 5-prime	chr16:53826492-53844154	0;30	ALKBH9;BMIQ14;FTO;GDFD	FTO alpha-ketoglutarate dependent dioxygenase	NM_001080432;NM_001363894;NM_001363896;NM_001363897;NM_001363900;NM_001363903;NM_001363905;NM_001363988	NM_001363891;NM_001363898
RPL15~3a	0.554499	0.878449	0.62879	1	0.473399	0.473399	OK	3.10379	0.796462	3	685.643	22.0533	707.697	2.63039	0.662805	3	630.99	17.0933	648.083	3.70791	1.97844	3.62502	3.44602	1.82255	2.62259		RPL15	90	146	SL	90;146;700	3	90;146	2	alternative 5-prime	chr3:23917240-23917849	0;56;610	DBA12;EC45;L15;RPL10;RPL15;RPLY10;RPYL10	ribosomal protein L15	NM_001253383	NM_001253382
IMP4~11a	0.882341	0.972411	1	1	1.43765	1.43765	OK	15.8726	6.91112	3	19.2933	3.64	22.9333	14.4349	10.7231	3	17.18	2.84	20.02	8.73746	13.6554	25.2248	0	25.6776	17.6271		IMP4	90	117	SL	90;117;240	3	90;117;240	3	alternative 5-prime	chr2:130342936-130343085	0;27;150	BXDC4;IMP4	IMP U3 small nucleolar ribonucleoprotein 4	NM_001320304;NM_001320305;NM_001320306;NM_001371725;NM_001371726;NM_001371728;NM_001371732;NM_001371734;NM_033416	NM_001320307;NM_001320310;NM_001320311;NM_001371730;NM_001371733
METTL26~2j	0.513155	0.864619	1	1	11.0719	11.0719	LOW	55.5772	15.4896	3	3.35333	4.61	7.96333	44.5053	15.4051	3	6.55333	5.32667	11.88	77.2678	42.0804	47.3834	44.5481	63.3513	25.6167		METTL26	90	488	SL	90;150;158;218;253;313;321;325;381;488	10	90;218;253;381;488	5	multiple exon skipping	chr16:634798-636093	0;60;68;128;163;223;231;235;291;398	C16orf13;JFP2;METTL26	methyltransferase like 26	NM_001040161	NR_109978
LPAR1~4c	0.161873	0.829069	0.134769	1	-27.9889	27.9889	OK	5.5791	5.51812	3	7.66333	0.546667	8.21	33.568	9.24045	2	10.525	5.175	15.7	0	13.0941	3.64322		24.3276	42.8085		LPAR1	170	287		90;170;178;233;278;286;287;313;321	9	90;233	2	mutually exclusive exon skipping	chr9:110973559-111038166	0;80;88;143;188;196;197;223;231	EDG2;GPR26;Gpcr26;LPA1;LPAR1;Mrec1.3;VZG1;edg-2;rec.1.3;vzg-1	lysophosphatidic acid receptor 1	NM_001351411	NM_001351407
COL13A1~3d	0.377053	0.829069	0.592075	1	-17.5749	17.5749	LOW	56.9596	15.4343	3	3.23667	3.96667	7.20333	74.5345	19.5097	3	2.20333	5	7.20333	75.5835	37.7892	57.5061	100	70.9979	52.6055		COL13A1	90	177	S	90;168;177;204;257	5	90;204;257	3	multiple exon skipping	chr10:69872211-69887455	0;78;87;114;167	CMS19;COL13A1;COLXIIIA1	collagen type XIII alpha 1 chain	NM_001368897;NM_080805	NM_001130103;NM_080800;NM_080801;NM_080802
PSAP~1a	0.0294194	0.829069	0.0700036	1	-4.35897	4.35897	OK	16.8284	1.38268	3	439.147	88.6767	527.823	21.1874	1.21946	3	412.907	111.14	524.047	18.7727	15.6762	16.0363	22.0334	22.0658	19.4629		PSAP	90	96		90;96;99	3		0	single exon skipping	chr10:71822008-71825836	0;6;9	GLBA;PSAP;SAP1;SAP2	prosaposin	NM_002778	NM_001042466
CAMK2G~29	0.0952572	0.829069	0.0822812	1	25.4246	25.4246	OK	36.962	13.191	3	14.6033	8.24	22.8433	11.5374	6.08286	3	16.6133	2.32333	18.9367	27.8838	27.3875	55.6147	19.2726	4.40986	10.9298		CAMK2G	90	153	SL	90;153	2	90;153	2	single exon skipping	chr10:73837512-73842168	0;63	CAMK;CAMK-II;CAMK2G;CAMKG;MRD59	calcium/calmodulin dependent protein kinase II gamma	NM_001222;NM_001367514;NM_001367516;NM_001367517;NM_001367518;NM_001367519;NM_001367520;NM_001367522;NM_001367525;NM_001367526;NM_001367528;NM_001367529;NM_001367530;NM_001367531;NM_001367532;NM_001367533;NM_001367535;NM_001367537;NM_001367538;NM_001367539;NM_001367540;NM_001367541;NM_001367545;NM_001367547;NM_172170;NM_172171;NM_172173;NR_160040;NR_160041;NR_160042;NR_160045;NR_160046;NR_160047	NM_001204492;NM_001320898;NM_001367521;NM_001367523;NM_001367524;NM_001367527;NM_001367534;NM_001367536;NM_001367542;NM_001367543;NM_001367544;NM_001367546;NM_001367548;NM_172169;NR_160044;NR_160263
BIN1~3d	0.0230492	0.829069	0.0583808	1	22.9887	22.9887	OK	92.6572	4.92115	3	1.59667	20.02	21.6167	69.6684	6.97627	3	8.78	19.9133	28.6933	91.6073	99.1403	87.2239	73.3478	59.901	75.7565		BIN1	90	309	S	90;180;288;309;417;420;549	7	90;180;549	3	multiple exon skipping	chr2:127050913-127059010	0;90;198;219;327;330;459	AMPH2;AMPHL;BIN1;CNM2;SH3P9	bridging integrator 1	NM_001320632;NM_001320634;NM_139351	NM_001320640;NM_139346;NM_139348
CSDE1~1b	0.118601	0.829069	0.279562	1	1.02337	1.02337	OK	97.9637	0.586561	3	8.94667	430.023	438.97	96.9403	0.378259	3	13.3767	423.573	436.95	98.3099	97.1377	98.4434	96.4659	96.9635	97.3916		CSDE1	90	477	SL	90;477;624	3	90;477;624	3	single exon skipping	chr1:114739891-114757924	0;387;534	CSDE1;D1S155E;UNR	cold shock domain containing E1	NM_001242892;NM_001242893	NM_001007553;NM_007158
ZNF207~1	0.594355	0.892875	0.894437	1	1.42119	1.42119	OK	54.3495	1.40008	3	49.49	59.0067	108.497	52.9283	3.05241	3	57.7233	64.8967	122.62	53.7268	53.0331	56.2885	56.4691	49.0195	53.2963		ZNF207	90	183	SL	90;183	2	90;183	2	single exon skipping	chr17:32365488-32367771	0;93	BuGZ;ZNF207;hBuGZ	zinc finger protein 207	NM_001032293	NM_001098507;NM_003457
TNFRSF1A~2a	0.650588	0.911031	0.788835	1	0.883222	0.883222	OK	95.2318	2.04193	3	5.70667	110.027	115.733	94.3486	1.50847	3	10.22	171.93	182.15	95.373	92.6634	97.6591	92.7966	93.8571	96.3921		TNFRSF1A	90	164	SL	90;164;282	3	90;164;282	3	single exon skipping	chr12:6330712-6333068	0;74;192	CD120a;FPF;TBP1;TNF-R;TNF-R-I;TNF-R55;TNFAR;TNFR1;TNFR55;TNFR60;TNFRSF1A;p55;p55-R;p60	TNF receptor superfamily member 1A	NR_144351	NM_001065;NM_001346091
RNF126~1	0.22419	0.829069	0.190799	1	-13.3472	13.3472	OK	77.5709	7.85394	3	5.34333	17.5033	22.8467	90.9182	10.3241	3	1.77333	18.0233	19.7967	85.5163	80.3199	66.8766	96.2778	76.4767	100		RNF126	90	171	SL	90;171	2	90;171	2	alternative 5-prime	chr19:650297-651691	0;81	-;RNF126	ring finger protein 126	NM_001366018	NM_194460
AUH~2a	0.250199	0.829069	1	1	-3.50221	3.50221	OK	4.01322	2.96466	3	12.0667	0.516667	12.5833	7.51543	2.06387	3	9.14333	0.76	9.90333	7.07071	0	4.96894	10.2662	5.29483	6.98529		AUH	90	160	SL	90;160;252	3	90;160;252	3	single exon skipping	chr9:91356156-91361627	0;70;162	-;AUH	AU RNA binding methylglutaconyl-CoA hydratase	NM_001306190;NM_001698	NM_001351431;NM_001351433
SURF1~1	0.3452	0.829069	0.0994559	1	-17.1917	17.1917	OK	60.5417	19.078	3	17.1867	25.41	42.5967	77.7334	10.9157	3	9.15667	31.6367	40.7933	77.7194	33.9348	69.9711	72.9182	67.4391	92.8429		SURF1	90	142	SL	90;142	2	90;142	2	single exon skipping	chr9:133354958-133356399	0;52	CMT4K;SURF1	SURF1 cytochrome c oxidase assembly factor	NM_001280787	NM_003172
CALD1~3	0.496208	0.858877	1	1	-7.94896	7.94896	OK	60.4709	10.6901	3	5.83	8.51667	14.3467	68.4199	10.5721	3	6.02333	11.8	17.8233	54.5508	75.478	51.384	54.4965	70.6637	80.0995		CALD1	90	777	S	90;777	2	90	1	alternative 5-prime	chr7:134933391-134935687	0;687	CALD1;CDM;H-CAD;HCAD;L-CAD;LCAD;NAG22	caldesmon 1	NM_033139;NM_033157	NM_033138
RBM4B~1	0.554245	0.878419	1	1	-2.76873	2.76873	OK	90.3748	2.33424	3	1.72667	16.1967	17.9233	93.1436	5.34421	3	1.20333	15.7733	16.9767	93.0269	90.7511	87.3465	100	86.9617	92.4691		RBM4B	90	767	S	90;767	2	90	1	single exon skipping	chr11:66665579-66676667	0;677	RBM30;RBM4B;RBM4L;ZCCHC15;ZCCHC21B;ZCRB3B	RNA binding motif protein 4B	NM_001286135	NM_031492
RPL41~1	0.939663	0.986988	1	1	-0.0117202	0.0117202	OK	3.06981	0.0929333	3	5596.75	177.27	5774.02	3.08153	0.178974	3	4505.9	143.047	4648.95	2.99611	3.01243	3.2009	3.33362	2.93584	2.97514		RPL41	90	205	SL	90;205	2	90;205	2	intron retention	chr12:56116660-56116774	0;115	L41;RPL41	ribosomal protein L41	NM_021104	NM_001035267
TACC1~3e	0.600575	0.894602	0.535902	1	-7.92137	7.92137	OK	37.7291	9.22534	3	13.2667	8.99667	22.2633	45.6504	16.9124	3	10.9767	11.67	22.6467	24.7453	45.3284	43.1135	60.2414	54.7674	21.9424		TACC1	90	1320	S	90;1204;1320;1356;1421;1608;2020	7	90	1	multiple exon skipping	chr8:38728672-38825307	0;1114;1230;1266;1331;1518;1930	Ga55;TACC1	transforming acidic coiled-coil containing protein 1	NR_148049;NR_148051	NM_001146216;NM_001330521;NM_001352794;NM_001352799;NR_148050
HCFC1R1~9	0.165974	0.829069	0.101414	1	37.9463	37.9463	OK	51.3064	25.3799	3	4.23	3.91333	8.14333	13.3601	3.94016	3	17.6833	2.60333	20.2867	84.689	23.1953	46.035	8.72986	12.9905	18.36		HCFC1R1	90	302	SL	90;302	2	90;302	2	intron retention	chr16:3023969-3024180	0;212	HCFC1R1;HPIP	host cell factor C1 regulator 1	NM_001002018;NM_001288666;NM_001288668	NM_001002017;NM_001288667
SRSF1~2	0.438335	0.840176	0.6322	1	-1.47236	1.47236	OK	95.6267	1.06952	3	3.50333	76.0133	79.5167	97.099	2.07537	3	1.87333	60.21	62.0833	96.4509	96.3128	94.1162	95.2625	96.0345	100		SRSF1	90	1011	S	90;1011	2	90	1	intron retention	chr17:58004002-58004922	0;921	ASF;SF2;SF2p33;SFRS1;SRSF1;SRp30a	serine and arginine rich splicing factor 1	NR_034041	NM_001078166;NM_006924
NAP1L4~2b	0.383988	0.829069	0.344343	1	2.40867	2.40867	OK	3.61231	3.06439	3	80.77	3.2	83.97	1.20364	0.944209	3	92.41	1.11333	93.5233	3.34503	0	7.49189	0	2.30619	1.30472		NAP1L4	90	159	SL	90;159;209;233;258;308	6	90;159;209;308	4	single exon skipping	chr11:2979238-2992253	0;69;119;143;168;218	NAP1L4;NAP1L4b;NAP2;NAP2L;hNAP2	nucleosome assembly protein 1 like 4	NM_001369380;NM_005969	NM_001369382
UROD~2	0.887919	0.97422	1	1	0.361501	0.361501	OK	12.8132	1.34601	3	109.97	16.1667	126.137	12.4517	3.02651	3	103.783	14.63	118.413	14.6159	11.3824	12.4412	9.05307	11.8977	16.4041		UROD	90	140	SL	90;140	2	90;140	2	alternative 3-prime	chr1:45012286-45012906	0;50	PCT;UPD;UROD	uroporphyrinogen decarboxylase	NM_000374;NR_158185	NR_036510;NR_158184
LIMA1~1	0.484742	0.858877	1	1	1.24531	1.24531	OK	45.94	1.57959	3	36.4	30.9167	67.3167	44.6947	1.65718	3	54.2933	43.87	98.1633	46.1238	47.7762	43.9201	43.7424	47.0254	43.3164		LIMA1	90	93		90;93	2		0	alternative 3-prime	chr12:50192562-50195829	0;3	EPLIN;LDLCQ8;LIMA1;SREBP3	LIM domain and actin binding 1	NM_001243775;NM_016357	NM_001113546;NM_001113547
SRRT~2	0.431633	0.834903	0.323229	1	5.81083	5.81083	OK	94.1035	0.949779	3	1.93667	31.0967	33.0333	88.2927	8.40639	3	3.23667	24.44	27.6767	94.9877	94.5371	92.7858	84.2294	80.6487	100		SRRT	90	102	SL	90;102	2	90;102	2	alternative 3-prime	chr7:100887860-100888053	0;12	ARS2;ASR2;SRRT;serrate	serrate, RNA effector molecule	NM_001128853;NM_001128854	NM_001128852;NM_015908
WFS1~1	0.322933	0.829069	0.237258	1	-10.6188	10.6188	OK	70.1772	11.5696	3	11.27	26.4833	37.7533	80.796	3.19119	3	16.36	68.7467	85.1067	80.8264	54.0949	75.6104	84.5637	76.7606	81.0637		WFS1	90	94		90;94	2		0	alternative 3-prime	chr4:6270015-6277454	0;4	CTRCT41;WFRS;WFS;WFS1;WFSL	wolframin ER transmembrane glycoprotein	NM_001145853	NM_006005
PTPN13~2	0.59647	0.893744	0.768216	1	2.84131	2.84131	OK	26.6288	3.12656	3	24.9267	9.23	34.1567	23.7875	6.04537	3	21.9867	6.86667	28.8533	23.3479	25.7024	30.8363	25.6594	30.076	15.6272		PTPN13	90	147	SL	90;147	2	90;147	2	single exon skipping	chr4:86751125-86758259	0;57	FAP-1;PNP1;PTP-BAS;PTP-BL;PTP1E;PTPL1;PTPLE;PTPN13;hPTP1E	protein tyrosine phosphatase non-receptor type 13	NM_006264	NM_080683;NM_080685
NDUFAF7~3a	0.870732	0.970532	0.632867	1	-3.15453	3.15453	LOW	63.4423	23.2989	3	4.06	5.93667	9.99667	66.5968	8.53159	3	2.72333	5.60667	8.33	93.9189	37.3578	59.0502	55.2198	68.8063	75.7644		NDUFAF7	90	303	SL	90;149;244;303;936	5	90;149;244;303	4	exon skipping and alternative 3-prime or 5-prime	chr2:37241638-37243862	0;59;154;213;846	C2orf56;MidA;NDUFAF7;PRO1853	NADH:ubiquinone oxidoreductase complex assembly factor 7	NM_001083946;NM_001350027;NR_146405;NR_146410	NM_001350024;NM_001350025;NM_144736;NR_146402;NR_146408;NR_146409
SMAD5~1b	0.362979	0.829069	1	1	-7.25366	7.25366	OK	8.97481	7.19866	3	9.42	0.826667	10.2467	16.2285	6.93942	3	10.5533	1.93	12.4833	9.30041	0	17.624	9.26316	25.6983	13.7239		SMAD5	90	249	SL	90;165;249	3	90;165;249	3	multiple exon skipping	chr5:136132963-136153591	0;75;159	DWFC;JV5-1;MADH5;SMAD5	SMAD family member 5	NM_001001420	NM_001001419
YAP1~2b	0.0283594	0.829069	0.0525821	1	16.0265	16.0265	OK	33.3345	4.40252	3	37.73	18.72	56.45	17.3079	1.23399	3	50.6767	10.6033	61.28	36.2911	36.6014	27.111	19.0476	16.5574	16.3188		YAP1	90	102	SL	90;102;138;150	4	90;102	2	alternative 5-prime	chr11:102206075-102223621	0;12;48;60	COB1;YAP;YAP1;YAP2;YAP65;YKI	Yes1 associated transcriptional regulator	NM_001195044;NM_006106	NM_001282098;NM_001282100
KIF23~5	0.230409	0.829069	1	1	-28.4944	28.4944	LOW	26.6847	23.8202	3	6.26	3.98333	10.2433	55.1791	12.5176	3	2.22667	2.85333	5.08	10.88	8.82353	60.3507	68.9708	38.6719	57.8947		KIF23	90	132	SL	90;132	2	90;132	2	single exon skipping	chr15:69423330-69426069	0;42	CHO1;KIF23;KNSL5;MKLP-1;MKLP1	kinesin family member 23	NM_001281301;NM_001367804;NM_004856;NM_138555	NM_001367805;NR_160295;NR_160296
RPS14~2a	0.599174	0.894129	1	1	-0.0798526	0.0798526	OK	0.778464	0.0404463	3	716.143	5.62333	721.767	0.858316	0.180787	3	599.057	5.19	604.247	0.834843	0.741912	0.758637	0.799359	0.672345	1.10325		RPS14	90	307	S	90;301;307	3	90	1	alternative 5-prime	chr5:150447736-150449702	0;211;217	EMTB;RPS14;S14	ribosomal protein S14	NM_005617	NM_001025071
ATP5MD~1a	0.0246269	0.829069	0.29373	1	0.806185	0.806185	OK	2.41752	0.239867	3	799.923	19.8067	819.73	1.61134	0.121442	3	875.9	14.3333	890.233	2.75664	2.24058	2.25534	1.50304	1.55004	1.78092		ATP5MD	90	377	SL	90;286;377	3	90;286;377	3	single exon skipping	chr10:103392467-103396408	0;196;287	ATP5MD;DAPIT;HCVFTP2;MC5DN6;USMG5;bA792D24.4	ATP synthase membrane subunit DAPIT	NM_001206426	NM_001206427
MARK3~2b	0.0284178	0.829069	0.0859141	1	-43.7964	43.7964	LOW	9.55943	13.5191	3	5.03333	0.766667	5.8	53.3559	6.29864	3	4.57	5.80667	10.3767	28.6783	0	0	61.8754	46.8439	51.3483		MARK3	90	162	SL	90;117;135;162	4	90;117;135;162	4	multiple exon skipping	chr14:103492035-103502881	0;27;45;72	CTAK1;KP78;MARK3;PAR1A;Par-1a;VIPB	microtubule affinity regulating kinase 3	NM_001128920;NM_002376	NM_001128918
MEG3~1ah	0.897987	0.976476	0.742545	1	-1.36164	1.36164	OK	33.6621	3.17453	3	9.95333	4.90333	14.8567	35.0237	13.0633	3	21.31	13.3867	34.6967	38.0232	30.5584	32.4047	41.004	47.1713	16.8959		MEG3	220	242		90;128;204;220;234;242;258;268;313;334;345;364;372;454	14	90;128;454	3	exon skipping and alternative 3-prime or 5-prime	chr14:100829750-100836166	0;38;114;130;144;152;168;178;223;244;255;274;282;364	FP504;GTL2;LINC00023;MEG3;NCRNA00023;PRO0518;PRO2160;onco-lncRNA-83;prebp1	maternally expressed 3	NR_033360	NR_046465
UROS~4	0.774996	0.946133	1	1	-1.67887	1.67887	OK	92.1362	6.63413	3	3.02333	37.74	40.7633	93.8151	3.7667	3	3.13	49.8	52.93	83.7728	100	92.6358	94.6199	97.973	88.8524		UROS	90	171	SL	90;171	2	90;171	2	single exon skipping	chr10:125796189-125807412	0;81	UROIIIS;UROS	uroporphyrinogen III synthase	NM_001324037;NM_001324038	NM_000375;NM_001324036;NR_136675;NR_136676;NR_136677;NR_136678
ZNF207~2	0.673219	0.92018	0.737183	1	-1.67309	1.67309	OK	94.6037	4.69772	3	5.68	102.817	108.497	96.2768	1.6522	3	4.54667	118.073	122.62	88.5495	100	95.2616	94.9948	98.6095	95.2261		ZNF207	90	138	SL	90;138	2	90;138	2	single exon skipping	chr17:32360968-32362913	0;48	BuGZ;ZNF207;hBuGZ	zinc finger protein 207	NM_003457	NM_001032293;NM_001098507
FOXRED2~1	0.0171082	0.829069	0.220779	1	30.699	30.699	LOW	41.7118	7.58011	3	5.68333	4.09333	9.77667	11.0127	8.01064	3	5.94	0.746667	6.68667	39.23	33.9212	51.9841	18.8202	0	14.218		FOXRED2	90	187	SL	90;187	2	90;187	2	alternative 5-prime	chr22:36506424-36507008	0;97	ERFAD;FOXRED2	FAD dependent oxidoreductase domain containing 2	NM_001102371;NM_001363042	NM_001363041;NM_024955
PXK~1d	0.940357	0.987036	1	1	0.17288	0.17288	OK	96.1619	1.58809	3	0.786667	20.9333	21.72	95.989	2.58343	3	1.08667	28.93	30.0167	95.9851	98.1893	94.3114	99.141	92.8131	96.0131		PXK	90	376	SL	90;138;189;277;325;328;376;481;532	9	90;138;189;277;376	5	multiple exon skipping	chr3:58333091-58390581	0;48;99;187;235;238;286;391;442	MONAKA;PXK;SLOB	PX domain containing serine/threonine kinase like	NM_001289101;NM_001349525;NM_001349526;NM_001349532;NM_001349533;NM_001349534;NM_001349535;NM_001349536;NM_001349537;NM_001349538;NM_001349539;NM_001349540	NM_001289098;NM_001349488;NM_001349492;NM_001349493;NM_001349499;NM_001349503;NM_001349504;NM_001349506;NM_001349507;NM_001349508;NM_001349509;NM_001349519;NM_001349520;NM_001349527;NM_017771;NR_146194
TUBB6~3c	0.823762	0.959083	1	1	-0.180149	0.180149	OK	6.1254	0.628411	3	165.64	10.8733	176.513	6.30554	0.860159	3	224.697	14.9933	239.69	6.6923	5.24923	6.43466	5.21999	7.3237	6.37295		TUBB6	90	348	SL	90;206;348;557	4	90;206;348;557	4	alternative 3-prime	chr18:12311054-12325066	0;116;258;467	FPVEPD;HsT1601;TUBB-5;TUBB6	tubulin beta 6 class V	NM_001303524;NM_001303527;NM_032525	NM_001303529
SF1~4b	0.186633	0.829069	0.0640646	1	10.0563	10.0563	OK	15.3824	7.34942	3	55.05	10.19	65.24	5.32613	4.24186	3	49.9333	2.88667	52.82	12.0184	8.54769	25.5811	5.47488	0.0581508	10.4454		SF1	90	727	S	90;295;727	3	90;295	2	alternative 3-prime	chr11:64765519-64766899	0;205;637	BBP;D11S636;MBBP;SF1;ZCCHC25;ZFM1;ZNF162	splicing factor 1	NM_001178030;NM_001346364;NM_001346409;NM_001346410;NM_201997;NM_201998	NM_001178031;NM_001346363;NM_004630
SLIRP~3	0.0222581	0.829069	0.231243	1	1.04356	1.04356	OK	1.80676	0.291508	3	305.25	5.62	310.87	0.763199	0.283989	3	251.43	1.9	253.33	1.41463	2.11302	1.89263	0.641097	0.4929	1.1556		SLIRP	90	201	SL	90;201	2	90;201	2	single exon skipping	chr14:77708209-77710837	0;111	C14orf156;DC50;PD04872;SLIRP	SRA stem-loop interacting RNA binding protein	NM_001267863;NM_001267864;NM_031210	NR_052025
C11orf74~2b	0.000494647	0.829069	0.194166	1	18.1507	18.1507	OK	48.17	1.71865	3	17.1233	15.8767	33	30.0193	1.78628	3	19.4733	8.37667	27.85	50.5675	47.3172	46.6252	28.6111	32.5397	28.907		C11orf74	90	139	SL	90;139;259	3	90;139;259	3	alternative 5-prime	chr11:36594593-36610080	0;49;169	C11orf74;HEPIS;IFTAP;NWC	intraflagellar transport associated protein	NM_001276727;NM_138787	NM_001276723;NM_001276726
MARK3~4	0.0758375	0.829069	0.118881	1	-46.9258	46.9258	LOW	24.1488	18.153	3	4.53	1.27	5.8	71.0746	20.9	3	3.50333	7.01333	10.5167	28.6783	43.7681	0	61.8754	100	51.3483		MARK3	90	138	SL	90;138	2	90;138	2	alternative 3-prime	chr14:103467192-103468080	0;48	CTAK1;KP78;MARK3;PAR1A;Par-1a;VIPB	microtubule affinity regulating kinase 3	NM_001128920	NM_001128918;NM_001128919;NM_001128921;NM_002376
CLIC1~1	0.0867481	0.829069	0.00747061	1	2.19466	2.19466	OK	98.7989	0.362768	3	6.93667	569.463	576.4	96.6042	1.05934	3	23.78	667.927	691.707	98.2988	99.148	98.9499	95.9615	95.7536	98.0976		CLIC1	90	222	SL	90;222	2	90;222	2	intron retention	chr6:31736351-31736482	0;132	CL1C1;CLCNL1;CLIC1;G6;NCC27	chloride intracellular channel 1	NM_001287594	NM_001288
ARMCX2~2	0.110211	0.829069	0.239041	1	7.61317	7.61317	OK	97.0389	4.18765	3	0.83	28.65	29.48	89.4257	2.86937	3	3.36333	28.7633	32.1267	100	91.1167	100	86.3023	88.744	93.2309		ARMCX2	90	102	SL	90;102	2	90;102	2	alternative 5-prime	chrX:101659149-101659430	0;12	ALEX2;ARMCX2;GASP9	armadillo repeat containing X-linked 2	NM_001282231	NM_177949
SUGP2~2a	0.355971	0.829069	0.418535	1	-16.0648	16.0648	OK	26.7404	4.38759	3	11.5233	4.36667	15.89	42.8052	19.0885	3	6.91333	5.81	12.7233	30.9081	20.6755	28.6377	17.5168	47.2684	63.6304		SUGP2	90	2578	S	90;683;2578	3	90;683	2	intron retention	chr19:18991150-18993637	0;593;2488	SFRS14;SRFS14;SUGP2	SURP and G-patch domain containing 2	NR_147914	NM_001017392;NM_001321699;NM_001352071;NR_147915
SLC11A2~3	0.683834	0.923798	0.812166	1	-3.85523	3.85523	OK	37.5127	8.08495	3	25.2	15.1467	40.3467	41.3679	9.42746	3	19.3633	13.7567	33.12	42.3681	26.1202	44.0498	32.2097	54.3382	37.5559		SLC11A2	90	95		90;95	2		0	alternative 5-prime	chr12:51010767-51026314	0;5	AHMIO1;DCT1;DMT1;NRAMP2;SLC11A2	solute carrier family 11 member 2	NM_001174127;NM_001174128;NR_033422	NM_000617;NM_001174126;NR_033421
PSPH~10c	0.904826	0.978432	1	1	-1.34004	1.34004	OK	90.0524	8.35769	3	1.72333	13.9533	15.6767	91.3924	12.173	3	0.68	6.56667	7.24667	90.6067	100	79.5504	74.1772	100	100		PSPH	90	314	SL	90;266;314;380;428;560;567	7	90;266;314;380;428	5	alternative 5-prime and 3-prime	chr7:56034107-56051313	0;176;224;290;338;470;477	PSP;PSPH;PSPHD	phosphoserine phosphatase	NM_001370514	NM_001370503;NM_001370507;NM_001370512;NM_001370519
AZIN1~5	0.0802697	0.829069	0.0999658	1	9.92409	9.92409	OK	11.6382	4.50177	3	24.41	3.15667	27.5667	1.7141	1.22795	3	30.19	0.533333	30.7233	5.67428	16.5496	12.6907	2.81241	0	2.32988		AZIN1	90	111	SL	90;111	2	90;111	2	alternative 3-prime	chr8:102850145-102858012	0;21	AZI;AZI1;AZIA1;AZIN1;OAZI;OAZIN;ODC1L	antizyme inhibitor 1	NM_001363011;NM_001363012;NM_001363014;NM_001363024;NM_015878	NM_001363083
APH1A~1	0.618559	0.900914	0.485437	1	0.472047	0.472047	OK	99.162	0.623634	3	0.906667	106.68	107.587	98.69	1.04478	3	1.37	99.5133	100.883	98.9812	100	98.5049	100	98.6268	97.4432		APH1A	90	226	SL	90;226	2	90;226	2	alternative 3-prime	chr1:150267992-150268697	0;136	6530402N02Rik;APH-1;APH-1A;APH1A;CGI-78	aph-1 homolog A, gamma-secretase subunit	NM_001243772;NR_045033	NM_001077628;NM_016022;NR_045035
LZTS2~1	0.301019	0.829069	0.504195	1	2.73401	2.73401	OK	99.0567	1.33399	3	0.493333	50.24	50.7333	96.3227	2.77138	3	2.42333	63.5	65.9233	97.1702	100	100	100	93.3098	95.6584		LZTS2	90	750	S	90;750	2	90	1	single exon skipping	chr10:101002947-101005457	0;660	LAPSER1;LZTS2	leucine zipper tumor suppressor 2	NM_001318101	NM_001318099;NM_001318100;NM_032429
MINDY3~1	0.22182	0.829069	0.635966	1	-7.43481	7.43481	OK	82.572	2.56242	3	3.27	15.4133	18.6833	90.0068	6.1207	3	2.52333	22.4067	24.93	84.0153	84.7291	78.9717	91.2993	96.7728	81.9483		MINDY3	90	142	SL	90;142	2	90;142	2	single exon skipping	chr10:15837319-15841425	0;52	C10orf97;CARP;DERP5;FAM188A;MINDY3;MST126;MSTP126;my042	MINDY lysine 48 deubiquitinase 3	NM_001318330	NM_024948
UPF3A~16	0.111358	0.829069	0.23588	1	12.8165	12.8165	OK	98.8686	0.860572	3	0.243333	20.9333	21.1767	86.0521	6.69564	3	3.39667	20.6233	24.02	100	97.9145	98.6912	95.5139	81.0004	81.642		UPF3A	90	251	SL	90;251	2	90;251	2	single exon skipping	chr13:114291793-114301730	0;161	HUPF3A;RENT3A;UPF3;UPF3A	UPF3A regulator of nonsense mediated mRNA decay	NR_148482;NR_148485;NR_148487;NR_148489;NR_148490;NR_148492;NR_148494;NR_148496	NM_001353644;NM_001353645;NM_001353646;NM_001353647;NM_001353648;NM_023011;NM_080687;NR_148486;NR_148491;NR_148493
MEG3~1ap	0.514384	0.865044	0.401187	1	11.5126	11.5126	OK	24.9277	13.6101	3	9.2	4.01333	13.2133	13.4151	18.0723	3	16.9133	3.69333	20.6067	34.2251	34.8743	5.68384	1.28292	38.9624	0		MEG3	128	334	S	90;128;204;220;234;242;258;268;313;334;345;364;372;454	14	90;128;454	3	exon skipping and alternative 3-prime or 5-prime	chr14:100829750-100836166	0;38;114;130;144;152;168;178;223;244;255;274;282;364	FP504;GTL2;LINC00023;MEG3;NCRNA00023;PRO0518;PRO2160;onco-lncRNA-83;prebp1	maternally expressed 3	NR_046471	NR_033358
DEF8~3a	0.118093	0.829069	0.0926418	1	-11.9584	11.9584	OK	9.24655	3.24785	3	47.23	4.82667	52.0567	21.2049	6.89818	3	42.5033	11.94	54.4433	10.8548	12.1684	4.71644	12.2618	29.0517	22.3012		DEF8	90	184	S	90;184;187;312;427	5	90;312;427	3	single exon skipping	chr16:89948815-89954242	0;94;97;222;337	-;DEF8	differentially expressed in FDCP 8 homolog	NM_001242821	NM_001242822
ASNS~1	0.449313	0.84641	1	1	-4.98254	4.98254	OK	28.3092	3.85823	3	39.9433	16.1167	56.06	33.2918	7.17288	3	6.68	3.17333	9.85333	23.3106	28.9139	32.7031	39.8641	23.3139	36.6972		ASNS	90	368	SL	90;368	2	90;368	2	single exon skipping	chr7:97869814-97872350	0;278	ASNS;ASNSD;TS11	asparagine synthetase (glutamine-hydrolyzing)	NM_001178075;NM_001352496;NM_001673	NM_183356
MGRN1~3	0.0804323	0.829069	0.308071	1	7.30338	7.30338	OK	90.3329	1.09853	3	3.65333	34.1167	37.77	83.0295	3.37606	3	6.20667	30.7567	36.9633	90.7862	91.3931	88.8194	87.6562	81.7371	79.6953		MGRN1	90	156	SL	90;156	2	90;156	2	single exon skipping	chr16:4677573-4681549	0;66	MGRN1;RNF156	mahogunin ring finger 1	NM_001142289;NM_001142291	NM_001142290;NM_015246
MEG3~4b	0.81088	0.954908	0.504602	1	-3.82485	3.82485	OK	37.1057	9.99896	3	9.2	4.90333	14.1033	40.9306	18.2087	3	16.9133	13.3867	30.3	23.0437	42.847	45.4265	55.8041	51.6988	15.2889		MEG3	90	204	S	90;204;220;334	4	90;334	2	single exon skipping	chr14:100829788-100836166	0;114;130;244	FP504;GTL2;LINC00023;MEG3;NCRNA00023;PRO0518;PRO2160;onco-lncRNA-83;prebp1	maternally expressed 3	NR_046471	NR_046465
CDC27~5	0.442964	0.842724	1	1	-4.09951	4.09951	OK	90.858	3.44798	3	2.89667	28.5333	31.43	94.9576	5.69953	3	1.53667	24.7767	26.3133	86.0553	93.9895	92.5294	86.8972	98.988	98.9875		CDC27	90	93		90;93	2		0	alternative 3-prime	chr17:47142023-47142228	0;3	ANAPC3;APC3;CDC27;CDC27Hs;D0S1430E;D17S978E;H-NUC;HNUC;NUC2	cell division cycle 27	NM_001293089;NM_001353047;NM_001353051;NR_148340	NM_001114091;NM_001256;NM_001293091;NM_001353035;NM_001353049;NM_001353050
PARK7~1	0.487304	0.858877	0.722789	1	0.966909	0.966909	OK	17.0254	1.5254	3	389.47	79.89	469.36	16.0585	0.834083	3	378.017	72.2633	450.28	19.0799	15.4285	16.5678	16.7765	14.889	16.51		PARK7	90	148	SL	90;148	2	90;148	2	alternative 5-prime	chr1:7961736-7962762	0;58	DJ-1;DJ1;GATD2;HEL-S-67p;PARK7	Parkinsonism associated deglycase	NM_001123377	NM_007262
PCM1~7	0.719693	0.932501	1	1	-5.15565	5.15565	OK	16.6395	14.3846	3	9.29667	1.83	11.1267	21.7951	12.2507	3	9.07333	2.45667	11.53	35.0943	14.8241	0	7.94025	19.7143	37.7309		PCM1	90	102	SL	90;102	2	90;102	2	alternative 3-prime	chr8:17993620-18006262	0;12	PCM1;PTC4;RET/PCM-1	pericentriolar material 1	NM_001315507;NM_001315508;NM_001352633;NM_001352635;NM_001352636;NM_001352637;NM_001352638;NM_001352640;NM_001352642;NM_001352644;NM_001352645;NM_001352646;NM_001352647;NM_001352648;NM_001352649;NM_001352650;NM_001352651;NM_001352652;NM_001352653;NM_006197;NR_148032	NM_001352632;NM_001352634;NM_001352639;NM_001352641
SYTL2~3	0.335623	0.829069	0.528584	1	5.487	5.487	OK	84.6032	5.45884	3	5.77667	31.1333	36.91	79.1161	4.47752	3	6.02333	24.17	30.1933	80.3594	92.31	81.1402	85.3125	77.1477	74.8883		SYTL2	90	236	SL	90;236	2	90;236	2	intron retention	chr11:85718844-85718989	0;146	CHR11SYT;EXO4;PPP1R151;SGA72M;SLP2;SLP2A;SYTL2	synaptotagmin like 2	NM_001289610;NM_001365829;NM_001365833;NM_206929	NM_001162952;NM_001289609;NM_001365828;NM_001365830;NM_001365831;NM_001365832;NM_001365834;NM_206930
MAP4K4~2	0.142116	0.829069	0.397203	1	8.83112	8.83112	OK	28.2357	5.50356	3	30.6067	12.01	42.6167	19.4046	1.66715	3	24.5833	5.92333	30.5067	24.0021	36.0086	24.6965	17.061	20.7992	20.3537		MAP4K4	90	183	SL	90;183	2	90;183	2	alternative 3-prime	chr2:101859083-101859735	0;93	FLH21957;HEL-S-31;HGK;MAP4K4;MEKKK4;NIK	mitogen-activated protein kinase kinase kinase kinase 4	NM_001242560;NM_004834;NM_145686;NM_145687	NM_001242559
ACLY~2	0.0882068	0.829069	0.458988	1	-3.7136	3.7136	OK	29.0022	1.46506	3	190.373	77.57	267.943	32.7158	1.78904	3	118.127	57.52	175.647	30.9172	27.3597	28.7297	34.1918	30.1982	33.7575		ACLY	90	94		90;94	2		0	alternative 3-prime	chr17:41913897-41918879	0;4	ACL;ACLY;ATPCL;CLATP	ATP citrate lyase	NM_001096;NM_198830	NM_001303274;NM_001303275
MIS12~2b	0.00996964	0.829069	0.181818	1	37.4524	37.4524	LOW	96.5686	4.85269	3	0.256667	6	6.25667	59.1162	8.35601	3	2.29667	3.50667	5.80333	89.7059	100	100	70.128	49.8969	57.3237		MIS12	90	354	SL	90;354;484	3	90;354;484	3	alternative 5-prime	chr17:5486421-5488822	0;264;394	2510025F08Rik;KNTC2AP;MIS12;MTW1;hMis12	MIS12 kinetochore complex component	NM_001258220	NM_001258218
ANAPC15~1	0.708943	0.928712	0.740979	1	2.06274	2.06274	OK	88.5155	3.60057	3	5.28667	40.54	45.8267	86.4528	6.17796	3	5.03333	30.6567	35.69	85.3746	86.6151	93.5569	90.1013	91.5036	77.7534		ANAPC15	90	120	SL	90;120	2	90;120	2	alternative 5-prime	chr11:72111287-72111441	0;30	ANAPC15;APC15;C11orf51;HSPC020	anaphase promoting complex subunit 15	NM_001278489	NM_001278485;NM_001278491;NM_001278493;NM_001278494;NM_001330321;NM_014042
METTL26~5b	0.37229	0.829069	0.608392	1	-19.1749	19.1749	LOW	52.5693	23.0415	3	4.29333	4.61	8.90333	71.7442	11.8111	3	2.47	5.32667	7.79667	57.0161	22.3899	78.3019	85.7735	56.8785	72.5806		METTL26	90	325	SL	90;150;158;218;325	5	90;218;325	3	multiple exon skipping	chr16:634798-635611	0;60;68;128;235	C16orf13;JFP2;METTL26	methyltransferase like 26	NM_001040165	NR_109978
HNRNPA3~3a	0.183714	0.829069	0.145382	1	21.7878	21.7878	OK	21.7878	15.4182	3	17.9633	6.25333	24.2167	0	0	3	11.1633	0	11.1633	33.4235	31.9398	0	0	0	0		HNRNPA3	90	2659	S	90;2659;2742	3	90	1	single exon skipping	chr2:177219315-177222059	0;2569;2652	2610510D13Rik;D10S102;FBRNP;HNRNPA3;HNRPA3	heterogeneous nuclear ribonucleoprotein A3	NM_001330248;NM_001330249;NM_001330250	NR_138470
ASNS~3	0.636079	0.906123	0.568994	1	4.2446	4.2446	OK	10.5785	7.54909	3	29.6167	4.42667	34.0433	6.33387	8.95745	3	8.01667	0.786667	8.80333	0	14.6207	17.1147	0	0	19.0016		ASNS	90	720	S	90;720	2	90	1	exon skipping and alternative 3-prime or 5-prime	chr7:97864497-97872040	0;630	ASNS;ASNSD;TS11	asparagine synthetase (glutamine-hydrolyzing)	NM_001178077	NM_133436
BOLA2B~1	0.658774	0.913938	0.727469	1	-1.2346	1.2346	OK	94.7323	3.05796	3	5.59	101.06	106.65	95.9669	1.92871	3	3.42667	88.8567	92.2833	98.4261	94.8333	90.9377	98.547	93.9106	95.4431		BOLA2B	90	128	SL	90;128	2	90;128	2	alternative 3-prime	chr16:30193418-30193532	0;38	BOLA2;BOLA2B	bolA family member 2B	NM_001320607	NM_001039182
SNRPA1~2	0.470744	0.85742	1	1	-1.54319	1.54319	OK	83.2041	0.564848	3	7.70667	38.0533	45.76	84.7473	2.45972	3	6.59333	37.0833	43.6767	82.9945	83.9764	82.6413	87.3109	81.4293	85.5016		SNRPA1	90	170	SL	90;170	2	90;170	2	single exon skipping	chr15:101285802-101286907	0;80	Lea1;SNRPA1;U2A'	small nuclear ribonucleoprotein polypeptide A'	NR_135506;NR_135507;NR_135508	NM_003090
FAM122B~6	0.324887	0.829069	0.444444	1	-37.636	37.636	LOW	7.2104	10.197	3	5.29	0.406667	5.69667	44.8464	41.2288	3	3.11333	1.51333	4.62667	21.6312	0	0	35	0	99.5392		FAM122B	90	102	SL	90;102	2	90;102	2	alternative 5-prime	chrX:134789637-134793814	0;12	FAM122B;SPACIA2	family with sequence similarity 122B	NM_001166600;NM_001170756;NM_001170757;NM_001331092	NM_001331088;NM_001331089
TTLL7~1a	0.183503	0.829069	0.0833333	1	-66.6667	66.6667	LOW	33.3333	47.1405	3	2.55	1.64333	4.19333	100	0	3	0	6.04667	6.04667	100	0	0	100	100	100		TTLL7	90	291	S	90;291;316	3	90	1	single exon skipping	chr1:83951977-83998930	0;201;226	-;TTLL7	tubulin tyrosine ligase like 7	NM_001350215	NM_024686
YTHDF3~4a	0.481908	0.858877	0.444444	1	16.6268	16.6268	LOW	86.0019	19.7963	3	0.996667	5.08667	6.08333	69.3751	22.9372	3	1.56	3.03667	4.59667	100	100	58.0056	44.802	100	63.3234		YTHDF3	90	322	SL	90;176;207;322	4	90;176;207;322	4	multiple exon skipping	chr8:63169412-63186146	0;86;117;232	-;YTHDF3	YTH N6-methyladenosine RNA binding protein 3	NM_001277816	NM_001277813;NM_001277814
BUD31~1a	0.216631	0.829069	0.71916	1	-6.14576	6.14576	OK	81.8574	4.9761	3	6.88	29.9433	36.8233	88.0031	1.62639	3	3.34333	24.54	27.8833	76.3378	80.8364	88.3978	90.1132	87.7408	86.1553		BUD31	90	334	L	90;93;334	3	334	1	alternative 5-prime and 3-prime	chr7:99409005-99410036	0;3;244	BUD31;Cwc14;EDG-2;EDG2;G10;YCR063W;fSAP17	BUD31 homolog	NM_001370410	NM_003910
PMP22~4	0.577588	0.885482	0.587082	1	-0.998313	0.998313	OK	1.46321	2.06929	3	48.75	0.806667	49.5567	2.46152	0.836799	3	202.28	5.25667	207.537	4.38962	0	0	1.88036	1.85933	3.64487		PMP22	90	94		90;94	2		0	alternative 5-prime	chr17:15260762-15262428	0;4	CIDP;CMT1A;CMT1E;DSS;GAS-3;GAS3;HMSNIA;HNPP;PMP22;Sp110	peripheral myelin protein 22	NM_153321	NM_001281455
CCAR1~1	0.182411	0.829069	0.332592	1	5.06004	5.06004	OK	95.473	3.69029	3	1.84333	38.2233	40.0667	90.413	1.61638	3	3.35333	31.5467	34.9	98.3546	90.264	97.8005	89.6828	88.9022	92.654		CCAR1	90	135	SL	90;135	2	90;135	2	single exon skipping	chr10:68737049-68740628	0;45	-;CCAR1	cell division cycle and apoptosis regulator 1	NM_001282959;NM_001282960	NM_018237;NR_104262
CAPNS1~1b	0.188781	0.829069	0.00128495	1	16.0973	16.0973	OK	67.6706	11.7885	3	69.64	138.033	207.673	51.5733	2.54119	3	124.747	133.743	258.49	75.4993	51.0092	76.5033	49.132	50.51	55.0779		CAPNS1	90	93		90;93;198	3	198	1	alternative 3-prime	chr19:36140158-36140999	0;3;108	CALPAIN4;CANP;CANPS;CAPN4;CAPNS1;CDPS;CSS1	calpain small subunit 1	NM_001003962	NM_001749
TAGLN~1	0.554304	0.878419	0.851829	1	-0.276429	0.276429	OK	2.48186	0.06809	3	567.897	14.4267	582.323	2.75829	0.553943	3	547.11	15.51	562.62	2.57129	2.46807	2.40623	1.98525	3.25473	3.03489		TAGLN	90	487	SL	90;487	2	90;487	2	alternative 5-prime	chr11:117199433-117203001	0;397	SM22;SM22-alpha;SMCC;TAGLN;TAGLN1;WS3-10	transgelin	NM_003186	NM_001001522
CCDC88A~1	0.0521831	0.829069	0.25431	1	20.6406	20.6406	OK	73.6278	7.85682	3	3.63333	10.46	14.0933	52.9871	2.82714	3	7.23667	8.06667	15.3033	70.4663	65.9836	84.4334	49.0185	54.5515	55.3914		CCDC88A	90	93		90;93	2		0	alternative 3-prime	chr2:55328433-55332565	0;3	APE;CCDC88A;GIRDIN;GIV;GRDN;HkRP1;KIAA1212;PEHO;PEHOL	coiled-coil domain containing 88A	NM_001135597;NM_001254943	NM_001365480;NM_018084
ZDHHC4~4e	0.194789	0.829069	0.0285437	1	23.8999	23.8999	OK	100	0	3	0	21.0433	21.0433	76.1001	17.6008	3	6.86333	21.0733	27.9367	100	100	100	70.1733	58.127	100		ZDHHC4	90	376	S	90;245;271;310;376;405;441;467;493	9	90;310	2	multiple exon skipping	chr7:6577499-6580554	0;155;181;220;286;315;351;377;403	ZDHHC4;ZNF374	zinc finger DHHC-type palmitoyltransferase 4	NM_001371293	NM_001134388
RPL17~5b	0.136281	0.829069	0.56962	1	0.125069	0.125069	OK	0.588414	0.028943	3	2935.11	17.3467	2952.45	0.463345	0.0769984	3	2551.35	11.8933	2563.24	0.547538	0.606998	0.610705	0.530269	0.504274	0.355492		RPL17	93	267	S	93;108;248;267;276;293	6	93;108	2	mutually exclusive exon skipping	chr18:49491446-49492457	53;68;208;227;236;253	L17;PD-1;RPL17;RPL23	ribosomal protein L17	NM_001035006	NM_001369561
HNRNPH1~14	0.0534821	0.829069	0.233262	1	3.81963	3.81963	OK	92.6492	1.1152	3	13.9033	175.783	189.687	88.8296	1.55595	3	15.5967	123.03	138.627	91.1123	93.7242	93.1112	86.791	90.5663	89.1314		HNRNPH1	90	229	SL	90;229	2	90;229	2	single exon skipping	chr5:179618324-179620891	0;139	HNRNPH1;HNRPH;HNRPH1;hnRNPH	heterogeneous nuclear ribonucleoprotein H1	NM_001364251;NM_001364252;NM_001364253;NM_001364254;NM_001364255	NM_001257293;NM_001363572;NM_001364225;NM_001364226;NM_001364227;NM_001364228;NM_001364229;NM_001364230;NM_001364231;NM_001364232;NM_001364233;NM_001364234;NM_001364235;NM_001364236;NM_001364237;NM_001364238;NM_001364239;NM_001364240;NM_001364241;NM_001364242;NM_001364243;NM_001364244;NM_001364245;NM_001364246;NM_001364247;NM_001364248;NM_001364250;NM_005520
PSMA4~3b	0.501993	0.859681	0.821226	1	-0.993555	0.993555	OK	94.287	0.153873	3	11.93	197.183	209.113	95.2806	1.72855	3	9.24667	186.413	195.66	94.1128	94.2612	94.4871	95.6775	97.171	92.9932		PSMA4	90	253	SL	90;160;253	3	90;160;253	3	single exon skipping	chr15:78542220-78544189	0;70;163	HC9;HsT17706;PSC9;PSMA4	proteasome 20S subunit alpha 4	NM_001102668	NM_001102667;NM_001330673;NM_001330676;NM_002789
TMEM208~2	0.0383413	0.829069	0.155089	1	-7.54127	7.54127	OK	3.05685	1.12964	3	64.7233	2.03667	66.76	10.5981	2.59379	3	56.3833	6.71333	63.0967	3.16911	1.62062	4.38083	13.0336	11.7558	7.00491		TMEM208	90	116	SL	90;116	2	90;116	2	alternative 5-prime	chr16:67228632-67228796	0;26	HSPC171;TMEM208	transmembrane protein 208	NM_001318217;NM_014187	NR_134524
TSPO~2	0.775707	0.946204	1	1	-0.302228	0.302228	OK	98.2934	1.21093	3	4.71667	262.113	266.83	98.5956	0.648977	3	4.28333	303.85	308.133	97.3172	100	97.5629	97.7222	99.2764	98.7882		TSPO	90	301	SL	90;301	2	90;301	2	single exon skipping	chr22:43151605-43161051	0;211	BPBS;BZRP;DBI;IBP;MBR;PBR;PBS;PKBS;PTBR;TSPO;mDRC;pk18	translocator protein	NR_046308	NM_000714
COX4I1~3	0.164252	0.829069	0.407598	1	0.447511	0.447511	OK	1.28807	0.204161	3	617.79	8.02333	625.813	0.840554	0.298374	3	671.173	5.7	676.873	0.999754	1.44564	1.4188	1.11801	0.977157	0.4265		COX4I1	90	111	SL	90;111	2	90;111	2	alternative 3-prime	chr16:85799753-85801204	0;21	COX IV-1;COX4;COX4-1;COX4I1;COXIV;COXIV-1	cytochrome c oxidase subunit 4I1	NM_001318788;NM_001318794;NM_001318797;NM_001318802;NM_001861	NM_001318786
C1orf43~1	0.303173	0.829069	0.261468	1	3.32617	3.32617	OK	5.37512	2.73185	3	60.9633	3.06667	64.03	2.04895	2.89765	3	46.29	0.72	47.01	5.92562	8.41155	1.78819	0	0	6.14684		C1orf43	117	142	SL	117;142	2	117;142	2	exon skipping and alternative 3-prime or 5-prime	chr1:154214575-154220418	77;102	C1orf43;HSPC012;NICE-3;NICE3;NS5ATP4;S863-3	chromosome 1 open reading frame 43	NM_001297721;NM_015449;NM_138740	NM_001297718
COL6A3~2b	0.355935	0.829069	0.0205926	1	3.70514	3.70514	OK	7.28273	2.47695	3	368.78	29.79	398.57	3.57759	4.19976	3	431.157	16.21	447.367	3.78306	9.16351	8.90162	9.47254	0.00231997	1.2579		COL6A3	90	1311	S	90;693;1311	3	90;693	2	multiple exon skipping	chr2:237381500-237396726	0;603;1221	BTHLM1;COL6A3;DYT27;UCMD1	collagen type VI alpha 3 chain	NM_057164;NM_057166	NM_004369
MEG3~1as	0.612847	0.898888	1	1	8.45068	8.45068	OK	45.7674	9.83267	3	6.17	4.90333	11.0733	37.3168	18.8313	3	21.4433	13.3867	34.83	31.8657	52.439	52.9976	47.5039	53.5327	10.9137		MEG3	234	242		90;128;204;220;234;242;258;268;313;334;345;364;372;454	14	90;128;454	3	exon skipping and alternative 3-prime or 5-prime	chr14:100829750-100836166	0;38;114;130;144;152;168;178;223;244;255;274;282;364	FP504;GTL2;LINC00023;MEG3;NCRNA00023;PRO0518;PRO2160;onco-lncRNA-83;prebp1	maternally expressed 3	NR_046469	NR_046465
KIF23~6	0.1392	0.829069	0.58042	1	29.2779	29.2779	LOW	74.4119	18.3833	3	3.21333	7.03	10.2433	45.1341	9.05636	3	2.77667	2.30333	5.08	65.6	100	57.6357	52.8418	32.4219	50.1385		KIF23	90	402	SL	90;402	2	90;402	2	single exon skipping	chr15:69440488-69444789	0;312	CHO1;KIF23;KNSL5;MKLP-1;MKLP1	kinesin family member 23	NM_004856;NR_160296	NM_001367804;NM_001367805;NM_138555;NR_160295
VPS29~3a	0.64424	0.908999	0.54062	1	-5.89521	5.89521	OK	29.6277	13.2342	3	13.2667	5.55667	18.8233	35.5229	10.0706	3	18.8133	11.0967	29.91	47.4549	15.7787	25.6495	34.0741	48.5172	23.9775		VPS29	90	142	S	90;102;130;142;180;245	6	90;102;180;245	4	multiple exon skipping	chr12:110496204-110502048	0;12;40;52;90;155	DC15;DC7;PEP11;VPS29	VPS29 retromer complex component	NM_001282151;NM_016226	NR_104099
CALD1~1b	0.889777	0.975021	1	1	0.104131	0.104131	OK	1.49015	0.599259	3	394.613	5.83	400.443	1.38602	0.791739	3	426.273	6.02333	432.297	2.15599	0.703185	1.61127	2.4996	0.930355	0.7281		CALD1	90	168	SL	90;168;855	3	90;168	2	single exon skipping	chr7:134933391-134941091	0;78;765	CALD1;CDM;H-CAD;HCAD;L-CAD;LCAD;NAG22	caldesmon 1	NM_004342;NM_033140	NM_033139;NM_033157
DYNLRB1~1c	0.859117	0.967838	1	1	-3.40286	3.40286	OK	58.3733	19.8055	3	5.25667	7.83333	13.09	61.7762	15.8257	3	8.23667	9.72333	17.96	56.7294	34.9805	83.4101	78.342	40.4603	66.5263		DYNLRB1	90	173		90;94;169;173	4		0	exon skipping and alternative 3-prime or 5-prime	chr20:34516462-34526271	0;4;79;83	BITH;BLP;DNCL2A;DNLC2A;DYNLRB1;ROBLD1	dynein light chain roadblock-type 1	NM_001281727	NM_177953
THOC6~3	0.541893	0.874993	1	1	5.08195	5.08195	OK	92.5849	5.42127	3	1.22667	15.36	16.5867	87.503	9.08169	3	1.25333	8.34667	9.6	90.565	87.1898	100	100	83.8205	78.6885		THOC6	90	196	SL	90;196	2	90;196	2	intron retention	chr16:3024087-3024192	0;106	THOC6;WDR58;fSAP35	THO complex 6	NM_001347703;NM_001347704	NM_001142350;NM_024339
MFGE8~3	0.0280422	0.829069	0.0845348	1	3.54547	3.54547	OK	86.835	0.869837	3	81.4467	536.74	618.187	83.2896	1.14293	3	132.84	665.45	798.29	88.0647	86.2496	86.1908	82.3927	82.5734	84.9025		MFGE8	90	246	SL	90;246	2	90;246	2	single exon skipping	chr15:88899533-88901550	0;156	BA46;EDIL1;HMFG;HsT19888;MFG-E8;MFGE8;MFGM;OAcGD3S;SED1;SPAG10;hP47	milk fat globule EGF and factor V/VIII domain containing	NM_001114614	NM_001310319;NM_001310320;NM_001310321;NM_005928
MORF4L2~6a	0.854608	0.967613	0.823414	1	-0.50427	0.50427	OK	88.2602	1.6058	3	13.27	101.967	115.237	88.7644	3.1879	3	9.9	80.0367	89.9367	90.1249	86.2053	88.4503	91.5327	84.2986	90.462		MORF4L2	90	121	SL	90;121;139;170	4	90;121;139;170	4	alternative 3-prime	chrX:103678621-103685170	0;31;49;80	MORF4L2;MORFL2;MRGX	mortality factor 4 like 2	NM_001142425;NM_001142427	NM_001142419;NM_012286
RBPMS~2	0.357127	0.829069	1	1	-2.92243	2.92243	OK	8.79513	3.15989	3	24.85	2.58	27.43	11.7176	2.33919	3	41.5867	5.57667	47.1633	7.81595	13.0607	5.50871	8.6259	12.2441	14.2827		RBPMS	90	176	SL	90;176	2	90;176	2	single exon skipping	chr8:30544625-30558886	0;86	HERMES;RBPMS	RNA binding protein, mRNA processing factor	NM_001008710;NM_006867	NM_001008711
HNRNPH3~4a	0.851417	0.966513	1	1	0.474691	0.474691	OK	78.5652	0.799311	3	16.9933	62.2333	79.2267	78.0905	3.1029	3	11.47	41.1533	52.6233	79.0422	79.2143	77.4392	75.1162	76.7835	82.3718		HNRNPH3	90	135	SL	90;117;135	3	90;117;135	3	alternative 5-prime	chr10:68338643-68339139	0;27;45	2H9;HNRNPH3;HNRPH3	heterogeneous nuclear ribonucleoprotein H3	NM_001322438;NM_001322439;NM_001322440;NM_001322441;NM_001322451;NM_001322452;NM_001322453;NM_021644	NM_001322434;NM_001322436;NM_001322437;NM_001322445;NM_001322446;NM_001322447;NM_001322448;NM_001322449;NM_012207
BZW1~5	0.56102	0.880926	0.74051	1	-2.20996	2.20996	OK	36.2796	4.01526	3	116.673	65.7567	182.43	38.4896	2.77913	3	106.203	65.67	171.873	34.2248	32.7226	41.8914	35.7363	37.4372	42.2952		BZW1	90	353	SL	90;353	2	90;353	2	alternative 5-prime	chr2:200811728-200813207	0;263	BZAP45;BZW1;Nbla10236	basic leucine zipper and W2 domains 1	NM_001321690	NM_014670
METTL26~7	0.306541	0.829069	0.61441	1	-5.36052	5.36052	OK	80.3001	2.4976	3	12.02	49.1833	61.2033	85.6606	5.53374	3	7.03667	40.85	47.8867	83.3128	80.3904	77.197	89.167	77.8483	89.9665		METTL26	90	253	SL	90;253	2	90;253	2	single exon skipping	chr16:635341-636093	0;163	C16orf13;JFP2;METTL26	methyltransferase like 26	NM_001040162;NR_109976;NR_109977	NM_001040160;NM_032366;NR_109978
RPL8~1a	0.168583	0.829069	0.46738	1	-0.0718317	0.0718317	OK	0.0258068	0.0364963	3	2139.82	0.553333	2140.38	0.0976385	0.0472435	3	1876.06	1.84	1877.9	0.0774203	0	0	0.0644856	0.0639795	0.16445		RPL8	90	190	S	90;190;211;315	4	90;315	2	alternative 5-prime	chr8:144792141-144792365	0;100;121;225	L8;RPL8	ribosomal protein L8	NM_000973	NM_001317771
DPY30~2a	0.633754	0.905661	0.481818	1	0.390506	0.390506	OK	99.4247	0.81358	3	0.69	114.13	114.82	99.0342	0.695727	3	1.01333	105.693	106.707	100	100	98.2741	100	98.3886	98.7141		DPY30	90	233	S	90;226;233	3	90	1	single exon skipping	chr2:32024257-32039278	0;136;143	Cps25;DPY30;HDPY-30;Saf19	dpy-30 histone methyltransferase complex regulatory subunit	NR_135587	NM_001321209;NM_032574
EIF2AK2~1	0.0593012	0.829069	0.606004	1	8.26661	8.26661	OK	17.1375	3.48336	3	18.0567	3.70333	21.76	8.87093	2.58947	3	19.0933	1.89	20.9833	18.3486	12.3967	20.6673	12.1695	5.84416	8.59909		EIF2AK2	90	324	SL	90;324	2	90;324	2	alternative 3-prime	chr2:37149024-37156907	0;234	EIF2AK1;EIF2AK2;LEUDEN;PKR;PPP1R83;PRKR	eukaryotic translation initiation factor 2 alpha kinase 2	NM_001135651	NM_002759
TTC3~4b	0.119662	0.829069	0.490529	1	12.3547	12.3547	OK	66.7076	6.83379	3	5.70333	10.6233	16.3267	54.3529	1.39064	3	8.34	9.92667	18.2667	64.0359	60	76.087	54.8951	52.4447	55.719		TTC3	90	199	S	90;199;209	3	90	1	alternative 5-prime	chr21:37073365-37087246	0;109;119	DCRR1;RNF105;TPRDIII;TTC3	tetratricopeptide repeat domain 3	NM_001001894;NM_001353937	NM_001320704;NM_001330683
ALKBH2~3	0.0932497	0.829069	0.622678	1	-15.956	15.956	OK	66.634	8.22341	3	5.21333	10.3033	15.5167	82.59	4.01982	3	1.26667	5.87333	7.14	74.4945	70.1264	55.281	83.8235	77.1673	86.7792		ALKBH2	90	289	SL	90;289	2	90;289	2	single exon skipping	chr12:109088513-109092506	0;199	ABH2;ALKBH2	alkB homolog 2, alpha-ketoglutarate dependent dioxygenase	NM_001205179;NM_001205180	NM_001001655;NM_001145374;NM_001145375
ILK~3b	0.174596	0.829069	0.66161	1	-2.42097	2.42097	OK	31.6486	1.72106	3	120.227	55.7533	175.98	34.0696	0.773221	3	136.457	70.6167	207.073	33.8664	29.6712	31.4082	34.2445	33.0473	34.9169		ILK	90	136	SL	90;136;493	3	90;136;493	3	alternative 3-prime	chr11:6603823-6604225	0;46;403	HEL-S-28;ILK;ILK-1;ILK-2;P59;p59ILK	integrin linked kinase	NM_001014794;NM_001278442	NM_001278441;NM_004517
PIGW~1a	0.211906	0.829069	0.466667	1	-30.5884	30.5884	LOW	66.5626	24.0938	3	2.34667	4.92	7.26667	97.151	4.0291	3	0.166667	4.70667	4.87333	44.1678	55.52	100	91.453	100	100		PIGW	90	628	S	90;628;637	3	90	1	alternative 5-prime	chr17:36535055-36537093	0;538;547	Gwt1;HPMRS5;PIGW	phosphatidylinositol glycan anchor biosynthesis class W	NM_001346755	NM_001346754
ANAPC11~2b	0.0312223	0.829069	0.01671	1	21.7649	21.7649	OK	64.8435	3.96318	3	20.2367	37.07	57.3067	43.0786	7.19953	3	34.66	25.69	60.35	59.4196	68.7785	66.3325	50.921	33.534	44.7807		ANAPC11	90	98		90;98;120;153;161;183;245	7	120;183;245	3	alternative 5-prime	chr17:81891834-81894466	0;8;30;63;71;93;155	ANAPC11;APC11;Apc11p;HSPC214	anaphase promoting complex subunit 11	NM_001002245;NM_001289418	NM_001002247
SGSM3~7	0.692253	0.927038	1	1	-6.04203	6.04203	OK	48.8273	18.2873	3	6.35333	6.89333	13.2467	54.8694	5.46017	3	7.09333	8.49333	15.5867	23.0848	63.8501	59.5471	49.9007	62.4727	52.2346		SGSM3	90	540	SL	90;540	2	90;540	2	alternative 3-prime	chr22:40409526-40410131	0;450	CIP85;MAP;RABGAP5;RUSC3;RUTBC3;RabGAP-5;SGSM3;rabGAPLP	small G protein signaling modulator 3	NM_001350040;NM_001350041;NM_001350047	NM_001301849;NM_001350039;NM_001350042;NM_001350043;NM_001350044;NM_001350045;NM_001350046;NM_001350048;NM_015705;NR_146412;NR_146413;NR_146414;NR_146415
MFGE8~2b	0.651702	0.91165	0.547963	1	-0.349572	0.349572	OK	98.9944	0.924341	3	6.37333	606.217	612.59	99.344	0.260746	3	5.06333	785.37	790.433	99.215	97.7683	100	99.1569	99.1624	99.7127		MFGE8	90	222	SL	90;222;275	3	90;222;275	3	single exon skipping	chr15:88907377-88913246	0;132;185	BA46;EDIL1;HMFG;HsT19888;MFG-E8;MFGE8;MFGM;OAcGD3S;SED1;SPAG10;hP47	milk fat globule EGF and factor V/VIII domain containing	NM_001310319	NM_001114614;NM_005928
ABCB6~1	0.0144098	0.829069	0.164835	1	33.9782	33.9782	LOW	100	0	3	0	8.64333	8.64333	66.0218	5.83148	3	2.19333	4.30333	6.49667	100	100	100	63.2168	60.708	74.1405		ABCB6	90	228	SL	90;228	2	90;228	2	single exon skipping	chr2:219216833-219218124	0;138	ABC;ABCB6;LAN;MTABC3;PRP;umat	ATP binding cassette subfamily B member 6 (Langereis blood group)	NM_001349828	NM_005689
PGM3~5	0.5949	0.892908	1	1	0.626545	0.626545	OK	53.2056	1.4077	3	26.1	29.68	55.78	52.579	0.223064	3	26.2867	29.1467	55.4333	55.1946	52.1378	52.2844	52.2637	52.7299	52.7435		PGM3	90	2865	S	90;2865	2	90	1	intron retention	chr6:83166467-83169241	0;2775	AGM1;IMD23;PAGM;PGM 3;PGM3	phosphoglucomutase 3	NM_001199919	NM_001199917;NM_001199918;NM_001367286;NM_001367287;NM_015599
CDC25B~4	0.143341	0.829069	0.396029	1	7.87885	7.87885	OK	88.9203	1.21773	3	6.12667	49.0833	55.21	81.0415	4.88754	3	8.87333	38.47	47.3433	89.8271	87.199	89.7349	74.1356	84.2418	84.7471		CDC25B	90	213	SL	90;213	2	90;213	2	single exon skipping	chr20:3800499-3800970	0;123	-;CDC25B	cell division cycle 25B	NM_001287522;NM_001287524;NM_021872	NM_001287516;NM_001287517;NM_001287518;NM_001287519;NM_001287520;NM_004358;NM_021873;NR_136335;NR_136336
MTRR~6a	0.951322	0.988969	1	1	1.32488	1.32488	OK	66.0004	24.0433	3	4.14667	8.52	12.6667	64.6755	15.3689	3	5.70333	10.04	15.7433	49.3766	100	48.6246	85.349	60.149	48.5285		MTRR	90	116	SL	90;116;199;619;957	5	90;116;199;619	4	alternative 5-prime	chr5:7869190-7870769	0;26;109;529;867	MSR;MTRR;cblE	5-methyltetrahydrofolate-homocysteine methyltransferase reductase	NM_024010;NR_157168;NR_157169;NR_157171;NR_157173	NM_002454;NR_134480;NR_134481;NR_134482;NR_157170;NR_157172;NR_157174;NR_157175;NR_157176;NR_157177;NR_157178
ATP5ME~1	0.0789262	0.829069	0.0369237	1	2.27016	2.27016	OK	96.8099	0.885339	3	24.3067	743.017	767.323	94.5398	1.0309	3	38.21	662.163	700.373	98.0617	96.2068	96.1612	94.8755	95.6005	93.1432		ATP5ME	90	145	SL	90;145	2	90;145	2	single exon skipping	chr4:673402-674211	0;55	ATP5I;ATP5K;ATP5ME	ATP synthase membrane subunit e	NR_033743	NM_007100
SP140L~1	0.291167	0.829069	0.142292	1	-21.4924	21.4924	OK	73.1956	21.4688	3	2.86333	7.56	10.4233	94.688	3.77379	3	0.843333	14.5433	15.3867	100	47.4439	72.1429	91.5854	92.4787	100		SP140L	90	195	SL	90;195	2	90;195	2	single exon skipping	chr2:230388634-230392086	0;105	-;SP140L	SP140 nuclear body protein like	NM_001308163;NM_001352893;NM_001352894;NR_148198	NM_001308162;NM_001352892;NM_138402
DEF8~5	0.223482	0.829069	0.214153	1	19.2737	19.2737	OK	79.3998	8.17462	3	4.82667	18.9	23.7267	60.1261	15.8221	3	11.94	18.0467	29.9867	77.9734	70.1777	90.0483	81.2378	43.1492	55.9914		DEF8	90	93		90;93	2		0	alternative 3-prime	chr16:89948815-89949419	0;3	-;DEF8	differentially expressed in FDCP 8 homolog	NM_001242822	NM_001242816;NM_001242817;NM_001242818;NM_001242820;NM_017702;NM_207514
TERF1~1	0.13386	0.829069	0.0336538	1	-47.9475	47.9475	LOW	39.1547	29.2123	3	7.08333	4.65333	11.7367	87.1022	18.2403	3	0.77	5.17333	5.94333	70.1436	0	47.3205	100	61.3065	100		TERF1	90	150	SL	90;150	2	90;150	2	single exon skipping	chr8:73027053-73032041	0;60	PIN2;TERF1;TRBF1;TRF;TRF1;hTRF1-AS;t-TRF1	telomeric repeat binding factor 1	NM_003218	NM_017489
WAC~1	0.456909	0.850543	1	1	15.8575	15.8575	LOW	74.2543	18.271	3	2.23333	6.01333	8.24667	58.3968	20.1927	3	2.56667	3.52333	6.09	59.4808	100	63.2822	74.0942	29.8887	71.2074		WAC	90	399	SL	90;399	2	90;399	2	single exon skipping	chr10:28590833-28608185	0;309	BM-016;DESSH;PRO1741;WAC;Wwp4	WW domain containing adaptor with coiled-coil	NM_100486	NM_016628;NM_100264
NAA50~1	0.0114015	0.829069	0.225309	1	-10.9119	10.9119	OK	66.0917	2.57174	3	21.8	42.17	63.97	77.0036	1.5484	3	13.93	46.6233	60.5533	68.8605	66.7495	62.665	76.8626	78.9665	75.1816		NAA50	90	93		90;93	2		0	alternative 3-prime	chr3:113724093-113745941	0;3	MAK3;NAA50;NAT13;NAT13P;NAT5;NAT5P;SAN;hNaa50p	N-alpha-acetyltransferase 50, NatE catalytic subunit	NM_001308445	NM_025146
MXRA7~1	0.426257	0.831089	0.875867	1	-0.384193	0.384193	OK	8.04634	0.183046	3	228.587	19.9967	248.583	8.43053	0.54204	3	283.63	26.1567	309.787	8.30447	7.93413	7.90041	7.86836	8.26029	9.16293		MXRA7	90	171	SL	90;171	2	90;171	2	single exon skipping	chr17:76680880-76685071	0;81	-;MXRA7	matrix remodeling associated 7	NM_001363769;NM_198530;NR_130926;NR_130928	NM_001008529;NR_130927
TP53INP2~2			1	1	0	0	LOW	100	0	3	0	6.25333	6.25333	100	0	3	0	10.8467	10.8467	100	100	100	100	100	100		TP53INP2	90	189	SL	90;189	2	90;189	2	exon skipping and alternative 3-prime or 5-prime	chr20:34704513-34708708	18;117	C20orf110;DOR;PIG-U;PIGU;PINH;TP53INP2;dJ1181N3.1	tumor protein p53 inducible nuclear protein 2	NM_001329430	NM_001329429
NIF3L1~1a	0.240348	0.829069	0.4	1	-19.3256	19.3256	LOW	5.81797	5.81797	2	6.345	0.505	6.85	25.1435	9.20151	2	3.795	1.405	5.2	0	11.6359			34.345	15.942		NIF3L1	90	1335	S	90;141;323;351;402;1284;1335	7	90;141;402	3	alternative 5-prime and 3-prime	chr2:200889392-200891968	0;51;233;261;312;1194;1245	ALS2CR1;CALS-7;MDS015;NIF3L1	NGG1 interacting factor 3 like 1	NM_001142355	NM_001369442
PLSCR1~2	0.535271	0.873206	0.514706	1	11.3178	11.3178	LOW	89.3983	14.9931	3	0.37	6.75	7.12	78.0804	18.1602	3	2.28	9.42667	11.7067	100	100	68.1948	100	78.7111	55.5302		PLSCR1	90	116	SL	90;116	2	90;116	2	single exon skipping	chr3:146533551-146544466	0;26	MMTRA1B;PLSCR1	phospholipid scramblase 1	NM_001363872;NM_001363874	NM_021105
NIF3L1~1b	0.0935206	0.829069	0.4	1	-30.7639	30.7639	LOW	0	0	2	6.345	0	6.345	30.7639	4.55207	2	3.795	1.68	5.475	0	0			26.2118	35.316		NIF3L1	90	351	S	90;141;323;351;402;1284;1335	7	90;141;402	3	alternative 5-prime	chr2:200889392-200891968	0;51;233;261;312;1194;1245	ALS2CR1;CALS-7;MDS015;NIF3L1	NGG1 interacting factor 3 like 1	NM_001142355	NM_021824
HMGA1~7b	0.163708	0.829069	0.870372	1	0.144491	0.144491	OK	3.05555	0.0618609	3	733.307	23.07	756.377	2.91106	0.0972627	3	556.51	16.7533	573.263	3.14281	3.01738	3.00647	3.03712	2.89571	2.80036		HMGA1	90	330	SL	90;110;330	3	90;110;330	3	intron retention	chr6:34236964-34237203	0;20;240	HMG-R;HMGA1;HMGA1A;HMGIY	high mobility group AT-hook 1	NM_001319080;NM_002131;NM_145899	NM_145901;NM_145902
HINT1~4	0.183204	0.829069	0.213752	1	-2.96473	2.96473	OK	15.3788	2.12758	3	439.73	79.3667	519.097	18.3436	0.445208	3	428.567	96.3	524.867	17.8774	15.5814	12.6778	18.9198	17.8357	18.2752		HINT1	90	125	SL	90;125	2	90;125	2	alternative 5-prime	chr5:131162677-131165094	0;35	HINT;HINT1;NMAN;PKCI-1;PRKCNH1	histidine triad nucleotide binding protein 1	NM_005340;NR_024610;NR_134494;NR_134495	NR_024611;NR_073488
PDCD6~3	0.263304	0.829069	0.12135	1	8.61825	8.61825	OK	85.4228	7.99103	3	14.9467	88.31	103.257	76.8045	2.35412	3	28.9833	96.0133	124.997	81.7016	96.5245	78.0422	80.0501	74.5394	75.8241		PDCD6	90	96		90;96	2		0	alternative 5-prime	chr5:306755-311292	0;6	ALG-2;ALG2;PDCD6;PEF1B	programmed cell death 6	NM_001267556	NM_001267558;NM_013232
IDH3B~2a	0.199211	0.829069	0.234857	1	10.2001	10.2001	OK	74.4659	7.59983	3	16.0433	46.1267	62.17	64.2657	5.02265	3	20.2233	35.8733	56.0967	79.567	63.7226	80.108	57.2161	67.0375	68.5436		IDH3B	90	326	SL	90;211;326	3	90;211;326	3	intron retention	chr20:2658523-2658758	0;121;236	IDH3B;RP46	isocitrate dehydrogenase (NAD(+)) 3 non-catalytic subunit beta	NM_001330763	NM_006899
ANAPC11~2a	0.0592333	0.829069	0.18341	1	-13.0089	13.0089	OK	38.7528	2.95485	3	37.07	23.58	60.65	51.7618	5.52311	3	25.69	27.6867	53.3767	39.7613	34.7367	41.7606	47.2767	59.5424	48.4663		ANAPC11	98	153		90;98;120;153;161;183;245	7	120;183;245	3	exon skipping and alternative 3-prime or 5-prime	chr17:81891834-81894466	0;8;30;63;71;93;155	ANAPC11;APC11;Apc11p;HSPC214	anaphase promoting complex subunit 11	NM_001002247	NM_001002246
ISOC2~1b	0.925872	0.984487	1	1	-0.537689	0.537689	OK	73.4606	5.88379	3	18.6367	51.43	70.0667	73.9983	4.90899	3	13.0633	36.2733	49.3367	71.1131	67.7209	81.5478	78.8884	75.821	67.2856		ISOC2	90	300	SL	90;300;348	3	90;300;348	3	single exon skipping	chr19:55455331-55456348	0;210;258	-;ISOC2	isochorismatase domain containing 2	NM_001136202	NM_001136201
PABPC4~2	0.362337	0.829069	0.175206	1	-5.92384	5.92384	OK	83.22	5.63501	3	21.3233	105.59	126.913	89.1438	5.89201	3	10.9833	90.49	101.473	90.3742	76.6026	82.6833	80.9376	94.4988	91.9951		PABPC4	90	177	SL	90;177	2	90;177	2	single exon skipping	chr1:39563742-39564422	0;87	APP-1;APP1;PABP4;PABPC4;iPABP	poly(A) binding protein cytoplasmic 4	NM_001135654	NM_001135653
FDPS~1b	0.716644	0.930758	0.680146	1	2.13676	2.13676	OK	35.069	3.69353	3	213.337	114.517	327.853	32.9322	6.64657	3	103.18	50.8133	153.993	36.4348	38.7523	30.0198	25.4658	31.7203	41.6106		FDPS	90	111	SL	90;111;288;399	4	90;111;288;399	4	alternative 3-prime	chr1:155308966-155310063	0;21;198;309	FDPS;FPPS;FPS;POROK9	farnesyl diphosphate synthase	NM_001135822	NM_001242824
VPS29~2b	0.352261	0.829069	0.303221	1	-4.1077	4.1077	OK	5.90898	2.19887	3	85.8533	5.55667	91.41	10.0167	4.74481	3	100.347	11.0967	111.443	8.94017	3.79217	4.99462	7.66801	16.6346	5.74744		VPS29	90	130	SL	90;130;168	3	90;130;168	3	single exon skipping	chr12:110496204-110499534	0;40;78	DC15;DC7;PEP11;VPS29	VPS29 retromer complex component	NM_001282150;NM_057180	NR_104099
AP1B1~1	0.370248	0.829069	0.133135	1	5.85839	5.85839	OK	97.4089	1.86679	3	0.993333	37.82	38.8133	91.5505	7.21601	3	4.23	46.5167	50.7467	95.6751	100	96.5517	92.2818	100	82.3699		AP1B1	90	150	SL	90;150	2	90;150	2	alternative 3-prime	chr22:29334351-29338989	0;60	ADTB1;AP105A;AP1B1;BAM22;CLAPB2;KIDAR	adaptor related protein complex 1 subunit beta 1	NM_001166019	NM_001127;NM_145730
CEBPZOS~2	0.452637	0.847203	0.686377	1	-2.94787	2.94787	OK	4.74156	3.37919	3	52.5033	2.62667	55.13	7.68943	3.70109	3	60.1767	4.91333	65.09	6.596	7.62869	0	6.05672	12.8125	4.19907		CEBPZOS	90	269	SL	90;269	2	90;269	2	single exon skipping	chr2:37196521-37199703	0;179	CEBPZ-AS1;CEBPZOS	CEBPZ opposite strand	NM_001322374;NM_001322375;NM_001322376;NR_136316	NM_001322373
LDHA~3	0.500005	0.858877	1	1	0.125194	0.125194	OK	99.8904	0.155052	3	0.56	479.793	480.353	99.7652	0.181207	3	0.946667	390.273	391.22	100	100	99.6711	99.5589	99.7366	100		LDHA	90	264	SL	90;264	2	90;264	2	single exon skipping	chr11:18399549-18402839	0;174	GSD11;HEL-S-133P;LDHA;LDHM;PIG19	lactate dehydrogenase A	NM_001135239	NM_001165414;NM_001165415;NM_001165416;NM_005566
PHF1~2	0.268674	0.829069	0.411196	1	-11.4494	11.4494	OK	49.2207	0.25294	3	13.39	12.97	26.36	60.6701	10.6788	3	11.8833	18.0467	29.93	49.1892	48.9279	49.545	71.7745	46.2536	63.9821		PHF1	90	101	SL	90;101	2	90;101	2	alternative 3-prime	chr6:33414830-33414965	0;11	MTF2L2;PCL1;PHF1;PHF2;TDRD19C;hPHF1	PHD finger protein 1	NM_002636;NR_027692	NM_024165
HMGA1~3b	0.705474	0.928296	0.675801	1	0.341764	0.341764	OK	98.3591	0.327071	3	12.2233	733.307	745.53	98.0173	1.08469	3	11.9867	556.51	568.497	97.9256	98.7156	98.4361	96.4941	98.936	98.6219		HMGA1	90	92		90;92;112;332	4	112;332	2	alternative 5-prime	chr6:34236962-34237203	0;2;22;242	HMG-R;HMGA1;HMGA1A;HMGIY	high mobility group AT-hook 1	NM_001319077;NM_001319079	NM_001319080;NM_002131;NM_145899
BIN1~3f	0.0208384	0.829069	0.0396872	1	42.1369	42.1369	OK	84.657	12.1606	3	1.59667	8.98667	10.5833	42.5201	7.1615	3	8.78	6.23333	15.0133	87.4905	97.9303	68.5501	45.6554	32.6123	49.2926		BIN1	90	180	SL	90;180;288;309;417;420;549	7	90;180;549	3	single exon skipping	chr2:127050913-127059010	0;90;198;219;327;330;459	AMPH2;AMPHL;BIN1;CNM2;SH3P9	bridging integrator 1	NM_001320632;NM_001320634;NM_139351	NM_001320633;NM_004305;NM_139350
DGUOK~5d	0.494987	0.858877	1	1	3.19708	3.19708	OK	64.3219	3.53726	3	18.9	33.5233	52.4233	61.1248	4.81759	3	19.9633	32.2967	52.26	59.4926	65.6064	67.8665	54.3332	64.0523	64.9889		DGUOK	90	542	S	90;260;278;373;391;394;426;470;524;542;610;628;655	13	90	1	multiple exon skipping	chr2:73927053-73958145	0;170;188;283;301;304;336;380;434;452;520;538;565	DGUOK;MTDPS3;NCPH;PEOB4;dGK	deoxyguanosine kinase	NR_134895	NM_001318860
TTC14~1	0.0865319	0.829069	0.711194	1	9.80722	9.80722	OK	78.9776	3.92917	3	4.15667	14.9367	19.0933	69.1703	4.64145	3	5.90667	12.9233	18.83	77.845	74.8326	84.255	62.8436	73.8482	70.8192		TTC14	90	909	S	90;909	2	90	1	intron retention	chr3:180608811-180609629	0;819	DRDL5813;PRO19630;TTC14	tetratricopeptide repeat domain 14	NM_001288582;NM_133462	NM_001042601
TTC14~2	0.0865319	0.829069	0.711194	1	9.80722	9.80722	OK	78.9776	3.92917	3	4.15667	14.9367	19.0933	69.1703	4.64145	3	5.90667	12.9233	18.83	77.845	74.8326	84.255	62.8436	73.8482	70.8192		TTC14	90	1025	S	90;1025	2	90	1	intron retention	chr3:180607766-180608700	0;935	DRDL5813;PRO19630;TTC14	tetratricopeptide repeat domain 14	NM_001288582;NM_133462	NM_001042601
EEF1AKMT1~1	0.805157	0.953426	1	1	2.66874	2.66874	OK	39.6678	11.8611	3	13.42	8.32667	21.7467	36.999	7.75641	3	11.8633	7.25333	19.1167	41.9385	24.1393	52.9255	44.6021	40.0449	26.35		EEF1AKMT1	90	154	SL	90;154	2	90;154	2	alternative 5-prime	chr13:20757618-20773920	0;64	EEF1AKMT1;ESP13;N6AMT2	EEF1A lysine methyltransferase 1	NM_001318939;NR_134934	NM_174928
MTSS1~2c	0.280341	0.829069	0.466667	1	26.4451	26.4451	LOW	91.831	11.4547	3	0.453333	4.84	5.29333	65.3859	25.5243	3	2.68667	4.53333	7.22	75.6318	99.8613	100	39.2111	56.9466	100		MTSS1	90	285	SL	90;210;285	3	90;210;285	3	single exon skipping	chr8:124556406-124562781	0;120;195	MIM;MIMA;MIMB;MTSS1	MTSS I-BAR domain containing 1	NM_001363299;NM_001363300;NM_001363301	NM_001282971;NM_001363294;NM_014751
PCED1A~1	0.119339	0.829069	0.10989	1	26.082	26.082	LOW	93.8238	8.73447	3	0.453333	9.20333	9.65667	67.7418	15.1175	3	2.02667	3.68	5.70667	100	100	81.4714	52.7431	62.0469	88.4354		PCED1A	90	243	SL	90;243	2	90;243	2	alternative 3-prime	chr20:2838930-2839191	0;153	C20orf81;FAM113A;PCED1A;bA12M19.1	PC-esterase domain containing 1A	NM_001271168	NM_022760
RCBTB1~2d	0.51196	0.864247	0.571429	1	14.2664	14.2664	LOW	64.1493	25.4001	3	1.8	3.98667	5.78667	49.8829	4.69488	3	3.21	3.1	6.31	44.2771	48.1707	100	45.2514	56.3187	48.0786		RCBTB1	90	173		90;93;166;170;173	5		0	exon skipping and alternative 3-prime or 5-prime	chr13:49567321-49585443	0;3;76;80;83	CLLD7;CLLL7;GLP;RCBTB1;RDEOA	RCC1 and BTB domain containing protein 1	NM_001352501	NM_001352500
LYRM1~5i	0.380531	0.829069	1	1	-18.6775	18.6775	LOW	34.9806	15.7738	3	3.77667	1.57	5.34667	53.6581	13.2911	2	1.69	1.67	3.36	44.8529	47.3684	12.7204	40.367		66.9492		LYRM1	90	249	S	90;249;264;322;331;481;563	7	90;481;563	3	single exon skipping	chr16:20900536-20920121	0;159;174;232;241;391;473	A211C6.1;LYRM1	LYR motif containing 1	NR_126520;NR_161425	NM_020424
PUF60~3	0.387106	0.829069	1	1	17.7606	17.7606	LOW	32.4808	14.8599	3	3.38	1.46667	4.84667	14.7202	20.8175	3	4.21333	0.403333	4.61667	26.3456	52.9551	18.1416	0	44.1606	0		PUF60	90	253	SL	90;253	2	90;253	2	alternative 3-prime	chr8:143827537-143828983	0;163	FIR;PUF60;RoBPI;SIAHBP1;VRJS	poly(U) binding splicing factor 60	NM_001362895;NM_001362897	NM_001362896
NEDD8-MDP1~1c	0.704192	0.928296	1	1	12.7148	12.7148	LOW	87.9442	12.0558	2	0.475	3.675	4.15	75.2294	24.7706	2	1.62	3.145	4.765	75.8883	100			100	50.4587		NEDD8-MDP1	90	151	SL	90;128;151	3	90;128;151	3	single exon skipping	chr14:24215663-24218132	0;38;61	-;NEDD8-MDP1	NEDD8-MDP1 readthrough	NM_001199823	NR_137631;NR_137632
DAG1~2a	0.64393	0.908796	1	1	21.441	21.441	LOW	87.2407	12.7593	2	0.615	3.65	4.265	65.7996	34.2004	2	1.775	2.575	4.35		74.4813	100	100		31.5992		DAG1	90	95		90;95;257	3	257	1	alternative 5-prime	chr3:49476901-49510418	0;5;167	156DAG;A3a;AGRNR;DAG;DAG1;LGMDR16;MDDGA9;MDDGC7;MDDGC9	dystroglycan 1	NM_001177635;NM_001177642	NM_001177640
MEG3~1av	0.295985	0.829069	0.265734	1	38.3776	38.3776	LOW	59.7824	35.2823	3	1.41333	4.01333	5.42667	21.4049	27.6172	3	5.8	3.69333	9.49333	100	65.2504	14.0969	3.81526	60.3993	0		MEG3	313	334		90;128;204;220;234;242;258;268;313;334;345;364;372;454	14	90;128;454	3	mutually exclusive exon skipping	chr14:100829750-100836166	0;38;114;130;144;152;168;178;223;244;255;274;282;364	FP504;GTL2;LINC00023;MEG3;NCRNA00023;PRO0518;PRO2160;onco-lncRNA-83;prebp1	maternally expressed 3	NR_033359	NR_033358
MEG3~2e	0.114292	0.829069	0.142857	1	-50.5387	50.5387	LOW	15.7111	0.00316056	2	3.97	0.74	4.71	66.2499	26.4899	3	1.93333	4.26667	6.2	15.708	15.7143		63.4555	35.2941	100		MEG3	231	340	L	90;220;231;340	4	90;340	2	mutually exclusive exon skipping	chr14:100831535-100836166	0;130;141;250	FP504;GTL2;LINC00023;MEG3;NCRNA00023;PRO0518;PRO2160;onco-lncRNA-83;prebp1	maternally expressed 3	NR_003531	NR_003530
TPD52L2~5	0.349722	0.829069	0.0833333	1	-62.027	62.027	LOW	37.973	37.973	2	2.87	1.405	4.275	100	0	3	0	6.19	6.19	75.9459	0		100	100	100		TPD52L2	90	203	SL	90;203	2	90;203	2	mutually exclusive exon skipping	chr20:63873817-63889849	49;162	D54;TPD52L2;TPD54	TPD52 like 2	NM_001243894	NM_001243895
SIGMAR1~9a	0.834979	0.962886	1	1	-13.4887	13.4887	LOW	50	50	2	3.575	1.745	5.32	63.4887	26.8443	3	2.26	2.83667	5.09667		0	100	100	54.2396	36.2264		SIGMAR1	90	156	SL	90;156;203;226	4	90;156;203;226	4	alternative 5-prime	chr9:34637090-34637332	0;66;113;136	ALS16;DSMA2;OPRS1;SIG-1R;SIGMAR1;SR-BP;SR-BP1;SRBP;hSigmaR1;sigma1R	sigma non-opioid intracellular receptor 1	NR_104108	NM_001282206
YIF1A~1	0.483746	0.858877	0.607704	1	1.1543	1.1543	OK	98.5114	1.46132	3	1.70333	109.513	111.217	97.3571	1.53168	3	2.65333	99.6967	102.35	96.5256	100	99.0085	95.2774	97.8723	98.9215		YIF1A	90	246	SL	90;246	2	90;246	2	single exon skipping	chr11:66284967-66285700	0;156	54TM;FinGER7;YIF1;YIF1A;YIF1P	Yip1 interacting factor homolog A, membrane trafficking protein	NM_001300861	NM_020470
DBI~1p	0.0190675	0.829069	0.368209	1	0.78633	0.78633	OK	1.47459	0.191804	3	600.197	8.97667	609.173	0.688262	0.217414	3	456.183	3.16667	459.35	1.20384	1.62419	1.59575	0.791614	0.887369	0.385804		DBI	90	176	S	90;120;171;176;201;206;216;244;330;493	10	90;120;244;330;493	5	single exon skipping	chr2:119367061-119368187	0;30;81;86;111;116;126;154;240;403	ACBD1;ACBP;CCK-RP;DBI;EP	diazepam binding inhibitor, acyl-CoA binding protein	NM_001079862	NM_001282634
RPL13A~2	0.697187	0.92827	0.869503	1	-0.0409201	0.0409201	OK	99.2487	0.112316	3	21.1367	2796.73	2817.86	99.2897	0.0787596	3	16.4667	2299.73	2316.19	99.1481	99.1927	99.4055	99.2173	99.2525	99.3992		RPL13A	90	100	SL	90;100	2	90;100	2	alternative 5-prime	chr19:49489913-49490231	0;10	L13A;RPL13A;TSTA1	ribosomal protein L13a	NR_073024	NM_012423
RPL17~17	0.0022213	0.829069	0.0114272	1	31.5426	31.5426	OK	66.6232	4.07988	3	9.77	19.0833	28.8533	35.0806	4.74149	3	23.7033	12.47	36.1733	66.8444	71.5058	61.5195	30.1757	41.4927	33.5734		RPL17	93	234	SL	93;234	2	93;234	2	exon skipping and alternative 3-prime or 5-prime	chr18:49491446-49491819	53;194	L17;PD-1;RPL17;RPL23	ribosomal protein L17	NM_001369558	NM_001369560;NM_001369561
PAPOLA~2	0.705118	0.928296	1	1	1.38966	1.38966	OK	94.7057	3.74374	3	3.79667	68.37	72.1667	93.3161	3.03371	3	4.98	69.2233	74.2033	92.0976	100	92.0196	97.1342	89.7124	93.1016		PAPOLA	90	93		90;93	2		0	alternative 3-prime	chr14:96552623-96555849	0;3	PAP;PAP-alpha;PAPOLA	poly(A) polymerase alpha	NM_001293627;NM_001363664;NM_001363666	NM_001293628;NM_001293632;NM_001363662;NM_001363665;NM_032632
UGGT1~1	0.145717	0.829069	0.638426	1	-6.37568	6.37568	OK	11.8079	3.44325	3	21.8267	2.89667	24.7233	18.1836	3.62225	3	15.0533	3.21	18.2633	16.0853	11.6846	7.65376	17.7411	22.8245	13.985		UGGT1	90	271	SL	90;271	2	90;271	2	alternative 5-prime	chr2:128091416-128097428	0;181	HUGT1;UGCGL1;UGGT1;UGT1	UDP-glucose glycoprotein glucosyltransferase 1	NM_020120	NR_027671
CD99~3	0.343944	0.829069	0.352405	1	0.788888	0.788888	OK	98.5817	0.889212	3	6.9	474.033	480.933	97.7928	0.432727	3	13.3567	589.843	603.2	97.4678	99.644	98.6332	98.2969	97.2403	97.8411		CD99	90	138	SL	90;138	2	90;138	2	single exon skipping	chrX:2714455-2719660	0;48	CD99;HBA71;MIC2;MIC2X;MIC2Y;MSK5X	CD99 molecule (Xg blood group)	NM_001122898;NM_001321369	NM_001321367;NM_001321368;NM_001321370;NM_002414;NR_135623
RPL17~2f	0.859404	0.967838	0.892936	1	0.0450231	0.0450231	OK	1.01829	0.310798	3	2937.95	30.0067	2967.96	0.973263	0.0838564	3	2553.32	25.0733	2578.39	0.592554	1.13651	1.32579	1.00242	0.859135	1.05824		RPL17	90	178	S	90;104;178;188;229;273;290;339;371;388	10	90;104;229	3	single exon skipping	chr18:49491585-49492457	0;14;88;98;139;183;200;249;281;298	L17;PD-1;RPL17;RPL23	ribosomal protein L17	NM_001035006;NM_001199345;NM_001369555;NM_001369562	NM_001369556
RPS15A~1	0.414268	0.829069	0.91121	1	0.49708	0.49708	OK	11.9084	0.434599	3	385.93	52.1	438.03	11.4113	0.625758	3	311.06	40.0267	351.087	11.5997	12.523	11.6026	12.2162	11.3275	10.6903		RPS15A	90	156	SL	90;156	2	90;156	2	alternative 5-prime	chr16:18789119-18790309	0;66	DBA20;RPS15A;S15a	ribosomal protein S15a	NM_001030009	NM_001019
GMPR2~1	0.678541	0.922338	1	1	-0.385205	0.385205	OK	1.35066	1.04629	3	60.76	0.846667	61.6067	1.73587	0.578883	3	51.4633	0.906667	52.37	1.50269	2.5493	0	1.10551	2.50342	1.59868		GMPR2	90	225	SL	90;225	2	90;225	2	single exon skipping	chr14:24233599-24235736	0;135	GMPR 2;GMPR2	guanosine monophosphate reductase 2	NM_001002000;NM_001002001;NM_001002002;NM_001283022;NM_001351022;NM_001351023;NM_016576	NM_001283021;NM_001351024;NM_001351025;NM_001351026
DDX17~1	0.243859	0.829069	0.163048	1	6.08185	6.08185	OK	24.3107	2.1645	3	142.723	45.49	188.213	18.2288	5.33543	3	150.627	33.94	184.567	23.6485	22.0536	27.23	21.6808	10.6923	22.3134		DDX17	90	96		90;96	2		0	alternative 5-prime	chr22:38486441-38487878	0;6	DDX17;P72;RH70	DEAD-box helicase 17	NM_006386	NM_001098504
EIF4G1~4d	0.926388	0.984506	0.149607	1	3.02157	3.02157	OK	42.1309	40.8774	3	21.6167	4.71667	26.3333	39.1093	2.9755	3	10.7133	6.80667	17.52	99.8188	10.0444	16.5294	35.1543	39.8423	42.3313		EIF4G1	90	292	SL	90;292;328;349;388	5	90;292;388	3	multiple exon skipping	chr3:184314675-184317320	0;202;238;259;298	EIF-4G1;EIF4F;EIF4G;EIF4G1;EIF4GI;P220;PARK18	eukaryotic translation initiation factor 4 gamma 1	NM_198244	NM_001194947
ATP8B2~1	0.290542	0.829069	0.465448	1	-4.40417	4.40417	OK	5.64261	4.40042	3	46.3233	2.77667	49.1	10.0468	1.11193	3	61.7233	6.86	68.5833	2.93078	2.14773	11.8493	11.5235	8.84033	9.77654		ATP8B2	90	93		90;93	2		0	alternative 5-prime and 3-prime	chr1:154344040-154344142	18;21	ATP8B2;ATPID	ATPase phospholipid transporting 8B2	NM_001367934;NM_001370597;NM_001372009	NM_001370596
HERPUD1~1	0.190572	0.829069	0.722332	1	-2.60216	2.60216	OK	91.7993	1.76026	3	7.34667	83.2567	90.6033	94.4014	1.5239	3	2.26333	37.9367	40.2	89.4463	92.272	93.6795	96.3459	94.2341	92.6244		HERPUD1	90	93		90;93	2		0	alternative 3-prime	chr16:56935313-56935403	0;3	HERP;HERPUD1;Mif1;SUP	homocysteine inducible ER protein with ubiquitin like domain 1	NM_001010989	NM_001272103;NM_014685
TMEM243~2a			1	1	0	0	LOW	100	0	3	0	7.74333	7.74333	100	0	3	0	5.22333	5.22333	100	100	100	100	100	100		TMEM243	90	253	SL	90;180;253	3	90;180;253	3	alternative 5-prime	chr7:87219719-87220523	0;90;163	C7orf23;MM-TRAG;MMTRAG;TMEM243	transmembrane protein 243	NM_001329472	NM_001329474
CA5BP1~2	0.795347	0.950896	1	1	4.17228	4.17228	LOW	82.1475	14.2765	3	1.84	7.27667	9.11667	77.9752	15.7678	3	2.38667	7.04667	9.43333	65.0547	100	81.3877	69.9819	63.9437	100		CA5BP1	90	179	SL	90;179	2	90;179	2	single exon skipping	chrX:15674957-15688660	0;89	CA5BL;CA5BP;CA5BP1;PRO2325	carbonic anhydrase 5B pseudogene 1	NR_160541	NR_026551
NF2~1	0.481544	0.858877	0.50101	1	-4.3933	4.3933	OK	3.80207	3.01516	3	19.8667	0.803333	20.67	8.19536	7.02446	3	24.34	2.15	26.49	7.37494	0	4.03126	7.43077	17.1553	0		NF2	90	105	SL	90;105	2	90;105	2	alternative 5-prime	chr22:29683065-29694751	0;15	ACN;BANF;NF2;SCH	neurofibromin 2	NM_016418;NM_181828;NM_181829;NM_181830	NM_181832
NDUFC1~2c	0.974078	0.994773	1	1	-0.0794374	0.0794374	OK	1.99806	2.82569	3	45.7267	0.893333	46.62	2.0775	1.47149	3	68.4	1.49667	69.8967	0	0	5.99418	3.22075	3.01175	0		NDUFC1	90	126	SL	90;126;149	3	90;126;149	3	single exon skipping	chr4:139295961-139302415	0;36;59	KFYI;NDUFC1	NADH:ubiquinone oxidoreductase subunit C1	NM_001184987	NM_001184988
VPS29~3f	0.957076	0.989734	1	1	-0.418025	0.418025	OK	21.0282	1.59446	3	13.2667	3.60667	16.8733	21.4463	9.6568	3	18.8133	5.43667	24.25	18.9034	22.7444	21.4369	27.8276	7.79904	28.7122		VPS29	90	180	SL	90;102;130;142;180;245	6	90;102;180;245	4	single exon skipping	chr12:110496204-110502048	0;12;40;52;90;155	DC15;DC7;PEP11;VPS29	VPS29 retromer complex component	NM_001282151;NM_016226	NR_104101
TSC22D4~1a	0.416224	0.829069	0.571717	1	5.43804	5.43804	OK	78.9175	5.32755	3	6.82667	25.0767	31.9033	73.4795	6.5583	3	9.52	26.8633	36.3833	80.9211	71.6258	84.2057	81.0279	65.038	74.3726		TSC22D4	90	938		90;93;835;938	4		0	alternative 3-prime	chr7:100477460-100478793	0;3;745;848	THG-1;THG1;TILZ2;TSC22D4	TSC22 domain family member 4	NR_130119	NM_030935
MAPK7~1	0.75582	0.941513	1	1	6.71103	6.71103	OK	70.1442	21.3255	3	2.79333	6.93667	9.73	63.4331	18.858	3	3.69	6.98333	10.6733	43.3981	95.5857	71.4487	39.3655	65.5172	85.4167		MAPK7	90	178	SL	90;178	2	90;178	2	alternative 5-prime	chr17:19378543-19378895	0;88	BMK1;ERK4;ERK5;MAPK7;PRKM7	mitogen-activated protein kinase 7	NM_139034	NM_002749
TBCEL~1a	0.142926	0.829069	0.0396446	1	34.3004	34.3004	OK	93.4744	5.00405	3	0.73	10.4133	11.1433	59.174	21.1907	3	5.22	7.21	12.43	92.5829	100	87.8403	29.8375	79.1431	68.5413		TBCEL	90	227	SL	90;227;335	3	90;227;335	3	alternative 5-prime	chr11:121024155-121045673	0;137;245	El;LRRC35;TBCEL	tubulin folding cofactor E like	NM_001130047	NM_152715
ZNF521~1	0.43575	0.838269	1	1	8.96961	8.96961	OK	71.5044	12.856	3	6.15	14.57	20.72	62.5348	5.12798	3	5.76333	9.63667	15.4	75.7174	54.0812	84.7146	55.7592	68.1614	63.6839		ZNF521	90	131	SL	90;131	2	90;131	2	single exon skipping	chr18:25322188-25352004	0;41	EHZF;Evi3;ZNF521	zinc finger protein 521	NM_001308225	NM_015461
PDIA4~1	0.316321	0.829069	0.83571	1	-0.835296	0.835296	OK	6.51232	0.583582	3	229.237	15.92	245.157	7.34762	0.831303	3	145.19	11.5133	156.703	5.83027	7.25578	6.45092	7.0802	8.47278	6.48989		PDIA4	90	93		90;93	2		0	alternative 3-prime	chr7:149006054-149008158	0;3	ERP70;ERP72;ERp-72;PDIA4	protein disulfide isomerase family A member 4	NM_001371245;NM_004911;NR_163905;NR_163906;NR_163908;NR_163909	NM_001371244
COL6A3~1	0.898374	0.976476	0.397283	1	-0.96065	0.96065	OK	7.22923	2.87685	3	367.74	29.79	397.53	8.18988	9.14557	3	152.02	16.21	168.23	3.89596	10.9161	6.87564	20.9556	0.00713063	3.60693		COL6A3	90	708	S	90;708	2	90	1	single exon skipping	chr2:237388185-237396726	0;618	BTHLM1;COL6A3;DYT27;UCMD1	collagen type VI alpha 3 chain	NM_057165;NM_057167	NM_004369
GSN~1b	0.0114906	0.829069	0.117846	1	16.6472	16.6472	OK	79.0994	3.39849	3	6.93333	26.19	33.1233	62.4522	3.98467	3	15.9833	25.8067	41.79	82.1736	80.7618	74.3629	67.3432	57.5829	62.4305		GSN	129	161	S	90;129;146;152;161;164;169;200;202;231;235;264;273;321;343	15	90;129	2	exon skipping and alternative 3-prime or 5-prime	chr9:121281563-121301962	0;39;56;62;71;74;79;110;112;141;145;174;174;183;231;253	ADF;AGEL;GSN	gelsolin	NM_001353055	NM_001127666;NM_001353064;NM_001353066
ACP1~4	0.784651	0.948451	1	1	-1.1583	1.1583	OK	39.9998	3.38549	3	59.8567	40.0367	99.8933	41.1581	4.43554	3	54.0267	37.7133	91.74	41.9106	35.2426	42.8463	42.8422	35.0831	45.5491		ACP1	154	154	S	154	1	154	1	mutually exclusive exon skipping	chr2:271940-275139	114;114	ACP1;HAAP;LMW-PTP;LMWPTP	acid phosphatase 1	NM_007099	NM_004300
CD151~3	0.419393	0.829069	0.538221	1	-2.44311	2.44311	OK	55.2959	0.342351	3	130.153	161.017	291.17	57.739	3.42474	3	176.187	240.1	416.287	54.8254	55.4326	55.6298	62.4153	54.3087	56.4931		CD151	90	152	SL	90;152	2	90;152	2	single exon skipping	chr11:833027-836062	0;62	CD151;GP27;MER2;PETA-3;RAPH;SFA1;TSPAN24	CD151 molecule (Raph blood group)	NM_139030	NM_004357
SLC52A2~5	0.209383	0.829069	0.355145	1	-9.75649	9.75649	OK	80.6694	7.30379	3	4.15	17.5833	21.7333	90.4259	5.40302	3	1.76333	16.4767	18.24	90.3668	72.7403	78.9012	93.708	94.7607	82.8091		SLC52A2	90	255	SL	90;255	2	90;255	2	alternative 5-prime	chr8:144358901-144359183	0;165	BVVLS2;D15Ertd747e;GPCR41;GPR172A;PAR1;RFT3;RFVT2;SLC52A2;hRFT3	solute carrier family 52 member 2	NM_001363120	NM_001363118;NR_045600
CUTA~1c	0.0179997	0.829069	0.130872	1	-7.76127	7.76127	OK	48.7684	1.09158	3	118.61	112.847	231.457	56.5296	2.07375	3	75.66	98.51	174.17	47.2632	49.8179	49.224	58.2296	53.6101	57.7493		CUTA	90	481	SL	90;218;308;339;481	5	90;218;481	3	intron retention	chr6:33417696-33418086	0;128;218;249;391	ACHAP;C6orf82;CUTA	cutA divalent cation tolerance homolog	NM_001014433	NM_015921
ATP5MD~1c	0.277532	0.829069	1	1	4.18255	4.18255	OK	88.58	2.21035	3	2.53	19.8067	22.3367	84.3974	3.93624	3	2.65	14.3333	16.9833	91.0642	88.981	85.6947	79.4419	84.679	89.0713		ATP5MD	286	377	SL	90;286;377	3	90;286;377	3	mutually exclusive exon skipping	chr10:103392467-103396408	0;196;287	ATP5MD;DAPIT;HCVFTP2;MC5DN6;USMG5;bA792D24.4	ATP synthase membrane subunit DAPIT	NM_032747	NM_001206427
C11orf68~1	0.570211	0.883243	0.86219	1	-1.86448	1.86448	OK	31.9872	3.6138	3	57.3267	26.95	84.2767	33.8517	2.10106	3	46.7133	23.9133	70.6267	29.9187	37.0688	28.9743	34.0284	36.3321	31.1947		C11orf68	90	93		90;93	2		0	alternative 3-prime	chr11:65918216-65918909	0;3	BLES03;C11orf68;P5326	chromosome 11 open reading frame 68	NM_031450	NM_001135635
RCBTB1~2b	0.522799	0.869072	0.610978	1	4.81328	4.81328	OK	93.4364	6.18233	3	1.8	26.5833	28.3833	88.6231	7.47476	3	3.21	25.39	28.6	85.1525	95.1567	100	93.5906	94.2203	78.0585		RCBTB1	90	170		90;93;166;170;173	5		0	single exon skipping	chr13:49567321-49585443	0;3;76;80;83	CLLD7;CLLL7;GLP;RCBTB1;RDEOA	RCC1 and BTB domain containing protein 1	NM_001352501	NM_001352504;NM_001352505;NM_001352506;NM_018191;NR_148015;NR_148016
RPL7L1~2b	0.0723863	0.829069	0.159479	1	-6.49846	6.49846	OK	87.6148	2.98506	3	9.67333	68.9667	78.64	94.1133	1.46092	3	4.62	74.2533	78.8733	85.8809	85.1484	91.8151	95.5701	94.6536	92.1161		RPL7L1	90	196	SL	90;196;312	3	90;196;312	3	single exon skipping	chr6:42879952-42883450	0;106;222	RPL7L1;dJ475N16.4	ribosomal protein L7 like 1	NR_134563	NM_001366481;NM_198486
CNOT8~5	0.595599	0.893199	1	1	4.95156	4.95156	OK	14.0052	10.0853	3	24.0933	3.85333	27.9467	9.05364	6.48487	3	25.08	2.70333	27.7833	18.6712	0	23.3444	18.2246	4.49011	4.44621		CNOT8	90	138	SL	90;138	2	90;138	2	alternative 5-prime	chr5:154858769-154863206	0;48	CAF1;CALIF;CNOT8;Caf1b;POP2;hCAF1	CCR4-NOT transcription complex subunit 8	NM_001301073;NM_001301074	NM_001301075;NM_004779
DCAF16~3	0.316668	0.829069	0.335913	1	-21.9293	21.9293	OK	56.6106	23.5011	3	4.59667	5.91667	10.5133	78.5398	4.98368	3	2.54	9.32333	11.8633	89.4934	44.351	35.9873	71.7818	80.1863	83.6515		DCAF16	90	105	SL	90;105	2	90;105	2	alternative 3-prime	chr4:17804757-17805106	0;15	C4orf30;DCAF16	DDB1 and CUL4 associated factor 16	NM_001345882;NR_144310	NM_001345880;NM_001345885;NM_017741;NR_144301
RUFY1~1	0.986463	0.997553	1	1	-0.43435	0.43435	LOW	66.1782	24.4327	3	3.46667	4.44333	7.91	66.6126	23.6847	3	4.12	5.76	9.88	55.3914	100	43.1433	100	52.2452	47.5926		RUFY1	90	279	SL	90;279	2	90;279	2	intron retention	chr5:179559836-179560024	0;189	RABIP4;RUFY1;ZFYVE12	RUN and FYVE domain containing 1	NM_001040452	NM_001040451
KTN1~5	0.254138	0.829069	0.175336	1	12.0905	12.0905	OK	12.0905	10.7975	3	23.34	2.7	26.04	0	0	3	34.4733	0	34.4733	0	10.0583	26.2131	0	0	0		KTN1	90	174	SL	90;174	2	90;174	2	single exon skipping	chr14:55673013-55675834	0;84	CG1;KNT;KTN1;MU-RMS-40.19	kinectin 1	NM_001079522;NM_001271014;NM_004986;NR_073128	NM_001079521;NR_073129
PTPA~4a	0.707842	0.928703	1	1	5.59615	5.59615	OK	78.1209	15.582	3	2.69333	8.84667	11.54	72.5247	11.8179	3	3.77667	9.65667	13.4333	64.906	100	69.4567	89.1129	62.4642	65.9971		PTPA	90	282	SL	90;177;282	3	90;177;282	3	multiple exon skipping	chr9:129120611-129128984	0;87;192	PP2A;PPP2R4;PR53;PTPA	protein phosphatase 2 phosphatase activator	NM_001271832	NM_178001
COL13A1~15b	0.937905	0.986575	1	1	0.839068	0.839068	LOW	71.494	6.85327	3	2.95667	6.95	9.90667	70.6549	12.2921	3	2.64667	6.63667	9.28333	81.0056	65.1264	68.3499	80.2083	78.4556	53.3007		COL13A1	90	177	S	90;168;177	3	90	1	single exon skipping	chr10:69947343-69957003	0;78;87	CMS19;COL13A1;COLXIIIA1	collagen type XIII alpha 1 chain	NM_001368898;NM_080805	NM_001130103;NM_001320951;NM_001368882;NM_001368884;NM_001368895;NM_080798;NM_080800;NM_080801;NM_080802
DCAF8~4	0.0763313	0.829069	0.322067	1	11.3139	11.3139	OK	29.0901	4.96926	3	34.5067	13.9367	48.4433	17.7763	1.26781	3	39.01	8.46	47.47	29.2706	22.9158	35.084	19.5444	16.6346	17.1498		DCAF8	114	372	SL	114;372	2	114;372	2	exon skipping and alternative 3-prime or 5-prime	chr1:160244035-160262448	74;332	DCAF8;GAN2;H326;WDR42A	DDB1 and CUL4 associated factor 8	NM_015726	NR_028104
METTL23~5a	0.566122	0.881639	0.428571	1	8.92693	8.92693	LOW	88.6986	9.46876	3	0.716667	8.23667	8.95333	79.7716	17.2916	3	1.38	5.01667	6.39667	89.2683	76.8274	100	57.7575	81.5574	100		METTL23	128	374	S	128;145;249;339;374;518	6	128;145;249;518	4	exon skipping and alternative 3-prime or 5-prime	chr17:76726880-76732977	88;105;209;299;334;478	C17orf95;METTL23;MRT44	methyltransferase like 23	NM_001302705	NM_001206986
ZFP90~1a	0.326889	0.829069	0.22807	1	-21.1319	21.1319	OK	9.80757	13.87	3	8.20333	0.526667	8.73	30.9395	22.096	3	8.80333	3.54667	12.35	29.4227	0	0	62.1648	16.368	14.2857		ZFP90	90	108	S	90;100;108	3	90	1	alternative 5-prime	chr16:68539470-68539757	0;10;18	FIK;NK10;ZFP90;ZNF756;zfp-90	ZFP90 zinc finger protein	NM_001305204;NM_001305208;NM_133458	NR_130978
PITRM1~1	0.482569	0.858877	0.605614	1	-1.54955	1.54955	OK	96.6636	2.20454	3	2.31	70.8367	73.1467	98.2131	1.75934	3	1.37667	78.69	80.0667	97.7896	93.5828	98.6183	100	98.819	95.8203		PITRM1	90	134	SL	90;134	2	90;134	2	alternative 3-prime	chr10:3165484-3166228	0;44	MP1;PITRM1;PreP	pitrilysin metallopeptidase 1	NM_001347726;NM_001347727	NM_001242307;NM_001242309;NM_001347725;NM_001347728;NM_001347729;NM_001347730;NM_014889;NR_144638;NR_144639;NR_144640;NR_144641
DCTD~1e	0.515244	0.865436	0.619545	1	-1.31188	1.31188	OK	2.42424	1.81115	3	69.6733	1.63	71.3033	3.73612	1.86806	3	67.0767	2.42	69.4967	4.35238	0	2.92035	5.18602	4.92371	1.09864		DCTD	113	211	S	90;113;211;234;242	5	90;113	2	exon skipping and alternative 3-prime or 5-prime	chr4:182915576-182917310	0;23;121;144;152	-;DCTD	dCMP deaminase	NM_001012732	NM_001351753
TTC8~4	0.584991	0.888791	0.76549	1	5.03494	5.03494	OK	74.0165	10.736	3	7.98	22.77	30.75	68.9815	3.92396	3	8.87333	19.6333	28.5067	77.1648	59.5793	85.3053	69.4227	63.9703	73.5516		TTC8	90	180	SL	90;180	2	90;180	2	single exon skipping	chr14:88841197-88843805	0;90	BBS8;RP51;TTC8	tetratricopeptide repeat domain 8	NM_001288783;NM_001366536;NM_198310	NM_001288781;NM_001366535;NM_144596;NM_198309;NR_159362
EFEMP2~1	0.544997	0.875365	0.553177	1	2.47323	2.47323	OK	74.1179	4.07702	3	59.7267	170.793	230.52	71.6447	3.3509	3	84.3867	211.577	295.963	68.5885	78.2976	75.4677	75.4082	72.2568	67.269		EFEMP2	90	222	SL	90;222	2	90;222	2	intron retention	chr11:65866713-65866844	0;132	ARCL1B;EFEMP2;FBLN4;MBP1;UPH1	EGF containing fibulin extracellular matrix protein 2	NR_037718	NM_016938
NRM~3e	0.528762	0.87144	0.166667	1	-17.1921	17.1921	LOW	15.6238	12.9921	3	5.18667	0.976667	6.16333	32.816	31.1222	3	2.52	2.44333	4.96333	31.8091	15.0623	0	74.6251	23.8227	0		NRM	90	287	S	90;267;287;309;464;482;486	7	90	1	single exon skipping	chr6:30688943-30690841	0;177;197;219;374;392;396	NRM;NRM29	nurim	NM_001270710	NM_001270709
ZNF69~1	0.0770595	0.829069	0.166667	1	-40.5802	40.5802	LOW	12.5683	17.7743	3	4.60333	0.69	5.29333	53.1486	4.14733	3	2.88	3.37	6.25	0	37.7049	0	57.5495	47.5904	54.3058		ZNF69	90	132	SL	90;132	2	90;132	2	alternative 3-prime	chr19:11887987-11903614	0;42	Cos5;ZNF69;hZNF3	zinc finger protein 69	NM_001364731;NM_021915	NM_001321163;NM_001364730
R3HCC1L~3g	0.0406325	0.829069	0.0606061	1	71.3056	71.3056	LOW	100	0	2	0	5.975	5.975	28.6944	20.9717	3	4.71333	2.69333	7.40667		100	100	0	36.5462	49.537		R3HCC1L	90	238	SL	90;145;183;238;349;413;501	7	90;145;183;238;349;413;501	7	multiple exon skipping	chr10:98134707-98163292	0;55;93;148;259;323;411	C10orf28;GIDRP86;GIDRP88;PSORT;R3HCC1L	R3H domain and coiled-coil containing 1 like	NM_001256620;NM_001351013	NM_001256619;NM_001351014;NM_001351015
PHF19~1	0.708213	0.928712	1	1	-9.919	9.919	LOW	54.8698	32.4269	3	2.16333	2.36667	4.53	64.7888	3.55103	3	2.22333	4.22	6.44333	39.3548	100	25.2546	60.2151	65.2798	68.8716		PHF19	90	178	SL	90;178	2	90;178	2	single exon skipping	chr9:120861175-120862587	0;88	MTF2L1;PCL3;PHF19;TDRD19B	PHD finger protein 19	NR_104601	NM_001286840;NM_001286842;NM_015651
ZBTB26~1	0.105822	0.829069	0.047619	1	-69.3047	69.3047	LOW	5.36723	7.59041	3	5.54333	0.316667	5.86	74.6719	35.8193	3	1.28667	3.96	5.24667	16.1017	0	0	100	100	24.0157		ZBTB26	90	94		90;94	2		0	alternative 5-prime	chr9:122919945-122931440	0;4	ZBTB26;ZNF481;bioref	zinc finger and BTB domain containing 26	NM_001304363	NM_020924
UBAP1~4	0.612208	0.898888	1	1	20.6318	20.6318	LOW	59.6562	29.1732	3	2.62333	2.85333	5.47667	39.0244	43.676	3	3.86	1.15667	5.01667	32.008	100	46.9607	0	17.0732	100		UBAP1	90	174	SL	90;174	2	90;174	2	mutually exclusive exon skipping	chr9:34179241-34241184	41;125	NAG20;SPG80;UAP;UBAP;UBAP-1;UBAP1	ubiquitin associated protein 1	NM_001171202	NM_001171201
IFT20~5a	0.505061	0.861231	0.834436	1	-2.00957	2.00957	OK	23.6824	3.4135	3	51.2667	15.6233	66.89	25.692	1.45692	3	44.7733	15.44	60.2133	20.8231	21.7435	28.4805	27.7276	24.3984	24.9499		IFT20	90	327	SL	90;126;327	3	90;126;327	3	single exon skipping	chr17:28331988-28335339	0;36;237	-;IFT20	intraflagellar transport 20	NM_001267776;NM_001267778;NM_174887	NM_001267774
ILK~4	0.523209	0.869072	0.725701	1	1.24511	1.24511	OK	91.4322	2.24802	3	15.3533	163.75	179.103	90.1871	0.78165	3	20.6767	189.44	210.117	94.4754	90.7071	89.114	90.1338	91.1699	89.2575		ILK	90	256	SL	90;256	2	90;256	2	single exon skipping	chr11:6604361-6608393	0;166	HEL-S-28;ILK;ILK-1;ILK-2;P59;p59ILK	integrin linked kinase	NM_001278442	NM_001014794;NM_001014795;NM_001278441;NM_004517
PRMT2~1c	0.701438	0.928296	1	1	-1.06142	1.06142	OK	94.443	2.86065	3	1.83	31.0967	32.9267	95.5044	2.23062	3	1.61333	33.41	35.0233	90.5654	97.381	95.3826	95.2271	92.9217	98.3644		PRMT2	90	705	S	90;262;266;399;705	5	90;399	2	multiple exon skipping	chr21:46649740-46664294	0;172;176;309;615	HRMT1L1;PRMT2	protein arginine methyltransferase 2	NM_001286678	NM_001535;NM_206962
CHCHD2~1	0.548686	0.876964	1	1	0.165932	0.165932	OK	6.25055	0.175754	3	556.457	37.1567	593.613	6.08461	0.303704	3	451.53	29.1767	480.707	6.2368	6.0425	6.47234	5.6816	6.15753	6.41472		CHCHD2	90	94		90;94	2		0	alternative 5-prime	chr7:56101862-56102866	0;4	C7orf17;CHCHD2;MIX17B;MNRR1;NS2TP;PARK22	coiled-coil-helix-coiled-coil-helix domain containing 2	NM_016139	NM_001320327
SCYL1~1	0.387264	0.829069	0.422301	1	-6.88709	6.88709	OK	67.8447	8.2889	3	20.5	43.58	64.08	74.7317	5.2987	3	14.91	43.7	58.61	60.7862	63.2688	79.479	79.5626	77.2773	67.3553		SCYL1	90	141	SL	90;141	2	90;141	2	alternative 3-prime	chr11:65536751-65537036	0;51	GKLP;HT019;NKTL;NTKL;P105;SCAR21;SCYL1;TAPK;TEIF;TRAP	SCY1 like pseudokinase 1	NM_001048218	NM_020680
CD151~2c	0.0683035	0.829069	0.290784	1	-4.54185	4.54185	OK	12.2899	1.66197	3	130.153	18.2833	148.437	16.8318	1.95745	3	176.187	35.28	211.467	10.4484	11.9459	14.4755	19.5148	14.8999	16.0807		CD151	94	152		90;94;152;156	4		0	exon skipping and alternative 3-prime or 5-prime	chr11:833023-836062	0;4;62;66	CD151;GP27;MER2;PETA-3;RAPH;SFA1;TSPAN24	CD151 molecule (Raph blood group)	NM_139030	NM_139029
TCEAL1~1	0.972622	0.994773	1	1	-0.32598	0.32598	OK	24.2233	11.7481	3	23.5867	7.74333	31.33	24.5492	2.53761	3	24.1833	7.82	32.0033	13.4868	18.6108	40.5721	20.963	26.2263	26.4584		TCEAL1	90	102	SL	90;102	2	90;102	2	alternative 5-prime	chrX:103629562-103629884	0;12	SIIR;TCEAL1;WEX9;p21;pp21	transcription elongation factor A like 1	NM_001006639;NM_001006640	NM_004780
CUTA~1d	0.0895451	0.829069	0.352915	1	-5.54513	5.54513	OK	27.9743	2.69938	3	118.61	46.2267	164.837	33.5194	0.855099	3	75.66	38.2033	113.863	27.9363	31.2992	24.6874	32.5224	34.6106	33.4252		CUTA	90	308	S	90;218;308;339;481	5	90;218;481	3	alternative 5-prime	chr6:33417696-33418086	0;128;218;249;391	ACHAP;C6orf82;CUTA	cutA divalent cation tolerance homolog	NM_001014433	NM_001014838
EIF4E2~2	0.299757	0.829069	1	1	-1.1721	1.1721	OK	96.7483	1.19598	3	2.97333	88.1167	91.09	97.9204	0.471675	3	1.74333	81.4067	83.15	95.9139	98.4396	95.8913	97.3278	97.9514	98.4819		EIF4E2	90	225	SL	90;225	2	90;225	2	single exon skipping	chr2:232556531-232564246	0;135	4E-LP;4EHP;EIF4E2;EIF4EL3;IF4e;h4EHP	eukaryotic translation initiation factor 4E family member 2	NM_001276337;NM_001330201;NM_001330203	NM_001276336;NM_001282958;NM_001330202;NM_004846
SLC9A6~3	0.849095	0.966021	0.730014	1	5.04504	5.04504	OK	56.7333	31.4193	3	6.85333	8.69667	15.55	51.6882	13.2541	3	8.15333	8.19	16.3433	26.339	100	43.8608	57.8341	33.2797	63.9508		SLC9A6	90	215	SL	90;215	2	90;215	2	intron retention	chrX:135985478-135985602	0;125	MRSA;NHE6;SLC9A6	solute carrier family 9 member A6	NM_001177651	NM_001042537;NM_006359
SACS~1	0.342607	0.829069	0.746308	1	-8.60051	8.60051	OK	39.3349	2.3109	3	12.49	8.04333	20.5333	47.9355	9.87025	3	9.20667	8.32	17.5267	40.0922	36.2031	41.7096	61.4458	38.1412	44.2194		SACS	90	178	SL	90;178	2	90;178	2	single exon skipping	chr13:23368488-23375118	0;88	ARSACS;DNAJC29;PPP1R138;SACS;SPAX6	sacsin molecular chaperone	NM_001278055	NM_014363
TDG~1	0.845667	0.965064	1	1	-3.25354	3.25354	OK	84.1082	19.6286	3	2.37667	12.7967	15.1733	87.3618	8.93882	3	1.78	12.3133	14.0933	95.873	56.4516	100	100	80.7978	81.2874		TDG	90	233	SL	90;233	2	90;233	2	single exon skipping	chr12:103966061-103979830	0;143	TDG;hTDG	thymine DNA glycosylase	NM_001363612	NM_003211
PIGT~6a	0.193422	0.829069	0.606514	1	1.48918	1.48918	OK	98.7035	0.12122	3	1.35	102.82	104.17	97.2144	1.0965	3	2.70667	92.74	95.4467	98.5324	98.7804	98.7978	98.4377	97.428	95.7774		PIGT	90	258	SL	90;130;218;258	4	90;130;218;258	4	exon skipping and alternative 3-prime or 5-prime	chr20:45416655-45419294	0;40;128;168	CGI-06;MCAHS3;NDAP;PIGT;PNH2	phosphatidylinositol glycan anchor biosynthesis class T	NM_001184728	NM_001184729;NM_015937
MRPL52~5b	0.666669	0.917288	1	1	-2.46747	2.46747	OK	16.4384	1.30785	3	28.7933	5.64333	34.4367	18.9059	6.92551	3	18.7933	4.04333	22.8367	18.2516	15.8478	15.2158	27.7401	18.1508	10.8266		MRPL52	90	199	L	90;98;199	3	199	1	intron retention	chr14:22829941-22830049	0;8;109	-;MRPL52	mitochondrial ribosomal protein L52	NM_178336;NM_181307	NM_181304;NM_181305
TM7SF2~2	0.323042	0.829069	0.425291	1	13.0353	13.0353	OK	82.1067	7.64077	3	6.87667	29.64	36.5167	69.0714	13.763	3	4.29	9.25	13.54	80.0328	92.3276	73.9596	82.0983	75.082	50.0338		TM7SF2	90	145	SL	90;145	2	90;145	2	single exon skipping	chr11:65112712-65113219	0;55	ANG1;C14SR;DHCR14A;NET47;TM7SF2	transmembrane 7 superfamily member 2	NR_102367	NM_001277233;NM_003273
ZDHHC16~1b	0.782871	0.948382	1	1	-7.42064	7.42064	LOW	44.7822	31.7898	3	4.15667	3.72	7.87667	52.2029	13.3371	3	2.70333	2.64333	5.34667	63.7386	70.6081	0	38.1102	70.1058	48.3926		ZDHHC16	98	260	SL	98;260;308	3	98;260;308	3	exon skipping and alternative 3-prime or 5-prime	chr10:97452924-97455659	58;220;268	APH2;DHHC-16;ZDHHC16	zinc finger DHHC-type palmitoyltransferase 16	NM_001287804	NM_198043;NM_198045
GZF1~1	0.491517	0.858877	1	1	8.21204	8.21204	LOW	92.4207	5.3606	3	0.773333	9.33	10.1033	84.2087	13.5501	3	0.863333	4.72	5.58333	100	88.4899	88.7723	85.7143	100	66.9118		GZF1	90	136	SL	90;136	2	90;136	2	alternative 3-prime	chr20:23369742-23370136	0;46	GZF1;JLSM;ZBTB23;ZNF336	GDNF inducible zinc finger protein 1	NM_001317019	NM_001317012;NM_022482
RPS19~2	0.703339	0.928296	0.740166	1	4.17402	4.17402	OK	72.0565	12.4435	3	4.56333	12.04	16.6033	67.8825	6.65111	3	8.22667	18	26.2267	61.8421	89.5737	64.7536	59.1109	69.3271	75.2094		RPS19	90	139	SL	90;139	2	90;139	2	alternative 5-prime	chr19:41860446-41860774	0;49	DBA;DBA1;LOH19CR1;RPS19;S19;eS19	ribosomal protein S19	NM_001321484	NM_001321483
TCP1~1	0.296896	0.829069	0.757609	1	-1.54886	1.54886	OK	86.4907	1.08784	3	26.22	167.573	193.793	88.0396	1.44338	3	22.0067	162.15	184.157	87.9187	85.281	86.2724	88.7692	89.3258	86.0238		TCP1	90	176	SL	90;176	2	90;176	2	single exon skipping	chr6:159787872-159789404	0;86	CCT-alpha;CCT1;CCTa;D6S230E;TCP-1-alpha;TCP1	t-complex 1	NM_001008897	NM_030752
TEX30~2	0.846096	0.965108	1	1	2.72154	2.72154	LOW	78.98	15.3384	3	1.63667	7.19333	8.83	76.2585	10.189	3	1.40667	5.36	6.76667	57.837	85.3531	93.75	74.7331	64.6123	89.4301		TEX30	90	296	SL	90;296	2	90;296	2	single exon skipping	chr13:102766581-102768259	0;206	C13orf27;TEX30	testis expressed 30	NM_001286775;NR_104590	NM_001286776;NM_138779
C7orf50~6a	0.42265	0.829069	0.516517	1	-10.6043	10.6043	OK	89.3957	14.9968	3	2.76667	21.39	24.1567	100	0	3	0	14.9233	14.9233	68.187	100	100	100	100	100		C7orf50	90	100	SL	90;100;974	3	90;100	2	alternative 5-prime	chr7:1127387-1138198	0;10;884	C7orf50;YCR016W	chromosome 7 open reading frame 50	NM_001134395	NM_001350968;NM_001350970;NM_032350
DCAF8~2	0.0234601	0.829069	0.364044	1	-16.7485	16.7485	OK	43.4936	5.06359	3	13.9367	10.6433	24.58	60.2421	4.0168	3	8.46	12.8033	21.2633	39.5866	50.6443	40.2498	54.6172	62.3671	63.7419		DCAF8	90	164	SL	90;164	2	90;164	2	single exon skipping	chr1:160244035-160262116	0;74	DCAF8;GAN2;H326;WDR42A	DDB1 and CUL4 associated factor 8	NR_028104	NR_028103;NR_028105
SNHG32~8	0.892432	0.975635	1	1	-0.207925	0.207925	OK	89.2235	1.64618	3	38.81	321.287	360.097	89.4314	1.18571	3	36.13	306.883	343.013	87.0659	91.0596	89.5451	90.9877	89.1939	88.1126		SNHG32	90	233	SL	90;233	2	90;233	2	alternative 5-prime	chr6:31835058-31835410	0;143	C6orf48;D6S57;G8;SNHG32	small nucleolar RNA host gene 32	NR_160947;NR_160951;NR_160952	NR_160946;NR_160948;NR_160949;NR_160953
CAPNS1~1a	0.200862	0.829069	0.492647	1	-0.99073	0.99073	OK	0	0	3	138.033	0	138.033	0.99073	0.745271	3	133.743	1.23	134.973	0	0	0	1.17467	1.79752	0		CAPNS1	93	198	L	90;93;198	3	198	1	alternative 5-prime and 3-prime	chr19:36140158-36140999	0;3;108	CALPAIN4;CANP;CANPS;CAPN4;CAPNS1;CDPS;CSS1	calpain small subunit 1	NM_001749	NM_001302632
CEP57~2	0.42265	0.829069	1	1	0.131234	0.131234	OK	100	0	3	0	24.62	24.62	99.8688	0.185592	3	0.02	15.7233	15.7433	100	100	100	100	100	99.6063		CEP57	90	168	SL	90;168	2	90;168	2	single exon skipping	chr11:95821979-95827785	0;78	CEP57;MVA2;PIG8;TSP57	centrosomal protein 57	NM_001243777	NM_001243776;NM_001363604;NM_014679
DCAF16~4b	0.176408	0.829069	0.335913	1	-22.8469	22.8469	OK	53.7007	16.276	3	4.90333	5.91333	10.8167	76.5476	5.77714	3	2.79333	9.03667	11.83	72.658	32.9159	55.5283	68.4553	81.5676	79.62		DCAF16	90	209	SL	90;209;365	3	90;209;365	3	single exon skipping	chr4:17804772-17810446	0;119;275	C4orf30;DCAF16	DDB1 and CUL4 associated factor 16	NM_001345881;NR_144303	NM_017741;NR_144301
GK~2	0.887404	0.974053	1	1	-5.06771	5.06771	OK	41.8922	33.8366	3	8.88	7.52333	16.4033	46.96	33.3543	3	4.4	4.06	8.46	3.91832	86.0955	35.6629	0	66.5877	74.2922		GK	90	108	SL	90;108	2	90;108	2	single exon skipping	chrX:30696684-30700413	0;18	GK;GK1;GKD	glycerol kinase	NM_000167;NM_001128127	NM_001205019;NM_203391
LTBP1~2	0.465591	0.85528	0.573149	1	-2.29531	2.29531	OK	30.4364	1.37565	3	239.833	105.553	345.387	32.7317	3.55092	3	249.963	121.86	371.823	30.9465	31.8072	28.5555	28.7137	37.3494	32.132		LTBP1	90	249	SL	90;249	2	90;249	2	alternative 3-prime	chr2:33252845-33257442	0;159	-;LTBP1	latent transforming growth factor beta binding protein 1	NM_001166265;NM_001166266	NM_000627;NM_001166264;NM_206943
NAP1L1~4b	0.42265	0.829069	1	1	3.98551	3.98551	OK	100	0	3	0	13.8167	13.8167	96.0145	5.63636	3	0.55	11.02	11.57	100	100	100	88.0435	100	100		NAP1L1	90	118	SL	90;118;792	3	90;118	2	alternative 5-prime	chr12:76047719-76048420	0;28;702	NAP1;NAP1L;NAP1L1;NRP	nucleosome assembly protein 1 like 1	NM_001330231	NM_001330232;NM_139207
ACTL6A~2a	0.736213	0.936543	0.808278	1	-1.58598	1.58598	OK	66.6268	2.55061	3	15.21	29.97	45.18	68.2128	5.46945	3	10.8333	23.0233	33.8567	65.6025	70.1342	64.1437	60.5705	71.0003	73.0676		ACTL6A	90	234	SL	90;234;282	3	90;234;282	3	alternative 5-prime	chr3:179562974-179569823	0;144;192	ACTL6;ACTL6A;ARPN-BETA;Arp4;BAF53A;INO80K	actin like 6A	NM_177989	NM_004301
NAPA~1	0.300112	0.829069	0.39794	1	3.94754	3.94754	OK	94.897	3.62042	3	5.35	95.5467	100.897	90.9495	2.9432	3	8.70333	87.7733	96.4767	92.7076	100	91.9835	92.6164	86.8131	93.419		NAPA	90	434	SL	90;434	2	90;434	2	intron retention	chr19:47487891-47488234	0;344	NAPA;SNAPA	NSF attachment protein alpha	NR_038456	NM_003827;NR_038457
SMARCA1~1	0.0943457	0.829069	0.0419107	1	-20.2229	20.2229	OK	49.8888	9.8275	3	22.11	21.92	44.03	70.1117	2.15221	3	19.0533	44.84	63.8933	51.8838	36.9797	60.8028	72.1913	67.1472	70.9966		SMARCA1	90	126	SL	90;126	2	90;126	2	single exon skipping	chrX:129492094-129496749	0;36	ISWI;NURF140;SMARCA1;SNF2L;SNF2L1;SNF2LB;SNF2LT;SWI;SWI2;hSNF2L	SWI/SNF related, matrix associated, actin dependent regulator of chromatin, subfamily a, member 1	NM_001282875	NM_001282874;NM_003069
MED8~2	0.552787	0.878419	0.767243	1	4.20066	4.20066	OK	84.7828	5.82273	3	6.26	35.6333	41.8933	80.5822	7.05853	3	7.85333	32.5167	40.37	80.8763	80.4583	93.0139	90.4939	76.6521	74.6005		MED8	90	583	SL	90;583	2	90;583	2	intron retention	chr1:43384553-43385045	0;493	ARC32;MED8	mediator complex subunit 8	NM_052877	NM_001001653;NM_201542
NABP1~1	0.324234	0.829069	0.441778	1	-6.29927	6.29927	OK	44.2672	6.87998	3	29.9067	23.7167	53.6233	50.5665	2.15541	3	106.553	109.227	215.78	46.3885	51.4301	34.983	48.9415	49.1455	53.6124		NABP1	90	194	SL	90;194	2	90;194	2	single exon skipping	chr2:191682018-191683728	0;104	NABP1;OBFC2A;SOSS-B2;SSB2	nucleic acid binding protein 1	NM_001031716;NM_001254736	NR_045622;NR_045623
SLC38A1~1b	0.336587	0.829069	0.825031	1	-6.52956	6.52956	OK	45.9165	6.74736	3	31.72	28.5967	60.3167	52.4461	4.93738	3	15.5933	16.7133	32.3067	40.0463	42.3366	55.3667	57.3699	54.2717	45.6966		SLC38A1	90	429	SL	90;429;552	3	90;429;552	3	alternative 5-prime	chr12:46243315-46268864	0;339;462	ATA1;NAT2;SAT1;SLC38A1;SNAT1	solute carrier family 38 member 1	NM_001077484	NM_030674
NIF3L1~2c	0.343942	0.829069	1	1	-18.4927	18.4927	LOW	8.3196	8.3196	2	6.11	0.505	6.615	26.8123	20.0183	3	1.93333	0.94	2.87333		16.6392	0	0.47619	48.9749	30.9859		NIF3L1	272	1284	S	90;272;351;1284	4	90;272;351	3	alternative 5-prime and 3-prime	chr2:200889392-200891917	0;182;261;1194	ALS2CR1;CALS-7;MDS015;NIF3L1	NGG1 interacting factor 3 like 1	NM_001369444	NM_001369442
PBRM1~12	0.60673	0.897296	1	1	-12.7648	12.7648	LOW	41.4698	18.958	3	6.08333	3.06333	9.14667	54.2347	25.9325	3	2.76667	2.28333	5.05	28.2587	68.2796	27.8713	18.5328	64.8208	79.3503		PBRM1	90	99		90;99	2		0	alternative 5-prime	chr3:52679727-52681703	0;9	BAF180;PB1;PBRM1	polybromo 1	NM_001350077;NM_001366073;NM_001366076	NM_001350074;NM_001350076;NM_001350078;NM_001350079;NM_001366070;NM_001366071;NM_001366072;NM_001366075
NIF3L1~1j	0.195938	0.829069	0.25	1	-31.9464	31.9464	LOW	0	0	2	6.11	0	6.11	31.9464	23.6221	3	1.93333	1.12	3.05333		0	0	0	39.4595	56.3798		NIF3L1	323	351		90;141;323;351;402;1284;1335	7	90;141;402	3	alternative 5-prime and 3-prime	chr2:200889392-200891968	0;51;233;261;312;1194;1245	ALS2CR1;CALS-7;MDS015;NIF3L1	NGG1 interacting factor 3 like 1	NM_001369444	NM_021824
PDCD4~2a	0.512239	0.864371	1	1	-3.95464	3.95464	LOW	8.48927	6.13509	3	6.8	0.666667	7.46667	12.4439	4.71329	3	6	0.843333	6.84333	14.2857	11.1821	0	8.68946	9.55137	19.0909		PDCD4	90	216	SL	90;132;216	3	90;132;216	3	exon skipping and alternative 3-prime or 5-prime	chr10:110876071-110881274	0;42;126	H731;PDCD4	programmed cell death 4	NM_001199492	NM_145341
R3HCC1L~3c	0.024717	0.829069	0.0849151	1	47.9095	47.9095	LOW	94.2799	8.08947	3	0.56	6.95	7.51	46.3703	14.5525	3	4.71333	4.58667	9.3	82.8396	100	100	66.9456	35.6852	36.4802		R3HCC1L	90	183	SL	90;145;183;238;349;413;501	7	90;145;183;238;349;413;501	7	single exon skipping	chr10:98134707-98163292	0;55;93;148;259;323;411	C10orf28;GIDRP86;GIDRP88;PSORT;R3HCC1L	R3H domain and coiled-coil containing 1 like	NM_001256620;NM_001351013	NM_001256621;NM_014472;NM_138469
TJP1~2b	0.714135	0.929851	0.2	1	11.7358	11.7358	LOW	33.325	37.2514	3	3.97	3.57667	7.54667	21.5892	16.9572	3	4.13	0.98	5.11	3.55649	10.5678	85.8507	45.5665	9.23077	9.97024		TJP1	90	150	SL	90;111;150	3	90;111;150	3	alternative 5-prime	chr15:29701690-29704221	0;21;60	TJP1;ZO-1	tight junction protein 1	NM_001355012;NM_003257;NM_175610	NM_001301025;NM_001301026;NM_001330239;NM_001355015
LDLRAD3~1	0.189978	0.829069	1	1	-4.46128	4.46128	LOW	95.5387	3.22965	3	0.31	6.54	6.85	100	0	3	0	5.38	5.38	94.1558	100	92.4603	100	100	100		LDLRAD3	90	237	SL	90;237	2	90;237	2	single exon skipping	chr11:35944145-36081652	0;147	LDLRAD3;LRAD3	low density lipoprotein receptor class A domain containing 3	NM_001304263;NM_001304264	NM_174902
PARG~3	0.603106	0.896134	0.0699301	1	24.0286	24.0286	LOW	90.0011	14.0522	3	0.856667	6.59333	7.45	65.9725	33.6458	2	4.935	3.66	8.595	70.1284	99.8748	100		99.6183	32.3267		PARG	90	516	SL	90;516	2	90;516	2	alternative 5-prime	chr10:49935143-49941934	0;426	PARG;PARG99	poly(ADP-ribose) glycohydrolase	NM_001324381	NM_003631;NR_130168;NR_136753;NR_136755;NR_136756
FIBCD1~1	0.551746	0.878419	0.776609	1	-2.08231	2.08231	OK	25.5982	3.44636	3	38.6	13.26	51.86	27.6805	2.93653	3	15.9633	6.05	22.0133	22.751	30.4476	23.5959	24.4966	26.9632	31.5816		FIBCD1	90	444	SL	90;444	2	90;444	2	intron retention	chr9:130938649-130939002	0;354	-;FIBCD1	fibrinogen C domain containing 1	NM_001145106	NM_032843
SUPT5H~1a	0.00156395	0.829069	0.117463	1	-7.99637	7.99637	OK	91.5104	1.04607	3	4.26	46.0133	50.2733	99.5068	0.697473	3	0.266667	49.2	49.4667	91.5597	90.2054	92.7663	100	100	98.5204		SUPT5H	90	168	L	90;93;168	3	168	1	alternative 3-prime	chr19:39445638-39445881	0;3;78	SPT5;SPT5H;SUPT5H;Tat-CT1	SPT5 homolog, DSIF elongation factor subunit	NM_001319990;NM_001319991	NM_001111020;NM_001130825
YAP1~2a	0.0422293	0.829069	0.0190993	1	17.0182	17.0182	OK	23.2589	6.37287	3	37.73	11.3533	49.0833	6.24068	4.4304	3	50.6767	3.41333	54.09	25.756	29.5099	14.5107	8.87825	9.84381	0		YAP1	90	150	S	90;102;138;150	4	90;102	2	exon skipping and alternative 3-prime or 5-prime	chr11:102206075-102223621	0;12;48;60	COB1;YAP;YAP1;YAP2;YAP65;YKI	Yes1 associated transcriptional regulator	NM_001195044;NM_006106	NM_001282099;NM_001282101
TRIM37~7	0.42265	0.829069	1	1	-4.0613	4.0613	OK	95.9387	5.74355	3	0.706667	18.76	19.4667	100	0	3	0	17.26	17.26	100	87.8161	100	100	100	100		TRIM37	90	192	SL	90;192	2	90;192	2	single exon skipping	chr17:59091341-59106440	0;102	MUL;POB1;TEF3;TRIM37	tripartite motif containing 37	NM_001320987;NM_001353082;NM_001353085;NR_148347	NM_001005207;NM_001320988;NM_001320989;NM_001320990;NM_001353083;NM_001353084;NM_001353086;NM_015294;NR_148346
PPP6R2~4	0.407264	0.829069	1	1	-2.23109	2.23109	OK	5.86875	2.53901	3	20.3967	1.25667	21.6533	8.09984	2.26998	3	22.2633	1.98667	24.25	9.07871	2.87022	5.65733	9.78097	4.89083	9.62773		PPP6R2	90	93		90;93	2		0	alternative 3-prime	chr22:50438763-50439700	0;3	KIAA0685;PP6R2;PPP6R2;SAP190;SAPS2	protein phosphatase 6 regulatory subunit 2	NM_001242898;NM_001242899;NM_001351641;NM_001351643;NM_001351645;NM_001351646;NM_001351647;NM_001351648;NM_001365836;NM_014678	NM_001242900;NM_001351642;NM_001351644
PRDX5~3	0.101654	0.829069	0.291907	1	-1.37372	1.37372	OK	96.6028	0.705958	3	15.92	450.993	466.913	97.9765	0.192883	3	8.29	403.327	411.617	96.7436	97.3884	95.6765	97.7254	98.0099	98.1943		PRDX5	90	222	SL	90;222	2	90;222	2	single exon skipping	chr11:64319869-64320864	0;132	ACR1;AOEB166;B166;HEL-S-55;PLP;PMP20;PRDX5;PRDX6;PRXV;SBBI10;prx-V	peroxiredoxin 5	NM_181651	NM_001358516;NM_012094
ANAPC15~5	0.754644	0.941346	0.726805	1	-4.34339	4.34339	OK	70.7034	9.18474	3	5.28667	12.57	17.8567	75.0468	15.5524	3	5.03333	16.4867	21.52	60.7864	68.397	82.9268	90.5821	80.7628	53.7955		ANAPC15	90	115	SL	90;115	2	90;115	2	alternative 5-prime and 3-prime	chr11:72111282-72111441	5;30	ANAPC15;APC15;C11orf51;HSPC020	anaphase promoting complex subunit 15	NM_001278489	NM_001278486;NM_001278487;NM_001278488;NM_001278492
UBE3A~7g	0.0315198	0.829069	0.673594	1	3.93425	3.93425	OK	12.5286	1.3135	3	28.2867	4.06	32.3467	8.59431	1.0286	3	27.52	2.59	30.11	11.0135	14.2169	12.3553	9.40367	9.23641	7.14286		UBE3A	90	351	S	90;155;161;226;236;252;256;286;301;317;351;399	12	90;399	2	multiple exon skipping	chr15:25405503-25409087	0;65;71;136;146;162;166;196;211;227;261;309	ANCR;AS;E6-AP;EPVE6AP;HPVE6A;UBE3A	ubiquitin protein ligase E3A	NM_001354505;NM_001354523;NM_001354538;NM_001354545;NM_001354550;NM_130839	NM_001354526;NM_001354541
SNX5~2	0.719797	0.932501	1	1	0.918508	0.918508	OK	16.3779	3.08934	3	56.3667	10.9667	67.3333	15.4594	0.847953	3	53.11	9.79333	62.9033	13.4805	14.9947	20.6585	14.2968	16.2951	15.7863		SNX5	90	332	SL	90;332	2	90;332	2	intron retention	chr20:17968458-17968699	0;242	-;SNX5	sorting nexin 5	NM_152227	NM_014426
LDHA~5	0.589491	0.890645	1	1	-0.180802	0.180802	OK	99.4064	0.319089	3	2.81333	478.497	481.31	99.5872	0.297609	3	1.57333	390.797	392.37	99.7145	98.9668	99.538	100	99.452	99.3097		LDHA	90	214	SL	90;214	2	90;214	2	single exon skipping	chr11:18403812-18407116	0;124	GSD11;HEL-S-133P;LDHA;LDHM;PIG19	lactate dehydrogenase A	NM_001165416	NM_001135239;NM_001165414;NM_005566;NR_028500
STX2~2b	0.882543	0.972498	1	1	3.46436	3.46436	LOW	43.1189	10.8523	3	5.07667	4.13667	9.21333	39.6546	28.0677	3	5.11667	4.87	9.98667	53.8198	28.2407	47.2962	0	61.0092	57.9545		STX2	90	277	SL	90;151;277	3	90;151;277	3	exon skipping and alternative 3-prime or 5-prime	chr12:130791917-130798524	0;61;187	EPIM;EPM;STX2;STX2A;STX2B;STX2C	syntaxin 2	NM_001351049	NM_194356
NTM~7	0.797088	0.950961	1	1	3.41884	3.41884	OK	37.2605	3.40847	3	31.85	18.93	50.78	33.8417	16.3137	3	4.74	2.42333	7.16333	41.8473	33.6835	36.2507	18.6962	56.4865	26.3423		NTM	90	126	SL	90;126	2	90;126	2	single exon skipping	chr11:132314704-132330152	0;36	CEPU-1;HNT;IGLON2;NTM;NTRI	neurotrimin	NM_001144058;NM_001352005;NM_001352006	NM_001352001;NM_001352002
GTF2H3~1	0.126004	0.829069	0.203077	1	-16.2338	16.2338	OK	80.0125	9.42035	3	2.6	10.6067	13.2067	96.2463	2.70771	3	0.593333	14.85	15.4433	87.4218	66.7192	85.8964	100	93.7139	95.0249		GTF2H3	90	170	SL	90;170	2	90;170	2	single exon skipping	chr12:123633873-123645454	0;80	BTF2;GTF2H3;P34;TFB4;TFIIH	general transcription factor IIH subunit 3	NM_001271867	NM_001271866;NM_001271868;NM_001516
CPSF4~2a	0.463868	0.854188	0.494737	1	-8.43869	8.43869	OK	82.4991	12.6848	3	2.37667	10.6367	13.0133	90.9378	6.45699	3	0.95	8.91	9.86	77.1609	100	70.3364	100	85.4339	87.3795		CPSF4	90	93		90;93;168	3	168	1	alternative 3-prime	chr7:99452441-99454043	0;3;78	CPSF30;CPSF4;NAR;NEB-1;NEB1	cleavage and polyadenylation specific factor 4	NM_001318160	NM_001081559;NM_001318161;NM_001318162
AZIN1~1c	0.347126	0.829069	0.621856	1	-3.10185	3.10185	OK	24.7508	2.65281	3	69.4367	22.8733	92.31	27.8526	3.13468	3	71.8033	27.7733	99.5767	27.2134	21.0684	25.9705	31.6843	27.8675	24.006		AZIN1	90	236	S	90;236;248;257	4	90	1	single exon skipping	chr8:102843748-102858012	0;146;158;167	AZI;AZI1;AZIA1;AZIN1;OAZI;OAZIN;ODC1L	antizyme inhibitor 1	NM_001301668;NM_001363010;NM_001363013;NM_148174	NM_001363011;NM_001363014;NM_015878
CDCA8~1	0.251104	0.829069	0.516484	1	-17.4247	17.4247	LOW	66.4094	13.4236	3	4.11667	8.57333	12.69	83.8341	12.5351	3	0.66	3.99333	4.65333	73.3591	47.6354	78.2338	100	82.0513	69.4511		CDCA8	90	187	SL	90;187	2	90;187	2	intron retention	chr1:37692579-37692675	0;97	BOR;BOREALIN;CDCA8;DasraB;MESRGP	cell division cycle associated 8	NM_018101	NM_001256875
ARHGAP17~1	0.520251	0.867815	0.77483	1	-3.42222	3.42222	OK	71.4462	4.58103	3	8.27667	20.2933	28.57	74.8684	5.11546	3	8.69333	25.4267	34.12	77.6703	69.8913	66.7771	68.2173	80.6584	75.7296		ARHGAP17	90	324	SL	90;324	2	90;324	2	single exon skipping	chr16:24935640-24941986	0;234	ARHGAP17;MST066;MST110;MSTP038;MSTP066;MSTP110;NADRIN;PP367;PP4534;RICH-1;RICH1;WBP15	Rho GTPase activating protein 17	NM_018054	NM_001006634
PI4KB~1d	0.487113	0.858877	1	1	2.29759	2.29759	OK	14.2393	3.72714	3	21.69	3.55	25.24	11.9417	1.5931	3	29.4433	3.99333	33.4367	19.4947	11.9615	11.2616	9.79246	13.6016	12.431		PI4KB	90	465	SL	90;263;292;465	4	90;465	2	multiple exon skipping	chr1:151316510-151327270	0;173;202;375	NPIK;PI4K-BETA;PI4K92;PI4KB;PI4KBETA;PI4KIII;PI4KIIIBETA;PIK4CB	phosphatidylinositol 4-kinase beta	NM_001198774;NM_001369623;NM_001369626	NM_001198773;NM_001330721
LSP1P5~1	0.535323	0.873206	1	1	8.40636	8.40636	LOW	25.9984	7.53219	2	5.725	1.765	7.49	17.592	13.2425	3	6.49	1.8	8.29	33.5306		18.4662	31.9502	0	20.8259		LSP1P5	90	168	SL	90;168	2	90;168	2	single exon skipping	chr1:144720691-144738996	0;78	-;LSP1P5	LSP1 pseudogene 5	NR_027356	NR_027355
SIGMAR1~9c	0.996699	0.999217	1	1	0.021735	0.021735	OK	95.6816	6.10716	3	2.38333	53.5533	55.9367	95.6598	3.07031	3	2.26	50.7267	52.9867	100	87.0448	100	100	93.6018	93.3777		SIGMAR1	90	203	SL	90;156;203;226	4	90;156;203;226	4	alternative 5-prime	chr9:34637090-34637332	0;66;113;136	ALS16;DSMA2;OPRS1;SIG-1R;SIGMAR1;SR-BP;SR-BP1;SRBP;hSigmaR1;sigma1R	sigma non-opioid intracellular receptor 1	NR_104108	NM_001282205;NM_001282207;NM_005866
GAA~1a	0.107565	0.829069	0.157258	1	16.6112	16.6112	OK	18.8099	8.61281	3	11.71	2.46	14.17	2.19875	1.61487	3	19.1867	0.4	19.5867	6.93289	27.0879	22.409	3.83275	0	2.7635		GAA	90	355	SL	90;170;355	3	90;170;355	3	alternative 5-prime	chr17:80101626-80104554	0;80;265	GAA;LYAG	glucosidase alpha, acid	NM_001079804	NM_000152
MTMR2~1b	0.579001	0.886025	1	1	5.92257	5.92257	OK	15.0387	11.8058	3	11.88	2.09	13.97	9.1161	6.72579	3	11.4767	1.17	12.6467	16.2777	28.8383	0	11.3232	16.0251	0		MTMR2	90	213	SL	90;213;286	3	90;213;286	3	single exon skipping	chr11:95865677-95888155	0;123;196	CMT4B;CMT4B1;MTMR2	myotubularin related protein 2	NM_016156;NM_201281	NM_201278
ZFP90~3	0.0589177	0.829069	0.192308	1	-38.4267	38.4267	LOW	5.49183	7.76662	3	7.56	0.526667	8.08667	43.9185	16.1113	3	4.50667	3.54667	8.05333	16.4755	0	0	48.797	60.7539	22.2047		ZFP90	90	98		90;98	2		0	alternative 5-prime	chr16:68539480-68539757	0;8	FIK;NK10;ZFP90;ZNF756;zfp-90	ZFP90 zinc finger protein	NM_001305203;NM_001305206;NM_001305207;NR_130976	NR_130978
C9orf116~1	0.476812	0.858877	0.142857	1	-27.6527	27.6527	LOW	63.2627	44.9273	3	2.68	4.50333	7.18333	90.9154	7.21599	3	0.893333	9.08	9.97333	89.7881	0	100	82.3471	100	90.3991		C9orf116	90	136	SL	90;136	2	90;136	2	alternative 3-prime	chr9:135495570-135498584	0;46	C9orf116;PIERCE1;RbEST47	chromosome 9 open reading frame 116	NM_144654	NM_001048265
ATXN2L~1c	0.850347	0.966213	1	1	-1.69533	1.69533	OK	52.4799	5.69302	3	6.12667	6.90333	13.03	54.1753	10.2311	3	4.66667	5.17667	9.84333	59.2899	45.3556	52.7943	55.4186	41.0695	66.0377		ATXN2L	90	718	S	90;113;144;167;332;718	6	90;113;144;167;332	5	intron retention	chr16:28836123-28836750	0;23;54;77;242;628	A2D;A2LG;A2LP;A2RP;ATXN2L	ataxin 2 like	NM_148416	NM_007245
STRADA~2b	0.678179	0.922338	0.593043	1	-6.69599	6.69599	OK	83.0102	19.1694	3	2.40333	10.05	12.4533	89.7062	6.4768	3	1.51	12.6467	14.1567	100	56.2203	92.8105	81.9716	97.8227	89.3243		STRADA	90	181	SL	90;181;474	3	90;181;474	3	alternative 5-prime	chr17:63704048-63704431	0;91;384	LYK5;NY-BR-96;PMSE;STRAD;STRAD alpha;STRADA;Stlk	STE20 related adaptor alpha	NM_001165969;NM_001165970;NM_001363788;NM_001363789;NM_001363791	NM_001003786;NM_001003787;NM_001003788;NM_001363786;NM_001363787;NR_156741
SOD2~3	0.772253	0.945118	0.848492	1	0.206662	0.206662	OK	97.141	0.882179	3	24.7	716.07	740.77	96.9343	0.0710083	3	9.56333	302.667	312.23	96.2264	96.8635	98.3331	96.8339	96.9848	96.9843		SOD2	90	207	SL	90;207	2	90;207	2	single exon skipping	chr6:159685034-159692660	0;117	GClnc1;IPO-B;IPOB;MNSOD;MVCD6;Mn-SOD;SOD2	superoxide dismutase 2	NM_001024466;NM_001322814	NM_000636;NM_001024465;NM_001322817;NM_001322819;NM_001322820
NDUFS5~1	0.604164	0.89624	0.77802	1	0.943933	0.943933	OK	64.0326	2.10071	3	242.31	430.133	672.443	63.0887	0.899844	3	253.877	433.607	687.483	61.4558	66.6015	64.0405	62.4373	62.4676	64.3611		NDUFS5	90	94		90;94	2		0	alternative 5-prime	chr1:39026399-39028722	0;4	CI-15k;CI15K;NDUFS5	NADH:ubiquinone oxidoreductase subunit S5	NM_001184979	NM_004552
RHOT1~1c	0.896098	0.976377	1	1	-1.5433	1.5433	LOW	54.7785	14.4702	3	3.35333	4.21	7.56333	56.3218	3.94806	3	2.81667	3.69	6.50667	40.4814	49.2473	74.6067	59.954	50.8333	58.1781		RHOT1	186	213	SL	90;186;213;309;351	5	90;186;213;309;351	5	mutually exclusive exon skipping	chr17:32208310-32224615	0;96;123;219;261	ARHT1;MIRO-1;MIRO1;RHOT1	ras homolog family member T1	NM_001288754;NM_001288758	NM_001033566
HAGHL~6	0.332224	0.829069	0.545455	1	-23.2183	23.2183	LOW	43.5666	11.2152	3	4.47	3.38667	7.85667	66.7849	25.6169	3	1.96667	3.99333	5.96	53.3239	49.5169	27.8589	100	37.6511	62.7036		HAGHL	90	326	SL	90;326	2	90;326	2	intron retention	chr16:727176-727411	0;236	-;HAGHL	hydroxyacylglutathione hydrolase like	NM_001323635;NM_001323636	NM_032304
RNF167~16	0.00371043	0.829069	0.00793651	1	89.2045	89.2045	LOW	100	0	3	0	4.1	4.1	10.7955	7.70593	3	5.50667	0.586667	6.09333	100	100	100	0	17.4837	14.9028		RNF167	92	161	SL	92;161	2	92;161	2	exon skipping and alternative 3-prime or 5-prime	chr17:4940309-4941076	52;121	5730408C10Rik;LP2254;RING105;RNF167	ring finger protein 167	NM_001320364	NM_001370305
GET1~1b	0.445737	0.844155	0.796436	1	3.98364	3.98364	OK	21.577	1.39892	3	30.7733	8.45333	39.2267	17.5933	5.95269	3	56.8	12.29	69.09	20.7966	23.5416	20.3928	19.249	23.9136	9.61736		GET1	90	160	S	90;156;160;250;525	5	90;250;525	3	alternative 5-prime	chr21:39380487-39390697	0;66;70;160;435	CHD5;GET1;WRB	guided entry of tail-anchored proteins factor 1	NM_004627;NR_146614;NR_146615	NM_001350294
MORF4L2~6c	0.090869	0.829069	0.542001	1	10.7177	10.7177	OK	55.0592	3.02252	3	13.27	16.2633	29.5333	44.3415	5.47995	3	9.9	7.70333	17.6033	52.5862	59.3151	53.2763	48.6145	36.6058	47.8043		MORF4L2	90	170	SL	90;121;139;170	4	90;121;139;170	4	exon skipping and alternative 3-prime or 5-prime	chrX:103678621-103685170	0;31;49;80	MORF4L2;MORFL2;MRGX	mortality factor 4 like 2	NM_001142425;NM_001142427	NM_001142418;NM_001142422
PCBP2~3	0.0366058	0.829069	0.303671	1	-4.31208	4.31208	OK	79.1733	1.20257	3	44.9	170.84	215.74	83.4853	1.50985	3	30.31	153.473	183.783	78.689	78.0035	80.8273	82.1603	82.6978	85.5979		PCBP2	90	129	SL	90;129	2	90;129	2	single exon skipping	chr12:53467294-53468776	0;39	HNRNPE2;HNRPE2;PCBP2;hnRNP-E2	poly(rC) binding protein 2	NM_001128914	NM_001098620;NM_001128913;NM_005016;NM_031989
PSIP1~3	0.0154525	0.829069	0.559643	1	-10.9939	10.9939	OK	39.2252	1.9571	3	17.9067	11.6433	29.55	50.2191	2.91811	3	10.2	10.29	20.49	40.7555	36.4628	40.4573	53.5198	50.7139	46.4235		PSIP1	90	93		90;93	2		0	alternative 3-prime	chr9:15510327-15510816	0;3	DFS70;LEDGF;PAIP;PSIP1;PSIP2;p52;p75	PC4 and SFRS1 interacting protein 1	NM_001128217;NM_001317898;NM_001317900	NM_033222
AKR1B1~2	0.00833213	0.829069	0.0825911	1	15.9156	15.9156	OK	97.1209	2.6503	3	0.81	22.92	23.73	81.2053	3.50661	3	3.65	15.41	19.06	97.7597	93.6031	100	79.6234	77.9259	86.0666		AKR1B1	90	215	SL	90;215	2	90;215	2	alternative 5-prime	chr7:134451754-134459121	0;125	ADR;AKR1B1;ALDR1;ALR2;AR	aldo-keto reductase family 1 member B	NM_001346142	NR_144376
NRM~2f	0.663164	0.915624	0.428571	1	14.8367	14.8367	LOW	75.108	19.4512	3	0.976667	3.87333	4.85	60.2713	38.9071	3	2.44333	2.09667	4.54	52.5223	72.8016	100	7.4392	73.3746	100		NRM	90	267	S	90;112;267;285;289	5	90;112	2	single exon skipping	chr6:30688943-30690046	0;22;177;195;199	NRM;NRM29	nurim	NM_001270709;NR_073072	NM_007243
LINC00847~1a	0.808768	0.953664	0.5671	1	16.6667	16.6667	LOW	66.6667	47.1405	3	2.43	3.38	5.81	50	50	2	4.335	2.815	7.15	100	0	100	100	0			LINC00847	223	228		223;228;246	3		0	mutually exclusive exon skipping	chr5:180831230-180834311	183;188;206	-;LINC00847	long intergenic non-protein coding RNA 847	NR_045678	NR_045679
SIPA1L1~2b	0.88871	0.974695	1	1	4.38193	4.38193	LOW	40.393	32.2683	3	3.30667	2.28333	5.59	36.0111	26.0235	3	2.92333	1.69	4.61333	78.979	42.2	0	47.4409	0	60.5923		SIPA1L1	90	157	SL	90;157;224	3	90;157;224	3	single exon skipping	chr14:71321182-71512742	0;67;134	E6TP1;SIPA1L1;SPAR1	signal induced proliferation associated 1 like 1	NM_001354285;NM_001354287;NM_001354288	NM_001284245;NM_001354286;NM_001354289
WDR54~4	0.907185	0.97932	1	1	-0.590679	0.590679	OK	3.6473	2.62264	3	27.3233	0.94	28.2633	4.23798	5.99341	3	18.2533	0.693333	18.9467	4.88762	6.05428	0	0	0	12.7139		WDR54	90	123	SL	90;123	2	90;123	2	alternative 3-prime	chr2:74421817-74422152	0;33	-;WDR54	WD repeat domain 54	NM_032118	NM_001320824
THUMPD2~4	0.950789	0.988969	1	1	-1.81485	1.81485	LOW	75.5497	34.578	3	0.926667	3.48333	4.41	77.3645	16.0166	3	0.876667	2.77667	3.65333	100	100	26.6491	100	65.3244	66.7692		THUMPD2	90	100	SL	90;100	2	90;100	2	alternative 5-prime	chr2:39770120-39771514	0;10	C2orf8;THUMPD2	THUMP domain containing 2	NM_001321469;NM_001321470;NM_001321475;NM_001321477;NM_001321480;NR_135661;NR_135662;NR_135664	NM_001321468;NM_001321474;NM_001321478;NM_001321481;NM_025264;NR_028102;NR_135659;NR_135660
RETREG2~2	0.997804	0.99965	1	1	-0.0259657	0.0259657	OK	75.1363	6.58468	3	5.39667	16.2033	21.6	75.1622	10.5072	3	6.00667	18.37	24.3767	76.936	66.3239	82.1489	60.5174	80.306	84.6633		RETREG2	90	178	SL	90;178	2	90;178	2	alternative 3-prime	chr2:219179764-219180197	0;88	C2orf17;FAM134A;MAG-2;RETREG2	reticulophagy regulator family member 2	NM_001321109	NM_001321110;NM_024293
ATG9A~1	0.710344	0.928852	0.723114	1	3.90092	3.90092	OK	86.3499	11.6546	3	4.69667	30.6567	35.3533	82.449	7.04646	3	5.39333	25.2433	30.6367	87.5249	100	71.5249	82.8799	90.8556	73.6116		ATG9A	90	142	SL	90;142	2	90;142	2	single exon skipping	chr2:219228054-219229534	0;52	APG9L1;ATG9A;MGD3208;mATG9	autophagy related 9A	NM_024085	NM_001077198;NR_104255
TCF12~7	0.288608	0.829069	0.440476	1	-1.48781	1.48781	OK	1.29107	1.12578	3	47.6967	0.62	48.3167	2.77889	1.29518	3	36.9267	1.06333	37.99	1.12982	2.7434	0	3.90269	3.46961	0.964372		TCF12	90	152	SL	90;152	2	90;152	2	single exon skipping	chr15:57063824-57091788	0;62	CRS3;HEB;HTF4;HsT17266;TCF-12;TCF12;bHLHb20;p64	transcription factor 12	NM_001322151;NM_001322152;NM_001322154;NM_001322157;NM_001322159;NM_001322161;NM_001322162;NM_001322164;NM_001322165;NM_003205;NM_207036;NM_207037;NM_207038	NM_001322156;NM_001322158
FAM3A~1a	0.803918	0.95269	1	1	-2.16624	2.16624	OK	90.946	6.44762	3	1.8	18.6467	20.4467	93.1123	9.46055	3	1.76	19.45	21.21	100	85.4826	87.3554	100	79.735	99.6018		FAM3A	90	141	SL	90;141;162	3	90;141;162	3	single exon skipping	chrX:154507491-154508288	0;51;72	2.19;DLD;DXS560S;FAM3A;XAP-7	FAM3 metabolism regulating signaling molecule A	NM_001171134	NM_001171132;NM_001171133;NM_001282311;NM_001282312;NM_021806
SCN9A~1	0.77358	0.945724	1	1	2.9538	2.9538	OK	8.01409	11.3336	3	19.15	1.21333	20.3633	5.06029	7.15633	3	15.37	0.783333	16.1533	24.0423	0	0	0	15.1809	0		SCN9A	90	123	SL	90;123	2	90;123	2	alternative 5-prime	chr2:166281809-166284485	0;33	ETHA;FEB3B;GEFSP7;HSAN2D;NE-NA;NENA;Nav1.7;PN1;SCN9A;SFNP	sodium voltage-gated channel alpha subunit 9	NM_002977	NM_001365536
FGFR1~4	0.210943	0.829069	0.356852	1	6.48179	6.48179	OK	23.7606	3.21031	3	46.9067	14.65	61.5567	17.2788	5.01974	3	48.0367	9.81	57.8467	27.5164	19.6737	24.0916	24.3777	13.7467	13.7119		FGFR1	90	96		90;96	2		0	alternative 5-prime	chr8:38428094-38428351	0;6	BFGFR;CD331;CEK;ECCL;FGFBR;FGFR-1;FGFR1;FLG;FLT-2;FLT2;HBGFR;HH2;HRTFDS;KAL2;N-SAM;OGD;bFGF-R-1	fibroblast growth factor receptor 1	NM_001174065;NM_001174067;NM_001354367;NM_001354368;NM_001354369;NM_001354370;NM_015850;NM_023106	NM_001174063;NM_001174064;NM_001174066;NM_023105;NM_023110
RPP21~1	0.915245	0.982565	1	1	0.486915	0.486915	OK	3.75442	5.30955	3	45.68	1.7	47.38	3.2675	2.68051	3	32.2533	1.04	33.2933	0	11.2633	0	0	3.23685	6.56566		RPP21	90	97		90;97	2		0	alternative 5-prime	chr6:30346558-30346712	0;7	C6orf135;CAT60;RPP21	ribonuclease P/MRP subunit p21	NM_001199120;NM_024839	NM_001199121
PSAP~1b	0.0329266	0.829069	0.00685301	1	-6.16423	6.16423	OK	50.8435	2.07465	3	439.147	454.193	893.34	57.0077	1.68278	3	412.907	549.28	962.187	53.6889	48.801	50.0406	54.9011	57.1022	59.0198		PSAP	90	99		90;96;99	3		0	single exon skipping	chr10:71822008-71825836	0;6;9	GLBA;PSAP;SAP1;SAP2	prosaposin	NM_002778	NM_001042465
PSMA4~1	0.77192	0.945118	0.845447	1	1.15319	1.15319	OK	55.472	3.14514	3	97.87	121.53	219.4	54.3188	4.17982	3	94.7467	112.95	207.697	59.6926	54.5771	52.1462	56.123	48.5417	58.2916		PSMA4	90	166	SL	90;166	2	90;166	2	alternative 5-prime	chr15:78540464-78541904	0;76	HC9;HsT17706;PSC9;PSMA4	proteasome 20S subunit alpha 4	NM_001102667	NM_001102668;NM_001330673;NM_001330675;NM_002789
MRFAP1~1	0.254197	0.829069	0.0391478	1	-7.71059	7.71059	OK	72.7786	5.54353	3	74.3633	199.253	273.617	80.4892	6.02551	3	49.5833	206.153	255.737	80.579	69.5578	68.199	87.382	81.3818	72.7037		MRFAP1	90	209	SL	90;209	2	90;209	2	intron retention	chr4:6640709-6640827	0;119	MRFAP1;PAM14;PGR1	Morf4 family associated protein 1	NM_001272053	NM_001272054;NM_033296
MEG3~1ak	0.253564	0.829069	0.254971	1	-15.661	15.661	OK	13.1558	6.5354	3	7.41333	0.93	8.34333	28.8168	14.0524	3	10.11	4.26667	14.3767	11.7745	5.9322	21.7608	46.5438	12.1739	27.7328		MEG3	268	454	L	90;128;204;220;234;242;258;268;313;334;345;364;372;454	14	90;128;454	3	mutually exclusive exon skipping	chr14:100829750-100836166	0;38;114;130;144;152;168;178;223;244;255;274;282;364	FP504;GTL2;LINC00023;MEG3;NCRNA00023;PRO0518;PRO2160;onco-lncRNA-83;prebp1	maternally expressed 3	NR_046464	NR_003530
PPP1R12C~1	0.140558	0.829069	0.232858	1	29.4409	29.4409	OK	56.6623	7.68209	3	5.20333	7.56333	12.7667	27.2213	18.5143	3	10.5467	4.45667	15.0033	45.9698	63.6742	60.3429	7.39943	22.3173	51.9473		PPP1R12C	90	93		90;93	2		0	alternative 3-prime	chr19:55092866-55093015	0;3	AAVS1;LENG3;MBS85;PPP1R12C;p84;p85	protein phosphatase 1 regulatory subunit 12C	NM_001271618	NM_017607
PPP1R12C~2	0.140558	0.829069	0.232858	1	29.4409	29.4409	OK	56.6623	7.68209	3	5.20333	7.56333	12.7667	27.2213	18.5143	3	10.5467	4.45667	15.0033	45.9698	63.6742	60.3429	7.39943	22.3173	51.9473		PPP1R12C	90	93		90;93	2		0	alternative 3-prime	chr19:55095601-55095866	0;3	AAVS1;LENG3;MBS85;PPP1R12C;p84;p85	protein phosphatase 1 regulatory subunit 12C	NM_001271618	NM_017607
BCS1L~6f	0.356667	0.829069	1	1	9.93008	9.93008	LOW	86.2271	11.8253	3	0.776667	4.21	4.98667	76.297	1.90694	3	0.906667	2.88333	3.79	87.5556	100	71.1256	73.6617	77.1186	78.1106		BCS1L	90	862	S	90;142;169;257;345;672;862	7	90;142;169;257;345;672	6	intron retention	chr2:218660167-218660938	0;52;79;167;255;582;772	BCS;BCS1;BCS1L;BJS;FLNMS;GRACILE;Hs.6719;MC3DN1;PTD;h-BCS;h-BCS1	BCS1 homolog, ubiquinol-cytochrome c reductase complex chaperone	NM_001257342;NM_001371456	NM_001371453;NR_163955
LOC105369147~2	0.042655	0.829069	0.142857	1	62.06	62.06	LOW	84.4444	21.9989	3	0.91	4.56333	5.47333	22.3845	20.1278	3	2.65	1.01667	3.66667	53.3333	100	100	18.3486	48.8048	0		LOC105369147	90	95		90;95	2		0	alternative 3-prime	chr8:103285898-103298348	0;5	-;LOC105369147	uncharacterized LOC105369147	NR_148214	NR_148213;NR_148215
RPL8~2b	0.116171	0.829069	0.416667	1	22.4943	22.4943	LOW	92.8602	10.0972	3	0.553333	7.71333	8.26667	70.3659	12.1161	3	1.84	4.21667	6.05667	78.5806	100	100	76.5625	81.1024	53.4328		RPL8	90	215	SL	90;111;215	3	90;111;215	3	intron retention	chr8:144792141-144792265	0;21;125	L8;RPL8	ribosomal protein L8	NM_001317771	NM_001317782
CCDC51~2g	0.0676261	0.829069	0.464286	1	-46.6398	46.6398	LOW	53.3602	4.97312	2	3.135	3.575	6.71	100	0	2	0	2.605	2.605		58.3333	48.3871	100		100		CCDC51	90	203		90;95;198;203;216;324	6	324	1	alternative 5-prime and 3-prime	chr3:48435011-48440095	0;5;108;113;126;234	CCDC51;MITOK	coiled-coil domain containing 51	NM_001256969	NM_001256965;NM_001256966
MIER2~1	0.945687	0.987937	1	1	-1.18388	1.18388	LOW	67.6645	13.5609	3	2.94	5.73	8.67	68.8484	18.5344	3	2.21	5.65333	7.86333	78.9529	75.4472	48.5936	60.0737	51.8456	94.6259		MIER2	90	181	SL	90;181	2	90;181	2	single exon skipping	chr19:334543-344773	0;91	KIAA1193;MIER2;Mi-er2	MIER family member 2	NM_001346105	NM_017550
PLCB4~1	0.647145	0.910191	1	1	7.03897	7.03897	LOW	76.8186	4.71502	3	0.976667	3.41	4.38667	69.7796	18.402	3	1.42667	4.44333	5.87	71.1297	82.6754	76.6506	44.8925	88.8128	75.6335		PLCB4	90	127	SL	90;127	2	90;127	2	single exon skipping	chr20:9473366-9478920	0;37	ARCND2;PI-PLC;PLCB4	phospholipase C beta 4	NM_001172646;NM_182797	NM_000933
PLCB4~2	0.647145	0.910191	1	1	-7.03897	7.03897	LOW	23.1814	4.71502	3	3.41	0.976667	4.38667	30.2204	18.402	3	4.44333	1.42667	5.87	28.8703	17.3246	23.3494	55.1075	11.1872	24.3665		PLCB4	90	126	SL	90;126	2	90;126	2	single exon skipping	chr20:9401591-9407916	0;36	ARCND2;PI-PLC;PLCB4	phospholipase C beta 4	NM_000933;NM_182797	NM_001172646
NDUFAF7~3b	0.790216	0.949179	1	1	-5.36362	5.36362	LOW	53.8244	24.9298	3	4.06	3.45	7.51	59.1881	2.61695	3	2.72333	3.90667	6.63	89.0777	36.581	35.8146	56.8783	57.8387	62.8472		NDUFAF7	90	936	S	90;149;244;303;936	5	90;149;244;303	4	exon skipping and alternative 3-prime or 5-prime	chr2:37241638-37243862	0;59;154;213;846	C2orf56;MidA;NDUFAF7;PRO1853	NADH:ubiquinone oxidoreductase complex assembly factor 7	NM_001083946;NM_001350027;NR_146405;NR_146410	NR_146403;NR_146406
TRIP10~1a	0.439159	0.840836	1	1	2.20261	2.20261	OK	14.765	1.41702	3	30.2133	5.24	35.4533	12.5624	3.15634	3	37.4467	5.37667	42.8233	16.441	14.8784	12.9756	12.8525	8.55978	16.2749		TRIP10	90	258	SL	90;109;258	3	90;109;258	3	single exon skipping	chr19:6744995-6746451	0;19;168	CIP4;HSTP;STOT;STP;TRIP-10;TRIP10	thyroid hormone receptor interactor 10	NM_001288963;NM_004240	NM_001288962
HMGA1~2c	0.770412	0.944693	0.651626	1	-1.96663	1.96663	OK	16.0668	4.58631	3	65.3633	12.2233	77.5867	18.0334	7.49046	3	48.3667	11.9867	60.3533	21.9269	10.7293	15.5442	28.6082	13.2861	12.2061		HMGA1	92	204		90;92;204;206;226;446	6	446	1	exon skipping and alternative 3-prime or 5-prime	chr6:34236962-34240736	0;2;114;116;136;356	HMG-R;HMGA1;HMGA1A;HMGIY	high mobility group AT-hook 1	NM_001319078;NM_145903	NM_001319077;NM_001319079
PDCD4~1	0.709218	0.928712	1	1	0.366769	0.366769	OK	1.42875	1.18341	3	46.5	0.666667	47.1667	1.06198	0.336569	3	77.8167	0.843333	78.66	2.8979	1.38834	0	0.797803	0.851174	1.53696		PDCD4	90	174	SL	90;174	2	90;174	2	single exon skipping	chr10:110876071-110881232	0;84	H731;PDCD4	programmed cell death 4	NM_014456	NM_145341
CKLF~6	0.78729	0.94881	1	1	1.49225	1.49225	OK	95.5691	5.41647	3	2.23	46.7167	48.9467	94.0768	4.90904	3	2.00667	32.3433	34.35	98.7649	87.9423	100	94.2513	100	87.9791		CKLF	90	287	SL	90;287	2	90;287	2	alternative 3-prime	chr16:66563218-66566082	0;197	C32;CKLF;CKLF1;CKLF2;CKLF3;CKLF4;HSPC224;UCK-1	chemokine like factor	NM_001040138	NM_016951;NM_181640
BROX~1	0.493051	0.858877	1	1	-4.40833	4.40833	OK	86.1945	7.27962	3	2.99667	19.03	22.0267	90.6029	3.00837	3	1.9	18.7933	20.6933	93.5452	76.277	88.7614	93.4852	91.8718	86.4516		BROX	90	186	SL	90;186	2	90;186	2	single exon skipping	chr1:222719360-222724091	0;96	BROX;C1orf58	BRO1 domain and CAAX motif containing	NM_001288579;NM_001288580	NM_001288581;NM_144695
SCP2~4			1	1	0	0	OK	100	0	3	0	37.3733	37.3733	100	0	3	0	55.8967	55.8967	100	100	100	100	100	100		SCP2	90	148	SL	90;148	2	90;148	2	single exon skipping	chr1:52927466-52948008	0;58	NLTP;NSL-TP;SCP-2;SCP-CHI;SCP-X;SCP2;SCPX	sterol carrier protein 2	NM_001193617	NM_001007098;NM_001193600;NM_001330587;NM_002979
ZNF227~3a	0.916198	0.982746	1	1	3.68327	3.68327	LOW	49.8878	32.4517	3	4.03	3.01667	7.04667	46.2046	33.2963	3	3.72333	3.43	7.15333	30.9498	95.5603	23.1534	0	77.1696	61.4441		ZNF227	90	93		90;93;111	3	111	1	alternative 3-prime	chr19:44212586-44213089	0;3;21	-;ZNF227	zinc finger protein 227	NM_001289167;NM_001289168;NM_001289170;NM_001289172;NM_182490	NM_001289166;NM_001289169;NM_001289171
GLRX~1e	0.41184	0.829069	0.559441	1	-19.3525	19.3525	LOW	58.9869	26.5492	3	3.02667	4.43333	7.46	78.3395	5.62003	3	1.63667	6.19667	7.83333	66.9139	23.2404	86.8064	79.2746	71.0366	84.7072		GLRX	101	658	SL	90;101;508;658	4	90;101;508;658	4	alternative 5-prime and 3-prime	chr5:95814390-95816506	0;11;418;568	GLRX;GRX;GRX1	glutaredoxin	NM_001243659	NM_002064
JUP~3	0.257994	0.829069	0.429216	1	-7.62441	7.62441	OK	44.07	6.34966	3	28.2133	20.98	49.1933	51.6944	5.0544	3	27.36	28.6867	56.0467	40.3001	38.8967	53.0131	47.3465	48.9549	58.7818		JUP	90	387	SL	90;387	2	90;387	2	intron retention	chr17:41755433-41755729	0;297	CTNNG;DP3;DPIII;JUP;PDGB;PKGB	junction plakoglobin	NM_001352774;NM_001352775;NM_001352776;NM_001352777;NM_021991	NM_001352773;NM_002230
PISD~7	0.42265	0.829069	1	1	1.33163	1.33163	OK	100	0	3	0	26.5933	26.5933	98.6684	1.88321	3	0.416667	31.1633	31.58	100	100	100	100	100	96.0051		PISD	90	204	SL	90;204	2	90;204	2	alternative 3-prime	chr22:31620600-31620995	0;114	DJ858B16;LIBF;PISD;PSD;PSDC;PSSC;dJ858B16.2	phosphatidylserine decarboxylase	NM_001326419;NM_001326420	NM_001326411;NM_001326412;NM_001326413;NM_001326414;NM_001326415;NM_001326416;NM_001326417;NM_001326418;NM_014338;NM_178022
IMP4~7	0.826653	0.960374	1	1	-5.28082	5.28082	LOW	55.4086	9.29246	3	3.64	4.25	7.89	60.6894	29.1847	3	2.84	2.69333	5.53333	68.2853	51.2438	46.6968	100	30.1423	51.926		IMP4	90	213	SL	90;213	2	90;213	2	intron retention	chr2:130342963-130343085	0;123	BXDC4;IMP4	IMP U3 small nucleolar ribonucleoprotein 4	NM_001320307;NM_001320310;NM_001320311;NM_001371730;NM_001371733	NM_001320309
NT5C3B~1a	0.8923	0.975606	1	1	-0.312836	0.312836	OK	77.5989	1.48964	3	8.53	29.52	38.05	77.9118	2.62502	3	8.46667	29.4667	37.9333	79.2777	75.6574	77.8617	80.0988	74.2204	79.416		NT5C3B	90	314	SL	90;193;314	3	90;193;314	3	intron retention	chr17:41835958-41836181	0;103;224	NT5C3B;NT5C3L;cN-IIIB	5'-nucleotidase, cytosolic IIIB	NM_052935	NR_033465
RPL26~1b	0.458271	0.851417	1	1	-0.0231454	0.0231454	OK	0.121226	0.0178893	3	3001.88	3.65333	3005.53	0.144372	0.0341917	3	2491.29	3.62333	2494.91	0.122236	0.0988289	0.142614	0.15447	0.180275	0.0983697		RPL26	90	385	SL	90;385;466	3	90;385;466	3	alternative 5-prime	chr17:8382316-8383156	0;295;376	DBA11;L26;RPL26	ribosomal protein L26	NM_000987	NM_001315531
NUP62~3c	0.0489374	0.829069	0.515152	1	-28.0048	28.0048	LOW	71.9952	9.09871	3	2.65667	6.48	9.13667	100	0	3	0	4.77	4.77	83.7176	61.5385	70.7295	100	100	100		NUP62	90	114	SL	90;114;236;269	4	90;114;236;269	4	alternative 5-prime	chr19:49909885-49929349	0;24;146;179	IBSN;NUP62;SNDI;p62	nucleoporin 62	NM_012346	NM_153718
SH3KBP1~3	0.399376	0.829069	1	1	-9.39999	9.39999	LOW	71.2873	11.9516	3	2.31	6.05333	8.36333	80.6873	6.57547	3	1.24333	5.28667	6.53	80.2483	54.3956	79.2179	80.4487	88.8571	72.7559		SH3KBP1	90	219	SL	90;219	2	90;219	2	single exon skipping	chrX:19542194-19549973	0;129	AGMX2;CD2BP3;CIN85;GIG10;HSB-1;HSB1;IMD61;MIG18;SH3KBP1	SH3 domain containing kinase binding protein 1	NM_001353890;NM_001353892;NM_001353894;NM_001353895;NM_001353897	NM_001024666;NM_001184960;NM_001353891;NM_001353893;NM_031892
PDCD2L~1	0.598489	0.893987	0.258242	1	-21.2528	21.2528	LOW	66.6667	47.1405	3	3.32667	6.92333	10.25	87.9195	17.0845	3	0.9	5.66667	6.56667	100	0	100	63.7584	100	100		PDCD2L	90	96		90;96	2		0	alternative 3-prime	chr19:34404991-34409166	0;6	-;PDCD2L	programmed cell death 2 like	NM_001353433	NM_032346
RPAIN~1b	0.232124	0.829069	1	1	-11.6732	11.6732	LOW	0	0	3	9.98	0	9.98	11.6732	9.7383	3	6.28333	0.946667	7.23	0	0	0	0	11.1809	23.8386		RPAIN	90	295	S	90;154;202;231;266;295;343;407	8	90;154;202;231;343;407	6	multiple exon skipping	chr17:5422830-5432541	0;64;112;141;176;205;253;317	HRIP;RIP;RPAIN	RPA interacting protein	NM_001160246	NR_027683
HNRNPA2B1~1	0.150908	0.829069	0.0108359	1	51.8356	51.8356	OK	98.7119	0.940864	3	0.16	9.26667	9.42667	46.8764	32.264	3	6.36667	4.68	11.0467	99.3043	97.3839	99.4475	50.3843	84.5205	5.7242		HNRNPA2B1	90	126	SL	90;126	2	90;126	2	single exon skipping	chr7:26197733-26200571	0;36	HNRNPA2;HNRNPA2B1;HNRNPB1;HNRPA2;HNRPA2B1;HNRPB1;IBMPFD2;RNPA2;SNRPB1	heterogeneous nuclear ribonucleoprotein A2/B1	NM_002137	NM_031243
JOSD2~3	0.807078	0.953615	1	1	4.96961	4.96961	OK	67.3976	23.2336	3	5.21667	10.0133	15.23	62.428	12.5899	3	6.96667	12.54	19.5067	83.3724	34.5444	84.2759	80.2048	52.6762	54.4028		JOSD2	90	93		90;93	2		0	alternative 3-prime	chr19:50510446-50511074	0;3	JOSD2;SBBI54	Josephin domain containing 2	NM_001270686	NM_138334
EIF3C~1b	0.138022	0.829069	0.760739	1	-0.72516	0.72516	OK	2.16479	0.396262	3	239.097	5.33	244.427	2.88995	0.387642	3	197.397	5.85333	203.25	2.05843	1.74148	2.69447	2.87395	2.4234	3.37252		EIF3C	90	228	SL	90;139;228	3	90;139;228	3	intron retention	chr16:28711519-28711656	0;49;138	EIF3C;EIF3CL;EIF3S8;eIF3-p110	eukaryotic translation initiation factor 3 subunit C	NM_001286478;NM_003752	NM_001267574
SLC52A2~8	0.168065	0.829069	0.464286	1	-35.5558	35.5558	LOW	27.1702	23.9735	3	4.15	1.47667	5.62667	62.7261	3.73102	3	1.76333	2.76	4.52333	58.3174	0	23.1933	65.3439	65.3846	57.4497		SLC52A2	90	251	SL	90;251	2	90;251	2	alternative 5-prime and 3-prime	chr8:144358901-144359187	4;165	BVVLS2;D15Ertd747e;GPCR41;GPR172A;PAR1;RFT3;RFVT2;SLC52A2;hRFT3	solute carrier family 52 member 2	NM_001363120	NM_001363121
ZNF415~1b	0.0306773	0.829069	0.244755	1	41.8089	41.8089	LOW	73.804	13.2815	3	1.42667	3.92333	5.35	31.9951	6.13503	3	7.89667	3.60667	11.5033	66.1504	92.4855	62.776	25.7669	40.3403	29.878		ZNF415	90	197	SL	90;197;245;352	4	90;197;245;352	4	alternative 5-prime	chr19:53122744-53132855	0;107;155;262	Pact;ZNF415;ZfLp	zinc finger protein 415	NM_001352139;NM_001352147;NM_001352150;NM_018355	NM_001164309;NM_001330759;NM_001352134;NM_001352140
SIGMAR1~6a	0.328046	0.829069	0.485714	1	25.6629	25.6629	LOW	65.6296	28.1024	3	1.77	3.64333	5.41333	39.9667	11.6094	3	2.83667	1.82667	4.66333	65.725	100	31.1637	34.1902	29.5455	56.1644		SIGMAR1	90	160	SL	90;137;160	3	90;137;160	3	alternative 5-prime and 3-prime	chr9:34637090-34637266	0;47;70	ALS16;DSMA2;OPRS1;SIG-1R;SIGMAR1;SR-BP;SR-BP1;SRBP;hSigmaR1;sigma1R	sigma non-opioid intracellular receptor 1	NM_001282206	NM_001282208
ZC3H11A~2b	0.741134	0.937879	0.485714	1	16.2902	16.2902	LOW	62.1857	37.8143	2	1.955	3.045	5	45.8955	5.04439	2	2	1.835	3.835	100		24.3714		40.8511	50.9398		ZC3H11A	298	428	SL	94;245;298;428	4	94;245;298;428	4	exon skipping and alternative 3-prime or 5-prime	chr1:203795795-203802956	54;205;258;388	ZC3H11A;ZC3HDC11A	zinc finger CCCH-type containing 11A	NM_001350261	NM_001350264
ZCCHC17~7	0.0349603	0.829069	0.238491	1	3.53996	3.53996	OK	4.01866	1.22322	3	51.98	2.14333	54.1233	0.478692	0.676973	3	55.01	0.273333	55.2833	3.00389	5.73934	3.31274	0	1.43608	0		ZCCHC17	90	228	SL	90;228	2	90;228	2	alternative 5-prime	chr1:31297076-31310043	0;138	HSPC251;PS1D;ZCCHC17;pNO40	zinc finger CCHC-type containing 17	NM_001282569;NM_001282571;NM_001282572;NM_001282573;NM_001282574;NM_016505	NM_001282568
TMEM41B~1	0.764914	0.943573	0.748799	1	-3.42864	3.42864	OK	74.956	2.36608	3	9.32667	28.25	37.5767	78.3847	14.0774	3	4.67	18.18	22.85	73.649	72.9418	78.2772	64.4323	73.0621	97.6595		TMEM41B	90	2419	S	90;2419	2	90	1	intron retention	chr11:9281042-9283370	0;2329	-;TMEM41B	transmembrane protein 41B	NR_028491	NM_015012
TMEM11~1	0.0182457	0.829069	0.509952	1	-14.2994	14.2994	OK	27.6681	3.65335	3	14.65	5.72667	20.3767	41.9675	3.76334	3	13.4867	9.84	23.3267	32.7434	25.968	24.2928	36.9968	42.8054	46.1001		TMEM11	90	382	SL	90;382	2	90;382	2	single exon skipping	chr17:21198841-21214090	0;292	C17orf35;PM1;PMI;TMEM11	transmembrane protein 11	NM_003876	NR_024547
CTTN~2	0.336856	0.829069	0.722504	1	-1.40045	1.40045	OK	84.7491	1.4472	3	40.6667	224.687	265.353	86.1496	1.06135	3	44.1533	274.397	318.55	86.7062	84.289	83.2521	84.7836	87.3713	86.2938		CTTN	90	201	SL	90;201	2	90;201	2	single exon skipping	chr11:70420511-70422939	0;111	CTTN;EMS1	cortactin	NM_001184740;NM_138565	NM_005231
ANAPC11~1e	0.00811735	0.829069	0.273084	1	-9.92022	9.92022	OK	43.3591	2.05456	3	37.07	28.4167	65.4867	53.2793	1.17417	3	25.69	29.4067	55.0967	45.7614	40.7425	43.5732	53.2064	51.879	54.7524		ANAPC11	90	153	SL	90;112;153;175;237	5	90;112;153;175;237	5	single exon skipping	chr17:81891842-81894466	0;22;63;85;147	ANAPC11;APC11;Apc11p;HSPC214	anaphase promoting complex subunit 11	NM_001002247	NM_001002248;NM_001289419
DHX29~2	0.109574	0.829069	0.49419	1	4.16857	4.16857	OK	4.96435	2.29774	3	38.2467	2.04	40.2867	0.795778	0.933431	3	37.7633	0.306667	38.07	2.3446	7.93919	4.60927	2.1058	0.281532	0		DHX29	90	139	SL	90;139	2	90;139	2	alternative 3-prime	chr5:55273378-55274613	0;49	DDX29;DHX29	DExH-box helicase 29	NM_001345964;NM_001345965;NM_019030;NR_144323	NR_144324;NR_144325
SNX12~2	0.082627	0.829069	0.209845	1	5.05901	5.05901	OK	98.0051	2.04684	3	1.37333	68.0067	69.38	92.9461	2.31644	3	5.22333	68.4467	73.67	95.1912	98.8242	100	91.3499	91.2667	96.2217		SNX12	90	102	SL	90;102	2	90;102	2	alternative 5-prime	chrX:71062950-71068153	0;12	-;SNX12	sorting nexin 12	NM_001256186;NM_001256188	NM_001256185;NM_001256187;NM_013346
SNHG17~2m	0.51652	0.866098	1	1	-7.72781	7.72781	LOW	7.61131	10.764	3	6.09333	0.843333	6.93667	15.3391	10.9814	3	6.53333	1.16333	7.69667	0	0	22.8339	20.9059	25.1114	0		SNHG17	90	245	S	90;168;208;240;245;282;354;358	8	90;168;208;282	4	single exon skipping	chr20:38421099-38426418	0;78;118;150;155;192;264;268	-;SNHG17	small nucleolar RNA host gene 17	NR_152757;NR_152761;NR_152762	NR_027241;NR_152755
LAMTOR4~3c	0.521056	0.868302	1	1	-15.2021	15.2021	LOW	62.2305	25.2759	3	3.33667	5.63	8.96667	77.4326	16.4063	3	1.17	4.18	5.35	84.0999	26.809	75.7827	61.4815	70.8163	100		LAMTOR4	90	157	S	90;157;171;213	4	90;213	2	single exon skipping	chr7:100148976-100153399	0;67;81;123	C7orf59;LAMTOR4	late endosomal/lysosomal adaptor, MAPK and MTOR activator 4	NM_001318237	NR_134526
AAAS~1	0.549812	0.877059	0.708375	1	5.64939	5.64939	OK	86.7826	7.72295	3	4.10667	26.4967	30.6033	81.1332	9.45185	3	4.00333	18.0767	22.08	76.7898	95.5966	87.9613	67.7682	88.0131	87.6182		AAAS	90	189	SL	90;189	2	90;189	2	single exon skipping	chr12:53314442-53315093	0;99	AAA;AAAS;AAASb;ADRACALA;ADRACALIN;ALADIN;GL003	aladin WD repeat nucleoporin	NM_001173466	NM_015665
RPL9~1	0.450342	0.846507	0.544426	1	0.216668	0.216668	OK	1.75036	0.31772	3	3323.3	58.9433	3382.24	1.53369	0.149787	3	2749.3	42.8233	2792.12	1.90424	2.03902	1.30783	1.32409	1.61197	1.66502		RPL9	90	248	SL	90;248	2	90;248	2	alternative 3-prime	chr4:39458441-39458890	0;158	L9;NPC-A-16;RPL9	ribosomal protein L9	NM_000661	NM_001024921
YTHDF3~1a	0.0747592	0.829069	0.487818	1	3.95588	3.95588	OK	9.73546	1.37903	3	46.9433	5.08667	52.03	5.77958	1.81615	3	49.28	3.03667	52.3167	9.17983	11.6322	8.39431	3.52895	5.83317	7.97662		YTHDF3	90	236	SL	90;121;236	3	90;121;236	3	single exon skipping	chr8:63169412-63175330	0;31;146	-;YTHDF3	YTH N6-methyladenosine RNA binding protein 3	NM_001277817;NM_001277818;NM_152758;NR_102434	NM_001277813;NM_001277814
C11orf74~4	0.641109	0.907764	1	1	2.52062	2.52062	OK	10.2669	2.56942	3	15.8767	1.83	17.7067	7.74625	6.30275	3	8.37667	0.72	9.09667	13.7634	9.375	7.66219	7.80051	0	15.4382		C11orf74	90	210	SL	90;210	2	90;210	2	alternative 5-prime	chr11:36594642-36610080	0;120	C11orf74;HEPIS;IFTAP;NWC	intraflagellar transport associated protein	NM_001276723;NM_001276726	NM_001276722;NM_001276725;NR_077243
CD44~1a	0.642427	0.908052	1	1	0.0930686	0.0930686	OK	2.19122	0.171577	3	788.397	17.6567	806.053	2.09816	0.198121	3	1512.74	32.38	1545.12	1.94911	2.32614	2.29842	2.31502	2.14336	1.83608		CD44	90	294	SL	90;294;486;1104;1233	5	90;294;486	3	single exon skipping	chr11:35190066-35214851	0;204;396;1014;1143	CD44;CDW44;CSPG8;ECMR-III;HCELL;HUTCH-I;IN;LHR;MC56;MDU2;MDU3;MIC4;Pgp1	CD44 molecule (Indian blood group)	NM_001001391;NM_001202557	NM_001202555
GPR89A~1	0.0634156	0.829069	0.132347	1	26.3092	26.3092	OK	54.3292	10.5241	3	9.07	11.03	20.1	28.02	10.1077	3	19.2	8.27667	27.4767	59.5496	39.6485	63.7895	16.7621	41.2774	26.0204		GPR89A	90	110	SL	90;110	2	90;110	2	alternative 3-prime	chr1:145623161-145623612	0;20	GPHR;GPR89;GPR89A;GPR89B;SH120;UNQ192	G protein-coupled receptor 89A	NM_001097612;NM_001097613	NR_036541
DDX59~2	0.920575	0.983778	1	1	-0.627656	0.627656	LOW	94.5756	4.79137	3	0.55	10.7767	11.3267	95.2033	6.78363	3	0.393333	7.73667	8.13	88.3466	100	95.3802	100	100	85.6098		DDX59	90	342	SL	90;342	2	90;342	2	single exon skipping	chr1:200649227-200659026	0;252	DDX59;OFD5;ZNHIT5	DEAD-box helicase 59	NM_001349803	NM_001031725;NM_001320181;NM_001349799;NM_001349800;NM_001349801;NM_001349802
STK19~2	0.187145	0.829069	0.293233	1	18.9656	18.9656	OK	31.0495	13.5847	3	7.68333	3.53333	11.2167	12.084	9.20039	3	11.7233	1.62333	13.3467	31.25	47.5862	14.3124	13.9482	22.3037	0		STK19	90	175	SL	90;175	2	90;175	2	intron retention	chr6:31972217-31972301	0;85	D6S60;D6S60E;G11;HLA-RP1;RP1;STK19	serine/threonine kinase 19	NM_004197;NM_032454	NR_026717
ZNHIT3~2	0.592189	0.89217	1	1	-0.414042	0.414042	OK	98.372	0.379959	3	0.94	56.48	57.42	98.786	0.890338	3	0.616667	49.9333	50.55	97.9102	98.365	98.8408	98.4685	97.8896	100		ZNHIT3	90	124	SL	90;124	2	90;124	2	alternative 3-prime	chr17:36492900-36493959	0;34	Hit1;PEHO;TRIP3;ZNHIT3	zinc finger HIT-type containing 3	NM_001281433	NM_001281432;NM_004773;NR_104009;NR_104010;NR_104011
DAXX~3	0.107747	0.829069	0.0637609	1	-20.1748	20.1748	OK	61.5059	10.9674	3	14.1467	23.18	37.3267	81.6806	7.59988	3	5.69333	25.22	30.9133	73.8927	63.3963	47.2285	77.7105	92.3153	75.0161		DAXX	90	93		90;93	2		0	alternative 3-prime	chr6:33321975-33322861	0;3	BING2;DAP6;DAXX;EAP1;SMIM40	death domain associated protein	NM_001350	NM_001141969
ARL5A~2	0.146279	0.829069	0.42682	1	-15.6856	15.6856	OK	68.9659	10.1056	3	5.69667	12.6033	18.3	84.6515	5.15048	3	2.10333	11.52	13.6233	54.7119	75.196	76.9897	87.535	89.0024	77.417		ARL5A	90	348	SL	90;348	2	90;348	2	alternative 5-prime	chr2:151815200-151828388	0;258	ARFLP5;ARL5;ARL5A	ADP ribosylation factor like GTPase 5A	NM_177985	NM_012097
TRIM16~5a	0.703344	0.928296	1	1	3.08071	3.08071	OK	15.0059	8.97787	3	13.8533	2.18333	16.0367	11.9252	5.40871	3	15	2.18333	17.1833	12.3748	27.0784	5.56456	11.5456	5.49887	18.7311		TRIM16	93	237		90;93;237;240	4		0	exon skipping and alternative 3-prime or 5-prime	chr17:15677278-15680864	0;3;147;150	EBBP;TRIM16	tripartite motif containing 16	NM_006470	NM_001348124
RPL6~1b	0.54588	0.87595	0.605824	1	-0.0221433	0.0221433	OK	0.0759649	0.0256315	3	2295.88	1.73	2297.61	0.0981083	0.0392066	3	2059.73	2.01667	2061.74	0.0565852	0.112184	0.0591259	0.118672	0.0432329	0.13242		RPL6	90	271	S	90;266;271	3	90	1	alternative 5-prime	chr12:112408657-112409586	0;176;181	L6;RPL6;SHUJUN-2;TAXREB107;TXREB1	ribosomal protein L6	NM_000970	NM_001320137
EWSR1~2	0.349342	0.829069	0.111544	1	-4.0639	4.0639	OK	94.8391	4.74158	3	5.33	105.727	111.057	98.903	1.31688	3	1.29667	115.367	116.663	95.9663	88.5508	100	100	97.0511	99.6577		EWSR1	90	258	SL	90;258	2	90;258	2	single exon skipping	chr22:29278217-29286922	0;168	EWS;EWS-FLI1;EWSR1;bK984G1.4	EWS RNA binding protein 1	NM_001163286	NM_001163285;NM_001163287;NM_005243;NM_013986
METTL26~4a	0.160237	0.829069	0.459133	1	7.94247	7.94247	OK	76.5653	2.92805	3	9.85	31.9133	41.7633	68.6229	5.35829	3	13.4233	29.7333	43.1567	72.6675	79.7248	77.3037	75.8164	62.963	67.0892		METTL26	90	150	SL	90;150;257	3	90;150;257	3	single exon skipping	chr16:634957-635611	0;60;167	C16orf13;JFP2;METTL26	methyltransferase like 26	NM_001288710	NM_032366
SNHG1~7	0.626102	0.903997	0.75612	1	-4.35953	4.35953	OK	80.5668	10.4162	3	9.91667	39.85	49.7667	84.9263	4.19928	3	4.64333	25.9033	30.5467	94.2821	78.3634	69.0548	90.7064	80.8559	83.2166		SNHG1	90	141	SL	90;141	2	90;141	2	single exon skipping	chr11:62854552-62855132	0;51	LINC00057;NCRNA00057;SNHG1;U22HG;UHG;lncRNA16	small nucleolar RNA host gene 1	NR_152577;NR_152578;NR_152579;NR_152580;NR_152583;NR_152585	NR_003098;NR_152575;NR_152576;NR_152581;NR_152582;NR_152584
ASCC2~3r	0.955369	0.989696	1	1	-1.42353	1.42353	OK	52.2493	23.598	3	5.39	8.6	13.99	53.6728	24.2041	3	8.43	10.8433	19.2733	84.7236	29.3515	42.6727	19.8529	75.1568	66.0087		ASCC2	90	188	SL	90;152;188;214;250;276;297;312;324;374;448	11	90;152;188;214;374;448	6	single exon skipping	chr22:29825781-29838177	0;62;98;124;160;186;207;222;234;284;358	ASC1p100;ASCC2;p100	activating signal cointegrator 1 complex subunit 2	NM_001369934;NM_001369941;NM_001369943;NM_001369945	NM_001369920;NM_001369924;NM_001369948;NM_032204
CELF1~4	0.642455	0.908052	1	1	-14.3845	14.3845	OK	63.5802	35.3338	3	3.74	6.96333	10.7033	77.9647	17.5368	3	4.42667	11.8067	16.2333	75	15.7407	100	90.6193	90.1091	53.1657		CELF1	90	102	SL	90;102	2	90;102	2	alternative 3-prime	chr11:47478941-47482694	0;12	BRUNOL2;CELF1;CUG-BP;CUGBP;CUGBP1;EDEN-BP;NAB50;NAPOR;hNab50	CUGBP Elav-like family member 1	NM_006560;NM_198700	NM_001025596;NM_001172639;NM_001172640;NM_001330272
SMG7~1a	0.0120005	0.829069	0.183468	1	-16.4564	16.4564	OK	2.59948	3.67622	3	18.55	0.433333	18.9833	19.0559	1.75936	3	12.3533	2.89333	15.2467	7.79844	0	0	17.4594	18.2014	21.5068		SMG7	90	366	SL	90;229;366	3	90;229;366	3	multiple exon skipping	chr1:183472650-183512836	0;139;276	C1orf16;EST1C;SGA56M;SMG7	SMG7 nonsense mediated mRNA decay factor	NM_001350222;NM_173156;NM_201568;NM_201569	NM_001350219;NM_001350220;NM_001350221
LRCH3~3	0.496855	0.858877	1	1	1.55377	1.55377	OK	96.9255	2.00127	3	0.593333	18.32	18.9133	95.3717	2.15646	3	0.846667	17.74	18.5867	96.5962	99.5246	94.6558	98.2759	93.1134	94.726		LRCH3	90	198	SL	90;198	2	90;198	2	single exon skipping	chr3:197865472-197870159	0;108	-;LRCH3	leucine rich repeats and calponin homology domain containing 3	NM_001365716;NM_001365718;NR_158582	NM_001363887;NM_001365715;NM_001365717;NM_032773
LARS2~1	0.203761	0.829069	0.571429	1	-11.681	11.681	OK	79.3524	8.50328	3	2.09667	8.22	10.3167	91.0335	6.5884	3	1.23	11.78	13.01	67.6591	82.7684	87.6298	88.7436	84.3567	100		LARS2	90	156	SL	90;156	2	90;156	2	single exon skipping	chr3:45388681-45394432	0;66	HLASA;LARS2;LEURS;PRLTS4;mtLeuRS	leucyl-tRNA synthetase 2, mitochondrial	NM_001368263	NM_015340
AZI2~2	0.253098	0.829069	0.428571	1	13.4731	13.4731	OK	63.6207	12.0852	3	14.22	24.29	38.51	50.1476	2.4368	3	12.7667	12.91	25.6767	46.5383	72.6329	71.6908	52.8766	46.9606	50.6055		AZI2	90	94		90;94	2		0	alternative 3-prime	chr3:28331951-28332368	0;4	AZ2;AZI2;NAP1;TILP	5-azacytidine induced 2	NM_001134433	NM_001134432
METTL26~5d	0.0207336	0.829069	0.105933	1	-27.5424	27.5424	OK	43.4556	2.83719	3	12.66	9.85	22.51	70.998	7.16904	3	5.79	13.4233	19.2133	47.2727	42.618	40.4762	80.184	70.1206	62.6894		METTL26	150	158		90;150;158;218;325	5	90;218;325	3	mutually exclusive exon skipping	chr16:634798-635611	0;60;68;128;235	C16orf13;JFP2;METTL26	methyltransferase like 26	NM_001040160	NM_001288710
PRNP~4b	0.298623	0.829069	0.233666	1	-5.62992	5.62992	OK	47.8896	5.62312	3	110.82	103.03	213.85	53.5195	2.98913	3	182.173	210.143	392.317	46.1978	55.4647	42.0062	51.3537	57.7463	51.4585		PRNP	90	94		90;94;318	3	318	1	alternative 5-prime	chr20:4686509-4699210	0;4;228	ASCR;AltPrP;CD230;CJD;GSS;KURU;PRIP;PRNP;PrP;PrP27-30;PrP33-35C;PrPc;p27-30	prion protein	NM_001271561;NM_183079	NM_000311
CD151~2a	0.0707939	0.829069	0.318686	1	-11.0117	11.0117	OK	44.512	5.03586	3	22.89	18.2833	41.1733	55.5237	2.6488	3	28.3033	35.28	63.5833	37.9354	50.1669	45.4337	59.2569	53.3896	53.9246		CD151	90	152		90;94;152;156	4		0	single exon skipping	chr11:833023-836062	0;4;62;66	CD151;GP27;MER2;PETA-3;RAPH;SFA1;TSPAN24	CD151 molecule (Raph blood group)	NM_001039490	NM_139029
ADAM15~5b	0.0499212	0.829069	0.0796504	1	-17.4636	17.4636	OK	38.8808	6.37381	3	28.3033	17.9967	46.3	56.3444	6.19364	3	28.48	36.63	65.11	44.1741	42.5527	29.9156	56.8756	63.6504	48.5071		ADAM15	90	160	S	90;160;162;232;235;304;307;374;446;449	10	90;374	2	single exon skipping	chr1:155060344-155062244	0;70;72;142;145;214;217;284;356;359	ADAM15;MDC15	ADAM metallopeptidase domain 15	NM_207191	NM_001261464;NM_003815
RHOA~4c	0.370559	0.829069	0.616457	1	-0.186115	0.186115	OK	99.528	0.121058	3	2.65333	566.303	568.957	99.7141	0.220897	3	1.68	593.827	595.507	99.49	99.4024	99.6915	100	99.4621	99.6801		RHOA	90	342	SL	90;221;342;481	4	90;221;342;481	4	multiple exon skipping	chr3:49360383-49375433	0;131;252;391	ARH12;ARHA;EDFAOB;RHO12;RHOA;RHOH12	ras homolog family member A	NM_001313946	NM_001313941;NM_001313945;NM_001664
RABL3~1	0.012123	0.829069	0.217391	1	-19.9863	19.9863	OK	75.2582	4.92056	3	3.11	9.35333	12.4633	95.2445	3.88202	3	0.576667	11.2633	11.84	78.5779	78.8949	68.3019	100	90.491	95.2425		RABL3	90	162	SL	90;162	2	90;162	2	single exon skipping	chr3:120690488-120698422	0;72	PNCA5;RABL3	RAB, member of RAS oncogene family like 3	NM_001363964	NM_001363965;NM_173825;NR_157022
NUP62~3a	0.110523	0.829069	0.217391	1	-25.1498	25.1498	OK	74.8502	12.921	3	2.65667	9.17333	11.83	100	0	3	0	12.1	12.1	92.5658	62.1131	69.8718	100	100	100		NUP62	90	236	SL	90;114;236;269	4	90;114;236;269	4	exon skipping and alternative 3-prime or 5-prime	chr19:49909885-49929349	0;24;146;179	IBSN;NUP62;SNDI;p62	nucleoporin 62	NM_012346	NM_016553
MTRR~5b	0.0312555	0.829069	0.185024	1	-26.8676	26.8676	OK	57.4172	7.37273	3	5.47333	7.35	12.8233	84.2848	1.52496	3	2.51333	13.4067	15.92	66.6667	56.9602	48.6246	85.6563	85.0403	82.1577		MTRR	90	244	S	90;230;244	3	90	1	single exon skipping	chr5:7870924-7875257	0;140;154	MSR;MTRR;cblE	5-methyltetrahydrofolate-homocysteine methyltransferase reductase	NR_134482;NR_157169;NR_157170;NR_157171;NR_157172;NR_157174	NM_001364440;NM_001364441;NM_001364442;NM_002454;NM_024010;NR_134481;NR_157173;NR_157175;NR_157176;NR_157177;NR_157178
VPS29~2a	0.686937	0.924548	0.729568	1	-0.840528	0.840528	OK	4.09876	1.37433	3	85.8533	3.60667	89.46	4.93929	2.319	3	100.347	5.43667	105.783	2.47138	5.83273	3.99217	5.83393	1.7595	7.22444		VPS29	90	168	SL	90;130;168	3	90;130;168	3	alternative 5-prime	chr12:110496204-110499534	0;40;78	DC15;DC7;PEP11;VPS29	VPS29 retromer complex component	NM_001282150;NM_057180	NR_104101
ACTG1~1	0.872305	0.970532	1	1	-0.0142182	0.0142182	OK	0.604835	0.0425402	3	3684.38	22.62	3707	0.619054	0.105417	3	3591.1	22.2667	3613.37	0.575869	0.573654	0.664983	0.512676	0.581788	0.762698		ACTG1	90	209	SL	90;209	2	90;209	2	alternative 5-prime	chr17:81512361-81512733	0;119	ACT;ACTG;ACTG1;DFNA20;DFNA26;HEL-176	actin gamma 1	NM_001614;NR_037688	NM_001199954
RMDN3~4b	0.491355	0.858877	0.747471	1	4.64612	4.64612	OK	79.9451	1.34854	3	4.62333	18.5	23.1233	75.2989	7.83799	3	9.17	27.5333	36.7033	80.7895	81.0038	78.042	65.5848	75.5325	84.7796		RMDN3	90	206	SL	90;176;206	3	90;176;206	3	alternative 5-prime	chr15:40754791-40755198	0;86;116	FAM82A2;FAM82C;RMD-3;RMD3;RMDN3;ptpip51	regulator of microtubule dynamics 3	NM_001323894;NM_001323896	NM_001323895;NM_001323897;NM_018145
PDHB~3	0.526959	0.870507	0.676565	1	0.726141	0.726141	OK	97.7848	1.28087	3	2.99667	127.54	130.537	97.0587	0.652034	3	3.62	119.207	122.827	98.6457	98.7347	95.9741	96.6478	96.5492	97.979		PDHB	90	144	SL	90;144	2	90;144	2	intron retention	chr3:58430789-58430842	0;54	PDHB;PDHBD;PDHE1-B;PDHE1B;PHE1B	pyruvate dehydrogenase E1 subunit beta	NM_001173468	NM_000925;NM_001315536;NR_033384
SEPTIN2~14c	0.137131	0.829069	0.200797	1	0.571403	0.571403	OK	0.744582	0.355006	3	359.097	2.69333	361.79	0.173179	0.15226	3	444.027	0.766667	444.793	1.09164	0.256878	0.885225	0.148948	0.370589	0		SEPTIN2	90	120	SL	90;106;120	3	90;106;120	3	single exon skipping	chr2:241335213-241335974	0;16;30	DIFF6;NEDD-5;NEDD5;Pnutl3;SEPT2;SEPTIN2;hNedd5	septin 2	NM_001008491;NM_001008492;NM_001282972;NM_001321029;NM_001321030;NM_001321031;NM_001321032;NM_001321033;NM_001321034;NM_001321035;NM_001349287;NM_001349289;NM_001349290;NM_001349291;NM_001349302;NM_001349304;NM_001349305;NM_001349306;NM_001349308;NM_001349310;NM_001349313;NM_004404;NM_006155	NM_001282973;NM_001349288
GSTK1~2	0.796466	0.950961	1	1	-0.15713	0.15713	OK	99.5301	0.664539	3	0.53	114.017	114.547	99.6872	0.442323	3	0.446667	145.163	145.61	98.5903	100	100	100	100	99.0617		GSTK1	90	219	SL	90;219	2	90;219	2	single exon skipping	chr7:143264168-143264991	0;129	GST;GST 13-13;GST13;GST13-13;GSTK1;GSTK1-1;hGSTK1	glutathione S-transferase kappa 1	NM_001143681	NM_001143679;NM_001143680;NM_015917
NAGA~1b	0.457435	0.850973	0.484127	1	7.16553	7.16553	OK	93.7048	1.71417	3	0.953333	13.9233	14.8767	86.5393	11.072	3	2.26333	13.7233	15.9867	95.198	91.3043	94.6122	100	72.8814	86.7366		NAGA	90	486	L	90;97;486	3	486	1	intron retention	chr22:42070367-42070762	0;7;396	D22S674;GALB;NAGA	alpha-N-acetylgalactosaminidase	NM_001362850	NM_000262
TSC2~3	0.657405	0.913382	1	1	-2.54568	2.54568	OK	6.9493	2.24671	3	13.72	0.983333	14.7033	9.49498	6.80754	3	15.43	1.72333	17.1533	9.32145	3.93258	7.59386	15.6201	0	12.8648		TSC2	90	219	SL	90;219	2	90;219	2	single exon skipping	chr16:2076586-2079031	0;129	LAM;PPP1R160;TSC2;TSC4	TSC complex subunit 2	NM_001318827;NM_001318829;NM_001363528;NM_001370405;NM_021055	NM_000548;NM_001114382
CCT7~6	0.619718	0.901328	0.632211	1	-0.704573	0.704573	OK	96.0473	0.695479	3	10.23	248.74	258.97	96.7519	1.64405	3	7.53	224.507	232.037	95.0813	96.3704	96.6903	98.8597	96.5479	94.8481		CCT7	90	143	SL	90;143	2	90;143	2	single exon skipping	chr2:73243130-73244543	0;53	CCT7;CCTETA;CCTH;NIP7-1;TCP1ETA	chaperonin containing TCP1 subunit 7	NR_029402	NM_001166284;NM_001166285;NM_006429;NR_029403
STAT6~3	0.947684	0.988693	1	1	-0.23817	0.23817	OK	94.2091	4.37435	3	2.85	47.6967	50.5467	94.4472	1.59916	3	3.72333	63.4767	67.2	97.9794	96.5713	88.0764	95.3671	92.198	95.7765		STAT6	90	229	SL	90;229	2	90;229	2	single exon skipping	chr12:57107315-57108162	0;139	D12S1644;IL-4-STAT;STAT6;STAT6B;STAT6C	signal transducer and activator of transcription 6	NR_033659	NM_001178078;NM_001178079;NM_003153
ADSL~2	0.811705	0.955312	0.83535	1	-1.45528	1.45528	OK	71.212	6.5142	3	20.0267	46.8933	66.92	72.6673	4.70769	3	13.05	34.94	47.99	71.1231	79.2344	63.2786	69.1176	79.32	69.5643		ADSL	90	267	SL	90;267	2	90;267	2	single exon skipping	chr22:40364366-40366435	0;177	ADSL;AMPS;ASASE;ASL	adenylosuccinate lyase	NM_001123378	NM_000026;NM_001317923;NM_001363840;NR_134256
S100A16~2	0.506592	0.862135	1	1	4.38476	4.38476	OK	88.453	1.73288	3	2.53667	19.4433	21.98	84.0682	7.67651	3	2.47333	13.4933	15.9667	86.4807	90.6988	88.1795	83.0228	93.949	75.2329		S100A16	90	369	SL	90;369	2	90;369	2	alternative 5-prime	chr1:153608178-153609177	0;279	AAG13;DT1P1A7;S100A16;S100F	S100 calcium binding protein A16	NM_001317008	NM_001317007
ZNF512~1	0.845984	0.965068	1	1	-0.52027	0.52027	OK	96.5381	3.30137	3	0.833333	23.2567	24.09	97.0583	0.66898	3	0.746667	24.7033	25.45	92.0942	97.52	100	97.8342	97.1393	96.2016		ZNF512	90	174	SL	90;174	2	90;174	2	single exon skipping	chr2:27599679-27600690	0;84	-;ZNF512	zinc finger protein 512	NM_001271286;NM_001271289	NM_001271287;NM_001271288;NM_001271318;NM_032434
GBA~3	0.201515	0.829069	0.23266	1	1.42931	1.42931	OK	99.1001	0.688403	3	0.993333	110.19	111.183	97.6708	1.078	3	2.43	101.78	104.21	100	98.3285	98.9717	96.1487	98.3568	98.5068		GBA	90	237	SL	90;237	2	90;237	2	single exon skipping	chr1:155238651-155239885	0;147	GBA;GBA1;GCB;GLUC	glucosylceramidase beta	NM_001171812	NM_000157;NM_001005741;NM_001005742;NM_001171811
INTS14~7	0.407697	0.829069	0.478261	1	4.99191	4.99191	OK	98.0668	2.20129	3	0.456667	24.5967	25.0533	93.0749	6.73019	3	1.55	21.1967	22.7467	100	94.987	99.2135	100	83.9577	95.2671		INTS14	90	233	SL	90;233	2	90;233	2	alternative 5-prime	chr15:65605237-65607301	0;143	C15orf44;INTS14;VWA9	integrator complex subunit 14	NM_001136043;NM_001366364;NM_001366365	NM_001366360;NR_045104;NR_045105;NR_045106
PI4KB~1a	0.896212	0.976377	1	1	0.480865	0.480865	OK	32.4166	2.37758	3	21.69	10.3433	32.0333	31.9358	4.18811	3	29.4433	13.9067	43.35	35.7743	30.893	30.5827	34.8533	26.0131	34.9409		PI4KB	90	292	S	90;263;292;465	4	90;465	2	single exon skipping	chr1:151316510-151327270	0;173;202;375	NPIK;PI4K-BETA;PI4K92;PI4KB;PI4KBETA;PI4KIII;PI4KIIIBETA;PIK4CB	phosphatidylinositol 4-kinase beta	NM_001198774;NM_001369623;NM_001369626	NM_001369625;NM_001369628;NM_002651
TAPBP~1	0.312751	0.829069	0.447649	1	-4.72127	4.72127	OK	87.23	3.69152	3	9.55667	64.8067	74.3633	91.9513	4.42131	3	9.16	102.633	111.793	92.2505	85.9596	83.48	96.3338	85.8978	93.6223		TAPBP	90	351	SL	90;351	2	90;351	2	single exon skipping	chr6:33305388-33313693	0;261	NGS17;TAPA;TAPBP;TPN;TPSN	TAP binding protein	NM_172209	NM_003190;NM_172208
COPS3~1a	0.467406	0.856052	0.569149	1	6.2641	6.2641	OK	96.5043	2.54003	3	1	27.9633	28.9633	90.2402	9.88033	3	2.23	19.44	21.67	94.0404	95.4726	100	76.2829	97.7898	96.648		COPS3	90	220	S	90;220;239	3	90	1	single exon skipping	chr17:17271009-17281131	0;130;149	COPS3;CSN3;SGN3	COP9 signalosome subunit 3	NM_001316356;NM_001316358	NM_001316355;NM_001316357;NM_003653
HRAS~1	0.601861	0.895261	0.787028	1	-2.80697	2.80697	OK	12.4632	2.61124	3	52.67	7.46	60.13	15.2702	6.21639	3	49.0667	8.91333	57.98	15.2794	13.1238	8.9864	11.3348	10.4298	24.0459		HRAS	90	172	SL	90;172	2	90;172	2	single exon skipping	chr11:532756-533452	0;82	C-BAS/HAS;C-H-RAS;C-HA-RAS1;CTLO;H-RASIDX;HAMSV;HRAS;HRAS1;RASH1;p21ras	HRas proto-oncogene, GTPase	NM_001130442;NM_005343	NM_001318054;NM_176795
ARMC10~2	0.449741	0.846507	0.601064	1	-4.76458	4.76458	OK	90.0533	7.21255	3	2.09333	21.3133	23.4067	94.8179	1.2609	3	1.34333	24.6667	26.01	87.3333	82.8996	99.927	94.2788	96.5595	93.6154		ARMC10	90	162	SL	90;162	2	90;162	2	single exon skipping	chr7:103092654-103098298	0;72	ARMC10;PNAS-112;PNAS112;PSEC0198;SVH	armadillo repeat containing 10	NM_001161011	NM_001161009;NM_031905
MRPL47~1	0.763638	0.943119	1	1	-0.819798	0.819798	OK	86.5819	3.11855	3	8.36333	54.1767	62.54	87.4017	1.64281	3	7.25	50.1067	57.3567	90.0549	82.4913	87.1995	85.2288	89.2003	87.776		MRPL47	90	236	SL	90;236	2	90;236	2	single exon skipping	chr3:179601791-179604526	0;146	CGI-204;L47mt;MRP-L47;MRPL47;NCM1	mitochondrial ribosomal protein L47	NM_177988	NM_020409
ACTN1~1	0.300311	0.829069	0.535545	1	0.896537	0.896537	OK	2.70212	0.776085	3	239.493	6.56667	246.06	1.80558	0.730902	3	254.967	4.65667	259.623	3.69433	2.61233	1.79969	2.64805	0.865687	1.90301		ACTN1	90	156	SL	90;156	2	90;156	2	single exon skipping	chr14:68877241-68878988	0;66	ACTN1;BDPLT15	actinin alpha 1	NM_001102	NM_001130004
PSMD6~1b	0.93599	0.986187	1	1	-0.765982	0.765982	OK	79.6237	10.1414	3	22.5933	85.3767	107.97	80.3897	7.48815	3	20.3133	82.3433	102.657	87.8867	85.6443	65.3401	90.9146	74.113	76.1414		PSMD6	90	207	SL	90;207;366	3	90;207;366	3	alternative 5-prime	chr3:64022524-64023391	0;117;276	PSMD6;Rpn7;S10;SGA-113M;p42A;p44S10	proteasome 26S subunit, non-ATPase 6	NM_001271781	NM_014814
METTL26~2n	0.065978	0.829069	0.103432	1	33.3886	33.3886	OK	79.6477	7.26959	3	3.35333	12.66	16.0133	46.2591	14.7361	3	6.55333	5.79	12.3433	87	82.1948	69.7484	26.5907	62.0594	50.1272		METTL26	90	313	S	90;150;158;218;253;313;321;325;381;488	10	90;218;253;381;488	5	multiple exon skipping	chr16:634798-636093	0;60;68;128;163;223;231;235;291;398	C16orf13;JFP2;METTL26	methyltransferase like 26	NM_001040161	NM_001040160
HMGN3~2f	0.833955	0.962836	0.842076	1	-1.00617	1.00617	OK	39.3201	5.89453	3	34.55	21.9167	56.4667	40.3263	1.33404	3	29.79	20.1567	49.9467	47.644	34.7662	35.5503	38.8247	40.0879	42.0663		HMGN3	90	131	SL	90;131;218;224;231;560;680	7	90;131;560;680	4	alternative 5-prime	chr6:79201727-79202316	0;41;128;134;141;470;590	HMGN3;PNAS-24;PNAS-25;TRIP7	high mobility group nucleosomal binding domain 3	NM_138730	NM_001318885;NM_004242
SUMF2~2a	0.330611	0.829069	0.225789	1	1.72646	1.72646	OK	99.1733	0.638723	3	0.953333	111.367	112.32	97.4468	1.91519	3	2.64	99.6233	102.263	99.0751	100	98.4447	100	96.953	95.3874		SUMF2	90	235	SL	90;235;353	3	90;235;353	3	single exon skipping	chr7:56078187-56079527	0;145;263	SUMF2;pFGE	sulfatase modifying factor 2	NM_001130069	NM_001042468;NM_001042469;NM_001042470;NM_001146333;NM_001366649;NM_015411
KXD1~1c	0.0352408	0.829069	0.235619	1	1.93566	1.93566	OK	2.67347	0.238417	3	90.1933	2.47667	92.67	0.737805	0.624955	3	97.3433	0.713333	98.0567	2.33805	2.81138	2.87097	1.52812	0	0.685298		KXD1	90	221	SL	90;125;221	3	90;125;221	3	single exon skipping	chr19:18557915-18562035	0;35;131	BORCS4;C10orf50;C19orf50;KXD1;KXDL;MST096;MSTP096	KxDL motif containing 1	NM_024069	NM_001171948
ATAT1~3	0.352157	0.829069	1	1	-11.0093	11.0093	LOW	68.0756	12.9544	3	3.00667	6.73667	9.74333	79.0849	1.69562	3	2.02333	7.56	9.58333	84.4444	52.766	67.0163	78.253	81.4485	77.5531		ATAT1	90	159	SL	90;159	2	90;159	2	single exon skipping	chr6:30640423-30642175	0;69	ATAT1;C6orf134;MEC17;Nbla00487;TAT;alpha-TAT;alpha-TAT1	alpha tubulin acetyltransferase 1	NM_001190724;NM_001254952;NM_001318762	NM_001031722;NM_001318763;NM_024909;NR_033823
MEG3~1an	0.929323	0.98578	0.561417	1	-0.657591	0.657591	OK	14.8743	7.49404	3	6.17	0.93	7.1	15.5319	6.36851	3	21.4433	4.26667	25.71	7.21545	12.3596	25.0478	22.9025	7.36411	16.329		MEG3	234	454	L	90;128;204;220;234;242;258;268;313;334;345;364;372;454	14	90;128;454	3	mutually exclusive exon skipping	chr14:100829750-100836166	0;38;114;130;144;152;168;178;223;244;255;274;282;364	FP504;GTL2;LINC00023;MEG3;NCRNA00023;PRO0518;PRO2160;onco-lncRNA-83;prebp1	maternally expressed 3	NR_046469	NR_003530
SRPX~1	0.992892	0.998325	1	1	0.0213885	0.0213885	OK	90.7497	1.16471	3	12.4033	120.807	133.21	90.7283	2.8673	3	10.88	106.8	117.68	91.9568	91.1166	89.1756	86.8104	93.5928	91.7816		SRPX	90	150	SL	90;150	2	90;150	2	single exon skipping	chrX:38174352-38220695	0;60	DRS;ETX1;HEL-S-83p;SRPX;SRPX1	sushi repeat containing protein X-linked	NM_001170750	NM_001170751;NM_001170752;NM_006307
BCS1L~4a	0.496935	0.858877	1	1	-3.38977	3.38977	OK	5.8023	5.3558	3	11.1133	0.776667	11.89	9.19207	3.32002	3	9.11	0.906667	10.0167	4.48718	0	12.9197	13.6971	5.79399	8.08511		BCS1L	90	220	S	90;147;205;220;262;272;273;299;387;475;768;992;1095	13	90;147;387;475	4	single exon skipping	chr2:218659744-218660938	0;57;115;130;172;182;183;209;297;385;678;902;1005	BCS;BCS1;BCS1L;BJS;FLNMS;GRACILE;Hs.6719;MC3DN1;PTD;h-BCS;h-BCS1	BCS1 homolog, ubiquinol-cytochrome c reductase complex chaperone	NM_001079866;NM_001371455	NM_001257342;NM_001371456
UBAP1~2	0.66771	0.917529	1	1	3.36853	3.36853	OK	91.7278	6.07455	3	2.62333	28.7533	31.3767	88.3592	8.23314	3	3.86	29.2233	33.0833	89.5985	100	85.5847	82.7535	82.3242	100		UBAP1	90	215	SL	90;215	2	90;215	2	single exon skipping	chr9:34220949-34241184	0;125	NAG20;SPG80;UAP;UBAP;UBAP-1;UBAP1	ubiquitin associated protein 1	NM_001171202	NM_001171203;NM_001171204;NM_016525;NR_033243
BAX~4b	0.755559	0.941513	0.786825	1	-0.82937	0.82937	OK	14.6951	3.08083	3	196.15	33.32	229.47	15.5244	1.50532	3	169.553	31.2267	200.78	11.7108	13.4381	18.9363	17.6459	14.3106	14.6168		BAX	90	707	S	90;139;707	3	90;139	2	intron retention	chr19:48960915-48961531	0;49;617	BAX;BCL2L4	BCL2 associated X, apoptosis regulator	NM_001291431;NM_138761;NM_138763;NR_027882	NM_001291429;NM_004324
EIF3J-DT~1	0.256918	0.829069	1	1	-15.5963	15.5963	LOW	60.3026	6.01436	3	4.3	6.54667	10.8467	75.8989	14.1712	3	2.02333	5.84	7.86333	65.6158	63.3981	51.8939	79.2974	57.095	91.3043		EIF3J-DT	90	532	SL	90;532	2	90;532	2	intron retention	chr15:44536359-44536800	0;442	EIF3J-AS1;EIF3J-DT	EIF3J divergent transcript	NR_034171	NR_034170
APC~3	0.452608	0.847203	0.478261	1	7.15544	7.15544	OK	94.3305	8.01781	3	0.746667	12.0933	12.84	87.1751	9.13331	3	1.61667	10.8867	12.5033	100	82.9916	100	79.4331	82.0922	100		APC	90	393	SL	90;393	2	90;393	2	alternative 3-prime	chr5:112815594-112819268	0;303	APC;BTPS2;DESMD;DP2;DP2.5;DP3;GS;PPP1R46	APC regulator of WNT signaling pathway	NM_001354902;NM_001354903;NM_001354904;NM_001354905	NM_000038;NM_001127510;NM_001127511;NM_001354895;NM_001354896;NM_001354897;NM_001354898;NM_001354899;NM_001354900;NM_001354901;NM_001354906
DENND5A~3	0.329237	0.829069	0.589446	1	-2.01685	2.01685	OK	95.5753	2.23169	3	2.01333	43.5467	45.56	97.5922	0.210621	3	1.31333	53.2467	54.56	92.7047	95.8747	98.1466	97.6203	97.3213	97.8349		DENND5A	90	173	SL	90;173	2	90;173	2	single exon skipping	chr11:9142846-9144096	0;83	DENND5A;EIEE49;RAB6IP1	DENN domain containing 5A	NR_145966	NM_001243254;NM_001348749;NM_001348750;NM_015213
RBM12~2	0.369156	0.829069	1	1	2.63435	2.63435	OK	97.7144	3.23236	3	0.496667	21.9967	22.4933	95.08	0.920831	3	1.06667	20.62	21.6867	93.1431	100	100	95.1604	96.1654	93.9142		RBM12	90	122	SL	90;122	2	90;122	2	alternative 3-prime	chr20:35658983-35664759	0;32	HRIHFB2091;RBM12;SCZD19;SWAN	RNA binding motif protein 12	NM_152838	NM_006047
BAG4~1	0.375247	0.829069	0.730652	1	-5.14876	5.14876	OK	70.3148	6.10014	3	5.77667	13.96	19.7367	75.4635	3.64138	3	5.76667	17.6733	23.44	66.3889	78.9304	65.625	80.6127	72.9522	72.8256		BAG4	90	198	SL	90;198	2	90;198	2	single exon skipping	chr8:38177140-38207511	0;108	BAG-4;BAG4;SODD	BAG cochaperone 4	NM_001204878	NM_004874
MRGPRF~1	0.202474	0.829069	0.323284	1	5.72562	5.72562	OK	11.7988	4.34266	3	42.0067	5.59667	47.6033	6.07321	0.373112	3	81.34	5.25	86.59	10.682	17.5872	7.12726	5.62747	6.05153	6.54063		MRGPRF	90	101	SL	90;101	2	90;101	2	alternative 3-prime	chr11:69009958-69013082	0;11	GPR140;GPR168;MRGF;MRGPRF;RTA	MAS related GPR family member F	NM_145015	NM_001098515
PTDSS2~2	0.42265	0.829069	1	1	4.93879	4.93879	OK	100	0	3	0	22.3167	22.3167	95.0612	6.9845	3	1.18333	23.55	24.7333	100	100	100	85.1836	100	100		PTDSS2	90	568	SL	90;568	2	90;568	2	intron retention	chr11:490643-491120	0;478	PSS2;PTDSS2	phosphatidylserine synthase 2	NR_138046	NM_001329544;NM_001329545;NM_001329548;NM_030783
SMAD5~2	0.160592	0.829069	1	1	-4.34304	4.34304	OK	4.04023	2.91509	3	19.1267	0.826667	19.9533	8.38327	1.73784	3	20.6333	1.93	22.5633	5.35038	0	6.77031	6.33397	10.5828	8.23303		SMAD5	90	174	SL	90;174	2	90;174	2	single exon skipping	chr5:136147907-136153591	0;84	DWFC;JV5-1;MADH5;SMAD5	SMAD family member 5	NM_005903	NM_001001419
ARHGAP22~3b	0.533711	0.872118	1	1	-4.0088	4.0088	OK	89.2315	7.33885	3	3.36	28.3167	31.6767	93.2403	3.13157	3	0.63	8.63	9.26	79.92	97.8571	89.9175	89.1726	93.7575	96.7909		ARHGAP22	90	219	SL	90;219;267	3	90;219;267	3	single exon skipping	chr10:48459892-48555462	0;129;177	ARHGAP22;RhoGAP2;RhoGap22	Rho GTPase activating protein 22	NM_001347735;NR_144644	NM_001256025;NM_001347738;NM_021226;NR_045675;NR_144642;NR_144643;NR_144645
TNFRSF19~1	0.0542039	0.829069	0.0158814	1	10.2672	10.2672	OK	94.617	3.96331	3	5.88	97.41	103.29	84.3498	3.61511	3	14.21	76.4733	90.6833	97.8998	89.0412	96.9099	79.3126	86.1111	87.6257		TNFRSF19	90	496	SL	90;496	2	90;496	2	single exon skipping	chr13:23668083-23673371	0;406	TAJ;TAJ-alpha;TNFRSF19;TRADE;TROY	TNF receptor superfamily member 19	NM_001354985	NM_001204458;NM_001204459;NM_148957
PARN~2	0.955977	0.989696	1	1	0.850067	0.850067	OK	85.0222	14.9681	3	3.64667	20.6533	24.3	84.1721	13.9486	3	3.78333	20.6867	24.47	90.4875	100	64.579	99.9191	86.5878	66.0094		PARN	90	173	SL	90;173	2	90;173	2	alternative 5-prime	chr16:14629675-14630189	0;83	DAN;DKCB6;PARN;PFBMFT4	poly(A)-specific ribonuclease	NM_001134477	NM_001242992;NM_002582
MEG3~1au	0.372998	0.829069	0.157234	1	18.2634	18.2634	OK	32.1461	17.397	3	6.17	4.01333	10.1833	13.8828	18.9844	3	21.4433	3.69333	25.1367	44.8338	44.0574	7.54717	0.922778	40.7255	0		MEG3	234	334		90;128;204;220;234;242;258;268;313;334;345;364;372;454	14	90;128;454	3	mutually exclusive exon skipping	chr14:100829750-100836166	0;38;114;130;144;152;168;178;223;244;255;274;282;364	FP504;GTL2;LINC00023;MEG3;NCRNA00023;PRO0518;PRO2160;onco-lncRNA-83;prebp1	maternally expressed 3	NR_046469	NR_033358
HMGA1~5b	0.916031	0.982652	1	1	0.350865	0.350865	OK	26.2747	3.16808	3	65.3633	23.07	88.4333	25.9238	3.08238	3	48.3667	16.7533	65.12	30.0793	22.3233	26.4214	25.676	29.8168	22.2787		HMGA1	90	444	SL	90;204;224;444	4	90;444	2	alternative 5-prime	chr6:34236964-34240736	0;114;134;354	HMG-R;HMGA1;HMGA1A;HMGIY	high mobility group AT-hook 1	NM_001319078;NM_145903	NM_145901;NM_145902
ATP6V0A1~1	0.508335	0.863276	0.645896	1	8.00211	8.00211	OK	17.7935	5.12581	3	17.9367	3.97667	21.9133	9.7914	13.8471	3	22.49	2.3	24.79	10.5606	20.9926	21.8274	29.3742	0	0		ATP6V0A1	90	111	SL	90;111	2	90;111	2	alternative 3-prime	chr17:42470219-42477659	0;21	ATP6N1;ATP6N1A;ATP6V0A1;Stv1;VPP1;Vph1;a1	ATPase H+ transporting V0 subunit a1	NM_001130021;NM_005177	NM_001130020
IRAK1~1	0.34791	0.829069	0.526368	1	-1.75515	1.75515	OK	96.999	1.52456	3	2.46333	82.43	84.8933	98.7541	1.76192	3	0.653333	51.04	51.6933	94.9711	97.3786	98.6472	100	100	96.2624		IRAK1	90	327	SL	90;327	2	90;327	2	single exon skipping	chrX:154013434-154016031	0;237	IRAK;IRAK1;pelle	interleukin 1 receptor associated kinase 1	NM_001025243	NM_001569
MAZ~2	0.0505902	0.829069	1	1	-3.17182	3.17182	OK	95.9732	1.06676	3	2.52333	59.8733	62.3967	99.145	1.20911	3	0.273333	30.3367	30.61	94.5337	96.3022	97.0838	97.4351	100	100		MAZ	90	941	S	90;941	2	90	1	single exon skipping	chr16:29806894-29808229	0;851	MAZ;PUR1;Pur-1;SAF-1;SAF-2;SAF-3;ZF87;ZNF801;Zif87	MYC associated zinc finger protein	NR_074080	NM_001042539;NM_001276275;NM_002383
ATP2B1~8	0.436703	0.839311	1	1	1.31456	1.31456	OK	2.19066	1.73198	3	25.0833	0.68	25.7633	0.876095	1.23899	3	13.48	0.14	13.62	4.23488	2.33709	0	0	0	2.62829		ATP2B1	90	285	SL	90;285	2	90;285	2	single exon skipping	chr12:89656108-89709218	0;195	ATP2B1;PMCA1;PMCA1kb	ATPase plasma membrane Ca2+ transporting 1	NM_001001323;NM_001366524;NM_001366526;NM_001366528;NM_001366529;NM_001366530;NM_001366531;NM_001682	NM_001366520
STAM~3a	0.918307	0.983309	1	1	-0.275479	0.275479	OK	97.7953	3.1179	3	0.586667	25.9733	26.56	98.0708	1.57185	3	0.373333	18.7833	19.1567	93.3859	100	100	100	98.0626	96.1498		STAM	90	262	SL	90;166;262;366;374	5	90;166;262	3	multiple exon skipping	chr10:17660549-17688026	0;76;172;276;284	STAM;STAM-1;STAM1	signal transducing adaptor molecule	NM_001324287	NM_001324288;NM_003473
MEG3~7b	0.296649	0.829069	0.308476	1	-3.62238	3.62238	OK	4.32694	1.97386	3	22.0267	0.93	22.9567	7.94932	3.58631	3	47.0467	4.26667	51.3133	2.82643	3.03867	7.1157	10.2851	2.88264	10.6802		MEG3	90	210	SL	90;210;234	3	90;210;234	3	single exon skipping	chr14:100832642-100836166	0;120;144	FP504;GTL2;LINC00023;MEG3;NCRNA00023;PRO0518;PRO2160;onco-lncRNA-83;prebp1	maternally expressed 3	NR_033358;NR_033360;NR_046467;NR_046472	NR_003530
TTC9C~3	0.677775	0.922338	0.487805	1	-0.956832	0.956832	OK	1.75239	2.28653	3	42.32	0.783333	43.1033	2.70922	1.97289	3	39.55	1.12	40.67	4.98213	0	0.27504	5.37054	2.10416	0.652963		TTC9C	90	172	SL	90;172	2	90;172	2	single exon skipping	chr11:62729087-62735381	0;82	-;TTC9C	tetratricopeptide repeat domain 9C	NM_001318812;NM_001318813;NM_173810	NM_001318814;NM_001318816
NMRAL1~2b	0.130994	0.829069	1	1	5.29849	5.29849	OK	98.9177	1.53053	3	0.316667	26.28	26.5967	93.6193	3.22255	3	1.76667	26.75	28.5167	100	100	96.7532	90.9011	91.8103	98.1463		NMRAL1	90	281	SL	90;281;374	3	90;281;374	3	single exon skipping	chr16:4461960-4466152	0;191;284	HSCARG;NMRAL1;SDR48A1	NmrA like redox sensor 1	NM_001351996	NM_001305141;NM_001305142;NM_001351994;NM_001351995;NM_020677
MEG3~2a	0.297768	0.829069	0.330734	1	5.91429	5.91429	OK	14.2781	5.62452	3	35.8433	5.81667	41.66	8.36384	3.95732	3	78.0333	6.97333	85.0067	21.9851	8.72034	12.1289	3.99412	13.5769	7.52054		MEG3	90	220	S	90;220;231;340	4	90;340	2	single exon skipping	chr14:100831535-100836166	0;130;141;250	FP504;GTL2;LINC00023;MEG3;NCRNA00023;PRO0518;PRO2160;onco-lncRNA-83;prebp1	maternally expressed 3	NR_002766;NR_046465;NR_046473	NR_033358;NR_046467
NTM~1c	0.573679	0.88428	1	1	6.78457	6.78457	OK	50.4299	5.7256	3	18.8067	18.93	37.7367	43.6454	13.8874	3	2.95	2.42333	5.37333	58.5269	46.4381	46.3249	41.8733	61.4706	27.5923		NTM	90	159	SL	90;123;126;159	4	90;159	2	multiple exon skipping	chr11:132314704-132335045	0;33;36;69	CEPU-1;HNT;IGLON2;NTM;NTRI	neurotrimin	NM_001048209;NM_001352007;NM_001352008;NM_001352009;NM_016522;NR_147848;NR_147849;NR_147850;NR_147853;NR_147854	NM_001352001;NM_001352002
RPRD1A~1	0.706924	0.928677	1	1	1.60158	1.60158	OK	8.16564	3.07338	3	25.8067	2.29	28.0967	6.56406	4.61878	3	18.3	1.28333	19.5833	4.16222	8.70175	11.6329	10.6103	8.98169	0.10015		RPRD1A	90	149	SL	90;149	2	90;149	2	single exon skipping	chr18:36033838-36067253	0;59	HsT3101;P15RS;RPRD1A	regulation of nuclear pre-mRNA domain containing 1A	NM_001303413;NM_018170	NM_001303411;NM_001303412
SIK3~2	0.151658	0.829069	0.576471	1	14.5736	14.5736	LOW	80.9162	7.22458	3	1.76333	7.35333	9.11667	66.3427	8.98516	3	3.37667	6.57	9.94667	81.9149	89.2228	71.611	68.0662	76.3838	54.5781		SIK3	90	270	SL	90;270	2	90;270	2	alternative 3-prime	chr11:116858520-116859264	0;180	L19;QSK;SEMDK;SIK-3;SIK3	SIK family kinase 3	NM_001281748;NM_001281749	NM_001366686;NM_025164
SIK3~1	0.151658	0.829069	0.576471	1	14.5736	14.5736	LOW	80.9162	7.22458	3	1.76333	7.35333	9.11667	66.3427	8.98516	3	3.37667	6.57	9.94667	81.9149	89.2228	71.611	68.0662	76.3838	54.5781		SIK3	90	234	SL	90;234	2	90;234	2	single exon skipping	chr11:116875452-116876252	0;144	L19;QSK;SEMDK;SIK-3;SIK3	SIK family kinase 3	NM_001281749	NM_001281748;NM_001366686;NM_025164
LRRC8A~1	0.973846	0.994773	1	1	-0.0792428	0.0792428	OK	98.3547	2.32683	3	0.526667	28.03	28.5567	98.4339	2.21477	3	0.433333	21.6033	22.0367	100	95.064	100	100	100	95.3018		LRRC8A	90	197	SL	90;197	2	90;197	2	single exon skipping	chr9:128882251-128907156	0;107	AGM5;LRRC8;LRRC8A;SWELL1	leucine rich repeat containing 8 VRAC subunit A	NM_001127245	NM_019594
CRYAB~1	0.799658	0.951671	1	1	5.55774	5.55774	OK	52.1422	22.8273	3	7.72	7.71	15.43	46.5844	17.6618	3	14.88	12.5233	27.4033	41.6722	83.8235	30.9308	57.7515	60.3499	21.6519		CRYAB	90	124	SL	90;124	2	90;124	2	alternative 5-prime	chr11:111911923-111913138	0;34	CMD1II;CRYA2;CRYAB;CTPP2;CTRCT16;HEL-S-101;HSPB5;MFM2	crystallin alpha B	NM_001289807	NM_001885
PQBP1~1b	0.313394	0.829069	0.320327	1	10.2861	10.2861	OK	86.5692	2.62165	3	4.79	31.29	36.08	76.2831	10.9299	3	7.5	23.3867	30.8867	86.3886	89.8666	83.4525	63.6883	90.3407	74.8203		PQBP1	90	158	S	90;158;169	3	90	1	alternative 5-prime	chrX:48898015-48898491	0;68;79	MRX2;MRX55;MRXS3;MRXS8;NPW38;PQBP1;RENS1;SHS	polyglutamine binding protein 1	NM_001032381;NM_001167989;NM_001167990	NM_001032382;NM_144495
RPL11~1	0.043233	0.829069	0.0422395	1	-1.7254	1.7254	OK	8.41051	0.235675	3	2187.2	200.95	2388.15	10.1359	0.610666	3	2021.75	228.063	2249.82	8.11667	8.42122	8.69365	9.58925	10.9882	9.83026		RPL11	90	93		90;93	2		0	alternative 3-prime	chr1:23691830-23692611	0;3	DBA7;GIG34;L11;RPL11;uL5	ribosomal protein L11	NM_001199802	NM_000975
ZFAND5~4	0.0543585	0.829069	0.185098	1	4.1492	4.1492	OK	98.8438	1.63509	3	0.59	48.6967	49.2867	94.6946	1.4102	3	6.46333	115.337	121.8	96.5315	100	100	95.5501	92.7067	95.827		ZFAND5	90	93		90;93	2		0	alternative 3-prime	chr9:72360785-72363469	0;3	ZA20D2;ZFAND5;ZFAND5A;ZNF216	zinc finger AN1-type containing 5	NM_001278245	NM_001102420;NM_001278243
NUP54~5	0.571759	0.883653	0.463415	1	2.52906	2.52906	OK	96.1053	2.68349	3	0.923333	22.6133	23.5367	93.5762	4.98975	3	1.41667	18.9567	20.3733	99.744	95.2193	93.3525	87.835	100	92.8937		NUP54	90	234	SL	90;234	2	90;234	2	single exon skipping	chr4:76136413-76144389	0;144	-;NUP54	nucleoporin 54	NM_001278603	NM_017426
FIBP~1	0.388704	0.829069	0.547651	1	4.66861	4.66861	OK	11.4791	5.0834	3	68.2967	8.78667	77.0833	6.81049	4.55309	3	57.66	4.22667	61.8867	18.2977	10.0425	6.09712	3.50456	13.2488	3.67816		FIBP	90	111	SL	90;111	2	90;111	2	alternative 5-prime	chr11:65885187-65885529	0;21	FGFIBP;FIBP;FIBP-1;TROFAS	FGF1 intracellular binding protein	NM_004214	NM_198897
LPAR1~7i	0.0140069	0.829069	0.457794	1	19.5059	19.5059	OK	63.6979	1.51208	3	4.13667	7.29333	11.43	44.1919	4.19166	3	11.4633	9.26333	20.7267	64.5299	61.5759	64.9878	49.8513	42.89	39.8345		LPAR1	98	233		90;98;198;206;233;241	6		0	exon skipping and alternative 3-prime or 5-prime	chr9:110973559-111036121	0;8;108;116;143;151	EDG2;GPR26;Gpcr26;LPA1;LPAR1;Mrec1.3;VZG1;edg-2;rec.1.3;vzg-1	lysophosphatidic acid receptor 1	NM_001351405;NM_001351414	NM_001351401;NM_001351409
EEF1D~1b	0.638699	0.906764	0.725605	1	-1.74559	1.74559	OK	7.68194	0.833297	3	53.89	4.43333	58.3233	9.42753	4.47324	3	40.3667	4.35333	44.72	6.50617	8.33879	8.20085	11.188	13.8094	3.28512		EEF1D	90	562	L	90;93;269;562;1198;1315	6	269;562	2	alternative 5-prime and 3-prime	chr8:143586850-143597347	0;3;179;472;1108;1225	EEF1D;EF-1D;EF1D;FP1047	eukaryotic translation elongation factor 1 delta	NM_001289950;NM_001317743	NM_001130057;NM_001330646
MIR100HG~6	0.131582	0.829069	0.166649	1	16.118	16.118	OK	88.8394	7.94832	3	2.87	19.8767	22.7467	72.7214	9.00042	3	8.40333	22.1533	30.5567	84.4181	100	82.0999	65.664	85.4237	67.0763		MIR100HG	90	172	SL	90;172	2	90;172	2	single exon skipping	chr11:122091741-122180335	0;82	AGD1;MIR100HG;linc-NeD125;lncRNA-N2	mir-100-let-7a-2-mir-125b-1 cluster host gene	NR_137184	NR_024430;NR_137179;NR_137180;NR_137183
NOP2~2	0.140547	0.829069	1	1	8.3703	8.3703	OK	10.6337	5.19504	3	15.2333	1.77	17.0033	2.26339	1.64281	3	13.83	0.296667	14.1267	8.83477	17.7021	5.36424	0	2.94118	3.849		NOP2	90	158	SL	90;158	2	90;158	2	alternative 5-prime	chr12:6567923-6568206	0;68	NOL1;NOP120;NOP2;NSUN1;p120	NOP2 nucleolar protein	NM_001258308;NM_001258309;NM_001258310;NM_006170	NM_001033714
RPL8~2a	0.113911	0.829069	0.436364	1	5.47261	5.47261	OK	98.3099	2.39014	3	0.553333	31.9933	32.5467	92.8373	2.94614	3	1.84	23.53	25.37	94.9297	100	100	95.7954	93.8993	88.8172		RPL8	90	111	SL	90;111;215	3	90;111;215	3	alternative 5-prime	chr8:144792141-144792265	0;21;125	L8;RPL8	ribosomal protein L8	NM_001317771	NM_033301
CLINT1~1	0.454305	0.848694	0.751317	1	-8.92725	8.92725	OK	33.5281	11.0515	3	14.87	7.78667	22.6567	42.4553	10.504	3	12.3033	8.82	21.1233	23.802	48.9862	27.7961	34.0853	57.2685	36.0122		CLINT1	90	144	SL	90;144	2	90;144	2	alternative 3-prime	chr5:157789514-157791702	0;54	CLINT;CLINT1;ENTH;EPN4;EPNR	clathrin interactor 1	NM_014666	NM_001195555;NM_001195556
MACROH2A1~1	0.22493	0.829069	0.258635	1	9.17161	9.17161	OK	61.3054	7.49362	3	31.5233	49.5367	81.06	52.1338	4.28754	3	35.1067	38.2467	73.3533	71.4979	58.7224	53.6959	51.1423	47.449	57.81		MACROH2A1	131	140		131;140	2		0	mutually exclusive exon skipping	chr5:135346058-135360496	91;100	H2A.y;H2A/y;H2AF12M;H2AFY;MACROH2A1;MACROH2A1.1;mH2A1;macroH2A1.2	macroH2A.1 histone	NM_138609	NM_001040158;NM_004893;NM_138610
TTC27~1	0.535551	0.873289	0.411765	1	14.0248	14.0248	LOW	95.3039	6.64122	3	0.543333	10.5367	11.08	81.2791	26.4753	3	1.47333	6.95	8.42333	85.9118	100	100	100	43.8374	100		TTC27	90	337	SL	90;337	2	90;337	2	alternative 5-prime	chr2:32628134-32630522	0;247	-;TTC27	tetratricopeptide repeat domain 27	NM_001193509	NM_017735
MYADM~5a	0.0558562	0.829069	0.366469	1	-6.09614	6.09614	OK	7.84905	2.27961	3	37.78	3.40667	41.1867	13.9452	2.28824	3	56.0167	9.04	65.0567	4.76032	10.1932	8.59358	11.923	17.1442	12.7683		MYADM	90	154	L	90;95;154	3	154	1	alternative 3-prime	chr19:53867944-53869753	0;5;64	MYADM;SB135	myeloid associated differentiation marker	NM_138373	NM_001020819
RABL3~3	0.0895607	0.829069	0.659443	1	-15.2165	15.2165	OK	29.9478	6.19794	3	8.72667	3.73667	12.4633	45.1642	7.29387	3	6.51	5.33	11.84	30.153	22.2563	37.434	54.7201	37.0226	43.75		RABL3	90	132	SL	90;132	2	90;132	2	single exon skipping	chr3:120689889-120690448	0;42	PNCA5;RABL3	RAB, member of RAS oncogene family like 3	NM_001363964;NM_173825;NR_157022	NM_001363965
LONP1~1	0.126667	0.829069	0.00686237	1	20.9714	20.9714	OK	92.0228	2.08435	3	4.79333	56.4367	61.23	71.0514	11.9208	3	10.95	26.62	37.57	89.5102	91.9441	94.614	69.5953	57.234	86.3248		LONP1	90	299	SL	90;299	2	90;299	2	intron retention	chr19:5719834-5720042	0;209	CODASS;LON;LONP;LONP1;LonHS;PIM1;PRSS15;hLON	lon peptidase 1, mitochondrial	NR_076392	NM_004793
IFI6~1b	0.876579	0.971178	1	1	-1.32694	1.32694	OK	18.1225	10.5316	3	35.8867	7.13333	43.02	19.4494	2.29952	3	40.93	9.81333	50.7433	25.2033	3.2345	25.9297	19.0712	22.4358	16.8414		IFI6	90	102	SL	90;102;114	3	90;102;114	3	alternative 5-prime	chr1:27668536-27669244	0;12;24	6-16;FAM14C;G1P3;IFI-6-16;IFI6;IFI616	interferon alpha inducible protein 6	NM_002038	NM_022872
HMGA1~7a	0.0621188	0.829069	0.0909324	1	-0.717504	0.717504	OK	0.222325	0.188416	3	733.307	1.58333	734.89	0.939828	0.312316	3	556.51	5.30667	561.817	0	0.460686	0.206289	0.834773	1.36389	0.620826		HMGA1	90	110	SL	90;110;330	3	90;110;330	3	alternative 5-prime	chr6:34236964-34237203	0;20;240	HMG-R;HMGA1;HMGA1A;HMGIY	high mobility group AT-hook 1	NM_001319080;NM_002131;NM_145899	NM_001319082
YTHDF3~4b	0.725981	0.934621	1	1	0.975443	0.975443	OK	97.9262	2.93279	3	0.996667	46.9433	47.94	96.9508	2.16667	3	1.56	48.8067	50.3667	100	100	93.7786	95.6875	100	95.1648		YTHDF3	90	176	SL	90;176;207;322	4	90;176;207;322	4	single exon skipping	chr8:63169412-63186146	0;86;117;232	-;YTHDF3	YTH N6-methyladenosine RNA binding protein 3	NM_001277816	NM_001277817;NM_001277818;NM_152758
ABI1~11	0.609083	0.898563	1	1	-5.42936	5.42936	OK	25.497	11.021	3	9.47	3.47	12.94	30.9264	8.25766	3	7.40667	3.42	10.8267	12.6582	24.2636	39.5693	38.0952	35.3257	19.3583		ABI1	90	105	SL	90;105	2	90;105	2	single exon skipping	chr10:26770346-26777064	0;15	ABI-1;ABI1;ABLBP4;E3B1;NAP1BP;SSH3BP;SSH3BP1	abl interactor 1	NM_001012752;NM_001178121;NM_001178124;NM_001348030	NM_001012750;NM_001012751;NM_001178116;NM_001178119;NM_001178120;NM_001178122;NM_001178123;NM_001348029;NM_001348031;NM_001348032;NM_001348033;NM_001348034;NM_005470;NR_145410
FMN2~2	0.726897	0.935064	1	1	-3.70494	3.70494	OK	64.9253	11.0173	3	2.28667	4.53	6.81667	68.6302	8.50912	3	4.16667	9.14333	13.31	67.7362	50.2479	76.7918	65.8579	59.8753	80.1576		FMN2	90	183	SL	90;183	2	90;183	2	single exon skipping	chr1:240334230-240392510	0;93	-;FMN2	formin 2	NM_001348094	NM_001305424;NM_020066
FMN2~3	0.726897	0.935064	1	1	-3.70494	3.70494	OK	64.9253	11.0173	3	2.28667	4.53	6.81667	68.6302	8.50912	3	4.16667	9.14333	13.31	67.7362	50.2479	76.7918	65.8579	59.8753	80.1576		FMN2	90	2169	S	90;2169	2	90	1	multiple exon skipping	chr1:240188263-240257944	0;2079	-;FMN2	formin 2	NM_001348094	NM_001305424;NM_020066
PNPLA8~1a	0.410559	0.829069	0.592075	1	22.4885	22.4885	LOW	64.1334	13.8619	3	2.79333	5.53333	8.32667	41.6449	29.9629	3	4.33667	3.26667	7.60333	81.6346	47.7337	63.0319	46.2134	2.8777	75.8437		PNPLA8	90	136	SL	90;136;248	3	90;136;248	3	single exon skipping	chr7:108515575-108526028	0;46;158	IPLA2-2;IPLA2G;MMLA;PNPLA-gamma;PNPLA8;iPLA2gamma	patatin like phospholipase domain containing 8	NM_001256008;NM_001256009	NM_001256007
EVI5~2b	0.331974	0.829069	0.592075	1	21.1659	21.1659	LOW	62.7357	23.6229	3	2.35333	4.18	6.53333	41.5698	4.62133	3	4.21	3.02	7.23	76.9976	81.768	29.4416	35.8491	41.6935	47.1669		EVI5	90	123	SL	90;123;270	3	90;123;270	3	single exon skipping	chr1:92636337-92665938	0;33;180	EVI-5;EVI5;NB4S	ecotropic viral integration site 5	NM_005665	NM_001308248
GSN~13i	0.104811	0.829069	0.52381	1	-11.8019	11.8019	LOW	32.994	1.79432	3	4.06	1.93667	5.99667	44.7959	6.19315	3	2.95333	2.31333	5.26667	32.7195	35.316	30.9466	42.7065	53.2067	38.4746		GSN	90	175	S	90;152;161;175;287;388;512	7	90;287;388;512	4	exon skipping and alternative 3-prime or 5-prime	chr9:121268220-121301970	8;70;79;93;205;306;430	ADF;AGEL;GSN	gelsolin	NM_001127662	NM_001353057
METTL18~1	0.295586	0.829069	0.52381	1	-30.0335	30.0335	LOW	39.6692	29.1936	3	4.35333	2.99667	7.35	69.7026	17.9636	3	1.61	3.54667	5.15667	49.5957	0	69.4118	61.3821	94.6502	53.0756		METTL18	90	145	SL	90;145	2	90;145	2	alternative 5-prime	chr1:169793898-169794869	0;55	AsTP2;C1orf156;HPM1;METTL18	methyltransferase like 18	NM_001320199	NM_033418
INTS14~2e	0.0792529	0.829069	0.243243	1	-13.9239	13.9239	OK	86.0761	5.90015	3	3.06	18.64	21.7	100	0	3	0	16.6867	16.6867	88.8594	77.8722	91.4968	100	100	100		INTS14	90	374	S	90;231;357;374;533;643;676;769	8	90;231;533	3	single exon skipping	chr15:65605237-65611097	0;141;267;284;443;553;586;679	C15orf44;INTS14;VWA9	integrator complex subunit 14	NM_001207059	NR_045104
ZFR~1	0.270301	0.829069	0.244378	1	4.95824	4.95824	OK	98.8101	1.00014	3	0.676667	56.9167	57.5933	93.8519	4.67707	3	3.59	57.1367	60.7267	98.8774	100	97.5529	87.2594	97.6143	96.6819		ZFR	90	188	SL	90;188	2	90;188	2	single exon skipping	chr5:32379211-32385507	0;98	SPG71;ZFR;ZFR1	zinc finger RNA binding protein	NR_144318	NM_016107
CD46~7	0.567326	0.882019	0.649599	1	-2.79856	2.79856	OK	56.8369	5.34695	3	60.9067	79.32	140.227	59.6354	3.21335	3	75.49	111.223	186.713	60.7119	49.2759	60.5228	61.8524	61.9625	55.0915		CD46	90	183	SL	90;183	2	90;183	2	single exon skipping	chr1:207785683-207793518	0;93	AHUS2;CD46;MCP;MIC10;TLX;TRA2.10	CD46 molecule	NM_153826;NM_172353;NM_172356;NM_172358;NM_172359;NM_172361	NM_002389;NM_172351;NM_172352;NM_172355;NM_172357
DERL1~2	0.929215	0.98578	1	1	0.154281	0.154281	OK	97.9434	1.65572	3	0.86	41.38	42.24	97.7892	1.60704	3	1.02667	45.8033	46.83	100	97.8847	95.9456	97.1398	96.2276	100		DERL1	90	150	SL	90;150	2	90;150	2	alternative 3-prime	chr8:123019246-123021446	0;60	DER-1;DER1;DERL1;derlin-1	derlin 1	NM_001134671	NM_001330601;NM_001363963;NM_024295
RFXANK~2	0.402749	0.829069	0.527692	1	4.9523	4.9523	OK	88.0406	2.18975	3	5.98	44.2467	50.2267	83.0883	6.59155	3	6.69333	33.7467	40.44	86.0498	86.9818	91.0902	78.3837	92.41	78.4711		RFXANK	90	156	SL	90;156	2	90;156	2	single exon skipping	chr19:19197047-19197520	0;66	ANKRA1;BLS;F14150_1;RFX-B;RFXANK	regulatory factor X associated ankyrin containing protein	NM_001278727;NM_001278728;NM_001370234;NM_134440	NM_001370233;NM_001370235;NM_001370236;NM_001370237;NM_001370238;NM_003721
HAGHL~5a	0.805383	0.953487	1	1	5.1488	5.1488	LOW	36.5132	10.7785	3	7.98	4.47	12.45	31.3644	24.5942	3	4.08	1.96667	6.04667	24.3542	34.6313	50.5541	0	60.0666	34.0267		HAGHL	90	125	SL	90;125;361	3	90;125;361	3	alternative 5-prime	chr16:727141-727411	0;35;271	-;HAGHL	hydroxyacylglutathione hydrolase like	NM_001290139	NM_001323635;NM_001323636
MEG3~1h	0.657652	0.91361	0.659134	1	11.1622	11.1622	OK	30.2161	21.3843	3	7.41333	4.01333	11.4267	19.0539	25.0908	3	10.11	3.69333	13.8033	58.2418	26.0448	6.36183	2.65734	54.5045	0		MEG3	268	334		90;128;204;220;234;242;258;268;313;334;345;364;372;454	14	90;128;454	3	mutually exclusive exon skipping	chr14:100829750-100836166	0;38;114;130;144;152;168;178;223;244;255;274;282;364	FP504;GTL2;LINC00023;MEG3;NCRNA00023;PRO0518;PRO2160;onco-lncRNA-83;prebp1	maternally expressed 3	NR_046464	NR_033358
RPL17~16a	0.0341902	0.829069	0.00240167	1	9.58844	9.58844	OK	95.0588	1.18052	3	9.77	187.94	197.71	85.4704	3.06226	3	23.7033	138.727	162.43	95.0939	96.4868	93.5958	81.2817	88.5172	86.6124		RPL17	90	325	SL	90;164;174;325	4	90;325	2	intron retention	chr18:49491585-49491819	0;74;84;235	L17;PD-1;RPL17;RPL23	ribosomal protein L17	NM_001369558	NM_000985
POLR3H~3a	0.865028	0.969333	0.376518	1	5.858	5.858	OK	65.3517	2.16191	3	4.28667	8.11333	12.4	59.4937	42.9759	3	4.43667	3.55333	7.99	68.3282	63.2585	64.4683	0	100	78.481		POLR3H	90	403	L	90;97;403	3	403	1	intron retention	chr22:41544122-41544434	0;7;313	C25;POLR3H;RPC22.9;RPC8	RNA polymerase III subunit H	NM_001282885	NM_001018050;NM_001018052
HMGN3~8	0.681779	0.923394	1	1	-3.57691	3.57691	OK	63.3885	4.50995	3	4.78	8.19	12.97	66.9654	10.1332	3	2.39333	4.86333	7.25667	57.0437	67.1241	65.9976	64.7619	80.3301	55.8042		HMGN3	90	210	SL	90;210	2	90;210	2	intron retention	chr6:79202156-79202275	0;120	HMGN3;PNAS-24;PNAS-25;TRIP7	high mobility group nucleosomal binding domain 3	NM_001201363;NM_001318884;NM_001318886;NM_001318887	NM_001201362
MROH1~2	0.406239	0.829069	0.642415	1	-12.8156	12.8156	OK	31.2292	17.0908	3	8.19	3.57667	11.7667	44.0448	6.69731	3	5.19667	4.03667	9.23333	44.479	7.09779	42.1107	43.5561	36.0976	52.4807		MROH1	90	117	SL	90;117	2	90;117	2	single exon skipping	chr8:144242516-144243493	0;27	HEATR7A;MROH1	maestro heat like repeat family member 1	NM_001288814	NM_032450
APH1A~3a	0.54924	0.877016	0.461538	1	-11.8945	11.8945	LOW	9.87397	6.98213	3	7.20333	0.906667	8.11	21.7684	23.1784	3	5.59667	1.37	6.96667	14.7497	0	14.8723	0	11.4286	53.8767		APH1A	90	125	SL	90;125;261	3	90;125;261	3	single exon skipping	chr1:150267790-150268697	0;35;171	6530402N02Rik;APH-1;APH-1A;APH1A;CGI-78	aph-1 homolog A, gamma-secretase subunit	NM_001243771	NR_045033
DCTN3~2b	0.560161	0.880545	1	1	0.174028	0.174028	OK	99.5527	0.316789	3	0.65	137.467	138.117	99.3786	0.215828	3	0.99	158.81	159.8	99.3077	100	99.3503	99.3884	99.1096	99.6379		DCTN3	90	120	SL	90;120;151;217	4	90;120;151;217	4	exon skipping and alternative 3-prime or 5-prime	chr9:34613872-34614709	30;60;91;157	DCTN-22;DCTN22;DCTN3	dynactin subunit 3	NM_001281427	NM_001281425;NM_007234
FAM156B~3c	0.165729	0.829069	1	1	-10.3729	10.3729	OK	80.5397	2.93718	3	3.46333	14.4967	17.96	90.9125	7.14945	3	1.07	9.99667	11.0667	79.4251	84.5623	77.6316	90.2075	100	82.5301		FAM156B	90	2148	S	90;499;1407;2148	4	90;499	2	intron retention	chrX:52897410-52899467	0;409;1317;2058	FAM156B;TMEM29B	family with sequence similarity 156 member B	NM_001321187	NM_001321178
KIAA0100~4b	0.0589722	0.829069	0.208285	1	-6.06938	6.06938	OK	91.2385	2.52172	3	5.48667	56.9033	62.39	97.3079	1.1267	3	1.58	56.8	58.38	92.7863	87.6822	93.247	95.762	97.7463	98.4153		KIAA0100	90	238	SL	90;238;300	3	90;238;300	3	single exon skipping	chr17:28642988-28643609	0;148;210	BCOX;BCOX1;CT101;FMP27;KIAA0100	KIAA0100	NM_001363826;NM_001363827	NM_001321560;NM_001321561;NM_001363828;NM_014680
SMG5~3	0.369217	0.829069	1	1	1.3688	1.3688	OK	100	0	3	0	36.45	36.45	98.6312	1.68383	3	0.536667	39.8867	40.4233	100	100	100	96.2593	99.6343	100		SMG5	90	249	SL	90;249	2	90;249	2	single exon skipping	chr1:156253509-156260450	0;159	EST1B;LPTS-RP1;LPTSRP1;SMG-5;SMG5	SMG5 nonsense mediated mRNA decay factor	NM_001323614	NM_001323615;NM_001323616;NM_001323617;NM_015327
AZIN1~4	0.926726	0.984612	1	1	-0.350987	0.350987	OK	96.114	4.34893	3	3.64667	93.3567	97.0033	96.465	2.44147	3	3.61333	98.9133	102.527	98.2994	90.0426	100	99.1411	97.0164	93.2375		AZIN1	90	93		90;93	2		0	alternative 3-prime	chr8:102829934-102833055	0;3	AZI;AZI1;AZIA1;AZIN1;OAZI;OAZIN;ODC1L	antizyme inhibitor 1	NM_001363010;NM_001363011;NM_001363012	NM_001301668;NM_001363013;NM_001363014;NM_001363024;NM_001363083;NM_015878;NM_148174
UBA3~2	0.585476	0.888791	0.79698	1	-1.86298	1.86298	OK	86.8145	3.86708	3	9.20667	60.5733	69.78	88.6774	1.90752	3	8.61333	68.3333	76.9467	85.0833	92.1727	83.1874	90.6357	89.3051	86.0915		UBA3	90	132	SL	90;132	2	90;132	2	single exon skipping	chr3:69077919-69080333	0;42	NAE2;UBA3;UBE1C;hUBA3	ubiquitin like modifier activating enzyme 3	NM_001363861;NM_198195	NM_003968
UXT~1	0.690008	0.925659	1	1	0.195167	0.195167	OK	99.3294	0.49258	3	0.896667	134.49	135.387	99.1342	0.411533	3	0.946667	113.59	114.537	98.8308	99.1574	100	99.3423	99.5009	98.5595		UXT	90	158	SL	90;158	2	90;158	2	single exon skipping	chrX:47657291-47657781	0;68	ART-27;STAP1;UXT	ubiquitously expressed prefoldin like chaperone	NR_045559	NM_004182;NM_153477;NR_045560
G6PC3~1	0.376775	0.829069	0.639062	1	-4.15126	4.15126	OK	57.0058	5.20933	3	33.0067	43.6667	76.6733	61.1571	0.228363	3	37.1867	58.56	95.7467	64.2895	54.3213	52.4066	60.9285	61.4689	61.0738		G6PC3	90	209	SL	90;209	2	90;209	2	single exon skipping	chr17:44074771-44075309	0;119	G6PC3;SCN4;UGRP	glucose-6-phosphatase catalytic subunit 3	NM_001319945	NM_138387;NR_028581;NR_028582
AURKA~5a	0.994829	0.998773	1	1	-0.137862	0.137862	LOW	26.937	20.7211	3	5.78	2.07667	7.85667	27.0748	19.2262	3	4.3	1.24667	5.54667	50.3979	0	30.413	42.7762	0	38.4483		AURKA	90	411	SL	90;200;301;411;509	5	90;200;301;411;509	5	exon skipping and alternative 3-prime or 5-prime	chr20:56388203-56392153	0;110;211;321;419	AIK;ARK1;AURA;AURKA;BTAK;PPP1R47;STK15;STK6;STK7	aurora kinase A	NM_198435	NM_001323303
POLR2H~3	0.334251	0.829069	0.796325	1	5.08715	5.08715	OK	45.9411	4.70561	3	18.6833	15.8933	34.5767	40.854	4.56699	3	16.9367	11.59	28.5267	41.1781	52.3475	44.2978	42.4431	34.638	45.4808		POLR2H	90	154	SL	90;154	2	90;154	2	alternative 3-prime	chr3:184366801-184368176	0;64	POLR2H;RPABC3;RPB17;RPB8	RNA polymerase II, I and III subunit H	NM_001278699;NM_001278700;NM_006232	NM_001278698;NM_001346879
GLYR1~3	0.292092	0.829069	0.402743	1	-7.18944	7.18944	OK	80.2504	4.24984	3	9.05667	36.6233	45.68	87.4399	6.93234	3	6.17333	42.69	48.8633	86.2311	76.7447	77.7755	79.2067	96.1659	86.9469		GLYR1	90	463	SL	90;463	2	90;463	2	intron retention	chr16:4804149-4804521	0;373	BM045;GLYR1;HIBDL;N-PAC;NP60;hNDF	glyoxylate reductase 1 homolog	NR_136695;NR_136696;NR_136697;NR_136698;NR_136699	NM_001308096;NM_001324096;NM_001324097;NM_001324098;NM_032569;NR_136700
NAT9~1b	0.818578	0.957777	1	1	2.86592	2.86592	OK	46.8553	15.1878	3	14.0333	12.14	26.1733	43.9894	4.40331	3	14.6533	11.4533	26.1067	52.2388	26.1561	62.1709	38.0791	48.6431	45.2459		NAT9	90	93		90;93;113	3	113	1	alternative 3-prime	chr17:74773686-74775621	0;3;23	EBSP, hNATL;NAT9	N-acetyltransferase 9 (putative)	NM_001305077;NM_001305081;NM_001305083;NM_001305085;NM_001305086;NR_130954	NM_001305078;NM_001305079;NM_001305080;NM_001305082;NM_001305084;NM_015654;NR_130953
OAT~4g	0.0456421	0.829069	1	1	-0.503771	0.503771	OK	0.115931	0.163951	3	159.117	0.183333	159.3	0.619702	0.184888	3	165.007	1.02667	166.033	0.347793	0	0	0.821355	0.374732	0.663017		OAT	90	177	SL	90;177;210;297;393;405	6	90;177;210;297	4	single exon skipping	chr10:124412201-124418872	0;87;120;207;303;315	GACR;HOGA;OAT;OATASE;OKT	ornithine aminotransferase	NM_000274;NM_001322971	NM_001322969
ECHDC1~1	0.233324	0.829069	0.785031	1	-3.48483	3.48483	OK	87.0198	2.07094	3	9.78	65.3233	75.1033	90.5046	2.77614	3	6.13	58.6867	64.8167	84.3225	87.3802	89.3567	94.4301	88.5964	88.4873		ECHDC1	90	143	SL	90;143	2	90;143	2	single exon skipping	chr6:127314897-127327001	0;53	ECHDC1;HEL-S-76;MMCD;dJ351K20.2	ethylmalonyl-CoA decarboxylase 1	NM_001105545;NM_018479	NM_001002030;NM_001105544;NM_001139510
DPM1~1d	0.0293714	0.829069	0.514706	1	20.5945	20.5945	LOW	100	0	2	0	6.54	6.54	79.4055	5.10462	3	2.63	9.88	12.51	100		100	72.9395	79.8584	85.4185		DPM1	90	240	S	90;159;181;240;264	5	90;159;181	3	multiple exon skipping	chr20:50936263-50942030	0;69;91;150;174	CDGIE;DPM1;MPDS	dolichyl-phosphate mannosyltransferase subunit 1, catalytic	NM_001317036	NM_001317035
ZNF286A~10	0.132603	0.829069	0.215686	1	20.9746	20.9746	OK	29.9548	12.4817	3	7.44	3.32	10.76	8.98023	8.8981	3	8.51333	0.886667	9.4	13.5922	32.4013	43.871	0	5.83614	21.1045		ZNF286A	90	177	SL	90;177	2	90;177	2	alternative 3-prime	chr17:15699778-15700134	0;87	ZNF286;ZNF286A	zinc finger protein 286A	NM_001130842;NM_001288646;NM_001288647;NM_001369437	NM_001288645;NM_001369436;NM_001369440;NM_020652
CHAC2~1	0.91972	0.983626	1	1	3.98941	3.98941	LOW	33.3333	47.1405	3	2.37	1.59	3.96	29.3439	13.4561	2	1.615	0.705	2.32	0	0	100	15.8879	42.8			CHAC2	90	95		90;95	2		0	alternative 5-prime	chr2:53771943-53774141	0;5	CHAC2;GCG1	ChaC glutathione specific gamma-glutamylcyclotransferase 2	NM_001008708	NM_001346127
IFI6~2			1	1	0	0	LOW	0	0	2	9.86	0	9.86	0	0	3	9.81333	0	9.81333	0		0	0	0	0		IFI6	90	102	SL	90;102	2	90;102	2	alternative 5-prime	chr1:27668536-27669232	0;12	6-16;FAM14C;G1P3;IFI-6-16;IFI6;IFI616	interferon alpha inducible protein 6	NM_022872	NM_022873
PABPC4~1	0.265159	0.829069	0.227075	1	-7.55632	7.55632	OK	77.344	5.82551	3	21.3233	70.66	91.9833	84.9003	5.84874	3	10.9833	58.1467	69.13	85.5481	72.5911	73.8926	77.1589	91.2939	86.248		PABPC4	90	129	SL	90;129	2	90;129	2	exon skipping and alternative 3-prime or 5-prime	chr1:39563742-39564470	48;87	APP-1;APP1;PABP4;PABPC4;iPABP	poly(A) binding protein cytoplasmic 4	NM_001135654	NM_003819
VCAN~3	0.641031	0.907762	1	1	-1.34988	1.34988	OK	33.1964	2.96335	3	100.233	49.2867	149.52	34.5463	2.33892	3	28.2467	14.86	43.1067	31.6035	30.636	37.3498	37.5	31.7801	34.3589		VCAN	90	3051	S	90;3051	2	90	1	single exon skipping	chr5:83512397-83537006	0;2961	CSPG2;ERVR;GHAP;PG-M;VCAN;WGN;WGN1	versican	NM_001164097	NM_004385
CYB561A3~3	0.10131	0.829069	0.613536	1	5.20567	5.20567	OK	27.6658	2.76759	3	29.1967	11.0133	40.21	22.4602	1.17713	3	32.68	9.48667	42.1667	23.9963	28.3216	30.6796	20.8054	23.4448	23.1304		CYB561A3	90	259	SL	90;259	2	90;259	2	single exon skipping	chr11:61356729-61357732	0;169	CYB561A3;CYBASC3;LCYTB	cytochrome b561 family member A3	NM_001300763;NM_153611	NM_001161454
PTPA~2	0.617266	0.900041	1	1	-0.553599	0.553599	OK	10.5211	1.0523	3	75.0433	8.84667	83.89	11.0747	0.993108	3	77.4333	9.65667	87.09	9.22744	11.805	10.531	12.4704	10.2408	10.5131		PTPA	90	195	SL	90;195	2	90;195	2	single exon skipping	chr9:129123139-129128984	0;105	PP2A;PPP2R4;PR53;PTPA	protein phosphatase 2 phosphatase activator	NM_001193397;NM_021131;NM_178000	NM_178001
XBP1~1	0.715715	0.930284	0.712934	1	0.547416	0.547416	OK	95.9653	1.3472	3	4.61667	107.8	112.417	95.4179	1.44978	3	3.11	63.5067	66.6167	94.0734	97.1061	96.7163	97.3044	95.1701	93.7792		XBP1	90	116	SL	90;116	2	90;116	2	intron retention	chr22:28796128-28796153	0;26	TREB-5;TREB5;XBP-1;XBP1;XBP2	X-box binding protein 1	NM_001079539	NM_005080
EEF1D~3d	0.69498	0.92827	1	1	-0.217593	0.217593	OK	1.12544	0.13082	3	389.027	4.43333	393.46	1.34304	0.673574	3	316.61	4.35333	320.963	1.12431	0.965793	1.28623	1.57438	2.02762	0.427105		EEF1D	90	559	SL	90;559;1195;1312	4	90;559	2	alternative 5-prime	chr8:143586853-143597347	0;469;1105;1222	EEF1D;EF-1D;EF1D;FP1047	eukaryotic translation elongation factor 1 delta	NM_001130056;NM_001195203;NM_001960	NM_001130057;NM_001330646
AZIN1~1a	0.0564043	0.829069	0.244755	1	3.54734	3.54734	OK	4.27555	1.41929	3	69.4367	3.15667	72.5933	0.728211	0.559776	3	71.8033	0.533333	72.3367	2.28792	5.02734	5.51139	1.36121	0	0.823422		AZIN1	90	257	S	90;236;248;257	4	90	1	single exon skipping	chr8:102843748-102858012	0;146;158;167	AZI;AZI1;AZIA1;AZIN1;OAZI;OAZIN;ODC1L	antizyme inhibitor 1	NM_001301668;NM_001363010;NM_001363013;NM_148174	NM_001363083
MEG3~1b	0.360342	0.829069	0.28003	1	-8.41032	8.41032	OK	11.0938	6.36204	3	9.2	0.93	10.13	19.5041	9.37101	3	16.9133	4.26667	21.18	4.74282	8.75	19.7885	29.3037	6.87773	22.3309		MEG3	128	454	SL	90;128;204;220;234;242;258;268;313;334;345;364;372;454	14	90;128;454	3	exon skipping and alternative 3-prime or 5-prime	chr14:100829750-100836166	0;38;114;130;144;152;168;178;223;244;255;274;282;364	FP504;GTL2;LINC00023;MEG3;NCRNA00023;PRO0518;PRO2160;onco-lncRNA-83;prebp1	maternally expressed 3	NR_046471	NR_003530
SEC13~1b	0.92999	0.985965	1	1	-0.155895	0.155895	OK	2.40281	1.36226	3	153.33	3.79667	157.127	2.55871	1.90565	3	146.963	3.87667	150.84	1.75373	1.15648	4.29823	4.57088	0	3.10525		SEC13	90	124	SL	90;124;268	3	90;124;268	3	single exon skipping	chr3:10318095-10321049	0;34;178	D3S1231E;SEC13;SEC13L1;SEC13R;npp-20	SEC13 homolog, nuclear pore and COPII coat complex component	NM_001278946;NM_183352	NM_030673
RPL17~7f	0.614593	0.899533	1	1	-4.22286	4.22286	OK	21.0816	9.37488	3	17.3467	4.92667	22.2733	25.3045	5.17178	3	11.8933	3.92333	15.8167	30.3055	8.2221	24.7172	23.8069	19.8534	32.2532		RPL17	109	290	S	90;109;131;273;290	5	90;109;131	3	alternative 5-prime and 3-prime	chr18:49491834-49492457	0;19;41;183;200	L17;PD-1;RPL17;RPL23	ribosomal protein L17	NM_001369561	NM_001199342
CENPX~1b	0.0295456	0.829069	0.114265	1	15.9032	15.9032	OK	48.8983	2.13044	3	24.3033	23.4067	47.71	32.995	4.90621	3	38.2367	19.22	57.4567	45.9046	50.1004	50.6898	39.4436	31.9885	27.553		CENPX	90	144	SL	90;144;275	3	90;144;275	3	single exon skipping	chr17:82019382-82019857	0;54;185	CENP-X;CENPX;D9;FAAP10;MHF2;STRA13	centromere protein X	NM_001271007;NM_144998	NM_001271006
ANO10~4	0.907858	0.979384	1	1	-0.154229	0.154229	OK	0.802739	1.13524	3	58.7033	0.476667	59.18	0.956969	1.35336	3	53.0233	0.496667	53.52	2.40822	0	0	0	0	2.87091		ANO10	90	207	SL	90;207	2	90;207	2	single exon skipping	chr3:43549849-43555277	0;117	ANO10;SCAR10;TMEM16K	anoctamin 10	NM_001204831;NM_001204832;NM_001204833;NM_001204834;NM_001346465;NM_001346466;NM_001346468;NM_001346469;NM_018075	NM_001346463;NM_001346464;NM_001346467
TIAL1~6	0.0676548	0.829069	0.448473	1	10.333	10.333	OK	35.3217	4.61442	3	25.3333	13.7533	39.0867	24.9887	3.25558	3	28.59	9.42	38.01	40.1992	36.6374	29.1284	20.7478	28.6613	25.557		TIAL1	90	141	SL	90;141	2	90;141	2	alternative 3-prime	chr10:119582558-119588151	0;51	TCBP;TIAL1;TIAR	TIA1 cytotoxic granule associated RNA binding protein like 1	NM_001323964;NM_001323967;NM_001323969;NM_003252;NR_136661;NR_136663	NM_001033925;NM_001323965;NM_001323968;NM_001323970;NR_136662
AP2S1~3	0.57819	0.885482	1	1	-0.49608	0.49608	OK	0.242074	0.342344	3	244.18	0.62	244.8	0.738154	1.04391	3	271.75	1.92333	273.673	0	0	0.726222	0	0	2.21446		AP2S1	90	132	SL	90;132	2	90;132	2	alternative 3-prime	chr19:46839579-46845992	0;42	AP17;AP2S1;CLAPS2;FBH3;FBHOk;HHC3	adaptor related protein complex 2 subunit sigma 1	NM_001301076;NM_001301081;NM_004069	NM_001301078
DPM1~1a	0.0290049	0.829069	0.496299	1	3.77925	3.77925	OK	100	0	3	0	65.6033	65.6033	96.2208	0.930609	3	2.63	65.6933	68.3233	100	100	100	95.1893	96.0285	97.4444		DPM1	90	159	SL	90;159;181;240;264	5	90;159;181	3	single exon skipping	chr20:50936263-50942030	0;69;91;150;174	CDGIE;DPM1;MPDS	dolichyl-phosphate mannosyltransferase subunit 1, catalytic	NM_001317036	NM_003859
TRIM8~2	0.0559452	0.829069	0.621447	1	2.00917	2.00917	OK	3.57613	0.837159	3	84.96	3.16333	88.1233	1.56696	0.480305	3	80.7367	1.29	82.0267	3.00571	4.75979	2.96288	1.14985	2.23979	1.31123		TRIM8	90	115	SL	90;115	2	90;115	2	alternative 3-prime	chr10:102656138-102656269	0;25	GERP;RNF27;TRIM8	tripartite motif containing 8	NM_001345950;NM_030912	NR_144321
PSMG1~2b	0.636724	0.906453	1	1	-3.49883	3.49883	OK	17.1627	8.30732	3	18.7033	3.51	22.2133	20.6615	4.57465	3	9.00667	2.13667	11.1433	13.6514	28.6277	9.2091	21.2944	14.7692	25.9211		PSMG1	90	153	S	90;138;153	3	90	1	single exon skipping	chr21:39178648-39180284	0;48;63	C21LRP;DSCR2;LRPC21;PAC-1;PAC1;PSMG1	proteasome assembly chaperone 1	NM_203433	NM_001320795;NM_003720;NR_049728
ZMIZ2~2	0.473383	0.858819	1	1	-6.96005	6.96005	OK	60.3564	8.02436	3	3.65	5.07333	8.72333	67.3164	9.47364	3	3.83667	7.82333	11.66	66.0074	49.0083	66.0535	56.2448	79.386	66.3185		ZMIZ2	90	186	SL	90;186	2	90;186	2	alternative 3-prime	chr7:44756540-44757042	0;96	NET27;TRAFIP20;ZIMP7;ZMIZ2;hZIMP7	zinc finger MIZ-type containing 2	NM_001300959	NM_031449;NM_174929
HM13~1b	0.0264885	0.829069	0.498685	1	-1.07906	1.07906	OK	0.323289	0.262247	3	146.833	0.49	147.323	1.40235	0.340889	3	152.25	2.16667	154.417	0.32754	0.642328	0	1.53866	1.73466	0.933731		HM13	90	237	SL	90;237;293	3	90;237;293	3	single exon skipping	chr20:31566296-31569119	0;147;203	H13;HM13;IMP1;IMPAS;IMPAS-1;MSTP086;PSENL3;PSL3;SPP;SPPL1	histocompatibility minor 13	NM_030789	NM_178581
TIMM9~15	0.71289	0.929734	1	1	2.86914	2.86914	OK	80.5366	4.00097	3	6.43667	26.86	33.2967	77.6675	9.10095	3	5.28333	18.6467	23.93	86.1389	78.4227	77.0482	64.8579	85.1571	82.9874		TIMM9	90	178	SL	90;178	2	90;178	2	single exon skipping	chr14:58411972-58427053	0;88	TIM9;TIM9A;TIMM9	translocase of inner mitochondrial membrane 9	NM_001304486;NM_001304491	NM_001304488;NM_001304489;NM_001304490;NM_012460
CANX~9	0.0807564	0.829069	0.361586	1	5.71296	5.71296	OK	92.0112	2.57112	3	5.39333	62.2433	67.6367	86.2982	0.618366	3	7.28667	45.7333	53.02	88.6163	94.8365	92.5807	86.8431	86.6181	85.4334		CANX	90	93		90;93	2		0	alternative 3-prime	chr5:179724784-179726682	0;3	CANX;CNX;IP90;P90	calnexin	NM_001363998	NM_001024649;NM_001363993;NM_001363994;NM_001363995;NM_001363996;NM_001363997;NM_001363999;NM_001364000;NM_001364001;NM_001746;NR_157048
WARS1~2	0.373272	0.829069	0.804511	1	-1.69317	1.69317	OK	88.1144	2.01853	3	9.08	67.0967	76.1767	89.8075	1.1232	3	9.08	80.5333	89.6133	86.1324	87.3262	90.8845	91.356	88.7266	89.34		WARS1	90	262	SL	90;262	2	90;262	2	single exon skipping	chr14:100361922-100376259	0;172	GAMMA-2;HMN9;IFI53;IFP53;WARS;WARS1	tryptophanyl-tRNA synthetase 1	NM_213645	NM_173701
RNF170~1	0.250473	0.829069	0.299398	1	-11.2911	11.2911	OK	77.3864	6.72171	3	3.09333	10.2133	13.3067	88.6774	9.53822	3	1.97	15.14	17.11	78.3239	85.1098	68.7254	76.6667	89.3657	100		RNF170	90	164	SL	90;164	2	90;164	2	single exon skipping	chr8:42861856-42870003	0;74	ADSA;RNF170;SNAX1	ring finger protein 170	NR_027668;NR_027669	NM_001160223;NM_001160225;NM_030954
RPAP3~2	0.0528656	0.829069	0.36967	1	15.1552	15.1552	OK	83.91	5.95193	3	2.95333	15.4467	18.4	68.7548	2.51232	3	4.94667	10.9133	15.86	88.9183	87.2647	75.547	70.7207	65.2089	70.3349		RPAP3	90	249	SL	90;249	2	90;249	2	single exon skipping	chr12:47701605-47705951	0;159	RPAP3;Tah1;hSpagh	RNA polymerase II associated protein 3	NM_001146076	NM_001146075;NM_024604
TACC1~8b	0.0650875	0.829069	0.444426	1	9.49474	9.49474	OK	81.1867	1.84151	3	8.15	35.3467	43.4967	71.6919	4.12132	3	12.3767	31.6867	44.0633	79.971	79.7999	83.7891	74.4059	65.868	74.8019		TACC1	90	1320	S	90;126;1320;1356	4	90;126	2	multiple exon skipping	chr8:38787744-38825307	0;36;1230;1266	Ga55;TACC1	transforming acidic coiled-coil containing protein 1	NM_001122824;NM_001352803	NM_001352778;NM_001352780;NM_001352783;NM_001352800;NM_006283
TMEM230~1c	0.627508	0.904201	1	1	-0.66865	0.66865	OK	2.79586	1.64823	3	159.41	4.56333	163.973	3.46451	0.376393	3	165.55	5.94333	171.493	5.11809	1.46025	1.80924	3.69443	3.76531	2.93379		TMEM230	90	321	S	90;196;308;321;331;366;414	7	90;196;414	3	alternative 5-prime	chr20:5109446-5112960	0;106;218;231;241;276;324	C20orf30;HSPC274;TMEM230;dJ1116H23.2.1	transmembrane protein 230	NM_001009925;NM_001330987	NM_014145
VMP1~10	0.655841	0.912527	1	1	0.362283	0.362283	OK	99.4332	0.801579	3	0.42	72.44	72.86	99.0709	0.700266	3	0.65	70.5067	71.1567	98.2996	100	100	98.3095	98.9033	100		VMP1	90	181	SL	90;181	2	90;181	2	single exon skipping	chr17:59735474-59738836	0;91	EPG3;TANGO5;TMEM49;VMP1	vacuole membrane protein 1	NM_001329398;NM_001329399;NM_001329401	NM_001329394;NM_001329395;NM_001329397;NM_030938
ACVR1~1f	0.345252	0.829069	0.614625	1	16.5267	16.5267	OK	29.8348	8.34636	3	11.5767	4.93667	16.5133	13.3081	18.8205	3	8.20333	1.40667	9.61	28.8965	40.4938	20.1142	0	0	39.9243		ACVR1	90	177	SL	90;144;177;209;237	5	90;144;177;209;237	5	single exon skipping	chr2:157818560-157875795	0;54;87;119;147	ACTRI;ACVR1;ACVR1A;ACVRLK2;ALK2;FOP;SKR1;TSRI	activin A receptor type 1	NM_001111067	NM_001347665
MYO1B~1a	0.956375	0.989696	1	1	-0.262895	0.262895	OK	44.7837	2.95537	3	39.0367	32.3133	71.35	45.0466	5.52897	3	47.73	39.59	87.32	48.2985	44.9848	41.0677	39.6989	42.7801	52.6606		MYO1B	90	177	SL	90;177;264	3	90;177;264	3	single exon skipping	chr2:191400469-191408114	0;87;87;174	MMI-alpha;MMIa;MYH-1c;MYO1B;myr1	myosin IB	NM_012223	NM_001330237
PTPRN~1	0.0659247	0.829069	1	1	15.0146	15.0146	OK	97.5409	3.47776	3	0.516667	20.5067	21.0233	82.5263	3.35961	2	0.71	3.235	3.945	92.6226	100	100	85.8859		79.1667		PTPRN	90	177	SL	90;177	2	90;177	2	single exon skipping	chr2:219299385-219299984	0;87	IA-2;IA-2/PTP;IA2;ICA512;PTPRN;R-PTP-N	protein tyrosine phosphatase receptor type N	NM_001199763	NM_001199764;NM_002846
TCEAL9~3	0.579936	0.886068	0.68461	1	-1.30903	1.30903	OK	80.7204	1.22412	3	56.36	236.683	293.043	82.0294	2.7024	3	63.4133	289.863	353.277	80.9514	82.0907	79.119	78.3105	84.6517	83.1259		TCEAL9	90	169	SL	90;169	2	90;169	2	single exon skipping	chrX:103356607-103357614	0;79	TCEAL9;WBP5;WEX6	transcription elongation factor A like 9	NM_001006613	NM_016303
PPP3CB~4	0.924595	0.983778	1	1	-0.606314	0.606314	OK	91.8212	6.58663	3	0.796667	9.34667	10.1433	92.4275	5.35501	3	1.17333	11.9433	13.1167	100	83.871	91.5926	100	88.7246	88.5579		PPP3CB	90	120	SL	90;120	2	90;120	2	single exon skipping	chr10:73438421-73444724	0;30	CALNA2;CALNB;CNA2;PP2Bbeta;PPP3CB	protein phosphatase 3 catalytic subunit beta	NM_001142354	NM_001142353;NM_021132
LPAR1~3b	0.753795	0.941228	0.73142	1	-1.19844	1.19844	OK	6.34592	0.770734	3	58.95	3.88333	62.8333	7.54437	4.68685	3	73.7667	6.50333	80.27	6.87487	6.9068	5.2561	1.51494	12.9433	8.1749		LPAR1	90	178	S	90;170;178;233;287;313	6	90;233	2	single exon skipping	chr9:110973559-111038651	0;80;88;143;197;223	EDG2;GPR26;Gpcr26;LPA1;LPAR1;Mrec1.3;VZG1;edg-2;rec.1.3;vzg-1	lysophosphatidic acid receptor 1	NM_001351403	NM_001351405
CNN2~2b	0.690902	0.926151	1	1	-0.234126	0.234126	OK	97.1183	0.646043	3	8.69667	294.053	302.75	97.3524	0.407469	3	11.5667	426.123	437.69	96.4192	97.9773	96.9585	97.7859	96.8069	97.4645		CNN2	90	207	SL	90;207;270	3	90;207;270	3	single exon skipping	chr19:1032697-1036415	0;117;180	-;CNN2	calponin 2	NM_201277	NM_004368
RASA2~1a	0.941832	0.987377	1	1	-0.506738	0.506738	LOW	7.29228	4.63476	3	5.40333	0.51	5.91333	7.79902	7.83071	3	6.10667	0.516667	6.62333	5.6314	13.6139	2.63158	4.88959	18.5075	0		RASA2	90	93		90;93;102	3		0	alternative 5-prime	chr3:141586753-141607677	0;3;12	GAP1M;RASA2	RAS p21 protein activator 2	NM_006506	NM_001303245
RAB29~3b	0.0722226	0.829069	1	1	6.79628	6.79628	OK	19.3687	3.08667	3	13.8633	3.32667	17.19	12.5724	2.30905	3	7.43667	1.07333	8.51	23.4029	15.9077	18.7954	14.1361	14.2732	9.30788		RAB29	90	191	SL	90;191;377	3	90;191;377	3	alternative 5-prime	chr1:205775087-205775373	0;101;287	RAB29;RAB7L;RAB7L1	RAB29, member RAS oncogene family	NM_001135662	NM_003929
NFKBIL1~1	0.201662	0.829069	0.601533	1	-12.4498	12.4498	OK	79.2762	8.53668	3	3.46667	13.1967	16.6633	91.726	7.72705	3	1.17333	13.1067	14.28	79.1108	68.9046	89.8131	100	93.7709	81.407		NFKBIL1	90	135	SL	90;135	2	90;135	2	alternative 5-prime	chr6:31557805-31558021	0;45	IKBL;NFKBIL;NFKBIL1	NFKB inhibitor like 1	NM_001144961;NM_001144963	NM_001144962;NM_005007
ALCAM~1	0.173611	0.829069	0.625333	1	2.03994	2.03994	OK	92.4076	1.40236	3	6.52667	81.72	88.2467	90.3676	0.951836	3	13.2667	124.617	137.883	92.1785	90.8161	94.2282	91.5868	89.2638	90.2523		ALCAM	90	129	SL	90;129	2	90;129	2	single exon skipping	chr3:105550260-105552467	0;39	ALCAM;CD166;MEMD	activated leukocyte cell adhesion molecule	NM_001243280	NM_001243281;NM_001627
AURKA~1d	0.681331	0.923318	0.616873	1	-7.2215	7.2215	OK	24.5033	19.6185	3	9.55333	2.85	12.4033	31.7248	11.4067	3	6.97	3.1	10.07	52.0889	13.2799	8.14111	24.4531	47.8311	22.8902		AURKA	90	200	S	90;104;188;200;214;298;315;425;523	9	90;104;425;523	4	single exon skipping	chr20:56388203-56392167	0;14;98;110;124;208;225;335;433	AIK;ARK1;AURA;AURKA;BTAK;PPP1R47;STK15;STK6;STK7	aurora kinase A	NM_198437	NM_198436
SARS1~1	0.328026	0.829069	0.75208	1	-0.891015	0.891015	OK	2.59673	0.882634	3	214.747	5.46	220.207	3.48774	0.695239	3	163.637	5.90667	169.543	2.84134	3.53446	1.41438	4.37615	3.40835	2.67873		SARS1	90	156	SL	90;156	2	90;156	2	single exon skipping	chr1:109236549-109237243	0;66	NEDMAS;SARS;SARS1;SERRS;SERS	seryl-tRNA synthetase 1	NM_006513	NM_001330669
HNRNPA3~2	0.199427	0.829069	0.382883	1	-2.26977	2.26977	OK	95.7963	1.3975	3	4.98333	112.043	117.027	98.066	1.54875	3	1.80333	93.8833	95.6867	97.4563	95.895	94.0374	100	97.9894	96.2087		HNRNPA3	90	231	SL	90;231	2	90;231	2	single exon skipping	chr2:177216941-177219036	0;141	2610510D13Rik;D10S102;FBRNP;HNRNPA3;HNRPA3	heterogeneous nuclear ribonucleoprotein A3	NM_001330250;NM_001330251	NM_001330247;NM_001330248;NM_001330249;NM_194247;NR_138470
AKT1S1~2a	0.184834	0.829069	0.189034	1	11.8118	11.8118	OK	39.2848	8.50871	3	39.3267	25.9467	65.2733	27.4729	1.64149	3	45.7	17.2633	62.9633	44.9701	45.6266	27.2576	28.435	28.8215	25.1623		AKT1S1	90	724	S	90;302;724	3	90;302	2	alternative 5-prime	chr19:49873303-49877236	0;212;634	AKT1S1;Lobe;PRAS40	AKT1 substrate 1	NM_001098633	NM_032375
TNFAIP2~2	0.25808	0.829069	0.528198	1	-12.9264	12.9264	OK	55.6002	11.8148	3	10.17	13.2	23.37	68.5265	3.73935	3	6.73	14.84	21.57	44.0505	71.8315	50.9184	73.4751	64.4374	67.667		TNFAIP2	90	547	SL	90;547	2	90;547	2	intron retention	chr14:103135352-103135808	0;457	B94;EXOC3L3;TNFAIP2	TNF alpha induced protein 2	NM_001371220;NM_001371221	NM_006291
RHOT1~1b	0.932536	0.986098	1	1	0.698662	0.698662	OK	23.8683	9.76851	3	13.3133	4.21	17.5233	23.1697	4.28015	3	11.9867	3.69	15.6767	21.816	13.0633	36.7257	29.1224	19.2429	21.1437		RHOT1	90	213	SL	90;186;213;309;351	5	90;186;213;309;351	5	single exon skipping	chr17:32208310-32224615	0;96;123;219;261	ARHT1;MIRO-1;MIRO1;RHOT1	ras homolog family member T1	NM_001033567;NM_001288755;NM_018307	NM_001033566
DNM1L~3a	0.391112	0.829069	1	1	-3.67781	3.67781	OK	68.2966	1.42122	3	4.58333	9.93333	14.5167	71.9745	4.76694	3	2.47667	6.64	9.11667	66.3517	69.7082	68.83	65.4676	73.701	76.7548		DNM1L	123	168	SL	90;123;168;201	4	90;123;168;201	4	mutually exclusive exon skipping	chr12:32737162-32740063	0;33;78;111	DLP1;DNM1L;DRP1;DVLP;DYMPLE;EMPF;EMPF1;HDYNIV;OPA5	dynamin 1 like	NM_012063	NM_001278463;NM_001278465
TBC1D5~1s	0.223669	0.829069	1	1	2.6495	2.6495	OK	9.60513	2.09092	3	15.66	1.7	17.36	6.95563	1.4577	3	14.2333	1.07	15.3033	8.67993	7.63547	12.5	5.22523	6.85046	8.79121		TBC1D5	155	214	SL	90;155;184;214;249;251;273;279;360	9	90;155;184;214;360	5	mutually exclusive exon skipping	chr3:17508606-17742480	0;65;94;124;159;161;183;189;270	-;TBC1D5	TBC1 domain family member 5	NM_001349074;NM_001349078;NM_001349083;NM_001349087	NM_001349077;NM_001349089
PYCR1~6	0.370099	0.829069	1	1	-4.30208	4.30208	OK	80.2168	4.66461	3	3.55667	15.1733	18.73	84.5189	3.77005	3	1.87667	9.84333	11.72	74.6579	79.9202	86.0723	79.4018	88.3741	85.7809		PYCR1	90	183	SL	90;183	2	90;183	2	single exon skipping	chr17:81934490-81934925	0;93	ARCL2B;ARCL3B;P5C;P5CR;PIG45;PP222;PRO3;PYCR;PYCR1	pyrroline-5-carboxylate reductase 1	NM_001282279	NM_001282280;NM_001282281;NM_006907;NM_153824
SAT2~1	0.224914	0.829069	0.590158	1	6.3014	6.3014	OK	69.0394	1.26956	3	24.1767	53.8533	78.03	62.738	5.20628	3	23.9867	40.3667	64.3533	67.2593	70.1319	69.7271	63.7931	68.5211	55.9		SAT2	90	107	SL	90;107	2	90;107	2	alternative 5-prime	chr17:7627415-7627569	0;17	SAT2;SSAT2	spermidine/spermine N1-acetyltransferase family member 2	NM_001320847;NM_133491	NM_001320845;NM_001320846
DCTN2~2j	0.528781	0.87144	0.3803	1	3.5326	3.5326	OK	14.5857	6.60947	3	120.123	20.2833	140.407	11.053	0.378529	3	132.58	16.4833	149.063	13.884	23.0085	6.86439	11.5724	10.6811	10.9057		DCTN2	90	96		90;96;105;141;185;194	6	141	1	single exon skipping	chr12:57535846-57546027	0;6;15;51;95;104	DCTN2;DCTN50;DYNAMITIN;HEL-S-77;RBP50	dynactin subunit 2	NM_001261413	NM_001261412;NM_001348065;NR_145419
MEG3~2b	0.282819	0.829069	0.315377	1	-2.31081	2.31081	OK	2.64494	1.01268	3	35.8433	0.93	36.7733	4.95575	2.24423	3	78.0333	4.26667	82.3	2.2084	1.68196	4.04446	6.66593	1.78521	6.41611		MEG3	90	340	SL	90;220;231;340	4	90;340	2	multiple exon skipping	chr14:100831535-100836166	0;130;141;250	FP504;GTL2;LINC00023;MEG3;NCRNA00023;PRO0518;PRO2160;onco-lncRNA-83;prebp1	maternally expressed 3	NR_002766;NR_046465;NR_046473	NR_003530
KMT5B~14	0.0878671	0.829069	0.292929	1	-30.9695	30.9695	LOW	45.1498	4.36711	3	4.41667	3.53333	7.95	76.1193	14.8278	3	1.50667	4.33333	5.84	51.1485	40.878	43.4229	92.4565	79.3358	56.5657		KMT5B	90	1123	S	90;1123	2	90	1	intron retention	chr11:68165949-68166981	0;1033	CGI-85;CGI85;KMT5B;MRD51;SUV420H1	lysine methyltransferase 5B	NM_001363566	NM_001300909;NM_001369424;NM_001369425;NM_001369427;NM_016028;NR_161378;NR_161379;NR_161380
MADD~2	0.320168	0.829069	0.592075	1	18.4892	18.4892	LOW	54.0097	17.7007	3	3.32333	4.44333	7.76667	35.5205	14.5971	3	4.05333	2.59	6.64333	29.0102	67.6238	65.3951	53.7736	18.0435	34.7445		MADD	90	150	SL	90;150	2	90;150	2	single exon skipping	chr11:47286535-47289390	0;60	DEEAH;DENN;IG20;MADD;NEDDISH;RAB3GEP	MAP kinase activating death domain	NM_001135943;NM_001135944;NM_130470;NM_130472;NM_130474;NM_130476	NM_003682;NM_130471;NM_130473;NM_130475
NUDT9~2	0.395917	0.829069	0.61927	1	22.202	22.202	LOW	58.6644	19.0428	3	3.18	4.30667	7.48667	36.4624	26.5301	3	5.84	3.33667	9.17667	73.6145	31.7905	70.5882	0	62.3515	47.0356		NUDT9	90	427	SL	90;427	2	90;427	2	alternative 5-prime	chr4:87422676-87434980	0;337	NUDT10;NUDT9	nudix hydrolase 9	NM_198038	NM_001248011;NM_024047
DHRS4-AS1~2	0.0370941	0.829069	0.0277722	1	-60.2786	60.2786	LOW	38.6149	17.1237	3	6.04	3.89333	9.93333	98.8935	1.56483	3	0.08	6.54667	6.62667	61.6142	33.6812	20.5495	100	96.6805	100		DHRS4-AS1	90	181	SL	90;181	2	90;181	2	intron retention	chr14:23954034-23954124	0;91	AS1DHRS4;C14orf167;C14orf67;DHRS4-AS1;DHRS4AS1;PRO1488	DHRS4 antisense RNA 1	NR_023923	NR_023921;NR_023924
PIGT~3b	0.450847	0.846507	1	1	-16.2375	16.2375	LOW	25.3885	10.7558	3	5.15	1.35	6.5	41.626	23.9498	3	4.33	2.70667	7.03667	28.3302	36.8421	10.9932	23.946	25.4469	75.485		PIGT	90	228	S	90;218;228;268;356;396	6	90;268;356;396	4	single exon skipping	chr20:45416344-45419294	0;128;138;178;266;306	CGI-06;MCAHS3;NDAP;PIGT;PNH2	phosphatidylinositol glycan anchor biosynthesis class T	NM_001184730	NM_001184728
TMEM241~2	0.572418	0.883786	1	1	-10.4843	10.4843	LOW	72.7214	20.1112	3	1.77333	5.13333	6.90667	83.2057	12.6645	3	1	5.10333	6.10333	100	66.0535	52.1106	80.198	100	69.419		TMEM241	90	139	SL	90;139	2	90;139	2	single exon skipping	chr18:23370262-23373711	0;49	C18orf45;TMEM241;hVVT	transmembrane protein 241	NR_134875;NR_148384	NM_001318834;NM_032933;NR_148382;NR_148383;NR_148385
GOLGA8B~1	0.26355	0.829069	1	1	12.8899	12.8899	LOW	76.2699	1.2454	3	1.94	6.29	8.23	63.38	11.8665	3	2.76	5.09	7.85	75.7106	77.9959	75.1032	80.1518	54.4952	55.493		GOLGA8B	90	1181	S	90;1181	2	90	1	intron retention	chr15:34532963-34534053	0;1091	GOLGA5;GOLGA8B	golgin A8 family member B	NM_001023567	NR_027410
GOLGA8B~2	0.26355	0.829069	1	1	12.8899	12.8899	LOW	76.2699	1.2454	3	1.94	6.29	8.23	63.38	11.8665	3	2.76	5.09	7.85	75.7106	77.9959	75.1032	80.1518	54.4952	55.493		GOLGA8B	90	179	SL	90;179	2	90;179	2	single exon skipping	chr15:34553957-34583515	0;89	GOLGA5;GOLGA8B	golgin A8 family member B	NM_001023567	NR_027410
CLK2~2	0.353655	0.829069	0.61451	1	-26.7369	26.7369	LOW	41.5662	31.5071	3	4.94667	3.99667	8.94333	68.3032	9.60158	3	3.25	6.36667	9.61667	76.25	0	48.4487	54.8878	76.8293	73.1924		CLK2	90	93		90;93	2		0	alternative 3-prime	chr1:155268793-155269487	0;3	-;CLK2	CDC like kinase 2	NM_001363704;NM_003993	NM_001294338
ADAR~2	0.794009	0.950429	0.833169	1	-2.6535	2.6535	OK	50.1035	12.0572	3	21.6833	21.7367	43.42	52.757	4.85228	3	22.6867	25.0367	47.7233	67.128	42.4206	40.7618	53.9335	46.3139	58.0235		ADAR	90	189	SL	90;189	2	90;189	2	alternative 5-prime	chr1:154602627-154627953	0;99	ADAR;ADAR1;AGS6;DRADA;DSH;DSRAD;G1P1;IFI-4;IFI4;K88DSRBP;P136	adenosine deaminase RNA specific	NM_001365045;NM_001365046	NM_001025107
YAP1~2d	0.0968967	0.829069	0.270228	1	-10.6848	10.6848	OK	65.6222	5.23959	3	18.72	36.3467	55.0667	76.307	1.04165	3	10.6033	34.0967	44.7	58.4976	67.421	70.948	74.8759	77.325	76.7201		YAP1	102	138	S	90;102;138;150	4	90;102	2	exon skipping and alternative 3-prime or 5-prime	chr11:102206075-102223621	0;12;48;60	COB1;YAP;YAP1;YAP2;YAP65;YKI	Yes1 associated transcriptional regulator	NM_001282098;NM_001282100	NM_001130145;NM_001195045;NM_001282097
ZFP90~2a	0.271336	0.829069	0.638993	1	7.6521	7.6521	OK	19.5339	7.22592	3	12.9833	3.27	16.2533	11.8818	3.09862	3	16.4	2.18333	18.5833	15.1889	13.6963	29.7165	16.2319	10.1646	9.24888		ZFP90	90	145	S	90;142;145	3	90	1	alternative 3-prime	chr16:68558569-68563043	0;52;55	FIK;NK10;ZFP90;ZNF756;zfp-90	ZFP90 zinc finger protein	NM_001305203;NM_133458;NR_130976;NR_130977;NR_130978	NM_001305206;NM_001305208
TMEM126B~4e	0.350789	0.829069	1	1	2.80854	2.80854	OK	5.35612	3.15953	3	43.19	2.28333	45.4733	2.54758	1.8059	3	36.45	1.03333	37.4833	2.96769	3.27994	9.82073	0	3.66546	3.97727		TMEM126B	90	221	SL	90;162;221;262	4	90;162;221;262	4	single exon skipping	chr11:85628689-85631686	0;72;131;172	HT007;MC1DN29;TMEM126B	transmembrane protein 126B	NM_001350394;NM_018480;NR_146646	NM_001193537;NM_001350395
GLRX~1d	0.493121	0.858877	0.626682	1	0.425441	0.425441	OK	1.0816	0.722731	3	279.003	3.02667	282.03	0.656163	0.0738005	3	247.493	1.63667	249.13	0.802014	2.0728	0.369999	0.641977	0.752803	0.573707		GLRX	90	101	SL	90;101;508;658	4	90;101;508;658	4	alternative 5-prime	chr5:95814390-95816506	0;11;418;568	GLRX;GRX;GRX1	glutaredoxin	NM_001118890	NM_001243659
TMEM126B~4a	0.692723	0.927224	1	1	-0.93528	0.93528	OK	95.3738	1.28826	3	2.28333	44.7267	47.01	96.3091	2.73412	3	1.03333	31.6967	32.73	96.6584	95.8504	93.6127	100	95.4618	93.4656		TMEM126B	221	262	SL	90;162;221;262	4	90;162;221;262	4	mutually exclusive exon skipping	chr11:85628689-85631686	0;72;131;172	HT007;MC1DN29;TMEM126B	transmembrane protein 126B	NM_001193537;NM_001350395	NM_001193538;NM_001350396;NR_146645
STAU1~5	0.0749062	0.829069	0.260101	1	9.2021	9.2021	OK	23.53	0.67595	3	34.6033	10.6867	45.29	14.3279	3.89181	3	36.4167	5.87	42.2867	22.7921	23.3726	24.4252	12.19	19.789	11.0046		STAU1	90	108	SL	90;108	2	90;108	2	alternative 3-prime	chr20:49124588-49135832	0;18	PPP1R150;STAU;STAU1	staufen double-stranded RNA binding protein 1	NM_001319135;NM_001322929;NM_001322930;NM_001322931;NM_004602;NM_017452;NM_017453;NM_017454	NM_001037328;NM_001319134;NM_001322927;NM_001322928;NM_001322932;NM_001322933
C1RL~1a	0.841262	0.964418	1	1	1.00014	1.00014	OK	95.0208	3.54379	3	0.963333	19.7367	20.7	94.0206	5.5063	3	1.66333	24.53	26.1933	93.0243	100	92.038	100	86.7107	95.3512		C1RL	90	216	SL	90;216;263	3	90;216;263	3	single exon skipping	chr12:7099761-7101897	0;126;173	C1RL;C1RL1;C1RLP;C1r-LP;CLSPa	complement C1r subcomponent like	NM_001297640	NM_016546
LAMTOR4~3b	0.354141	0.829069	0.633451	1	-0.935654	0.935654	OK	98.2894	1.06888	3	3.33667	190.87	194.207	99.2251	0.579304	3	1.17	151.437	152.607	99.3594	96.8297	98.6791	98.6074	99.0678	100		LAMTOR4	90	171	S	90;157;171;213	4	90;213	2	single exon skipping	chr7:100148976-100153399	0;67;81;123	C7orf59;LAMTOR4	late endosomal/lysosomal adaptor, MAPK and MTOR activator 4	NM_001318237	NM_001008395;NM_001318236
SRP19~3	0.643144	0.908514	1	1	-1.44512	1.44512	OK	27.9419	3.53161	3	28.7067	11.2133	39.92	29.387	1.84226	3	28.03	11.6433	39.6733	30.3131	22.9495	30.563	26.7901	30.5043	30.8666		SRP19	90	122	SL	90;122	2	90;122	2	alternative 3-prime	chr5:112864733-112867403	0;32	-;SRP19	signal recognition particle 19	NM_001204194;NM_001204196;NM_003135	NM_001204193
ADGRE5~2b	0.335632	0.829069	1	1	-2.381	2.381	OK	5.22728	0.720216	3	17.46	0.966667	18.4267	7.60828	2.68198	3	20.91	1.70333	22.6133	5.50918	4.23871	5.93395	9.63441	3.81841	9.37203		ADGRE5	90	222	SL	90;222;369	3	90;222;369	3	single exon skipping	chr19:14391080-14397657	0;132;279	ADGRE5;CD97;TM7LN1	adhesion G protein-coupled receptor E5	NM_001784	NM_001025160
ASB13~1			1	1	0	0	LOW	100	0	3	0	8.62333	8.62333	100	0	3	0	5.05	5.05	100	100	100	100	100	100		ASB13	90	241	SL	90;241	2	90;241	2	single exon skipping	chr10:5649105-5652862	0;151	-;ASB13	ankyrin repeat and SOCS box containing 13	NR_024581	NM_024701;NR_037164
IL12A~2	0.42265	0.829069	0.3	1	-16.5794	16.5794	OK	83.4206	23.4468	3	1.26667	5.27667	6.54333	100	0	3	0	14.8767	14.8767	100	50.2618	100	100	100	100		IL12A	90	204	SL	90;204	2	90;204	2	single exon skipping	chr3:159990313-159993450	0;114	CLMF;IL-12A;IL12A;NFSK;NKSF1;P35	interleukin 12A	NM_001354583	NM_000882
ZNF160~2b			1	1	0	0	LOW	0	0	3	8.53333	0	8.53333	0	0	3	6.39667	0	6.39667	0	0	0	0	0	0		ZNF160	94	207		90;94;179;207;211;219;231;235;314;318;443	11	179;443	2	exon skipping and alternative 3-prime or 5-prime	chr19:53086318-53091636	0;4;89;117;121;129;141;145;224;228;353	F11;HKr18;HZF5;KR18;ZNF160	zinc finger protein 160	NM_001322125;NM_001322138;NM_033288	NM_001322132
STAT3~1b	0.64744	0.910262	0.818092	1	-5.31128	5.31128	OK	35.3201	12.0958	3	21.17	12.8767	34.0467	40.6314	9.08173	3	29.1867	20.14	49.3267	32.9147	51.1899	21.8558	47.3926	27.794	46.7076		STAT3	90	93		90;93;112	3	112	1	alternative 3-prime	chr17:42348518-42388278	0;3;22	ADMIO;ADMIO1;APRF;HIES;STAT3	signal transducer and activator of transcription 3	NM_001369512;NM_001369517;NM_001369519;NM_003150	NM_001369513;NM_001369514;NM_001369518
DGUOK~5f	0.924116	0.983778	1	1	-1.21007	1.21007	OK	17.1561	13.6372	3	18.9	4.22	23.12	18.3662	9.76063	3	19.9633	4.83	24.7933	18.1046	0	33.3637	30.5128	17.9717	6.61402		DGUOK	90	655	S	90;260;278;373;391;394;426;470;524;542;610;628;655	13	90	1	multiple exon skipping	chr2:73927053-73958145	0;170;188;283;301;304;336;380;434;452;520;538;565	DGUOK;MTDPS3;NCPH;PEOB4;dGK	deoxyguanosine kinase	NR_134895	NM_080916
PSAP~2	0.69798	0.92827	0.815282	1	0.597325	0.597325	OK	83.681	0.247984	3	88.6767	454.193	542.87	83.0837	1.87808	3	111.14	549.28	660.42	83.3782	83.6792	83.9856	81.1593	82.4604	85.6312		PSAP	90	93		90;93	2		0	alternative 3-prime	chr10:71823894-71825836	0;3	GLBA;PSAP;SAP1;SAP2	prosaposin	NM_001042466	NM_001042465
THAP9-AS1~1a	0.530699	0.872028	1	1	-3.99925	3.99925	OK	90.7253	1.76453	3	1.8	17.84	19.64	94.7245	7.46065	3	0.826667	14.3367	15.1633	89.117	93.1818	89.877	84.1736	100	100		THAP9-AS1	90	164	SL	90;164;189	3	90;164;189	3	single exon skipping	chr4:82895775-82900076	0;74;99	-;THAP9-AS1	THAP9 antisense RNA 1	NR_034077	NR_034076
RPS27~1b	0.111742	0.829069	0.0329269	1	0.249714	0.249714	OK	0.477104	0.140476	3	5667.19	26.83	5694.02	0.227391	0.0723682	3	5094.14	11.66	5105.8	0.354142	0.403455	0.673716	0.12557	0.287253	0.269349		RPS27	90	322	SL	90;211;322	3	90;211;322	3	alternative 5-prime	chr1:153990803-153991114	0;121;232	DBA17;MPS-1;MPS1;RPS27;S27	ribosomal protein S27	NM_001030	NM_001349947
RPS15~1	0.157369	0.829069	0.673293	1	-0.0873048	0.0873048	OK	0.142502	0.0302308	3	1575.88	2.23	1578.11	0.229807	0.0584601	3	1424.17	3.28333	1427.46	0.112884	0.184012	0.13061	0.147132	0.27144	0.270848		RPS15	90	242	SL	90;242	2	90;242	2	alternative 5-prime	chr19:1438429-1438806	0;152	RIG;RPS15;S15	ribosomal protein S15	NM_001018	NM_001308226
MEG3~4a	0.759765	0.941814	1	1	-5.29053	5.29053	OK	54.6251	9.12671	3	4.90333	6.25667	11.16	59.9156	20.2226	3	13.3867	18.7633	32.15	66.7963	52.2601	44.819	55.2268	37.8277	86.6925		MEG3	204	220		90;204;220;334	4	90;334	2	mutually exclusive exon skipping	chr14:100829788-100836166	0;114;130;244	FP504;GTL2;LINC00023;MEG3;NCRNA00023;PRO0518;PRO2160;onco-lncRNA-83;prebp1	maternally expressed 3	NR_046465	NR_046472
PRDX5~2a	0.47564	0.858877	0.595809	1	6.23713	6.23713	OK	40.71	7.79081	3	22.92	15.92	38.84	34.4729	8.06857	3	17.05	8.29	25.34	38.7626	32.2922	51.0753	43.299	36.3231	23.7966		PRDX5	90	225	S	90;222;225;357	4	90;357	2	single exon skipping	chr11:64318387-64320864	0;132;135;267	ACR1;AOEB166;B166;HEL-S-55;PLP;PMP20;PRDX5;PRDX6;PRXV;SBBI10;prx-V	peroxiredoxin 5	NM_181652	NM_181651
TMX2~3b	0.112268	0.829069	0.244623	1	4.84142	4.84142	OK	95.0212	1.21156	3	4.18333	80.2133	84.3967	90.1798	2.71668	3	8.03667	74.1067	82.1433	94.7722	96.6138	93.6776	93.9727	88.813	87.7536		TMX2	90	204	SL	90;204;281;331	4	90;204;281;331	4	single exon skipping	chr11:57737669-57738353	0;114;191;241	CGI-31;NEDMCMS;PDIA12;PIG26;TMX2;TXNDC14	thioredoxin related transmembrane protein 2	NM_001144012;NM_001347891	NM_001347890;NM_001347892;NM_001347898;NM_015959
C1orf43~5	0.144209	0.829069	0.260855	1	-1.16327	1.16327	OK	98.3729	0.627017	3	3.06667	181.583	184.65	99.5361	0.655994	3	0.72	141.42	142.14	98.6159	97.5128	98.9899	100	100	98.6084		C1orf43	90	167	SL	90;167	2	90;167	2	alternative 5-prime	chr1:154219938-154220418	0;77	C1orf43;HSPC012;NICE-3;NICE3;NS5ATP4;S863-3	chromosome 1 open reading frame 43	NM_001297718	NM_001098616;NM_001297717;NM_001297720;NM_001297723
PXK~15a	0.372077	0.829069	1	1	1.75011	1.75011	OK	99.1207	1.24351	3	0.22	21.7867	22.0067	97.3706	2.05254	3	0.693333	29.3133	30.0067	97.3621	100	100	100	94.991	97.1208		PXK	90	138	SL	90;138;294	3	90;138;294	3	single exon skipping	chr3:58365925-58382513	0;48;204	MONAKA;PXK;SLOB	PX domain containing serine/threonine kinase like	NM_001349494;NM_001349495;NM_001349501;NM_001349510;NM_001349511;NM_001349512;NM_001349516	NM_001289098;NM_001349488;NM_001349492;NM_001349493;NM_001349498;NM_001349499;NM_001349503;NM_001349504;NM_001349506;NM_001349507;NM_001349508;NM_001349509;NM_001349519;NM_001349520;NM_001349527;NM_017771;NR_146194
MRPS21~1	0.200479	0.829069	0.607454	1	2.70547	2.70547	OK	18.6364	1.20223	3	96.3967	22.0033	118.4	15.9309	2.05781	3	104.6	19.6733	124.273	18.5243	17.2232	20.1616	13.0242	17.5073	17.2613		MRPS21	90	526	SL	90;526	2	90;526	2	intron retention	chr1:150293899-150294334	0;436	MDS016;MRP-S21;MRPS21;RPMS21	mitochondrial ribosomal protein S21	NM_031901	NM_018997
IFI16~2	0.107226	0.829069	0.624069	1	-2.81601	2.81601	OK	95.3279	1.34699	3	3.54	77.0533	80.5933	98.1439	1.37334	3	1.29333	68.1	69.3933	95	93.8667	97.1169	96.7206	97.7111	100		IFI16	90	258	SL	90;258	2	90;258	2	single exon skipping	chr1:159015988-159018228	0;168	IFI16;IFNGIP1;PYHIN2	interferon gamma inducible protein 16	NM_001206567	NM_001364867;NM_005531
PTK7~2	0.647697	0.910262	0.702736	1	1.33616	1.33616	OK	97.6556	1.2167	3	3.65667	144.427	148.083	96.3194	3.44903	3	4.06333	111.093	115.157	97.4349	96.2881	99.2438	91.7072	97.2511	100		PTK7	90	210	SL	90;210	2	90;210	2	single exon skipping	chr6:43139272-43141667	0;120	CCK-4;CCK4;PTK7	protein tyrosine kinase 7 (inactive)	NM_152880	NM_001270398;NM_002821;NM_152882;NR_072997;NR_072998
AP2M1~1	0.00845977	0.829069	0.0204672	1	-6.37768	6.37768	OK	67.1246	1.39493	3	153.313	312.42	465.733	73.5023	1.19233	3	181.897	504.157	686.053	68.6583	67.4324	65.2832	71.9637	73.674	74.8692		AP2M1	90	96		90;96	2		0	single exon skipping	chr3:184180252-184180848	0;6	AP2M1;AP50;CLAPM1;MRD60;mu2	adaptor related protein complex 2 subunit mu 1	NM_001025205	NM_001311198;NM_004068
SEC61G~1	0.832013	0.962287	0.776536	1	0.500525	0.500525	OK	82.0104	2.87396	3	121.497	555.497	676.993	81.5099	0.815208	3	121.253	532.693	653.947	82.4089	85.3141	78.3083	80.4118	81.7549	82.3631		SEC61G	90	94		90;94	2		0	alternative 5-prime	chr7:54757595-54759161	0;4	SEC61G;SSS1	SEC61 translocon subunit gamma	NM_001012456	NM_014302
PTK7~1	0.622832	0.902954	1	1	-0.624765	0.624765	OK	97.3796	0.792678	3	3.84	145.087	148.927	98.0044	1.41823	3	2.4	114.523	116.923	96.3924	98.3332	97.4132	100	97.1805	96.8327		PTK7	90	258	SL	90;258	2	90;258	2	exon skipping and alternative 3-prime or 5-prime	chr6:43142042-43143416	0;168	CCK-4;CCK4;PTK7	protein tyrosine kinase 7 (inactive)	NM_152882	NM_001270398;NM_002821;NM_152880;NM_152881;NR_072998
CCNG1~6	0.212258	0.829069	0.525562	1	1.23557	1.23557	OK	96.3935	0.901467	3	9.61333	255.48	265.093	95.158	0.747147	3	14.53	286.743	301.273	97.6617	95.6463	95.8725	95.9769	95.3267	94.1703		CCNG1	90	190	SL	90;190	2	90;190	2	intron retention	chr5:163437660-163437759	0;100	CCNG;CCNG1	cyclin G1	NM_001364019;NM_001364023;NM_199246;NR_157051;NR_157052;NR_157054	NM_001364018;NM_001364020;NM_001364021;NM_001364022;NM_004060;NR_157053;NR_157056
METTL26~2d	0.113692	0.829069	0.477263	1	8.36424	8.36424	OK	90.4742	4.43649	3	3.35333	31.9133	35.2667	82.11	3.76467	3	6.55333	29.7333	36.2867	94.101	93.0947	84.227	82.1272	86.7122	77.4907		METTL26	90	381	SL	90;150;158;218;253;313;321;325;381;488	10	90;218;253;381;488	5	multiple exon skipping	chr16:634798-636093	0;60;68;128;163;223;231;235;291;398	C16orf13;JFP2;METTL26	methyltransferase like 26	NM_001040161	NM_032366
SLC52A2~2d	0.264454	0.829069	0.0266623	1	22.1056	22.1056	OK	97.5249	3.50039	3	0.406667	17.5833	17.99	75.4193	20.4649	3	6.91667	16.4767	23.3933	100	92.5746	100	76.3601	49.8978	100		SLC52A2	90	501	S	90;219;336;497;501	5	90;219;336	3	alternative 5-prime and 3-prime	chr8:144358659-144359187	0;129;246;407;411	BVVLS2;D15Ertd747e;GPCR41;GPR172A;PAR1;RFT3;RFVT2;SLC52A2;hRFT3	solute carrier family 52 member 2	NM_001253815	NM_001363118;NR_045600
SV2A~2b	0.419205	0.829069	1	1	-5.07149	5.07149	OK	94.9285	7.10827	3	1.84	32.93	34.77	100	0	3	0	12.6833	12.6833	100	84.876	99.9095	100	100	100		SV2A	90	308	SL	90;134;308	3	90;134;308	3	alternative 3-prime	chr1:149913970-149917738	0;44;218	SV2;SV2A	synaptic vesicle glycoprotein 2A	NM_001328675	NM_014849
RPL17~16c	0.0287343	0.829069	0.0249523	1	22.4264	22.4264	OK	74.3941	7.33237	3	9.77	30.0067	39.7767	51.9677	4.88349	3	23.7033	25.0733	48.7767	64.7663	82.5433	75.8727	45.0953	54.8119	55.9959		RPL17	90	164	S	90;164;174;325	4	90;325	2	alternative 5-prime	chr18:49491585-49491819	0;74;84;235	L17;PD-1;RPL17;RPL23	ribosomal protein L17	NM_001369558	NM_001369556
SCRN1~1	0.553442	0.878419	0.769853	1	-1.99621	1.99621	OK	93.4099	3.98863	3	6.90667	103.85	110.757	95.4061	0.539032	3	6.30667	131.127	137.433	96.0958	87.7713	96.3628	95.7639	95.8102	94.6443		SCRN1	90	250	SL	90;250	2	90;250	2	single exon skipping	chr7:29955361-29989641	0;160	SCRN1;SES1	secernin 1	NM_001145515	NM_014766
NEURL4~1	0.0800642	0.829069	0.282051	1	-37.9256	37.9256	LOW	47.3343	16.9952	3	4.28667	4.05667	8.34333	85.2598	15.3869	3	1.13333	6.85	7.98333	53.6935	64.2276	24.0816	100	64.0268	91.7526		NEURL4	90	96		90;96	2		0	alternative 5-prime	chr17:7322867-7322953	0;6	-;NEURL4	neuralized E3 ubiquitin protein ligase 4	NM_001005408	NM_032442
VPS54~1	0.22528	0.829069	1	1	11.562	11.562	LOW	49.6836	7.83831	3	4.78667	4.62333	9.41	38.1217	8.2889	3	4.83	3.05667	7.88667	49.5192	40.167	59.3647	45.2854	42.5754	26.5043		VPS54	90	126	SL	90;126	2	90;126	2	alternative 3-prime	chr2:63981852-63983863	0;36	HCC8;PPP1R164;SLP-8p;VPS54;VPS54L;WR;hVps54L	VPS54 subunit of GARP complex	NM_001005739	NM_016516
ATP13A2~3	0.0916581	0.829069	0.571429	1	-15.8304	15.8304	LOW	33.5399	0.59188	2	3.39	1.71	5.1	49.3702	2.62977	2	3.905	3.785	7.69	34.1317	32.948			52	46.7405		ATP13A2	90	105	SL	90;105	2	90;105	2	alternative 5-prime	chr1:17004412-17004706	0;15	ATP13A2;CLN12;HSA9947;KRPPD;PARK9;SPG78	ATPase cation transporting 13A2	NM_001141973;NM_001141974	NM_022089
BAZ1A~1	0.958762	0.990279	1	1	-1.055	1.055	LOW	75.2917	19.1939	3	1.87667	6.77667	8.65333	76.3467	19.1567	3	1.71667	7.06333	8.78	53.2044	100	72.6708	75.9596	100	53.0806		BAZ1A	90	186	SL	90;186	2	90;186	2	single exon skipping	chr14:34786002-34792774	0;96	ACF1;BAZ1A;WALp1;WCRF180;hACF1	bromodomain adjacent to zinc finger domain 1A	NM_182648	NM_013448
NDEL1~2	0.0396581	0.829069	0.0634337	1	-20.5847	20.5847	OK	42.9425	6.66242	3	22.0033	16.7433	38.7467	63.5273	7.00821	3	12.6433	22.0567	34.7	52.0197	40.5915	36.2164	65.5096	54.1263	70.9459		NDEL1	90	125	SL	90;125	2	90;125	2	single exon skipping	chr17:8460161-8466929	0;35	EOPA;MITAP1;NDE1L1;NDE2;NDEL1;NUDEL	nudE neurodevelopment protein 1 like 1	NM_030808	NM_001025579
FAM111A~2a	0.194101	0.829069	0.64472	1	-13.3657	13.3657	OK	67.4369	8.17284	3	4.88667	9.78	14.6667	80.8026	8.93473	3	2.32667	10.38	12.7067	57.5578	77.5722	67.1806	88.646	68.3015	85.4602		FAM111A	90	129	SL	90;129;222	3	90;129;222	3	alternative 3-prime	chr11:59145857-59148835	0;39;132	FAM111A;GCLEB;KCS2	family with sequence similarity 111 member A	NM_001142519;NM_001142520;NM_001142521;NM_001369456;NM_198847	NM_001312909;NM_001312910;NM_001369455;NM_022074
HNRNPAB~1	0.8791	0.971213	0.89582	1	0.979302	0.979302	OK	62.4249	2.34928	3	52.35	87.15	139.5	61.4456	7.84234	3	43.0067	68.6367	111.643	60.981	60.5555	65.7382	65.8563	50.4276	68.0528		HNRNPAB	90	231	SL	90;231	2	90;231	2	single exon skipping	chr5:178209448-178210552	0;141	ABBP1;HNRNPAB;HNRPAB	heterogeneous nuclear ribonucleoprotein A/B	NM_004499	NM_031266
NUDT2~2a	0.826951	0.960615	1	1	1.40343	1.40343	OK	10.7876	7.65987	3	29.1267	3.73667	32.8633	9.38419	2.97091	3	33.06	3.47333	36.5333	0	15.3265	17.0364	10.9403	5.22628	11.9859		NUDT2	90	203	SL	90;132;203	3	90;132;203	3	single exon skipping	chr9:34329600-34338712	0;42;113	APAH1;NUDT2	nudix hydrolase 2	NM_147173	NM_001161
ZNF282~1	0.793157	0.950273	1	1	-2.8857	2.8857	OK	91.4963	12.026	3	1.04	10.84	11.88	94.382	7.94502	3	0.6	8.62333	9.22333	74.489	100	100	100	100	83.1461		ZNF282	90	347	SL	90;347	2	90;347	2	intron retention	chr7:149223991-149224247	0;257	HUB1;ZNF282	zinc finger protein 282	NM_001303481	NM_003575
EIF3C~3	0.175922	0.829069	0.678456	1	-14.628	14.628	OK	36.7747	4.86487	3	9.14333	5.33	14.4733	51.4027	10.4423	3	5.84	5.85333	11.6933	40.2249	29.8947	40.2044	62.3431	37.3422	54.5228		EIF3C	90	179	SL	90;179	2	90;179	2	intron retention	chr16:28711568-28711656	0;89	EIF3C;EIF3CL;EIF3S8;eIF3-p110	eukaryotic translation initiation factor 3 subunit C	NM_001037808	NM_001267574
LOC93622~1	0.792256	0.949637	1	1	2.10325	2.10325	OK	54.2519	8.96216	3	7.25	8.75333	16.0033	52.1486	5.28223	3	8.52333	9.11	17.6333	42.8005	55.2732	64.6818	45.6476	58.5859	52.2124		LOC93622	90	159	SL	90;159	2	90;159	2	alternative 5-prime	chr4:6674638-6674992	0;69	-;LOC93622	Morf4 family associated protein 1 like 1 pseudogene	NR_158178	NR_015433
USP5~1	0.0638492	0.829069	0.0994296	1	-7.65955	7.65955	OK	4.39585	3.36266	3	59.49	2.69	62.18	12.0554	1.8612	3	59.8533	8.26	68.1133	8.97625	3.21298	0.998311	14.6105	11.3254	10.2303		USP5	90	159	SL	90;159	2	90;159	2	alternative 5-prime	chr12:6863309-6863829	0;69	ISOT;USP5	ubiquitin specific peptidase 5	NM_003481	NM_001098536
PEA15~1d	0.924556	0.983778	1	1	-1.02022	1.02022	LOW	61.6782	2.67034	3	1.12333	1.83333	2.95667	62.6984	13.336	3	1.29667	2.46	3.75667	59.5016	65.4391	60.0939	71.2291	73	43.8662		PEA15	90	571	SL	90;198;264;369;571	5	90;198;264;369;571	5	multiple exon skipping	chr1:160205523-160213109	0;108;174;279;481	HMAT1;HUMMAT1H;MAT1;MAT1H;PEA-15;PEA15;PED;PED-PEA15;PED/PEA15	proliferation and apoptosis adaptor protein 15	NR_123724	NM_001297576
ZNF33A~2a	0.45011	0.846507	1	1	10.1691	10.1691	LOW	89.4083	7.60282	3	0.703333	5.91667	6.62	79.2392	14.7531	3	1.07667	4.61333	5.69	85.7143	100	82.5106	100	70.6542	67.0635		ZNF33A	90	93		90;93;157;165;168;173;213;216	8		0	alternative 3-prime	chr10:38017387-38054377	0;3;67;75;78;83;123;126	KOX2;KOX31;KOX5;NF11A;ZNF11;ZNF11A;ZNF33;ZNF33A;ZZAPK	zinc finger protein 33A	NM_001278170;NM_001324176;NM_006974	NM_001278173;NM_001278177;NM_001278178;NM_001324178;NM_006954;NR_136709
NUDT2~1c	0.0313034	0.829069	0.444444	1	29.2155	29.2155	LOW	100	0	2	0	5.605	5.605	70.7845	7.48705	3	1.33	3.47333	4.80333		100	100	79.8479	61.512	70.9936		NUDT2	90	338	SL	90;225;267;338	4	90;225;267;338	4	multiple exon skipping	chr9:34329600-34339023	0;135;177;248	APAH1;NUDT2	nudix hydrolase 2	NM_001244390	NM_001161
VARS2~2b	0.645479	0.909877	1	1	4.34873	4.34873	LOW	96.634	3.36597	2	0.275	5.13	5.405	92.2853	10.9102	3	0.353333	3.45	3.80333	100	93.2681		76.8559	100	100		VARS2	90	318	SL	90;318;448	3	90;318;448	3	single exon skipping	chr6:30914345-30915155	0;228;358	COXPD20;VALRS;VARS2;VARS2L;VARSL	valyl-tRNA synthetase 2, mitochondrial	NM_001167733	NM_020442
ZNF133~12e	0.88357	0.972844	1	1	1.09872	1.09872	LOW	5.25672	5.25672	2	5.38	0.215	5.595	4.158	5.88031	3	3.67667	0.2	3.87667	10.5134	0		0	0	12.474		ZNF133	90	339	SL	90;266;339;515	4	90;266;339;515	4	multiple exon skipping	chr20:18288605-18305667	0;176;249;425	ZNF133;ZNF150;pHZ-13;pHZ-66	zinc finger protein 133	NM_001083330;NM_001282999;NM_001283003;NM_001283008	NM_001352463
ATG2A~2	0.393327	0.829069	0.592075	1	26.9627	26.9627	LOW	72.3418	19.8467	3	2.41667	5.95	8.36667	45.3791	33.3781	3	4.65667	3.35333	8.01	63.3172	99.8705	53.8377	0	56.8123	79.3249		ATG2A	90	96		90;96	2		0	alternative 5-prime	chr11:64902387-64902515	0;6	-;ATG2A	autophagy related 2A	NM_001367971;NM_015104	NM_001367972
NRM~3d	0.905339	0.978584	1	1	3.18091	3.18091	LOW	26.1883	29.1938	3	5.18667	2.51667	7.70333	23.0074	19.6981	3	2.52	1.08	3.6	66.9238	0	11.6412	0	48.1132	20.9091		NRM	90	486	S	90;267;287;309;464;482;486	7	90	1	multiple exon skipping	chr6:30688943-30690841	0;177;197;219;374;392;396	NRM;NRM29	nurim	NM_001270710	NR_073065
SNHG8~2b	0.841744	0.964471	0.869925	1	-0.775455	0.775455	OK	47.5067	0.732761	3	198.56	179.15	377.71	48.2822	4.80882	3	127.527	118.397	245.923	47.6157	48.3447	46.5598	51.8984	51.462	41.4862		SNHG8	90	435	SL	90;284;435	3	90;284;435	3	alternative 5-prime	chr4:118278793-118279388	0;194;345	LINC00060;NCRNA00060;SNHG8	small nucleolar RNA host gene 8	NR_034011	NR_003584
RWDD3~4	0.558871	0.880441	1	1	1.63889	1.63889	OK	87.5665	3.07386	3	1.92667	13.49	15.4167	85.9276	1.80618	3	3.52333	21.4733	24.9967	86.1763	84.6945	91.8285	83.5961	86.1896	87.997		RWDD3	90	410	SL	90;410	2	90;410	2	exon skipping and alternative 3-prime or 5-prime	chr1:95234316-95244564	34;354	RSUME;RWDD3	RWD domain containing 3	NR_103484	NM_001128142;NM_001199682;NM_015485;NR_103483
CDCA7L~2	0.541294	0.87483	1	1	-4.63739	4.63739	OK	71.6475	7.32939	3	3.62	8.91	12.53	76.2849	6.53774	3	2.08333	6.59667	8.68	66.5391	82.0125	66.391	68.7966	75.3325	84.7255		CDCA7L	90	228	SL	90;228	2	90;228	2	single exon skipping	chr7:21908508-21916753	0;138	CDCA7L;JPO2;R1;RAM2	cell division cycle associated 7 like	NM_001127371	NM_001127370;NM_018719
SNX11~2	0.163269	0.829069	0.214286	1	28.2839	28.2839	OK	28.2839	18.5109	3	8.66	3.31	11.97	0	0	3	11.4167	0	11.4167	17.8495	54.2934	12.7087	0	0	0		SNX11	90	150	SL	90;150	2	90;150	2	single exon skipping	chr17:48107839-48112030	0;60	-;SNX11	sorting nexin 11	NM_001330320;NM_013323	NM_152244
RCBTB1~5	0.853045	0.966976	1	1	1.44207	1.44207	OK	12.4152	7.69249	3	28.4433	3.98667	32.43	10.9732	6.87394	3	25.9567	3.1	29.0567	9.88568	4.51687	22.8431	5.35714	6.90934	20.653		RCBTB1	90	93		90;93	2		0	alternative 3-prime	chr13:49567321-49580504	0;3	CLLD7;CLLL7;GLP;RCBTB1;RDEOA	RCC1 and BTB domain containing protein 1	NM_001352503;NM_001352504;NM_001352505;NM_001352506;NM_018191;NR_148015;NR_148016	NM_001352500
MEG3~1s	0.297771	0.829069	0.520651	1	11.8013	11.8013	OK	45.4496	11.8234	3	8.26667	7.41333	15.68	33.6483	5.94691	3	19.6033	10.11	29.7133	33.9069	61.6978	40.7439	31.536	27.6544	41.7544		MEG3	90	268	S	90;128;204;220;234;242;258;268;313;334;345;364;372;454	14	90;128;454	3	multiple exon skipping	chr14:100829750-100836166	0;38;114;130;144;152;168;178;223;244;255;274;282;364	FP504;GTL2;LINC00023;MEG3;NCRNA00023;PRO0518;PRO2160;onco-lncRNA-83;prebp1	maternally expressed 3	NR_046466	NR_046464
TIMM8B~2a	0.968949	0.993767	1	1	0.168517	0.168517	OK	23.2741	5.42127	3	50.96	15.24	66.2	23.1056	0.25407	3	57.5967	17.3033	74.9	23.061	30.0178	16.7436	22.7801	23.4002	23.1365		TIMM8B	90	423	S	90;423;434	3	90	1	single exon skipping	chr11:112085463-112086639	0;333;344	DDP2;TIM8B;TIMM8B	translocase of inner mitochondrial membrane 8 homolog B	NM_012459	NR_028383
EIF4G1~5	0.203392	0.829069	0.539356	1	-3.33949	3.33949	OK	3.73822	1.93698	3	102.153	4.07333	106.227	7.07771	2.39839	3	104.243	7.84667	112.09	3.64494	1.41393	6.15579	5.32067	10.4688	5.44366		EIF4G1	90	150	SL	90;150	2	90;150	2	alternative 3-prime	chr3:184315857-184316131	0;60	EIF-4G1;EIF4F;EIF4G;EIF4G1;EIF4GI;P220;PARK18	eukaryotic translation initiation factor 4 gamma 1	NM_001194946;NM_001194947;NM_182917;NM_198241	NM_001291157
TMA7~1	0.312665	0.829069	0.450136	1	1.19497	1.19497	OK	96.4332	0.397059	3	18.3033	491.993	510.297	95.2382	1.26633	3	28.8767	578.403	607.28	96.2968	96.9731	96.0297	96.6024	95.561	93.5513		TMA7	90	94		90;94	2		0	alternative 3-prime	chr3:48440459-48440544	0;4	CCDC72;HSPC016;TMA7	translation machinery associated 7 homolog	NR_137639	NM_001329417;NM_015933
PSPC1~3b	0.948867	0.988701	1	1	0.208458	0.208458	LOW	38.8892	2.35718	3	4.98	3.17333	8.15333	38.6808	3.57172	3	7.19667	4.5	11.6967	37.9673	42.1245	36.5759	34.4569	38.3937	43.1917		PSPC1	90	759	S	90;759;2829	3	90	1	alternative 3-prime	chr13:19674985-19677723	0;669;2739	PSP1;PSPC1	paraspeckle component 1	NM_001354908;NR_003272;NR_156729	NR_044998;NR_149052;NR_149053
GAPDH~2a	0.29198	0.829069	0.817634	1	-0.0194503	0.0194503	OK	0.154869	0.0179628	3	5467.73	8.51	5476.24	0.17432	0.013399	3	5972.7	10.4033	5983.1	0.179678	0.137734	0.147196	0.16533	0.164368	0.19326		GAPDH	90	182	SL	90;182;330	3	90;182;330	3	alternative 5-prime	chr12:6534570-6534809	0;92;240	G3PD;GAPD;GAPDH;HEL-S-162eP	glyceraldehyde-3-phosphate dehydrogenase	NM_001357943;NM_002046;NR_152150	NM_001289745
CAP1~1b	0.649592	0.910701	1	1	0.295452	0.295452	OK	0.737899	0.754567	3	121.837	0.973333	122.81	0.442447	0.326618	3	132.423	0.586667	133.01	0.439251	0	1.77445	0.54878	0.77856	0		CAP1	90	158		90;93;155;158	4		0	exon skipping and alternative 3-prime or 5-prime	chr1:40040802-40059336	0;3;65;68	CAP;CAP1;CAP1-PEN	cyclase associated actin cytoskeleton regulatory protein 1	NM_001330502;NM_006367	NM_001350478
MAPKAP1~1	0.484327	0.858877	0.608041	1	-1.35221	1.35221	OK	96.0086	2.22138	3	2.62667	61.6067	64.2333	97.3608	0.645188	3	1.84	67.9967	69.8367	99.1265	94.1167	94.7826	96.5467	98.1247	97.411		MAPKAP1	90	418	SL	90;418	2	90;418	2	single exon skipping	chr9:125669908-125706970	0;328	JC310;MAPKAP1;MIP1;SIN1;SIN1b;SIN1g	MAPK associated protein 1	NM_001006620	NM_001006617;NM_001006618;NM_001006619;NM_024117
ZNF75A~2a	0.180303	0.829069	0.592075	1	-30.815	30.815	LOW	39.7487	21.976	3	4.91333	3.24333	8.15667	70.5637	13.3365	3	2.09667	4.81667	6.91333	46.5035	10.0998	62.6429	71.2098	53.9164	86.5649		ZNF75A	90	614	SL	90;614;1377	3	90;614	2	single exon skipping	chr16:3305644-3311752	0;524;1287	-;ZNF75A	zinc finger protein 75a	NM_001352495;NM_153028	NM_001302109;NM_001324085;NM_001352497
ANAPC10~2a	0.995391	0.998829	1	1	0.112946	0.112946	LOW	46.3036	15.2329	3	4.30333	3.83333	8.13667	46.1907	20.8802	3	4.33	3.77333	8.10333	63.5875	26.5255	48.7977	28.1593	34.9548	75.4579		ANAPC10	90	101	SL	90;101;174;242	4	90;101;174;242	4	alternative 5-prime	chr4:145096112-145098130	0;11;84;152	ANAPC10;APC10;DOC1	anaphase promoting complex subunit 10	NM_001256712;NM_014885	NM_001256706;NM_001256710
FAM168B~1a	0.61333	0.898888	0.745567	1	-5.04388	5.04388	OK	86.6062	3.52234	3	6.94333	45.5933	52.5367	91.6501	11.8086	3	4.19	41.8433	46.0333	82.4002	91.0206	86.3978	100	74.9502	100		FAM168B	90	208	SL	90;111;208;363;657	5	90;111;208;363;657	5	alternative 5-prime	chr2:131082658-131093331	0;21;118;273;567	FAM168B;MANI	family with sequence similarity 168 member B	NM_001321746	NM_001009993
SEPTIN2~3l	0.994885	0.998773	1	1	0.00353826	0.00353826	OK	0.779879	0.562077	3	358.583	2.79667	361.38	0.77634	0.469312	3	442.663	3.48333	446.147	1.303	0	1.03663	0.450572	0.438438	1.44001		SEPTIN2	90	191	S	90;173;175;191;209;224;310;325;418	9	90;418	2	single exon skipping	chr2:241315983-241324215	0;83;85;101;119;134;220;235;328	DIFF6;NEDD-5;NEDD5;Pnutl3;SEPT2;SEPTIN2;hNedd5	septin 2	NM_001321032;NM_001349288;NM_001349302;NM_001349307;NM_001349308;NM_001349309;NM_004404	NM_001321035;NM_001349289;NM_001349311
BBX~2	0.781627	0.948302	1	1	3.92548	3.92548	OK	90.4593	13.1752	3	1.60333	14.8633	16.4667	86.5338	13.3057	3	2.53	15.1533	17.6833	100	99.5493	71.8285	68.4183	91.183	100		BBX	90	180	SL	90;180	2	90;180	2	single exon skipping	chr3:107778520-107791239	0;90	ARTC1;BBX;HBP2;HSPC339;MDS001	BBX high mobility group box domain containing	NM_020235	NM_001142568;NM_001276286
MAP3K12~1	0.570872	0.883337	0.685018	1	14.5606	14.5606	OK	62.6294	22.3679	3	5.32	8.66667	13.9867	48.0687	24.7602	3	5.14667	5.18	10.3267	31.2935	74.5515	82.0431	17.7728	48.0108	78.4225		MAP3K12	90	189	SL	90;189	2	90;189	2	intron retention	chr12:53487156-53487254	0;99	DLK;MAP3K12;MEKK12;MUK;ZPK;ZPKP1	mitogen-activated protein kinase kinase kinase 12	NM_006301	NM_001193511
RBM6~1b	0.89908	0.976476	1	1	-2.89417	2.89417	LOW	32.6483	23.5228	3	5.88667	3.86	9.74667	35.5425	18.9688	3	6.14	3.74	9.88	43.4453	54.4996	0	29.9087	61.0733	15.6455		RBM6	90	250	SL	90;164;250;1529;1603;1770;2160	7	90;164;250	3	multiple exon skipping	chr3:49962686-50048244	0;74;160;1439;1513;1680;2070	3G2;DEF-3;DEF3;HLC-11;NY-LU-12;RBM6;g16	RNA binding motif protein 6	NM_001167582	NM_001349190
SPIDR~2c	0.324005	0.829069	1	1	-1.37132	1.37132	OK	98.3061	1.49728	3	0.2	12.4367	12.6367	99.6774	0.456198	3	0.04	11.8767	11.9167	98.5595	100	96.3588	100	100	99.0323		SPIDR	90	353	S	90;184;259;353;354;408	6	90;184;259;408	4	multiple exon skipping	chr8:47713642-47735306	0;94;169;263;264;318	KIAA0146;SPIDR	scaffold protein involved in DNA repair	NM_001352936;NM_001352943;NM_001352944;NM_001352961	NM_001080394;NM_001282916;NM_001352932;NM_001352933;NM_001352938;NM_001352939;NM_001352940;NM_001352941;NM_001352942;NM_001352945;NM_001352946;NM_001352947;NM_001352948;NM_001352952;NM_001352953;NM_001352955;NM_001352956;NM_001352958;NM_001352959;NM_001352960;NR_104581;NR_148202;NR_148204
RELN~1	0.878267	0.971213	1	1	2.17315	2.17315	OK	21.6515	17.6083	3	4.87333	1.27333	6.14667	19.4784	2.69104	3	29.68	7.12	36.8	43.1304	21.8241	0	23.2746	17.8123	17.3481		RELN	90	96		90;96	2		0	single exon skipping	chr7:103472909-103482872	0;6	ETL7;LIS2;PRO1598;RELN;RL	reelin	NM_173054	NM_005045
YPEL5~1c	0.0705984	0.829069	0.304128	1	3.78657	3.78657	OK	6.57657	1.63813	3	87.1567	6.14	93.2967	2.79	0.525911	3	112.473	3.21667	115.69	5.37501	5.46201	8.89269	3.47764	2.69163	2.20074		YPEL5	90	387	SL	90;151;387;448	4	90;151;387;448	4	single exon skipping	chr2:30147063-30156627	0;61;297;358	CGI-127;YPEL5	yippee like 5	NM_016061	NM_001127400
RNPS1~2c	0.603678	0.896134	1	1	1.37783	1.37783	OK	64.4163	1.79726	3	25.3067	45.9267	71.2333	63.0384	2.89527	3	25.5233	43.5533	69.0767	65.9631	61.8962	65.3895	60.4928	61.534	67.0886		RNPS1	90	278	SL	90;212;278	3	90;212;278	3	single exon skipping	chr16:2264332-2268054	0;122;188	E5.1;RNPS1	RNA binding protein with serine rich domain 1	NM_001286626;NM_001286627	NM_080594
SNHG29~13	0.369514	0.829069	0.780629	1	0.427011	0.427011	OK	90.2243	0.309704	3	122.463	1129.74	1252.21	89.7973	0.494745	3	108.9	958.397	1067.3	90.6621	90.0135	89.9971	89.1407	89.916	90.335		SNHG29	90	147	SL	90;147	2	90;147	2	single exon skipping	chr17:16440254-16441367	0;57	C17orf45;C17orf76-AS1;FAM211A-AS1;LRRC75A-AS1;NCRNA00188;SNHG29;TSAP19	small nucleolar RNA host gene 29	NR_027158;NR_027161;NR_027165;NR_027167;NR_027169;NR_045027;NR_045028	NR_027159;NR_027160;NR_027162;NR_027163;NR_027164;NR_027166;NR_027168;NR_027170;NR_027667;NR_045021;NR_045022;NR_045029
EIF4H~1	0.139341	0.829069	0.0299342	1	5.26777	5.26777	OK	11.9531	3.30898	3	251.787	34.5967	286.383	6.68528	1.58918	3	274.933	19.8333	294.767	13.2082	7.42132	15.2296	7.81727	7.80072	4.43786		EIF4H	90	150	SL	90;150	2	90;150	2	single exon skipping	chr7:74189919-74194740	0;60	EIF4H;WBSCR1;WSCR1;eIF-4H	eukaryotic translation initiation factor 4H	NM_031992	NM_022170
SCYL2~2	0.231445	0.829069	0.798596	1	-3.726	3.726	OK	28.2644	2.20545	3	23.3933	9.18	32.5733	31.9904	2.9526	3	26.1467	12.2433	38.39	31.2883	26.0908	27.414	28.3721	31.9945	35.6045		SCYL2	90	486	SL	90;486	2	90;486	2	alternative 5-prime	chr12:100267397-100282942	0;396	AMC4;AMCNACC;CVAK104;SCYL2	SCY1 like pseudokinase 2	NM_001317784;NM_001330254;NM_001330256	NM_001330253;NM_017988
FAM189B~3a	0.230334	0.829069	0.588337	1	-9.9234	9.9234	OK	54.673	4.0346	3	14.63	17.5633	32.1933	64.5964	8.33594	3	9.84333	17.9733	27.8167	60.0707	50.3724	53.5759	70.2915	52.8098	70.6879		FAM189B	90	378	SL	90;321;378	3	90;321;378	3	multiple exon skipping	chr1:155253733-155254652	0;231;288	C1orf2;COTE1;FAM189B	family with sequence similarity 189 member B	NM_198264	NM_006589
TCF12~1	0.112455	0.829069	0.739849	1	-3.08173	3.08173	OK	40.2782	1.02815	3	51.91	34.9467	86.8567	43.3599	1.73459	3	37.3067	28.5367	65.8433	41.3694	40.5647	38.9004	42.6981	45.7364	41.6451		TCF12	90	162	SL	90;162	2	90;162	2	single exon skipping	chr15:57251424-57253261	0;72	CRS3;HEB;HTF4;HsT17266;TCF-12;TCF12;bHLHb20;p64	transcription factor 12	NM_001306220;NM_001322157;NM_001322158;NM_001322164;NM_001322165;NM_003205;NM_207038;NM_207040	NM_001306219;NM_001322151;NM_001322152;NM_001322154;NM_001322156;NM_001322159;NM_001322162;NM_207036;NM_207037
POSTN~1	0.00321377	0.829069	0.16957	1	5.10668	5.10668	OK	28.0234	0.550993	3	1058.09	413.117	1471.21	22.9167	0.828268	3	110.607	32.87	143.477	27.2702	28.2269	28.573	22.8054	21.9625	23.9821		POSTN	90	174	SL	90;174	2	90;174	2	single exon skipping	chr13:37564561-37569743	0;84	OSF-2;OSF2;PDLPOSTN;PN;POSTN	periostin	NM_001135935;NM_001135936;NM_001286667;NM_001330517	NM_001135934;NM_001286665;NM_001286666;NM_006475
FBXL12~4a	0.725809	0.934598	1	1	-2.749	2.749	OK	9.73824	9.43687	3	18.01	1.78667	19.7967	12.4872	2.77576	3	18.8067	2.69	21.4967	6.7044	0	22.5103	12.5996	9.03285	15.8293		FBXL12	90	134	SL	90;134;188	3	90;134;188	3	single exon skipping	chr19:9811718-9818544	0;44;98	FBXL12;Fbl12	F-box and leucine rich repeat protein 12	NM_001316937;NM_001316940;NM_017703	NM_001316938;NM_001316939
STX16~1c	0.756829	0.941685	1	1	2.62074	2.62074	OK	9.22581	9.70224	3	18.82	1.40667	20.2267	6.60507	5.0285	3	18.4867	1.43	19.9167	5.04305	0	22.6344	0	12.1898	7.62538		STX16	102	141	S	90;102;141;153	4	90;102	2	exon skipping and alternative 3-prime or 5-prime	chr20:58652088-58667489	0;12;51;63	STX16;SYN16	syntaxin 16	NM_001134773;NR_037941	NM_001134772
GET1~3a	0.566488	0.881639	0.678389	1	11.2058	11.2058	OK	80.5427	14.6414	3	2.39	8.45333	10.8433	69.337	20.4751	3	5.21667	12.29	17.5067	76.9474	64.6809	100	85.084	82.508	40.419		GET1	90	94		90;94;184;459	4	184;459	2	alternative 5-prime	chr21:39380553-39390697	0;4;94;369	CHD5;GET1;WRB	guided entry of tail-anchored proteins factor 1	NM_001350293	NM_001350294
SREK1~3	0.448537	0.846197	0.591331	1	10.8161	10.8161	OK	27.9245	15.7699	3	8.86667	3.14667	12.0133	17.1084	7.52838	3	8.54	1.76333	10.3033	10.2057	25.0549	48.5128	23.9756	20.7207	6.62879		SREK1	90	214	SL	90;214	2	90;214	2	single exon skipping	chr5:66153597-66159218	0;124	SFRS12;SREK1;SRrp508;SRrp86	splicing regulatory glutamic acid and lysine rich protein 1	NM_001077199;NM_001323529;NM_001323533;NM_001323535	NM_001270492;NM_001323527;NM_001323534;NM_139168
PCNX1~2	0.898647	0.976476	1	1	1.44539	1.44539	OK	88.8053	11.9834	3	1.52333	12.15	13.6733	87.3599	9.01702	3	1.53333	9.43333	10.9667	94.2267	100	72.1893	79.5798	100	82.5		PCNX1	90	105	SL	90;105	2	90;105	2	alternative 3-prime	chr14:71011550-71012999	0;15	PCNX;PCNX1;PCNXL1;pecanex	pecanex 1	NM_001308160	NM_014982
PCNX1~1	0.898647	0.976476	1	1	1.44539	1.44539	OK	88.8053	11.9834	3	1.52333	12.15	13.6733	87.3599	9.01702	3	1.53333	9.43333	10.9667	94.2267	100	72.1893	79.5798	100	82.5		PCNX1	90	408	SL	90;408	2	90;408	2	multiple exon skipping	chr14:70978649-71009633	0;318	PCNX;PCNX1;PCNXL1;pecanex	pecanex 1	NM_001308160	NM_014982
OCIAD1~1b	0.913246	0.981583	1	1	-2.07109	2.07109	OK	84.0532	21.5239	3	1.91	12.31	14.22	86.1243	12.459	3	1.56	9.36	10.92	100	98.5341	53.6256	91.4485	68.9165	98.008		OCIAD1	90	243	SL	90;135;243	3	90;135;243	3	single exon skipping	chr4:48851976-48860724	0;45;153	ASRIJ;OCIA;OCIAD1;TPA018	OCIA domain containing 1	NM_001079840;NM_001079842	NM_001079839;NM_001168254;NM_017830
MRPL52~3	0.104122	0.829069	1	1	11.294	11.294	OK	43.3777	5.89536	3	7.44	5.64333	13.0833	32.0836	1.66913	3	8.72	4.04333	12.7633	51.586	38.0083	40.5388	29.9208	32.3462	33.9839		MRPL52	90	191	SL	90;191	2	90;191	2	intron retention	chr14:22829949-22830049	0;101	-;MRPL52	mitochondrial ribosomal protein L52	NM_181306	NM_181304;NM_181305
CTNNB1~1a	0.0551151	0.829069	0.175211	1	7.176	7.176	OK	53.1273	2.90046	3	84.1533	95.1167	179.27	45.9513	1.31503	3	102.1	86.8633	188.963	56.332	53.7423	49.3076	47.6816	45.6766	44.4958		CTNNB1	90	554	SL	90;249;554	3	90;249;554	3	intron retention	chr3:41239355-41239818	0;159;464	CTNNB;CTNNB1;EVR7;MRD19;NEDSDV;armadillo	catenin beta 1	NM_001098210	NM_001904
CCT5~1	0.388522	0.829069	0.474178	1	0.435997	0.435997	OK	99.3523	0.481341	3	0.756667	112.537	113.293	98.9163	0.416291	3	1.11	100.92	102.03	99.2098	100	98.8471	98.3369	99.1157	99.2963		CCT5	90	255	SL	90;255	2	90;255	2	single exon skipping	chr5:10254206-10255954	0;165	CCT-epsilon;CCT5;CCTE;HEL-S-69;PNAS-102;TCP-1-epsilon	chaperonin containing TCP1 subunit 5	NM_001306154;NM_001306155	NM_001306153;NM_001306156;NM_012073
RPS24~2c	0.94077	0.987277	1	1	-1.02721	1.02721	LOW	79.2832	16.725	3	1.62	5.65667	7.27667	80.3104	5.80088	3	1.42	6.61	8.03	78.8089	59.0406	100	76.618	88.5009	75.8123		RPS24	93	108		90;93;108;111	4		0	mutually exclusive exon skipping	chr10:78037305-78040203	0;3;18;21	DBA3;RPS24;S24;eS24	ribosomal protein S24	NM_001142282	NM_001142284
METTL23~5c	0.540882	0.874774	0.731356	1	7.49228	7.49228	OK	37.3586	14.3141	3	12.8	8.23667	21.0367	29.8664	3.94326	3	11.5733	5.01667	16.59	29.3426	25.2685	57.4648	28.2345	26.0642	35.3004		METTL23	145	374	S	128;145;249;339;374;518	6	128;145;249;518	4	exon skipping and alternative 3-prime or 5-prime	chr17:76726880-76732977	88;105;209;299;334;478	C17orf95;METTL23;MRT44	methyltransferase like 23	NM_001206984	NM_001206986
ORC3~1	0.168349	0.829069	0.295805	1	20.8616	20.8616	OK	70.6485	14.2181	3	4.32667	11.2	15.5267	49.7869	9.19784	3	10.5067	10.4433	20.95	54.296	68.6916	88.9577	58.5	53.7946	37.066		ORC3	90	93		90;93	2		0	alternative 3-prime	chr6:87653250-87656905	0;3	LAT;LATHEO;ORC3;ORC3L	origin recognition complex subunit 3	NM_001197259;NM_012381	NM_181837
TMBIM1~4b	0.188473	0.829069	0.475968	1	-2.54311	2.54311	OK	91.5998	1.0181	3	10.76	117.013	127.773	94.1429	1.87834	3	9.68	156.263	165.943	90.2065	92.6108	91.9821	92.1718	93.5864	96.6706		TMBIM1	90	332	SL	90;332;430;508	4	90;332;430;508	4	single exon skipping	chr2:218280127-218292465	0;242;340;418	LFG3;MST100;MSTP100;PP1201;RECS1;TMBIM1	transmembrane BAX inhibitor motif containing 1	NR_135643	NM_001321438;NM_022152
MIEF1~3	0.191763	0.829069	0.302829	1	-17.9839	17.9839	OK	38.623	11.6127	3	10.6233	6.39333	17.0167	56.6069	11.3083	3	7.92667	10.4233	18.35	53.5857	25.2788	37.0047	41.8681	69.3515	58.6012		MIEF1	90	176	SL	90;176	2	90;176	2	alternative 3-prime	chr22:39512027-39512317	0;86	AltMIEF1;HSU79252;MID51;MIEF1;MIEF1-MP;SMCR7L;dJ1104E15.3	mitochondrial elongation factor 1	NR_130789;NR_130790	NM_001304564;NM_019008
SLC30A7~1	0.986802	0.997553	1	1	0.207923	0.207923	OK	36.5119	15.2593	3	11.4	6.34333	17.7433	36.3039	5.07866	3	13.6433	7.77667	21.42	42.251	15.6266	51.6579	43.4762	33.0464	32.3892		SLC30A7	90	406	SL	90;406	2	90;406	2	intron retention	chr1:100974903-100975218	0;316	SLC30A7;ZNT7;ZnT-7;ZnTL2	solute carrier family 30 member 7	NM_001144884	NM_133496
LPAR1~7a	0.109453	0.829069	0.12649	1	-23.7377	23.7377	OK	17.4518	5.48019	3	21.4567	4.13667	25.5933	41.1896	13.1022	3	18.8233	11.4633	30.2867	14.2906	12.9043	25.1605	57.9568	39.6359	25.976		LPAR1	90	98		90;98;198;206;233;241	6		0	alternative 5-prime	chr9:110973559-111036121	0;8;108;116;143;151	EDG2;GPR26;Gpcr26;LPA1;LPAR1;Mrec1.3;VZG1;edg-2;rec.1.3;vzg-1	lysophosphatidic acid receptor 1	NM_001351404;NM_001351411;NM_001351417;NM_001351419;NM_001351420	NM_001351405;NM_001351414
SUZ12~1	0.120383	0.829069	0.620721	1	-5.11118	5.11118	OK	82.4798	0.655282	3	3.29667	15.5133	18.81	87.5909	2.85359	3	1.88333	12.6733	14.5567	81.7871	82.2929	83.3593	87.2355	91.25	84.2873		SUZ12	90	159	SL	90;159	2	90;159	2	single exon skipping	chr17:31940487-31966146	0;69	CHET9;IMMAS;JJAZ1;SUZ12	SUZ12 polycomb repressive complex 2 subunit	NM_001321207	NM_015355
PRDX5~2b	0.0151576	0.829069	0.234465	1	12.0519	12.0519	OK	31.5752	2.94196	3	34.01	15.92	49.93	19.5234	1.41321	3	34.2567	8.29	42.5467	32.8479	27.5085	34.3693	21.5122	18.3581	18.6998		PRDX5	222	225		90;222;225;357	4	90;357	2	mutually exclusive exon skipping	chr11:64318387-64320864	0;132;135;267	ACR1;AOEB166;B166;HEL-S-55;PLP;PMP20;PRDX5;PRDX6;PRXV;SBBI10;prx-V	peroxiredoxin 5	NM_001358511	NM_181651
PPP1R35~1	0.299743	0.829069	1	1	-5.43203	5.43203	OK	92.7161	5.49217	3	1.67333	19.43	21.1033	98.1481	2.61891	3	0.256667	14.29	14.5467	91.4097	86.7387	100	100	94.4444	100		PPP1R35	90	227	SL	90;227	2	90;227	2	single exon skipping	chr7:100435534-100435847	0;137	C7orf47;PPP1R35	protein phosphatase 1 regulatory subunit 35	NM_001346938	NM_145030
TIMM23B~5	0.575565	0.884643	1	1	11.0182	11.0182	OK	41.4416	0.823027	3	6.86333	4.84	11.7033	30.4235	23.5007	3	6.85667	3.07	9.92667	42.3881	40.3817	41.5552	23.1115	62.1567	6.00227		TIMM23B	90	214	SL	90;214	2	90;214	2	single exon skipping	chr10:49942301-49945031	0;124	-;TIMM23B	translocase of inner mitochondrial membrane 23 homolog B	NM_001290117;NM_001290118;NR_158651	NR_110767
EIF4B~2	0.525755	0.870411	0.801739	1	-0.663105	0.663105	OK	10.66	0.940993	3	349.3	41.7233	391.023	11.3231	0.969011	3	248.533	31.6733	280.207	9.77592	10.2406	11.9634	10.3257	12.6356	11.008		EIF4B	90	105	SL	90;105	2	90;105	2	alternative 5-prime	chr12:53034710-53037408	0;15	EIF-4B;EIF4B;PRO1843	eukaryotic translation initiation factor 4B	NM_001330654;NM_001417	NM_001300821
EXOC7~1d	0.0178252	0.829069	0.33126	1	-6.84221	6.84221	OK	5.51244	1.90102	3	52.53	3.08333	55.6133	12.3547	1.47301	3	55.29	7.81	63.1	7.00506	6.70259	2.82967	13.5002	13.2887	10.2751		EXOC7	90	183	SL	90;159;183;252;336	5	90;159;183;252;336	5	single exon skipping	chr17:76089321-76094413	0;69;93;162;246	2-5-3p;BLOM4;EX070;EXO70;EXOC1;EXOC7;Exo70p;YJL085W	exocyst complex component 7	NM_015219	NM_001013839;NM_001282313
GAPDH~2b	0.267532	0.829069	0.308685	1	-0.0735998	0.0735998	OK	0.095797	0.0685357	3	5467.73	5.39	5473.12	0.169397	0.0320602	3	5972.7	10.18	5982.88	0.130932	0	0.156459	0.214629	0.144078	0.149483		GAPDH	90	330	SL	90;182;330	3	90;182;330	3	intron retention	chr12:6534570-6534809	0;92;240	G3PD;GAPD;GAPDH;HEL-S-162eP	glyceraldehyde-3-phosphate dehydrogenase	NM_001357943;NM_002046;NR_152150	NM_001289746
ACSL4~2c	0.689798	0.925657	0.572013	1	1.49189	1.49189	OK	77.4407	4.47284	3	39.37	142.953	182.323	75.9488	1.35783	3	66.9533	210.913	277.867	83.4055	76.2818	72.6347	76.8317	74.0305	76.9841		ACSL4	90	93		90;93;384;402	4		0	alternative 3-prime	chrX:109683373-109696143	0;3;294;312	ACS4;ACSL4;FACL4;LACS4;MRX63;MRX68	acyl-CoA synthetase long chain family member 4	NM_004458	NM_001318510
RPL17~7a	0.142736	0.829069	0.559879	1	1.28336	1.28336	OK	6.5555	0.0624627	3	247.23	17.3467	264.577	5.27214	0.773771	3	212.713	11.8933	224.607	6.52518	6.49881	6.64252	5.82679	5.81174	4.1779		RPL17	90	109	SL	90;109;131;273;290	5	90;109;131	3	alternative 3-prime	chr18:49491834-49492457	0;19;41;183;200	L17;PD-1;RPL17;RPL23	ribosomal protein L17	NM_000985;NM_001199340;NM_001369556;NM_001369558;NM_001369560	NM_001369561
PSMA4~4	0.506897	0.862269	0.696965	1	-2.01303	2.01303	OK	60.0018	2.50477	3	91.1067	136.223	227.33	62.0149	2.98778	3	82.3233	134.177	216.5	57.2575	63.3136	59.4344	59.9539	66.2398	59.8509		PSMA4	90	214	SL	90;214	2	90;214	2	single exon skipping	chr15:78545765-78548789	0;124	HC9;HsT17706;PSC9;PSMA4	proteasome 20S subunit alpha 4	NM_001330673	NM_001102667;NM_001102668;NM_001330675;NM_001330676;NM_002789
RBMX~1b	0.305872	0.829069	1	1	2.57642	2.57642	OK	14.7312	1.53221	3	37.8933	6.52	44.4133	12.1548	2.58398	3	31.7367	4.48333	36.22	15.1368	16.3718	12.685	15.4514	11.872	9.14094		RBMX	90	243	SL	90;243;415	3	90;243;415	3	single exon skipping	chrX:136875586-136879016	0;153;325	HNRNPG;HNRPG;MRXS11;RBMX;RBMXP1;RBMXRT;RNMX;hnRNP-G	RNA binding motif protein X-linked	NM_001164803	NR_028476
MAP7D1~2	0.791716	0.949637	1	1	1.70215	1.70215	OK	63.0797	7.11348	3	13.8967	23.1867	37.0833	61.3776	4.51614	3	22.4267	36.58	59.0067	60.6684	72.7436	55.8272	66.9958	55.9379	61.199		MAP7D1	90	201	SL	90;201	2	90;201	2	single exon skipping	chr1:36173479-36176198	0;111	MAP7D1;PARCC1;RPRC1	MAP7 domain containing 1	NM_001286365	NM_001286366;NM_018067
EEF1AKMT1~2	0.923133	0.983778	1	1	-0.778597	0.778597	OK	55.2409	9.22778	3	9.83	11.9167	21.7467	56.0195	5.08262	3	8.40333	10.7133	19.1167	67.521	45.2762	52.9255	63.1526	51.6854	53.2206		EEF1AKMT1	90	173	SL	90;173	2	90;173	2	single exon skipping	chr13:20732122-20757454	0;83	EEF1AKMT1;ESP13;N6AMT2	EEF1A lysine methyltransferase 1	NR_134934	NM_001318939;NM_174928
ZC3H11A~5b	0.671055	0.919139	1	1	-8.56692	8.56692	LOW	16.603	23.4801	3	5.05667	1.30333	6.36	25.1699	10.1264	3	5.47	1.74667	7.21667	0	0	49.8089	21.1966	15.2412	39.0719		ZC3H11A	90	294	SL	90;241;294;399	4	90;241;294;399	4	single exon skipping	chr1:203795795-203801574	0;151;204;309	ZC3H11A;ZC3HDC11A	zinc finger CCCH-type containing 11A	NM_001350263;NM_001350265	NM_001319239;NM_001350261
TTC1~1	0.391405	0.829069	0.292447	1	4.06786	4.06786	OK	93.7708	4.83992	3	6.55	100.663	107.213	89.703	3.39195	3	9.55667	82.87	92.4267	86.9906	96.3496	97.9723	84.9083	92.2273	91.9733		TTC1	90	93		90;93	2		0	alternative 5-prime	chr5:160009191-160010499	0;3	TPR1;TTC1	tetratricopeptide repeat domain 1	NM_001282500	NM_003314
BSG~1	0.803491	0.952623	0.794141	1	0.464996	0.464996	OK	93.6097	1.00818	3	29.03	426.89	455.92	93.1447	2.18549	3	33.22	450.303	483.523	93.1254	95.0132	92.6905	92.3778	96.1212	90.9353		BSG	90	94		90;94	2		0	alternative 5-prime	chr19:582579-582749	0;4	5F7;BSG;CD147;EMMPRIN;EMPRIN;OK;SLC7A11;TCSF	basigin (Ok blood group)	NM_001322243	NM_001728;NM_198589;NM_198590;NM_198591
PPHLN1~6	0.790175	0.949179	0.636445	1	2.22583	2.22583	OK	17.971	10.3022	3	48.7333	11.09	59.8233	15.7452	1.68146	3	57.46	10.7333	68.1933	28.835	4.13163	20.9465	13.712	15.6938	17.8298		PPHLN1	90	133	SL	90;133	2	90;133	2	single exon skipping	chr12:42326230-42335882	0;43	CR;HSPC206;HSPC232;PPHLN1	periphilin 1	NM_001143787;NM_001143788;NM_001143789;NM_001364824;NM_001364825;NM_001364827;NM_001364828;NM_001364829;NM_001364830;NM_001364833;NM_016488;NM_201439	NM_001364822;NM_001364823;NM_001364831;NM_001364832;NM_201438;NM_201440;NM_201515
SLC50A1~3b	0.86588	0.969469	1	1	0.429527	0.429527	OK	97.0056	2.25682	3	0.553333	18.4933	19.0467	96.5761	2.50515	3	0.483333	11.15	11.6333	94.5518	100	96.4649	94.076	100	95.6522		SLC50A1	90	252	S	90;234;252	3	90	1	single exon skipping	chr1:155136952-155137978	0;144;162	HsSWEET1;RAG1AP1;SCP;SLC50A1;SWEET1;slv	solute carrier family 50 member 1	NM_001122839	NM_001287586;NM_001287587;NM_018845
RPL17~5h	0.947676	0.988693	1	1	-0.0490184	0.0490184	OK	95.5251	0.216873	3	17.3467	371.61	388.957	95.5742	0.921146	3	11.8933	259.233	271.127	95.4999	95.2731	95.8025	94.8374	95.0122	96.8729		RPL17	267	293		93;108;248;267;276;293	6	93;108	2	exon skipping and alternative 3-prime or 5-prime	chr18:49491446-49492457	53;68;208;227;236;253	L17;PD-1;RPL17;RPL23	ribosomal protein L17	NM_001369561	NM_001199341
RPL28~1a	0.619346	0.901223	0.89263	1	-2.11253	2.11253	OK	69.3907	1.88164	3	42.98	97.01	139.99	71.5033	4.96963	3	36.11	89.2833	125.393	68.4949	67.6686	72.0087	64.544	75.8327	74.1331		RPL28	90	3401	S	90;3401;3595	3	90	1	alternative 3-prime	chr19:55388049-55391553	0;3311;3505	L28;RPL28	ribosomal protein L28	NM_001136135	NM_000991
ALDOA~1	0.227955	0.829069	0.435073	1	-0.401798	0.401798	OK	0.689118	0.268843	3	759.313	5.21667	764.53	1.09092	0.294647	3	858.017	9.42333	867.44	0.477001	1.06843	0.521918	0.855899	0.910429	1.50642		ALDOA	90	369	SL	90;369	2	90;369	2	alternative 5-prime	chr16:30064506-30067233	0;279	ALDA;ALDOA;GSD12;HEL-S-87p	aldolase, fructose-bisphosphate A	NM_184043	NM_001127617
PRC1~1	0.78344	0.948382	1	1	-4.86746	4.86746	LOW	59.8136	19.4599	3	5.93	7.77333	13.7033	64.681	12.5536	3	1.89667	3.58667	5.48333	32.3547	75.1366	71.9494	46.9903	72.2348	74.818		PRC1	90	132	SL	90;132	2	90;132	2	single exon skipping	chr15:90967203-90969446	0;42	ASE1;PRC1	protein regulator of cytokinesis 1	NM_199413	NM_003981
SUN1~14	0.0458844	0.829069	0.33556	1	13.4844	13.4844	OK	61.6703	2.88983	3	15.13	24.17	39.3	48.1859	5.18156	3	16.82	15.69	32.51	60.7767	65.5707	58.6634	42.7832	46.5999	55.1745		SUN1	90	201	SL	90;201	2	90;201	2	single exon skipping	chr7:849604-851383	0;111	SUN1;UNC84A	Sad1 and UNC84 domain containing 1	NM_001367641;NM_001367644;NM_001367646;NM_001367673;NM_001367680;NM_001367682;NM_001367683;NM_001367688;NM_001367698;NM_001367701;NM_001367706	NM_001367636;NM_001367643;NM_001367647;NM_001367649;NM_001367651;NM_001367655;NM_001367666;NM_001367668;NM_001367678;NM_001367687;NM_001367691;NM_001367693;NM_001367697;NM_001367699;NM_001367703;NM_001367705;NR_160282
ZNRD2~1	0.834058	0.962848	1	1	-0.569932	0.569932	OK	8.56997	2.79543	3	30.77	2.72667	33.4967	9.1399	2.26101	3	29.9533	2.96333	32.9167	7.21966	12.4629	6.02733	9.54435	11.6846	6.19076		ZNRD2	90	183	SL	90;183	2	90;183	2	intron retention	chr11:65570511-65570603	0;93	SSSCA1;ZNRD2;p27	zinc ribbon domain containing 2	NM_006396	NM_001303024
MEG3~1d	0.990541	0.997986	0.739452	1	-0.166629	0.166629	OK	37.5502	6.27571	3	8.26667	4.90333	13.17	37.7168	16.9275	3	19.6033	13.3867	32.99	29.1667	44.2647	39.2192	54.9896	43.4348	14.726		MEG3	90	242	S	90;128;204;220;234;242;258;268;313;334;345;364;372;454	14	90;128;454	3	exon skipping and alternative 3-prime or 5-prime	chr14:100829750-100836166	0;38;114;130;144;152;168;178;223;244;255;274;282;364	FP504;GTL2;LINC00023;MEG3;NCRNA00023;PRO0518;PRO2160;onco-lncRNA-83;prebp1	maternally expressed 3	NR_046466	NR_046465
MAP4K4~1a	0.126934	0.829069	0.596273	1	12.8979	12.8979	OK	23.6089	4.35168	3	10.71	3.20667	13.9167	10.7111	7.71033	3	10.9067	1.42667	12.3333	27.2453	26.0906	17.491	0	14.298	17.8353		MAP4K4	90	321	SL	90;252;321	3	90;252;321	3	single exon skipping	chr2:101859865-101864929	0;162;231	FLH21957;HEL-S-31;HGK;MAP4K4;MEKKK4;NIK	mitogen-activated protein kinase kinase kinase kinase 4	NM_004834	NM_001242560
KIDINS220~4	0.943254	0.987854	1	1	-0.333094	0.333094	OK	29.1595	4.55439	3	29.1467	11.8567	41.0033	29.4926	4.2311	3	32.18	13.52	45.7	34.9241	28.7653	23.7891	23.8041	33.9443	30.7293		KIDINS220	90	93		90;93	2		0	alternative 3-prime	chr2:8812494-8813236	0;3	ARMS;KIDINS220;SINO	kinase D interacting substrate 220	NM_001348732;NM_001348735;NM_001348736;NM_001348738;NM_001348741;NM_001348742;NM_001348743;NM_020738;NR_145965	NM_001348729;NM_001348731;NM_001348734;NM_001348739;NM_001348740;NM_001348745;NR_145964
DGUOK~5h	0.792195	0.949637	1	1	1.44592	1.44592	OK	5.66717	4.01222	3	18.9	1.29667	20.1967	4.22125	5.96975	3	19.9633	1.06333	21.0267	8.25723	8.74428	0	0	12.6638	0		DGUOK	90	260	S	90;260;278;373;391;394;426;470;524;542;610;628;655	13	90	1	single exon skipping	chr2:73927053-73958145	0;170;188;283;301;304;336;380;434;452;520;538;565	DGUOK;MTDPS3;NCPH;PEOB4;dGK	deoxyguanosine kinase	NR_134895	NR_134896
GSN~1aa	0.151594	0.829069	0.259394	1	-2.41135	2.41135	OK	3.46563	0.335537	3	191.5	6.93333	198.433	5.87698	1.53853	3	255.223	15.9833	271.207	3.01789	3.5534	3.82561	3.96061	7.7275	5.94283		GSN	90	129	SL	90;129;146;152;161;164;169;200;202;231;235;264;273;321;343	15	90;129	2	alternative 3-prime	chr9:121281563-121301962	0;39;56;62;71;74;79;110;112;141;145;174;174;183;231;253	ADF;AGEL;GSN	gelsolin	NM_001353053;NM_001353054;NM_001353060;NM_001353061;NM_001353062;NM_198252	NM_001353055
PFDN6~2a	0.270687	0.829069	0.175827	1	9.71077	9.71077	OK	25.9073	1.18795	3	68.52	24.0033	92.5233	16.1966	9.13715	3	57.07	11.47	68.54	27.3495	24.44	25.9325	19.4176	25.4235	3.74862		PFDN6	90	98		90;98;239	3	239	1	alternative 5-prime	chr6:33289621-33289769	0;8;149	H2-KE2;HKE2;KE-2;PFD6;PFDN6	prefoldin subunit 6	NM_001265596	NM_014260
CRTC3~1	0.926273	0.984506	1	1	-2.98999	2.98999	LOW	41.7079	11.5443	3	5.63667	3.87	9.50667	44.6979	39.4808	3	4.47333	3.49333	7.96667	58.0097	34.3271	32.7869	100	10.3867	23.7069		CRTC3	90	93		90;93	2		0	alternative 3-prime	chr15:90641200-90641934	0;3	CRTC3;TORC-3;TORC3	CREB regulated transcription coactivator 3	NM_001042574	NM_022769
PARG~6b	0.437836	0.840176	0.314685	1	27.0155	27.0155	LOW	73.1645	19.0688	3	3.05667	6.59333	9.65	46.149	38.1768	3	5.21	2.86	8.07	100	62.0529	57.4405	15.869	22.5779	100		PARG	90	520	L	90;94;520	3	520	1	alternative 5-prime	chr10:49935143-49941938	0;4;430	PARG;PARG99	poly(ADP-ribose) glycohydrolase	NM_001303486	NM_003631;NR_130168;NR_136753;NR_136755;NR_136756
INSIG1~1	0.680147	0.923016	1	1	-0.482557	0.482557	OK	8.64808	0.600854	3	212.26	19.98	232.24	9.13063	1.36058	3	49.0967	4.95	54.0467	8.54582	7.96866	9.42975	10.5225	7.28414	9.58525		INSIG1	90	161	SL	90;161	2	90;161	2	single exon skipping	chr7:155302847-155308240	0;71	CL6;INSIG1	insulin induced gene 1	NM_001346592;NM_001346593;NM_001346594;NM_005542;NM_198337	NM_001346590;NM_001346591;NM_198336
RUVBL2~1	0.784613	0.948451	1	1	-0.329499	0.329499	OK	94.9165	0.978775	3	3.52667	66.0567	69.5833	95.246	1.25082	3	2.65	54.1867	56.8367	93.9425	94.5518	96.2553	96.9265	93.9273	94.8843		RUVBL2	90	111	SL	90;111	2	90;111	2	alternative 5-prime	chr19:48993903-48999318	0;21	CGI-46;ECP-51;ECP51;INO80J;REPTIN;RUVBL2;RVB2;TAP54-beta;TIH2;TIP48;TIP49B	RuvB like AAA ATPase 2	NM_001321191	NM_001321190;NM_006666;NR_135578
INSIG1~2b	0.639582	0.907046	1	1	2.08366	2.08366	OK	98.3421	1.55735	3	4.01	225.333	229.343	96.2584	5.29137	3	1.94	50.3367	52.2767	98.7687	96.2575	100	88.7753	100	100		INSIG1	90	546	S	90;546;576	3	90	1	exon skipping and alternative 3-prime or 5-prime	chr7:155298367-155302250	0;456;486	CL6;INSIG1	insulin induced gene 1	NM_198336	NM_001346590;NM_001346591;NM_001346592;NM_005542
SYTL2~1b	0.0395656	0.829069	0.116359	1	-22.6244	22.6244	OK	60.8553	8.23329	3	10.6033	16.6067	27.21	83.4797	4.74098	3	4.77667	22.6233	27.4	65.4294	49.2953	67.8413	76.7857	86.4979	87.1555		SYTL2	90	233	S	90;210;233;305;353	5	90;305;353	3	multiple exon skipping	chr11:85709501-85718789	0;120;143;215;263	CHR11SYT;EXO4;PPP1R151;SGA72M;SLP2;SLP2A;SYTL2	synaptotagmin like 2	NM_001365831;NM_001365832	NM_001162952;NM_001289609;NM_001289610;NM_001365826;NM_001365827;NM_032943
TCAF1~1	0.613111	0.898888	0.31677	1	-12.6705	12.6705	OK	81.675	18.325	2	4.015	8.79	12.805	94.3455	7.9966	3	1.08	10.37	11.45	63.3501		100	100	83.0366	100		TCAF1	90	156	SL	90;156	2	90;156	2	alternative 5-prime	chr7:143876623-143902026	0;66	FAM115A;TCAF1	TRPM8 channel associated factor 1	NM_001206938	NM_014719
TCAF1~2	0.613111	0.898888	0.31677	1	12.6705	12.6705	OK	18.325	18.325	2	8.79	4.015	12.805	5.65445	7.9966	3	10.37	1.08	11.45	36.6499		0	0	16.9634	0		TCAF1	90	116	SL	90;116	2	90;116	2	alternative 5-prime	chr7:143854143-143857099	0;26	FAM115A;TCAF1	TRPM8 channel associated factor 1	NM_001206941;NM_014719	NM_001206938
HSP90AB1~3	0.973684	0.994773	1	1	-0.00416639	0.00416639	OK	0.462506	0.124161	3	684.777	3.14333	687.92	0.466673	0.112858	3	579.897	2.73	582.627	0.41658	0.632241	0.338697	0.555378	0.307411	0.537228		HSP90AB1	90	103	SL	90;103	2	90;103	2	alternative 3-prime	chr6:44247196-44248629	0;13	D6S182;HSP84;HSP90AB1;HSP90B;HSPC2;HSPCB	heat shock protein 90 alpha family class B member 1	NM_001271971;NM_001271972;NM_007355	NM_001271969
RPL32~1	0.623213	0.903205	0.620683	1	0.959458	0.959458	OK	4.73709	1.45634	3	456.513	22.3967	478.91	3.77763	2.06878	3	401.943	16.0267	417.97	3.32819	6.74255	4.14053	0.862585	5.01909	5.45122		RPL32	90	189	SL	90;189	2	90;189	2	alternative 3-prime	chr3:12840243-12841493	0;99	L32;PP9932;RPL32	ribosomal protein L32	NM_000994	NM_001007073
KCTD2~1	0.0387439	0.829069	0.00350697	1	-44.2109	44.2109	OK	40.0273	0.638631	3	11.64	7.76333	19.4033	84.2383	12.7301	3	4.01333	21.2933	25.3067	40.9016	39.3939	39.7864	100	83.8913	68.8235		KCTD2	90	209	SL	90;209	2	90;209	2	intron retention	chr17:75047300-75047418	0;119	-;KCTD2	potassium channel tetramerization domain containing 2	NR_110834	NM_015353
STARD4~4	0.623197	0.903205	1	1	-5.96332	5.96332	OK	61.2885	4.19863	3	9.93333	15.8633	25.7967	67.2518	14.398	3	2.3	4.58	6.88	67.0728	57.2347	59.5579	50.1818	66.1736	85.4		STARD4	90	198	SL	90;198	2	90;198	2	exon skipping and alternative 3-prime or 5-prime	chr5:111506380-111512390	6;114	-;STARD4	StAR related lipid transfer domain containing 4	NM_001308060;NM_001308061;NR_131752	NM_001308056;NM_001308058;NR_131754
BCL2L2~1	0.137737	0.829069	0.19078	1	-11.0991	11.0991	OK	9.163	6.70213	3	35.7633	3.51333	39.2767	20.2621	4.86313	3	30.5567	7.66	38.2167	11.6451	15.8439	0	13.7583	21.5775	25.4506		BCL2L2	90	143	SL	90;143	2	90;143	2	alternative 5-prime	chr14:23306895-23307191	0;53	BCL-W;BCL2-L-2;BCL2L2;BCLW;PPP1R51	BCL2 like 2	NM_004050	NM_001199839
ARMC9~4	0.213031	0.829069	0.271255	1	-10.3366	10.3366	OK	4.83636	6.83964	3	15.6133	0.773333	16.3867	15.173	7.12373	3	21.2167	3.66667	24.8833	14.5091	0	0	12.135	8.37337	25.0106		ARMC9	90	94		90;94	2		0	alternative 5-prime	chr2:231198942-231206197	0;4	ARM;ARMC9;JBTS30;KU-MEL-1;NS21	armadillo repeat containing 9	NM_001271466;NM_001352756	NM_001352755
FAM107B~1	0.532001	0.872028	0.480962	1	11.479	11.479	OK	43.3721	18.9102	3	8.55333	7.41667	15.97	31.8931	14.0957	3	14.4567	6.08333	20.54	23.9925	37.1019	69.0217	15.7537	50.0955	29.8301		FAM107B	90	156	SL	90;156	2	90;156	2	single exon skipping	chr10:14530516-14604239	0;66	C10orf45;FAM107B;HITS	family with sequence similarity 107 member B	NM_001282697	NM_001282696
CARM1~1	0.145818	0.829069	0.483401	1	-2.96293	2.96293	OK	7.21157	1.58443	3	49.0867	3.87333	52.96	10.1745	1.69759	3	45.7467	5.19333	50.94	5.16963	7.43349	9.03159	10.5922	12.013	7.91824		CARM1	90	159	SL	90;159	2	90;159	2	single exon skipping	chr19:10921128-10921614	0;69	CARM1;PRMT4	coactivator associated arginine methyltransferase 1	NM_001370088;NM_001370089	NM_199141
MEG3~1j	0.697495	0.92827	1	1	2.21133	2.21133	OK	78.5526	4.68678	3	8.26667	30.94	39.2067	76.3413	5.80372	3	19.6033	64.6467	84.25	72.3761	83.7234	79.5583	81.4601	68.2255	79.3382		MEG3	90	204	S	90;128;204;220;234;242;258;268;313;334;345;364;372;454	14	90;128;454	3	single exon skipping	chr14:100829750-100836166	0;38;114;130;144;152;168;178;223;244;255;274;282;364	FP504;GTL2;LINC00023;MEG3;NCRNA00023;PRO0518;PRO2160;onco-lncRNA-83;prebp1	maternally expressed 3	NR_046466	NR_002766;NR_046473
SIGMAR1~8	0.335335	0.829069	0.619522	1	3.01663	3.01663	OK	6.53816	3.39114	3	53.5533	3.64333	57.1967	3.52153	1.04938	3	50.7267	1.82667	52.5533	6.14978	10.872	2.59271	2.37034	3.28602	4.90822		SIGMAR1	90	113	SL	90;113	2	90;113	2	alternative 3-prime	chr9:34637090-34637219	0;23	ALS16;DSMA2;OPRS1;SIG-1R;SIGMAR1;SR-BP;SR-BP1;SRBP;hSigmaR1;sigma1R	sigma non-opioid intracellular receptor 1	NM_001282205;NM_001282207;NM_005866	NM_001282208
LSM1~1	0.489183	0.858877	1	1	5.00158	5.00158	OK	71.9036	5.04302	3	5.83667	14.5867	20.4233	66.9021	7.64414	3	6.92	13.8933	20.8133	72.9361	65.2761	77.4988	76.2604	57.5362	66.9096		LSM1	90	368	SL	90;368	2	90;368	2	alternative 5-prime	chr8:38172034-38176552	0;278	CASM;LSM1;YJL124C	LSM1 homolog, mRNA degradation associated	NR_045493	NR_045492
RPS16~1	0.107797	0.829069	0.304665	1	-0.511016	0.511016	OK	97.7255	0.236844	3	39.94	1720.4	1760.34	98.2366	0.25672	3	23.96	1338.33	1362.29	98.0523	97.4985	97.6258	98.5823	98.1595	97.9678		RPS16	90	141	SL	90;141	2	90;141	2	alternative 5-prime	chr19:39433762-39435657	0;51	RPS16;S16	ribosomal protein S16	NM_001321111	NM_001020;NM_001363860
ENOPH1~2	0.514293	0.865044	0.409845	1	-7.83545	7.83545	OK	70.0532	7.76278	3	11.5033	26.83	38.3333	77.8886	13.0417	3	6.90333	24.0267	30.93	80.975	65.5553	63.6294	75.8133	94.7977	63.055		ENOPH1	90	119	SL	90;119	2	90;119	2	alternative 5-prime	chr4:82430885-82447919	0;29	E1;ENOPH1;MASA;MST145;mtnC	enolase-phosphatase 1	NM_001292017;NR_120457	NM_021204
STX16~3	0.974569	0.994773	1	1	-0.25492	0.25492	OK	89.8921	7.93759	3	1.40667	12.0633	13.47	90.147	7.0561	3	1.43	12.48	13.91	89.0667	100	80.6096	100	83.8524	86.5887		STX16	90	102	SL	90;102	2	90;102	2	single exon skipping	chr20:58652139-58667489	0;12	STX16;SYN16	syntaxin 16	NM_001134772	NM_001001433;NM_001204868;NR_037942
RWDD3~8	0.17376	0.829069	0.627178	1	-14.4249	14.4249	OK	6.68064	4.82033	3	12.84	1.02	13.86	21.1055	10.2233	3	17.9767	4.61	22.5867	8.84615	0	11.1958	24.1132	31.8487	7.35473		RWDD3	90	107	SL	90;107	2	90;107	2	alternative 5-prime	chr1:95244699-95246541	0;17	RSUME;RWDD3	RWD domain containing 3	NM_001278248;NM_015485	NR_103483
OSMR~1	0.773454	0.945724	0.870631	1	1.97438	1.97438	OK	39.6048	7.09483	3	37.93	24.3333	62.2633	37.6304	5.5899	3	67.5767	41.18	108.757	31.3794	38.7414	48.6937	34.8576	32.6056	45.4281		OSMR	90	351	SL	90;351	2	90;351	2	alternative 5-prime	chr5:38846127-38869031	0;261	IL-31R-beta;IL-31RB;OSMR;OSMRB;OSMRbeta;PLCA1	oncostatin M receptor	NM_001168355;NM_001323505;NM_001323506;NM_001323507	NM_001323504;NM_003999
ASAP1~3	0.471891	0.858442	0.615429	1	-4.70959	4.70959	OK	20.4629	6.60595	3	33.52	8.48333	42.0033	25.1725	5.08831	3	36.21	12.08	48.29	18.8038	29.2544	13.3304	26.0197	30.9374	18.5603		ASAP1	90	192	SL	90;192	2	90;192	2	single exon skipping	chr8:130358144-130401884	0;102	AMAP1;ASAP1;CENTB4;DDEF1;PAG2;PAP;ZG14P	ArfGAP with SH3 domain, ankyrin repeat and PH domain 1	NM_001362924;NM_001362925;NM_001362926;NM_018482	NM_001247996
RPL13A~1a	0.42265	0.829069	1	1	-0.427179	0.427179	OK	99.5728	0.604123	3	0.106667	21.1367	21.2433	100	0	3	0	16.4667	16.4667	98.7185	100	100	100	100	100		RPL13A	90	156	S	90;156;166	3	90	1	single exon skipping	chr19:49489913-49490474	0;66;76	L13A;RPL13A;TSTA1	ribosomal protein L13a	NM_001270491	NR_073024
ZDHHC4~3g	0.42265	0.829069	1	1	2.2489	2.2489	OK	2.2489	3.18042	3	21.0433	0.543333	21.5867	0	0	3	21.0733	0	21.0733	0	6.74669	0	0	0	0		ZDHHC4	221	250	SL	90;155;221;250;286;312	6	90;155;221;250	4	exon skipping and alternative 3-prime or 5-prime	chr7:6577499-6578565	0;65;131;160;196;222	ZDHHC4;ZNF374	zinc finger DHHC-type palmitoyltransferase 4	NM_001134388	NM_001371295
NOLC1~2	0.264113	0.829069	0.782661	1	6.03488	6.03488	OK	61.626	2.80183	3	11.3433	18.3733	29.7167	55.5911	5.54126	3	11.29	14.1367	25.4267	64.2638	57.7465	62.8678	52.0231	51.3328	63.4175		NOLC1	90	93		90;93	2		0	alternative 3-prime	chr10:102157075-102157188	0;3	NOLC1;NOPP130;NOPP140;NS5ATP13;P130;Srp40	nucleolar and coiled-body phosphoprotein 1	NM_001284388;NM_004741	NM_001284389
BRD8~5	0.334174	0.829069	0.188664	1	-9.54485	9.54485	OK	4.67999	6.6185	3	31.0367	1.68667	32.7233	14.2248	10.0635	3	26.6667	4.82333	31.49	0	0	14.04	20.9481	0	21.7264		BRD8	90	95		90;95	2		0	alternative 5-prime	chr5:138172135-138177570	0;5	BRD8;SMAP;SMAP2;p120	bromodomain containing 8	NM_001164326;NM_001300966;NM_006696;NM_139199	NM_001300961
ZNF3~7a	0.706405	0.928655	1	1	-6.70259	6.70259	OK	65.8999	15.0926	3	4.75	8.45	13.2	72.6025	17.8504	3	4.00667	11.6967	15.7033	82.2323	69.634	45.8333	52.9899	68.6441	96.1735		ZNF3	90	211	S	90;123;207;211	4	90;123	2	single exon skipping	chr7:100077434-100081634	0;33;117;121	A8-51;HF.12;KOX25;PP838;ZNF3;Zfp113	zinc finger protein 3	NM_001278290;NM_001362776;NM_001371210	NM_001362775;NM_001362777;NM_001371218;NM_017715;NM_032924
GSTK1~3	0.279307	0.829069	0.666458	1	2.09308	2.09308	OK	10.5567	1.20255	3	100.98	11.9167	112.897	8.46361	1.95341	3	132.033	12.2467	144.28	12.1275	10.3359	9.20675	5.75678	9.33899	10.2951		GSTK1	90	258	SL	90;258	2	90;258	2	intron retention	chr7:143265093-143265260	0;168	GST;GST 13-13;GST13;GST13-13;GSTK1;GSTK1-1;hGSTK1	glutathione S-transferase kappa 1	NM_001143681;NM_015917	NM_001143679
RBMX~2	0.988297	0.997823	1	1	-0.0181693	0.0181693	OK	94.9277	0.704974	3	6.52	123.083	129.603	94.9459	1.4469	3	4.48333	83.89	88.3733	94.967	94.0453	95.7708	93.0344	95.269	96.5341		RBMX	90	262	SL	90;262	2	90;262	2	single exon skipping	chrX:136876656-136879016	0;172	HNRNPG;HNRPG;MRXS11;RBMX;RBMXP1;RBMXRT;RNMX;hnRNP-G	RNA binding motif protein X-linked	NR_028476	NM_002139;NR_028477
AKR1B1~1	0.0119681	0.829069	0.0943917	1	1.96472	1.96472	OK	4.65	0.360657	3	459.597	22.92	482.517	2.68528	0.0969012	3	558.1	15.41	573.51	4.80487	4.99342	4.15171	2.82179	2.62737	2.60667		AKR1B1	90	688	SL	90;688	2	90;688	2	intron retention	chr7:134447382-134447979	0;598	ADR;AKR1B1;ALDR1;ALR2;AR	aldo-keto reductase family 1 member B	NM_001346142;NM_001628	NR_144376
DCTD~1b	0.268614	0.829069	0.106686	1	10.9977	10.9977	OK	71.5959	6.27308	3	27.5667	69.6733	97.24	60.5982	9.95044	3	43.7667	67.0767	110.843	67.3371	80.465	66.9855	54.3432	52.8091	74.6424		DCTD	90	113	SL	90;113;211;234;242	5	90;113	2	alternative 5-prime	chr4:182915576-182917310	0;23;121;144;152	-;DCTD	dCMP deaminase	NM_001921	NM_001012732
PEG10~1	0.0519509	0.829069	0.0728792	1	22.1121	22.1121	OK	33.5198	8.65461	3	22.4267	11.6433	34.07	11.4078	3.75497	3	14.2267	1.84667	16.0733	43.6757	34.3578	22.526	11.8514	15.7687	6.60313		PEG10	90	101	SL	90;101	2	90;101	2	alternative 5-prime	chr7:94656581-94663333	0;11	EDR;HB-1;MEF3L;Mar2;Mart2;PEG10;RGAG3;RTL2;SIRH1	paternally expressed 10	NM_001040152;NM_001184961;NM_001184962;NM_015068	NM_001172437;NM_001172438
TRAPPC13~2	0.31156	0.829069	1	1	5.89015	5.89015	OK	71.3978	5.06068	3	4.20333	10.59	14.7933	65.5077	5.11831	3	4.33333	8.36	12.6933	73.1364	64.5161	76.5409	70.6012	67.4149	58.5069		TRAPPC13	90	108	SL	90;108	2	90;108	2	single exon skipping	chr5:65652546-65658367	0;18	C5orf44;SHLD3;TRAPPC13	trafficking protein particle complex 13	NM_001093756;NM_001243737;NM_001365342;NM_001365343	NM_001093755;NM_024941
HTRA2~3b	0.699794	0.928296	1	1	-4.64339	4.64339	OK	88.6291	12.7923	3	1.72333	13.9067	15.63	93.2724	9.14458	3	0.903333	10.6467	11.55	100	95.1293	70.7579	80.3412	99.89	99.5861		HTRA2	90	638	SL	90;106;110;638	4	90;638	2	intron retention	chr2:74529913-74530460	0;16;20;548	HTRA2;MGCA8;OMI;PARK13;PRSS25	HtrA serine peptidase 2	NR_135771	NM_001321727;NM_001321728;NM_013247;NM_145074;NR_135769
RAI14~1	0.0614544	0.829069	0.0441542	1	9.16675	9.16675	OK	26.4029	3.72236	3	113.047	40.58	153.627	17.2362	3.35119	3	153.553	31.9467	185.5	31.4199	25.275	22.5138	12.8046	17.9972	20.9067		RAI14	90	177	SL	90;177	2	90;177	2	single exon skipping	chr5:34812209-34814582	0;87	NORPEG;RAI13;RAI14	retinoic acid induced 14	NM_001145522	NM_001145520;NM_001145521;NM_001145523;NM_001145525;NM_015577
ALG2~1	0.198635	0.829069	0.517783	1	-8.38879	8.38879	OK	17.0818	5.83105	3	22.6067	4.52	27.1267	25.4706	4.98669	3	24.1067	8.23667	32.3433	8.90688	20.2316	22.107	18.6881	27.1889	30.5348		ALG2	90	249	SL	90;249	2	90;249	2	single exon skipping	chr9:99218837-99221546	0;159	ALG2;CDG1I;CDGIi;CMS14;CMSTA3;NET38;hALPG2	ALG2 alpha-1,3/1,6-mannosyltransferase	NM_033087	NR_024532
TTC3~3d	0.167026	0.829069	0.53072	1	-14.5383	14.5383	OK	39.0497	10.0465	3	16.79	10.6233	27.4133	53.588	5.32195	3	8.88	9.92667	18.8067	52.7237	35.5541	28.8714	52.6846	60.5107	47.5689		TTC3	90	946	S	90;100;946;956	4	90;100	2	multiple exon skipping	chr21:37073474-37108391	0;10;856;866	DCRR1;RNF105;TPRDIII;TTC3	tetratricopeptide repeat domain 3	NM_001330682;NM_001353938	NM_001320704;NM_001330683
TOMM40~2a	0.909919	0.980199	1	1	1.50764	1.50764	OK	46.7583	12.95	3	8.20667	6.93	15.1367	45.2506	12.0551	3	6.42667	5.72333	12.15	44.779	63.5155	31.9803	37.2843	36.1803	62.2873		TOMM40	90	185	L	90;93;185	3	185	1	intron retention	chr19:44891315-44891409	0;3;95	C19orf1;D19S1177E;PER-EC1;PEREC1;TOM40;TOMM40	translocase of outer mitochondrial membrane 40	NM_006114	NM_001128917
LRCH3~1	0.381131	0.829069	0.739519	1	-9.74362	9.74362	OK	45.5938	11.1673	3	10.2233	8.69	18.9133	55.3374	8.21623	3	8.22667	10.36	18.5867	33.0399	60.169	43.5725	57.9937	44.213	63.8056		LRCH3	90	162	SL	90;162	2	90;162	2	single exon skipping	chr3:197854446-197865422	0;72	-;LRCH3	leucine rich repeats and calponin homology domain containing 3	NM_001365717	NM_001363887;NM_001365715;NM_001365716;NM_001365718;NM_032773;NR_158582
CTNND1~1l	0.217181	0.829069	0.739344	1	7.74645	7.74645	OK	35.4668	2.59845	3	15.0767	8.28333	23.36	27.7203	6.29163	3	14.4333	5.58	20.0133	37.6835	36.8966	31.8202	30.0185	19.127	34.0153		CTNND1	90	163	SL	90;112;163;270;379;389;462;498;571	9	90;112;163;270;571	5	alternative 5-prime	chr11:57762047-57794009	0;22;73;180;289;299;372;408;481	BCDS2;CAS;CTNND;CTNND1;P120CAS;P120CTN;p120;p120(CAS);p120(CTN)	catenin delta 1	NM_001085463;NM_001085464;NM_001085465;NM_001085466;NM_001085468	NM_001085467
CNEP1R1~1	0.259094	0.829069	0.320981	1	-15.8057	15.8057	OK	22.1493	14.444	3	16.5433	4.46	21.0033	37.9551	6.16962	3	15.2667	9.39667	24.6633	42.5732	12.2393	11.6354	37.3224	30.7351	45.8077		CNEP1R1	90	141	SL	90;141	2	90;141	2	single exon skipping	chr16:50025341-50026395	0;51	C16orf69;CNEP1R1;NEP1-R1;NEP1R1;TMEM188;TMP125	CTD nuclear envelope phosphatase 1 regulatory subunit 1	NM_001281789;NR_104043	NM_153261;NR_104042
EVI5~3	0.362613	0.829069	0.6665	1	-11.8705	11.8705	OK	69.3479	14.1529	3	4.18	9.33667	13.5167	81.2184	5.985	3	3.02	13.4633	16.4833	50.6211	72.5926	84.83	88.2782	73.645	81.7319		EVI5	90	237	SL	90;237	2	90;237	2	single exon skipping	chr1:92636337-92663419	0;147	EVI-5;EVI5;NB4S	ecotropic viral integration site 5	NM_001308248	NM_001350197;NM_001350198
PCBP2~5	0.268494	0.829069	0.738557	1	-3.60178	3.60178	OK	47.2567	3.36641	3	44.9	40.3167	85.2167	50.8584	1.5398	3	30.31	31.2833	61.5933	43.3543	46.8461	51.5696	49.0058	50.7937	52.7758		PCBP2	90	126	SL	90;126	2	90;126	2	exon skipping and alternative 3-prime or 5-prime	chr12:53467294-53468779	3;39	HNRNPE2;HNRPE2;PCBP2;hnRNP-E2	poly(rC) binding protein 2	NM_001128914	NM_001128911;NM_001128912
ECT2~6	0.554245	0.878419	0.757803	1	-4.62748	4.62748	OK	34.8732	8.6284	3	18.31	9.57	27.88	39.5007	4.89184	3	11.8	7.64667	19.4467	40.4239	41.5087	22.6869	36.9396	46.3468	35.2156		ECT2	90	183	SL	90;183	2	90;183	2	single exon skipping	chr3:172755375-172756982	0;93	ARHGEF31;ECT2	epithelial cell transforming 2	NM_001258316;NM_001349101;NM_001349102;NM_001349103;NM_001349104;NM_018098	NM_001258315;NM_001349094;NM_001349095;NM_001349096;NM_001349097;NM_001349098;NM_001349099;NM_001349100
METTL26~2h	0.0888188	0.829069	0.14107	1	-23.1522	23.1522	OK	55.3932	11.4466	3	8.06	9.85	17.91	78.5454	4.43591	3	3.83667	13.4233	17.26	70.4687	42.7481	52.9627	84.6786	74.3371	76.6204		METTL26	150	321		90;150;158;218;253;313;321;325;381;488	10	90;218;253;381;488	5	mutually exclusive exon skipping	chr16:634798-636093	0;60;68;128;163;223;231;235;291;398	C16orf13;JFP2;METTL26	methyltransferase like 26	NM_001040162	NM_001288710
PTGS1~4	0.383772	0.829069	0.501004	1	0.829308	0.829308	OK	98.9242	1.03317	3	0.893333	94.7633	95.6567	98.0949	0.487749	3	2.13	109.65	111.78	99.2427	100	97.5301	97.6648	98.777	97.843		PTGS1	90	234	SL	90;234	2	90;234	2	single exon skipping	chr9:122378574-122381370	0;144	COX1;COX3;PCOX1;PES-1;PGG/HS;PGHS-1;PGHS1;PHS1;PTGHS;PTGS1	prostaglandin-endoperoxide synthase 1	NM_001271164	NM_000962;NM_001271165;NM_001271166;NM_001271367;NM_001271368;NM_080591
TAZ~3	0.439593	0.840861	1	1	7.74238	7.74238	LOW	76.9266	5.46675	3	2.15333	7.39	9.54333	69.1843	10.994	3	2.01	4.34333	6.35333	83.9572	76.1963	70.6263	54.9587	81.7308	70.8633		TAZ	90	132	SL	90;132	2	90;132	2	single exon skipping	chrX:154419624-154420031	0;42	BTHS;CMD3A;EFE;EFE2;G4.5;LVNCX;TAZ;Taz1	tafazzin	NM_001303465;NM_181312;NM_181313	NM_000116;NM_181311;NR_024048
PRKCSH~3	0.140208	0.829069	0.526569	1	-1.58447	1.58447	OK	3.16768	0.811604	3	143.967	4.68667	148.653	4.75214	0.906527	3	128.603	6.41333	135.017	2.23644	3.05221	4.21437	5.67887	5.05597	3.52159		PRKCSH	90	111	SL	90;111	2	90;111	2	alternative 5-prime	chr19:11447598-11447692	0;21	AGE-R2;G19P1;GIIB;PCLD;PCLD1;PKCSH;PLD1;PRKCSH;VASAP-60	protein kinase C substrate 80K-H	NM_002743	NM_001289103;NM_001289104
CALD1~1a	0.189939	0.829069	0.649414	1	-0.549014	0.549014	OK	2.13709	0.357302	3	394.613	8.51667	403.13	2.68611	0.338324	3	426.273	11.8	438.073	2.57663	2.13321	1.70145	2.97889	2.21199	2.86745		CALD1	90	855	S	90;168;855	3	90;168	2	exon skipping and alternative 3-prime or 5-prime	chr7:134933391-134941091	0;78;765	CALD1;CDM;H-CAD;HCAD;L-CAD;LCAD;NAG22	caldesmon 1	NM_004342;NM_033140	NM_033138
FDPS~4b	0.427683	0.831776	0.675613	1	1.97152	1.97152	OK	5.10961	2.21619	3	114.517	6.17333	120.69	3.13808	2.25503	3	50.8133	1.69667	52.51	7.18687	2.03849	6.10346	4.21515	0	5.1991		FDPS	90	378	SL	90;267;378	3	90;267;378	3	exon skipping and alternative 3-prime or 5-prime	chr1:155308966-155310042	0;177;288	FDPS;FPPS;FPS;POROK9	farnesyl diphosphate synthase	NM_001242824	NM_001135821
ATP5MC1~1	0.0969694	0.829069	0.803378	1	1.15907	1.15907	OK	6.65617	0.445233	3	149.153	10.6533	159.807	5.4971	0.59342	3	135.643	7.85	143.493	7.20659	6.11615	6.64576	5.74391	4.67905	6.06834		ATP5MC1	90	160	SL	90;160	2	90;160	2	alternative 5-prime	chr17:48892841-48893408	0;70	ATP5A;ATP5G;ATP5G1;ATP5MC1	ATP synthase membrane subunit c locus 1	NM_001002027	NM_005175
GALNT11~1b	0.0689879	0.829069	0.491803	1	6.76756	6.76756	OK	9.59529	3.03014	3	29.74	2.96667	32.7067	2.82773	2.21696	3	31.2433	0.956667	32.2	11.1795	5.35495	12.2514	0	5.41433	3.06886		GALNT11	90	212	S	90;139;155;195;197;212;317	7	90;139;155;317	4	single exon skipping	chr7:152025885-152094189	0;49;65;105;107;122;122;227	GALNAC-T11;GALNACT11;GALNT11	polypeptide N-acetylgalactosaminyltransferase 11	NM_001371464;NM_001371465;NM_001371471;NM_001371473;NM_001371475;NM_022087;NR_163956;NR_163957;NR_163958;NR_163959	NM_001371462;NM_001371467
RPN2~5	0.394011	0.829069	0.512984	1	-1.66762	1.66762	OK	5.47593	1.20258	3	279.253	16.27	295.523	7.14354	2.07701	3	321.057	24.7933	345.85	4.98808	7.1308	4.30889	6.70822	4.84549	9.87692		RPN2	90	138	SL	90;138	2	90;138	2	single exon skipping	chr20:37199226-37203884	0;48	RIBIIR;RPN-II;RPN2;RPNII;SWP1	ribophorin II	NM_001135771;NM_001324299;NM_001324302;NM_001324303;NM_001324304;NM_002951	NM_001324301;NM_001324305
ACIN1~3	0.20968	0.829069	0.128862	1	16.6833	16.6833	OK	31.0646	13.1639	3	22.84	10.3133	33.1533	14.3813	3.50907	3	28.2433	4.91	33.1533	26.0308	18.0597	49.1034	12.4212	11.413	19.3096		ACIN1	90	152	SL	90;152	2	90;152	2	single exon skipping	chr14:23069618-23071426	0;62	ACIN1;ACINUS;ACN;fSAP152	apoptotic chromatin condensation inducer 1	NM_001164816	NM_001164817
ZFAS1~4	0.609873	0.898686	0.595805	1	1.13136	1.13136	OK	99.3029	0.985821	3	1.01	128.32	129.33	98.1716	2.5858	3	2.01	108.767	110.777	100	100	97.9088	100	100	94.5147		ZFAS1	90	409	SL	90;409	2	90;409	2	alternative 5-prime	chr20:49278398-49279103	0;319	C20orf199;HSUP1;HSUP2;NCRNA00275;ZFAS1;ZNFX1-AS1	ZNFX1 antisense RNA 1	NR_003605	NR_003604;NR_003606;NR_036658
STX16~2b	0.883653	0.97287	1	1	-0.62386	0.62386	OK	96.6078	4.79731	3	1.69	43.97	45.66	97.2316	2.84758	3	1.21	44.7733	45.9833	100	89.8234	100	100	93.3146	98.3803		STX16	90	748	S	90;110;748	3	90;110	2	intron retention	chr20:58651415-58652072	0;20;658	STX16;SYN16	syntaxin 16	NR_037942	NM_001001433;NM_001134772;NM_001134773;NM_003763;NR_037941
DNAJC4~2	0.36688	0.829069	0.768298	1	-6.54673	6.54673	OK	27.5744	3.82323	3	18.3367	7.04667	25.3833	34.1211	7.80009	3	18.1533	9.80333	27.9567	31.0287	22.245	29.4495	23.0902	39.6104	39.6628		DNAJC4	90	182	SL	90;182	2	90;182	2	intron retention	chr11:64233981-64234072	0;92	DANJC4;DNAJC4;HSPF2;MCG18	DnaJ heat shock protein family (Hsp40) member C4	NM_005528	NM_001307980;NM_001307981
MECOM~4	0.254697	0.829069	0.545455	1	15.5843	15.5843	LOW	51.7898	6.94043	3	3.95667	4.42667	8.38333	36.2055	13.974	3	3.16333	1.89667	5.06	50.4	44.0701	60.8993	53.9595	19.8113	34.8457		MECOM	90	117	SL	90;117	2	90;117	2	single exon skipping	chr3:169102227-169112786	0;27	AML1-EVI-1;EVI1;KMT8E;MDS1;MDS1-EVI1;MECOM;PRDM3;RUSAT2	MDS1 and EVI1 complex locus	NM_001163999;NM_001164000;NM_001366466;NM_001366470;NM_001366471;NM_001366472;NM_001366473;NM_001366474	NM_001105077;NM_001105078;NM_001205194;NM_001366467;NM_001366468;NM_001366469;NM_004991;NM_005241
ZGPAT~1b	0.561781	0.881061	1	1	2.68542	2.68542	OK	11.5342	5.2176	3	15.1967	1.81667	17.0133	8.84883	2.58098	3	13.7767	1.41333	15.19	17.2624	4.64198	12.6984	11.5741	5.38336	9.58904		ZGPAT	90	160	SL	90;141;160	3	90;141;160	3	alternative 5-prime	chr20:63708119-63708552	0;51;70	GPATC6;GPATCH6;KIAA1847;ZC3H9;ZC3HDC9;ZGPAT;ZIP	zinc finger CCCH-type and G-patch domain containing	NM_181485	NM_001195654;NM_032527
CCNT1~1	0.887826	0.974183	1	1	1.14779	1.14779	OK	87.3511	8.95334	3	1.98333	14.4767	16.46	86.2034	5.84908	3	2.19667	13.9267	16.1233	81.5249	100	80.5285	93.4347	79.1094	86.0661		CCNT1	90	254	SL	90;254	2	90;254	2	single exon skipping	chr12:48695830-48698137	0;164	CCNT;CCNT1;CYCT1;HIVE1	cyclin T1	NM_001277842	NM_001240
DNM1L~3d	0.295665	0.829069	0.679031	1	6.88252	6.88252	OK	20.7575	6.96752	3	18.6667	4.58333	23.25	13.875	2.38835	3	15.9133	2.47667	18.39	20.8935	29.2221	12.1569	10.5079	15.3276	15.7895		DNM1L	90	123	SL	90;123;168;201	4	90;123;168;201	4	single exon skipping	chr12:32737162-32740063	0;33;78;111	DLP1;DNM1L;DRP1;DVLP;DYMPLE;EMPF;EMPF1;HDYNIV;OPA5	dynamin 1 like	NM_001330380;NM_005690	NM_012063
SNHG29~11a	0.242929	0.829069	0.371992	1	-4.68728	4.68728	OK	62.9294	4.07157	3	72.42	122.307	194.727	67.6167	0.700441	3	52.6367	109.88	162.517	68.3068	58.4576	62.0238	68.6	67.0213	67.2287		SNHG29	90	169	SL	90;169;222	3	90;169;222	3	alternative 3-prime	chr17:16439415-16439659	0;79;132	C17orf45;C17orf76-AS1;FAM211A-AS1;LRRC75A-AS1;NCRNA00188;SNHG29;TSAP19	small nucleolar RNA host gene 29	NR_027165;NR_027170;NR_027667;NR_045022;NR_045028	NR_027160;NR_027164;NR_027167;NR_027168
WASF2~1	0.964079	0.992544	1	1	-0.159224	0.159224	OK	97.5571	3.41238	3	1.41333	50.78	52.1933	97.7163	3.22965	3	1.21333	51.8633	53.0767	100	99.9399	92.7314	93.1489	100	100		WASF2	90	605	SL	90;605	2	90;605	2	single exon skipping	chr1:27408347-27412571	0;515	IMD2;SCAR2;WASF2;WASF4;WAVE2;dJ393P12.2	WASP family member 2	NM_001201404	NM_006990
TMX2~3a	0.00192835	0.829069	1	1	10.7866	10.7866	LOW	23.1416	1.49467	3	4.18333	1.24333	5.42667	12.3549	1.4836	3	8.03667	1.17333	9.21	23.8173	24.5383	21.0692	10.3203	13.8158	12.9288		TMX2	90	331	SL	90;204;281;331	4	90;204;281;331	4	single exon skipping	chr11:57737669-57738353	0;114;191;241	CGI-31;NEDMCMS;PDIA12;PIG26;TMX2;TXNDC14	thioredoxin related transmembrane protein 2	NM_001144012;NM_001347891	NM_001347895
OXLD1~1f	0.55769	0.880051	1	1	4.7636	4.7636	LOW	89.2237	8.44997	3	0.61	4.56333	5.17333	84.4601	6.16592	3	0.736667	4.73667	5.47333	88.3085	79.3627	100	87.0011	75.9657	90.4135		OXLD1	90	221	S	90;203;212;217;221;369;782	7	90;369	2	alternative 5-prime	chr17:81665585-81666276	0;113;122;127;131;279;692	C17orf90;OXLD1	oxidoreductase like domain containing 1	NM_001304995	NR_130938
MTERF2~1	0.276554	0.829069	0.428571	1	33.8068	33.8068	LOW	94.636	5.36398	2	0.28	4.085	4.365	60.8292	32.4519	3	1.60333	2.61667	4.22	89.272		100	61.9543	100	20.5333		MTERF2	90	100	SL	90;100	2	90;100	2	alternative 3-prime	chr12:106985216-106986968	0;10	MTERF2;MTERFD3;mTERFL	mitochondrial transcription termination factor 2	NM_025198	NM_001033050
THOC5~2	0.333551	0.829069	1	1	27.8364	27.8364	LOW	91.218	6.9595	3	0.23	2.36333	2.59333	63.3816	31.1996	3	0.933333	1.47	2.40333	90.6752	82.9787	100	66.39	100	23.7548		THOC5	90	206	SL	90;206	2	90;206	2	single exon skipping	chr22:29549159-29553670	0;116	C22orf19;Fmip;PK1.3;THOC5;fSAP79	THO complex 5	NM_003678	NM_001002877
GLIDR~3	0.299809	0.829069	1	1	16.4888	16.4888	LOW	78.8938	9.14296	2	0.62	2.415	3.035	62.405	4.42077	3	1.18	1.89	3.07	69.7509	88.0368		56.1538	65.614	65.4472		GLIDR	90	814	S	90;814	2	90	1	intron retention	chr9:39808762-39809485	0;724	GLIDR;LINC01172;TCONS_00015562	glioblastoma down-regulated RNA	NR_126045	NR_015363;NR_126044
ZFX~2a	0.734181	0.936543	1	1	5.8308	5.8308	LOW	21.3665	19.2824	3	2.21667	0.71	2.92667	15.5357	11.1082	3	3.56333	0.78	4.34333	0	46.7236	17.3759	25.3211	0	21.286		ZFX	90	311	SL	90;311;439	3	90;311;439	3	multiple exon skipping	chrX:24149795-24172714	0;221;349	ZFX;ZNF926	zinc finger protein X-linked	NM_001178084;NM_001178095	NM_003410
MPHOSPH9~1	0.194055	0.829069	1	1	-26.1369	26.1369	LOW	30.2875	8.92823	2	1.74	0.82	2.56	56.4244	2.97896	3	1.07	1.36667	2.43667	21.3592	39.2157		52.3297	57.6132	59.3301		MPHOSPH9	176	501	SL	176;501	2	176;501	2	exon skipping and alternative 3-prime or 5-prime	chr12:123202320-123203249	136;461	MPHOSPH9;MPP-9;MPP9	M-phase phosphoprotein 9	NR_103517	NM_022782
MPHOSPH9~2	0.194055	0.829069	1	1	26.1369	26.1369	LOW	69.7125	8.92823	2	0.82	1.74	2.56	43.5756	2.97896	3	1.36667	1.07	2.43667	78.6408	60.7843		47.6703	42.3868	40.6699		MPHOSPH9	90	154	SL	90;154	2	90;154	2	single exon skipping	chr12:123223128-123227462	0;64	MPHOSPH9;MPP-9;MPP9	M-phase phosphoprotein 9	NM_022782	NR_103517
COL4A6~1	0.791428	0.94955	1	1	2.71691	2.71691	OK	92.1654	11.0798	3	0.72	6.31333	7.03333	89.4485	7.67985	3	3.34	28.5233	31.8633	100	76.4962	100	100	86.4019	81.9435		COL4A6	90	162	SL	90;162	2	90;162	2	single exon skipping	chrX:108169621-108170608	0;72	COL4A6;CXDELq22.3;DELXq22.3;DFNX6	collagen type IV alpha 6 chain	NM_001287759;NM_001287760	NM_001287758;NM_001847;NM_033641
VHL~1a	0.310653	0.829069	1	1	-5.67232	5.67232	LOW	12.9976	5.96147	3	6.04333	0.733333	6.77667	18.6699	0.105577	2	5.28	1.21	6.49	19.3473	5.01969	14.6259	18.5644		18.7755		VHL	90	349	SL	90;213;349	3	90;213;349	3	single exon skipping	chr3:10142188-10149786	0;123;259	HRCA1;RCA1;VHL;VHL1;pVHL	von Hippel-Lindau tumor suppressor	NM_198156	NM_001354723
OGG1~1b	0.30164	0.829069	0.454545	1	-20.3161	20.3161	LOW	3.28442	4.64487	3	6.42667	0.313333	6.74	23.6005	20.911	3	4.36333	1.84333	6.20667	0	0	9.85325	50.8333	19.9683	0		OGG1	90	143	SL	90;143;190	3	90;143;190	3	single exon skipping	chr3:9756817-9765808	0;53;100	HMMH;HOGG1;MUTM;OGG1;OGH1	8-oxoguanine DNA glycosylase	NM_001354650;NM_016821	NM_001354652;NM_016829
GLIDR~1b	0.211243	0.829069	0.4	1	39.1467	39.1467	LOW	72.6661	15.3707	2	0.795	2.24	3.035	33.5194	7.21588	3	2.01333	1.05667	3.07	57.2954	88.0368		41.7949	24.2105	34.5528		GLIDR	90	108	SL	90;108;205	3	90;108;205	3	alternative 3-prime	chr9:39809616-39809730	0;18;115	GLIDR;LINC01172;TCONS_00015562	glioblastoma down-regulated RNA	NR_126044;NR_126045	NR_015363
RNF7~1b	0.5	0.858877	1	1	16.8879	16.8879	LOW	100	0	2	0	2.655	2.655	83.1121	16.8879	2	1.145	3.33	4.475		100	100	66.2242	100			RNF7	90	395	SL	90;131;395	3	90;131;395	3	exon skipping and alternative 3-prime or 5-prime	chr3:141738510-141745158	7;48;312	CKBBP1;RNF7;ROC2;SAG;rbx2	ring finger protein 7	NM_001201370	NR_037703
TRNT1~8	0.0735835	0.829069	0.333333	1	-64.5227	64.5227	LOW	23.7985	30.0683	3	2.57	0.86	3.43	88.3212	16.5164	3	0.32	2.45333	2.77333	66.2162	0	5.17928	100	64.9635	100		TRNT1	90	230	SL	90;230	2	90;230	2	single exon skipping	chr3:3148188-3150539	0;140	CCA1;CGI-47;MtCCA;RPEM;SIFD;TRNT1	tRNA nucleotidyl transferase 1	NM_001367321	NR_159934;NR_159936;NR_159937
PPARA~3	0.441194	0.841348	0.466667	1	22.9688	22.9688	LOW	77.0725	17.1286	3	0.88	2.74333	3.62333	54.1037	32.5089	3	2.05667	2.34333	4.4	72.3785	100	58.8391	100	28.833	33.4783		PPARA	90	171	SL	90;171	2	90;171	2	exon skipping and alternative 3-prime or 5-prime	chr22:46151971-46198344	3;84	NR1C1;PPAR;PPARA;PPARalpha;hPPAR	peroxisome proliferator activated receptor alpha	NM_001001928	NM_001362872
PUS7L~2a	0.143986	0.829069	0.4	1	-44.8644	44.8644	LOW	44.6459	27.5155	3	1.47	1.51	2.98	89.5103	3.34681	2	0.42	3.225	3.645	26	24.3902	83.5476	86.1635	92.8571			PUS7L	90	119	SL	90;119;534	3	90;119;534	3	alternative 5-prime	chr12:43755262-43758729	0;29;444	-;PUS7L	pseudouridine synthase 7 like	NM_031292	NM_001098614
MTSS1~3c	0.256306	0.829069	0.2	1	70.1327	70.1327	LOW	70.1327	29.8673	2	0.675	1.535	2.21	0	0	2	4.03	0	4.03	40.2655		100	0	0			MTSS1	141	285	S	90;141;261;285;336	5	90;141;336	3	exon skipping and alternative 3-prime or 5-prime	chr8:124556355-124562781	0;51;171;195;246	MIM;MIMA;MIMB;MTSS1	MTSS I-BAR domain containing 1	NM_001363299;NM_001363300;NM_001363301	NM_001363295
ZNF788P~2a	0.438848	0.840667	1	1	-38.4739	38.4739	LOW	33.0696	33.0696	2	1.905	1.045	2.95	71.5435	14.5435	2	1.02	2.13	3.15		66.1392	0		57	86.087		ZNF788P	90	217	SL	90;217;277	3	90;217;277	3	single exon skipping	chr19:12092471-12111245	0;127;187	ZNF788;ZNF788P	zinc finger family member 788, pseudogene	NM_001348164	NM_001348165
NAPEPLD~1			1	1	0	0	LOW	100	0	3	0	4.73333	4.73333	100	0	3	0	5.68	5.68	100	100	100	100	100	100		NAPEPLD	90	391	SL	90;391	2	90;391	2	intron retention	chr7:103103123-103103423	0;301	C7orf18;FMP30;NAPE-PLD;NAPEPLD	N-acyl phosphatidylethanolamine phospholipase D	NM_198990	NM_001122838
ATG4C~1	0.624683	0.903475	1	1	7.13534	7.13534	LOW	10.7143	10.7143	2	6.845	0.795	7.64	3.57895	5.0614	3	4.94667	0.17	5.11667	0		21.4286	0	0	10.7368		ATG4C	90	138	SL	90;138	2	90;138	2	alternative 5-prime	chr1:62784226-62803718	0;48	APG4-C;APG4C;ATG4C;AUTL1;AUTL3	autophagy related 4C cysteine peptidase	NM_178221	NM_032852
ZNF302~8	0.0229779	0.829069	0.229947	1	-13.7253	13.7253	OK	4.63454	3.84118	3	16.6333	0.77	17.4033	18.3598	3.80647	3	15.8733	3.55333	19.4267	4.12903	0.203252	9.57134	21.5599	13.011	20.5086		ZNF302	90	93		90;93	2		0	alternative 3-prime	chr19:34682898-34683154	0;3	HSD16;MST154;MSTP154;ZNF135L;ZNF140L;ZNF302;ZNF327	zinc finger protein 302	NM_001012320;NM_001289181;NM_001289183;NM_001289186;NM_001289187;NM_001289190;NM_001289191;NM_001289192;NM_018443;NM_018675	NM_001289182;NM_001289184;NM_001289185;NM_001289188;NM_001289189
SH3GLB2~3	0.42265	0.829069	1	1	4.12218	4.12218	OK	100	0	3	0	16.6167	16.6167	95.8778	5.82965	3	0.463333	9.93	10.3933	100	100	100	87.6335	100	100		SH3GLB2	90	623	SL	90;623	2	90;623	2	intron retention	chr9:129008151-129008683	0;533	PP6569;PP9455;RRIG1;SH3GLB2	SH3 domain containing GRB2 like, endophilin B2	NM_001287046	NM_001287045;NM_001369913;NM_001369914;NM_001369915;NM_020145;NR_163192
PEA15~1b	0.01644	0.829069	1	1	-9.9048	9.9048	LOW	79.4468	1.93984	3	1.12333	4.43	5.55333	89.3516	0.330619	3	1.29667	10.94	12.2367	78.1145	82.1898	78.0362	89.089	89.1479	89.8179		PEA15	90	198	SL	90;198;264;369;571	5	90;198;264;369;571	5	single exon skipping	chr1:160205523-160213109	0;108;174;279;481	HMAT1;HUMMAT1H;MAT1;MAT1H;PEA-15;PEA15;PED;PED-PEA15;PED/PEA15	proliferation and apoptosis adaptor protein 15	NR_123724	NM_001297578
OGG1~7a	0.491593	0.858877	1	1	-8.68455	8.68455	LOW	89.6296	14.6659	3	0.466667	6.42667	6.89333	98.3142	2.38411	3	0.0733333	4.36333	4.43667	68.8889	100	100	94.9425	100	100		OGG1	90	291	SL	90;140;193;241;291;344;391	7	90;140;193;241;291;344;391	7	multiple exon skipping	chr3:9754886-9765808	0;50;103;151;201;254;301	HMMH;HOGG1;MUTM;OGG1;OGH1	8-oxoguanine DNA glycosylase	NM_016826	NM_016821
TMPO~1a	0.476276	0.858877	1	1	19.8921	19.8921	LOW	35	27.2146	3	1.89667	0.883333	2.78	15.1079	15.1079	2	2.175	0.42	2.595	0	38.6364	66.3636	0	30.2158			TMPO	90	297	SL	90;297;417	3	90;297;417	3	multiple exon skipping	chr12:98537573-98546358	0;207;327	CMD1T;LAP2;LEMD4;PRO0868;TMPO;TP	thymopoietin	NM_001032284	NM_001307975
R3HCC1L~2d	0.899832	0.976476	1	1	3.71465	3.71465	LOW	83.0743	23.9366	3	0.98	6.24333	7.22333	79.3596	20.391	2	0.925	5.315	6.24	100	49.2228	100	99.7506	58.9686			R3HCC1L	90	288	S	90;195;250;288;292;343;385;440;454;518;606	11	90;195;250;343;385;518;606	7	multiple exon skipping	chr10:98134707-98208100	0;105;160;198;202;253;295;350;364;428;516	C10orf28;GIDRP86;GIDRP88;PSORT;R3HCC1L	R3H domain and coiled-coil containing 1 like	NM_001351016	NM_014472
GIPC1~1e	0.5	0.858877	1	1	-11.1643	11.1643	LOW	0	0	2	6.32	0	6.32	11.1643	11.1643	2	5.965	0.7	6.665	0	0		22.3285	0			GIPC1	178	408	SL	90;178;408;496;552	5	90;178;408;496;552	5	mutually exclusive exon skipping	chr19:14480779-14496036	0;88;318;406;462	C19orf3;GIPC;GIPC1;GLUT1CBP;Hs.6454;IIP-1;NIP;OPDM2;RGS19IP1;SEMCAP;SYNECTIIN;SYNECTIN;TIP-2	GIPC PDZ domain containing family member 1	NM_202469	NM_202470
PARP6~11b	0.495607	0.858877	1	1	-5.75934	5.75934	LOW	93.0521	9.8258	3	0.28	6.19667	6.47667	98.8115	1.68086	3	0.0733333	4.2	4.27333	100	79.1563	100	96.4344	100	100		PARP6	90	200	SL	90;200;312	3	90;200;312	3	alternative 5-prime	chr15:72271288-72272502	0;110;222	ARTD17;PARP-6-B1;PARP-6-C;PARP6;pART17	poly(ADP-ribose) polymerase family member 6	NM_001323516;NM_001323524;NM_001323528;NM_020214;NR_136599;NR_136608	NM_001323525;NM_001323526;NM_001323530;NM_001323532;NR_136594;NR_136596;NR_136604;NR_136605;NR_136607;NR_136609;NR_136610;NR_136611
GSN~8ak	0.973853	0.994773	1	1	1.15138	1.15138	LOW	26.9461	26.9461	2	2.43	1.35	3.78	25.7947	18.5071	3	2.31333	0.993333	3.30667	53.8922		0	34.8525	0	42.5316		GSN	90	160		90;98;137;154;160;169;172;177;202;208;210;239;243;272;281;329;351;427	18	137;427	2	exon skipping and alternative 3-prime or 5-prime	chr9:121281563-121301970	0;8;47;64;70;79;82;87;112;118;120;149;153;182;182;191;239;261;337	ADF;AGEL;GSN	gelsolin	NM_001353057;NM_001353058	NM_001127667
XRCC3~1a	0.74344	0.939125	1	1	-16.2171	16.2171	LOW	33.4459	33.4459	2	2.935	1.485	4.42	49.6631	40.7127	3	2.94	1.98333	4.92333	0		66.8919	0	49.2662	99.723		XRCC3	90	147	S	90;147;157;184;241	5	90;184;241	3	single exon skipping	chr14:103711568-103715423	0;57;67;94;151	CMM6;XRCC3	X-ray repair cross complementing 3	NM_001100118	NM_005432
HMGA1~2d	0.0325163	0.829069	0.0800866	1	-61.8749	61.8749	LOW	24.0196	18.4336	3	5.28667	1.58333	6.87	85.8945	19.9482	3	1.82667	5.30667	7.13333	0	27.2551	44.8037	100	57.6834	100		HMGA1	90	226		90;92;204;206;226;446	6	446	1	exon skipping and alternative 3-prime or 5-prime	chr6:34236962-34240736	0;2;114;116;136;356	HMG-R;HMGA1;HMGA1A;HMGIY	high mobility group AT-hook 1	NM_001319081	NM_001319082
C19orf48~3e	0.722744	0.93344	1	1	-6.41598	6.41598	OK	13.8932	9.56903	3	21.5367	3.7	25.2367	20.3092	21.0476	3	10.4667	2.58333	13.05	1.57676	15.1956	24.9072	1.66898	49.7268	9.53177		C19orf48	90	195	SL	90;195;251;573	4	90;195;251;573	4	alternative 5-prime	chr19:50802258-50804571	0;105;161;483	-;C19orf48	chromosome 19 open reading frame 48	NM_001290150;NM_001290151;NM_001290152;NM_001290155;NM_199250	NM_032712
PSMA3~2	0.918502	0.983309	1	1	-0.16128	0.16128	OK	94.3392	1.55383	3	10.8867	183.763	194.65	94.5004	1.40142	3	10.8367	187.403	198.24	95.5816	92.1483	95.2876	96.4556	93.2418	93.804		PSMA3	90	111	SL	90;111	2	90;111	2	alternative 3-prime	chr14:58257999-58260968	0;21	HC8;PSC3;PSMA3	proteasome 20S subunit alpha 3	NM_152132	NM_002788;NR_038123
STX2~3	0.736698	0.936543	1	1	-4.96699	4.96699	OK	19.8395	6.33643	3	16.0367	4.13667	20.1733	24.8065	17.5993	3	12.0233	4.87	16.8933	25.1868	10.9384	23.3932	0	38.9648	35.4545		STX2	90	216	SL	90;216	2	90;216	2	single exon skipping	chr12:130791978-130798524	0;126	EPIM;EPM;STX2;STX2A;STX2B;STX2C	syntaxin 2	NM_001351051;NM_001351052;NM_001980	NM_194356
AKR1A1~1	0.638079	0.906657	0.864272	1	3.23061	3.23061	OK	36.7965	3.57933	3	64.96	37.85	102.81	33.5659	7.91991	3	39.5967	20.2867	59.8833	34.442	41.8544	34.093	39.1055	22.3656	39.2264		AKR1A1	90	179	SL	90;179	2	90;179	2	intron retention	chr1:45550877-45550965	0;89	AKR1A1;ALDR1;ALR;ARM;DD3;HEL-S-6	aldo-keto reductase family 1 member A1	NM_001202413;NM_001202414	NM_006066;NM_153326
ETV4~5b	0.384467	0.829069	0.236364	1	-30.1592	30.1592	LOW	26.3375	24.3356	3	7.56	2.76	10.32	56.4967	35.4946	3	1.76667	2.48	4.24667	20.1845	58.7387	0.0893655	56.4338	100	13.0564		ETV4	90	201	SL	90;201;282	3	90;201;282	3	single exon skipping	chr17:43545368-43545860	0;111;192	E1A-F;E1AF;ETV4;PEA3;PEAS3	ETS variant transcription factor 4	NM_001261438	NM_001369367;NM_001369368;NM_001986
SEC31A~1	0.505871	0.86171	0.714809	1	1.72038	1.72038	OK	79.8623	1.85055	3	37.5667	149.453	187.02	78.1419	2.72088	3	48.9567	175.227	224.183	77.3411	81.7309	80.5149	74.3119	79.7356	80.3782		SEC31A	90	207	SL	90;207	2	90;207	2	multiple exon skipping	chr4:82857765-82863317	0;117	ABP125;ABP130;HSPC275;HSPC334;NEDSOSB;SEC31A;SEC31L1	SEC31 homolog A, COPII coat complex component	NM_001300744;NM_001300745;NM_016211	NM_001077206;NM_001077207;NM_001077208;NM_001191049;NM_001318119;NM_001318120
SNX5~1b	0.45093	0.846507	0.534712	1	18.4913	18.4913	OK	62.405	26.6194	3	9.23	10.9667	20.1967	43.9136	14.7101	3	14.37	9.79333	24.1633	41.9182	100	45.2968	23.1106	54.2508	54.3796		SNX5	90	415	SL	90;173;415	3	90;173;415	3	alternative 5-prime	chr20:17957038-17968699	0;83;325	-;SNX5	sorting nexin 5	NM_001282454	NM_014426
SNHG8~1	0.312662	0.829069	0.580275	1	-2.68617	2.68617	OK	69.7909	2.48419	3	77.1467	179.15	256.297	72.4771	2.14358	3	44.95	118.397	163.347	71.9938	66.3194	71.0595	75.2518	72.1469	70.0324		SNHG8	90	241	SL	90;241	2	90;241	2	intron retention	chr4:118278793-118278943	0;151	LINC00060;NCRNA00060;SNHG8	small nucleolar RNA host gene 8	NR_034010	NR_003584
SLC50A1~5a	0.157843	0.829069	0.396484	1	14.3564	14.3564	OK	59.0998	2.90604	3	11.49	16.6167	28.1067	44.7433	9.51632	3	12.33	10.21	22.54	55.1036	61.9287	60.267	53.8431	31.6065	48.7805		SLC50A1	90	214	S	90;214;234	3	90	1	single exon skipping	chr1:155136377-155137560	0;124;144	HsSWEET1;RAG1AP1;SCP;SLC50A1;SWEET1;slv	solute carrier family 50 member 1	NM_001122837;NM_001287588;NM_001287590	NM_018845
THAP3~1	0.651569	0.91155	1	1	2.21048	2.21048	OK	81.1585	2.12633	3	2.17667	9.32667	11.5033	78.948	5.75949	3	2.61	10.02	12.63	83.9631	78.8167	80.6958	86.9658	73.6965	76.1818		THAP3	90	93		90;93	2		0	alternative 3-prime	chr1:6628692-6630290	0;3	-;THAP3	THAP domain containing 3	NM_001195752	NM_001195753;NM_138350
TRMT6~1	0.22214	0.829069	0.576471	1	-16.9624	16.9624	LOW	19.235	13.8311	3	7.26	1.66333	8.92333	36.1974	7.44149	3	6.29	3.59333	9.88333	25.7764	0	31.9285	26.1803	44	38.4118		TRMT6	90	200	SL	90;200	2	90;200	2	single exon skipping	chr20:5944254-5946405	0;110	CGI-09;GCD10;Gcd10p;TRMT6	tRNA methyltransferase 6	NM_001281467	NM_015939
MELK~11	0.517311	0.86622	1	1	-10.7351	10.7351	LOW	49.5725	12.3157	3	3.86	3.89	7.75	60.3076	17.2501	3	3.49667	4.97	8.46667	57.5096	32.1775	59.0303	53.5199	43.4088	83.9941		MELK	90	176	SL	90;176	2	90;176	2	single exon skipping	chr9:36581740-36589535	0;86	HPK38;MELK	maternal embryonic leucine zipper kinase	NM_001256689;NM_001256691;NR_046337	NM_001256685;NM_001256687;NM_001256688;NM_014791
RAVER1~1	0.724512	0.934054	0.684714	1	5.36863	5.36863	OK	83.6389	5.24758	3	3.93	19.9967	23.9267	78.2703	18.3597	3	4.03333	15.2167	19.25	76.5272	85.3581	89.0314	100	55.0976	79.7132		RAVER1	90	165	SL	90;165	2	90;165	2	intron retention	chr19:10320783-10320857	0;75	-;RAVER1	ribonucleoprotein, PTB binding 1	NM_001366174	NM_133452
HAX1~1	0.686414	0.924548	1	1	-1.3257	1.3257	OK	92.1272	3.77279	3	7.57	89.3733	96.9433	93.4529	1.84233	3	5.28333	75.0367	80.32	97.2849	88.3654	90.7313	92.3374	91.9716	96.0498		HAX1	90	234	SL	90;234	2	90;234	2	alternative 3-prime	chr1:154272777-154273479	0;144	HAX1;HCLSBP1;HS1BP1;SCN3	HCLS1 associated protein X-1	NM_001018837	NM_006118
DCTN5~1	0.0354577	0.829069	0.627157	1	7.24274	7.24274	OK	41.2063	2.44357	3	19.9367	13.95	33.8867	33.9636	2.15426	3	29.06	14.93	43.99	44.407	38.4775	40.7345	33.0371	31.9134	36.9403		DCTN5	90	120	SL	90;120	2	90;120	2	alternative 3-prime	chr16:23665729-23667046	0;30	-;DCTN5	dynactin subunit 5	NM_032486;NR_037573	NM_001199743
COMMD4~5	0.861901	0.96908	1	1	-0.257767	0.257767	OK	98.1427	1.83746	3	1.93667	104.087	106.023	98.4005	0.277558	3	1.55	95.23	96.78	95.6401	100	98.788	98.6001	98.008	98.5933		COMMD4	90	156	SL	90;156	2	90;156	2	single exon skipping	chr15:75338134-75338645	0;66	-;COMMD4	COMM domain containing 4	NM_001321846;NM_001321847	NM_001284377;NM_001284378;NM_001321844;NM_017828;NR_104312;NR_104313
CPSF4~1	0.555014	0.878924	1	1	-5.30366	5.30366	OK	43.0395	9.97256	3	10.6367	8.30667	18.9433	48.3432	5.44677	3	8.91	8.37667	17.2867	48.0114	29.1239	51.9833	52.5963	51.7784	40.6548		CPSF4	90	165	SL	90;165	2	90;165	2	alternative 3-prime	chr7:99452441-99454040	0;75	CPSF30;CPSF4;NAR;NEB-1;NEB1	cleavage and polyadenylation specific factor 4	NM_001081559;NM_001318161;NM_001318162	NM_006693
MAP4K4~3	0.0237075	0.829069	0.425237	1	-10.7328	10.7328	OK	24.9627	3.07467	3	31.9067	10.71	42.6167	35.6955	1.41583	3	19.6	10.9067	30.5067	25.15	21.1069	28.6312	35.6548	33.9822	37.4496		MAP4K4	90	114	SL	90;114	2	90;114	2	alternative 5-prime	chr2:101887238-101887777	0;24	FLH21957;HEL-S-31;HGK;MAP4K4;MEKKK4;NIK	mitogen-activated protein kinase kinase kinase kinase 4	NM_001242559;NM_001242560;NM_145686;NM_145687	NM_004834
CSDE1~3	0.0921769	0.829069	0.339193	1	-0.623281	0.623281	OK	0.80856	0.146748	3	430.023	3.51	433.533	1.43184	0.318354	3	423.573	6.16333	429.737	0.624237	0.983311	0.81813	1.13334	1.2892	1.87298		CSDE1	90	237	SL	90;237	2	90;237	2	single exon skipping	chr1:114739891-114749820	0;147	CSDE1;D1S155E;UNR	cold shock domain containing E1	NM_001007553;NM_007158	NM_001130523;NM_001242891
GSN~1au	0.0649575	0.829069	0.10354	1	-16.0108	16.0108	OK	18.7377	3.86922	3	26.19	5.99667	32.1867	34.7485	7.07509	3	25.8067	14.3833	40.19	22.9095	13.5854	19.7183	27.0669	33.0367	44.1418		GSN	161	164		90;129;146;152;161;164;169;200;202;231;235;264;273;321;343	15	90;129	2	mutually exclusive exon skipping	chr9:121281563-121301962	0;39;56;62;71;74;79;110;112;141;145;174;174;183;231;253	ADF;AGEL;GSN	gelsolin	NM_001127666;NM_001353064;NM_001353066	NM_001127665
BABAM1~1b	0.131545	0.829069	0.601173	1	9.82992	9.82992	OK	92.1855	5.52596	3	1.65333	16.1733	17.8267	82.3556	4.79055	3	3.08333	14.04	17.1233	88.2135	100	88.343	87.5828	83.4744	76.0095		BABAM1	90	139	SL	90;101;139	3	90;101;139	3	alternative 5-prime and 3-prime	chr19:17267517-17268793	0;11;49	BABAM1;C19orf62;HSPC142;MERIT40;NBA1	BRISC and BRCA1 A complex member 1	NM_001288756	NM_001033549;NM_001288757
CD151~2d	0.304703	0.829069	0.647886	1	-1.86763	1.86763	OK	87.5607	1.88922	3	22.89	161.017	183.907	89.4283	1.02753	3	28.3033	240.1	268.403	86.4091	90.2243	86.0486	90.877	88.6053	88.8026		CD151	90	156		90;94;152;156	4		0	exon skipping and alternative 3-prime or 5-prime	chr11:833023-836062	0;4;62;66	CD151;GP27;MER2;PETA-3;RAPH;SFA1;TSPAN24	CD151 molecule (Raph blood group)	NM_001039490	NM_004357
MTIF3~2	0.316739	0.829069	1	1	1.37562	1.37562	OK	2.84579	0.700301	3	57.4233	1.68667	59.11	1.47017	1.4504	3	56.5	0.856667	57.3567	2.7716	2.0276	3.73816	0.57259	0.321707	3.51622		MTIF3	90	151	SL	90;151	2	90;151	2	single exon skipping	chr13:27440450-27445087	0;61	IF3mt;MTIF3	mitochondrial translational initiation factor 3	NM_001166261;NM_001166262;NM_152912	NM_001166263
ZNF410~5	0.857052	0.967838	1	1	-0.973849	0.973849	OK	82.8863	3.87935	3	4.65333	22.3533	27.0067	83.8601	5.94415	3	4.34	22.6267	26.9667	80.8306	88.3192	79.5091	76.758	91.3059	83.5165		ZNF410	90	231	SL	90;231	2	90;231	2	single exon skipping	chr14:73921106-73923394	0;141	APA-1;APA1;ZNF410	zinc finger protein 410	NM_001242926	NM_001242924;NM_001242927;NM_001242928;NM_021188;NR_040251
F2R~1	0.443889	0.84305	0.632289	1	-0.502907	0.502907	OK	0.878419	0.747946	3	217.517	1.82	219.337	1.38133	0.175798	3	268.707	3.76	272.467	1.82794	0	0.807314	1.61524	1.19144	1.3373		F2R	90	212	SL	90;212	2	90;212	2	single exon skipping	chr5:76716396-76732313	0;122	CF2R;F2R;HTR;PAR-1;PAR1;TR	coagulation factor II thrombin receptor	NM_001992	NM_001311313
MRPL18~3b	0.700444	0.928296	1	1	6.78869	6.78869	OK	87.8331	17.2066	3	1.61333	9.34667	10.96	81.0444	15.5633	3	2.99667	10.1133	13.11	100	63.4992	100	100	81.2536	61.8795		MRPL18	90	262	SL	90;262;382	3	90;262;382	3	alternative 5-prime	chr6:159789889-159790939	0;172;292	HSPC071;L18mt;MRP-L18;MRPL18	mitochondrial ribosomal protein L18	NR_134864	NR_134862;NR_134863;NR_134865;NR_134866
LONP2~1	0.348724	0.829069	1	1	-2.47456	2.47456	OK	89.3818	2.23227	3	3.26	27.6167	30.8767	91.8564	2.42647	3	3.28333	37.07	40.3533	86.6622	92.1299	89.3534	94.9678	91.5541	89.0473		LONP2	90	222	SL	90;222	2	90;222	2	single exon skipping	chr16:48252366-48258617	0;132	LONP;LONP2;LONPL;PLON;PSLON	lon peptidase 2, peroxisomal	NM_001300948	NM_001348078;NM_031490
GATD1~1	0.0501152	0.829069	0.148855	1	15.4876	15.4876	OK	21.0842	6.17846	3	15.0433	4.05667	19.1	5.59661	4.27068	3	24.0167	1.38	25.3967	29.5292	18.8039	14.9196	0	6.42857	10.3613		GATD1	90	179	SL	90;179	2	90;179	2	intron retention	chr11:770904-770992	0;89	GATD1;PDDC1	glutamine amidotransferase like class 1 domain containing 1	NM_001318818;NM_001318824;NM_182612;NR_134867;NR_134868	NM_001318820;NM_001318821;NM_001318822;NM_001318823
ALKBH6~1	0.0986407	0.829069	0.181764	1	-14.0408	14.0408	OK	76.5452	4.28093	3	4.72667	15.05	19.7767	90.586	7.4486	3	1.91333	19.0733	20.9867	78.5208	80.5134	70.6013	100	89.9723	81.7857		ALKBH6	90	128	SL	90;128	2	90;128	2	alternative 3-prime	chr19:36010646-36010893	0;38	ABH6;ALKBH6	alkB homolog 6	NM_198867	NM_001297701;NM_032878
CAMTA1~1c	0.798072	0.950961	1	1	0.930878	0.930878	OK	80.3178	4.14211	3	16.7067	69.0467	85.7533	79.3869	2.27348	3	14.8333	57.0767	71.91	75.9699	79.0921	85.8914	82.5578	78.262	77.3409		CAMTA1	90	160	SL	90;160;196	3	90;160;196	3	single exon skipping	chr1:6785576-6825091	0;70;106	CAMTA1;CANPMR	calmodulin binding transcription activator 1	NM_001349608;NM_001349612;NR_038934;NR_146202;NR_146203;NR_146204	NM_001195563;NM_001242701;NM_001349609;NM_001349610;NM_015215
SAT1~1	0.271053	0.829069	0.294706	1	3.09349	3.09349	OK	4.82803	2.93129	3	151.747	6.71333	158.46	1.73454	0.876655	3	132.167	2.26	134.427	1.96392	3.66465	8.85554	2.94236	0.88843	1.37283		SAT1	90	200	SL	90;200	2	90;200	2	single exon skipping	chrX:23783884-23785327	0;110	DC21;KFSD;KFSDX;SAT;SAT1;SSAT;SSAT-1	spermidine/spermine N1-acetyltransferase 1	NM_002970	NR_027783
QDPR~1	0.902568	0.977708	1	1	0.319088	0.319088	OK	93.0359	1.28293	3	3.96	52.7367	56.6967	92.7168	3.10226	3	4.65333	59.7133	64.3667	91.7414	94.7841	92.5822	92.6676	88.9422	96.5406		QDPR	90	199	SL	90;199	2	90;199	2	single exon skipping	chr4:17490746-17501718	0;109	DHPR;HDHPR;PKU2;QDPR;SDR33C1	quinoid dihydropteridine reductase	NR_156494	NM_000320;NM_001306140
SPARC~1	0.698837	0.928296	0.631251	1	0.417098	0.417098	OK	97.5799	0.33593	3	19.56	794.51	814.07	97.1628	1.30003	3	21.12	724.49	745.61	97.6918	97.9239	97.1241	98.8308	95.6592	96.9984		SPARC	90	93		90;93	2		0	alternative 3-prime	chr5:151674672-151676131	0;3	BM-40;OI17;ON;ONT;SPARC	secreted protein acidic and cysteine rich	NM_001309443	NM_001309444;NM_003118
NABP1~2	0.0581722	0.829069	0.222442	1	9.23237	9.23237	OK	54.4969	2.64324	3	24.51	29.1133	53.6233	45.2645	3.90287	3	118.31	97.47	215.78	57.5937	51.1354	54.7615	40.0462	46.3163	49.431		NABP1	90	554	SL	90;554	2	90;554	2	alternative 5-prime	chr2:191678242-191678989	0;464	NABP1;OBFC2A;SOSS-B2;SSB2	nucleic acid binding protein 1	NM_001254736;NR_045622	NM_001031716;NR_045623
TMCO3~2	0.474254	0.858877	0.493842	1	-4.18854	4.18854	OK	85.6196	5.52948	3	6.24667	36.4733	42.72	89.8081	5.07013	3	3.84	33.1733	37.0133	88.4477	90.5192	77.8917	91.3057	95.1319	82.9866		TMCO3	90	170	SL	90;170	2	90;170	2	single exon skipping	chr13:113539508-113548302	0;80	C13orf11;TMCO3	transmembrane and coiled-coil domains 3	NM_001349744;NM_001349745;NR_146221	NM_001349742;NM_001349743;NM_001349746;NM_017905;NR_146222
NDUFS4~2	0.828825	0.961122	1	1	-0.25702	0.25702	OK	97.9294	0.834486	3	3.90667	180.767	184.673	98.1864	1.31449	3	3.49667	190.827	194.323	97.457	99.1022	97.2291	100	97.6333	96.926		NDUFS4	90	164	SL	90;164	2	90;164	2	single exon skipping	chr5:53646406-53683117	0;74	AQDQ;CI-18;CI-18 kDa;CI-AQDQ;MC1DN1;NDUFS4	NADH:ubiquinone oxidoreductase subunit S4	NM_001318051	NM_002495;NR_134473;NR_134474;NR_134475
ACSL4~1b	0.355919	0.829069	0.706559	1	-0.844536	0.844536	OK	1.75323	0.459614	3	142.953	2.54667	145.5	2.59777	0.983712	3	210.913	5.60667	216.52	2.24299	1.13826	1.87845	3.79238	1.38304	2.6179		ACSL4	90	399	S	90;381;399	3	90	1	exon skipping and alternative 3-prime or 5-prime	chrX:109683376-109696143	0;291;309	ACS4;ACSL4;FACL4;LACS4;MRX63;MRX68	acyl-CoA synthetase long chain family member 4	NM_001318510	NM_022977
TCEAL4~2b	0.868416	0.970532	1	1	-0.28647	0.28647	OK	3.80871	1.18964	3	118.323	4.67	122.993	4.09518	1.9281	3	109.29	4.58333	113.873	3.52522	5.38663	2.51428	1.36883	5.41748	5.49921		TCEAL4	90	149	SL	90;149;339	3	90;149;339	3	alternative 5-prime	chrX:103585625-103586218	0;59;249	NPD017;TCEAL4;WEX7	transcription elongation factor A like 4	NM_001006935;NM_001006937	NM_001305842;NM_024863
ACSL1~2	0.182393	0.829069	1	1	-8.1428	8.1428	OK	90.8608	5.84966	3	1.86667	19.37	21.2367	99.0036	1.40916	3	0.176667	18.5333	18.71	98.7681	84.8016	89.0125	97.0107	100	100		ACSL1	90	192	SL	90;192	2	90;192	2	single exon skipping	chr4:184776984-184783926	0;102	ACS1;ACSL1;FACL1;FACL2;LACS;LACS1;LACS2	acyl-CoA synthetase long chain family member 1	NM_001286711	NM_001286708;NM_001286710;NM_001286712;NM_001995
RAB34~5	0.802159	0.952385	1	1	-0.42271	0.42271	OK	94.4413	0.665876	3	7.77667	132.94	140.717	94.864	2.03489	3	7.54333	136.84	144.383	95.1026	93.53	94.6912	92.8059	97.635	94.1511		RAB34	90	114	SL	90;114	2	90;114	2	alternative 5-prime	chr17:28715123-28715218	0;24	NARR;RAB34;RAB39;RAH	RAB34, member RAS oncogene family	NM_001142624;NM_001144942	NM_001142625;NM_001144943;NM_001256276;NM_001256277;NM_001256278;NM_001256281;NM_031934
ZDHHC16~3	0.694383	0.92819	0.677852	1	3.83634	3.83634	OK	14.5178	10.2657	3	25.5567	4.82333	30.38	10.6814	7.57981	3	22.6933	2.60333	25.2967	21.717	0	21.8363	16.8034	15.2409	0		ZDHHC16	90	270	SL	90;270	2	90;270	2	single exon skipping	chr10:97446354-97451670	0;180	APH2;DHHC-16;ZDHHC16	zinc finger DHHC-type palmitoyltransferase 16	NM_001287804;NM_032327;NM_198043;NM_198044;NM_198045	NM_001287803;NM_198046
VDR~1b	0.74104	0.937879	1	1	-4.13937	4.13937	LOW	13.9486	8.08671	3	12.0133	1.93667	13.95	18.088	14.0819	3	3.37667	0.843333	4.22	23.9437	13.7643	4.13793	34.3478	0	19.9161		VDR	90	212	SL	90;212;481	3	90;212;481	3	single exon skipping	chr12:47882775-47904954	0;122;391	NR1I1;PPP1R163;VDR	vitamin D receptor	NM_000376;NM_001364085	NM_001017535
NUMB~4	0.613373	0.898888	1	1	-0.848087	0.848087	OK	5.81703	1.97749	3	54.8067	3.39	58.1967	6.66511	0.645768	3	76.07	5.45333	81.5233	8.0905	6.09068	3.2699	7.35531	5.80209	6.83793		NUMB	90	234	SL	90;234	2	90;234	2	single exon skipping	chr14:73277294-73282358	0;144	C14orf41;NUMB;S171;c14_5527	NUMB endocytic adaptor protein	NM_001005744;NM_001005745;NM_001320114	NM_001005743;NM_003744
KANSL3~8	0.983712	0.996355	1	1	0.226181	0.226181	OK	80.5366	11.3741	3	4.06667	16.5167	20.5833	80.3104	9.2991	3	4.05	16.8467	20.8967	94.7232	80.0091	66.8774	87.5943	67.1859	86.151		KANSL3	90	181	SL	90;181	2	90;181	2	single exon skipping	chr2:96619545-96631311	0;91	KANSL3;KIAA1310;NSL3;Rcd1	KAT8 regulatory NSL complex subunit 3	NM_001349260;NM_001349261;NR_047655;NR_047656;NR_047658;NR_146100;NR_146101;NR_146102	NM_001115016;NM_001349256;NM_001349257;NM_001349258;NM_001349259;NR_047653;NR_047654;NR_047657;NR_146098;NR_146099
PFKM~10b	0.697908	0.92827	0.808083	1	3.97751	3.97751	OK	39.3959	8.89653	3	22.3233	14.9833	37.3067	35.4184	10.1075	3	22.07	12.1567	34.2267	40.072	28.1776	49.9381	47.7834	23.0253	35.4465		PFKM	90	183	SL	90;183;435	3	90;183;435	3	single exon skipping	chr12:48135039-48137720	0;93;345	ATP-PFK;GSD7;PFK-1;PFK-A;PFK1;PFKA;PFKM;PFKX;PPP1R122	phosphofructokinase, muscle	NM_001363619	NM_000289;NM_001166686;NM_001166687;NM_001166688;NM_001354735;NM_001354736;NM_001354737;NM_001354738;NM_001354739;NM_001354740;NM_001354741;NM_001354742;NM_001354743;NM_001354744;NM_001354745;NM_001354747;NM_001354748;NR_148958;NR_148959
NQO1~3	0.183971	0.829069	0.547548	1	-3.32536	3.32536	OK	76.935	2.39943	3	32.7267	111.403	144.13	80.2603	1.44946	3	82.11	334.737	416.847	77.4914	79.5557	73.7578	79.1937	79.2777	82.3096		NQO1	90	204	SL	90;204	2	90;204	2	single exon skipping	chr16:69713130-69718122	0;114	DHQU;DIA4;DTD;NMOR1;NMORI;NQO1;QR1	NAD(P)H quinone dehydrogenase 1	NM_001025434	NM_000903
ZDHHC4~3h	0.99261	0.998325	1	1	-0.0943816	0.0943816	OK	67.8091	5.7233	3	9.85667	21.0433	30.9	67.9035	11.9293	3	9.90667	21.0733	30.98	74.8027	67.841	60.7836	53.3885	67.7145	82.6074		ZDHHC4	90	221	SL	90;155;221;250;286;312	6	90;155;221;250	4	single exon skipping	chr7:6577499-6578565	0;65;131;160;196;222	ZDHHC4;ZNF374	zinc finger DHHC-type palmitoyltransferase 4	NM_001134389;NM_001371292;NM_001371296;NM_001371298;NM_001371299;NR_163912;NR_163913	NM_001134388
ATPAF1~1	0.167933	0.829069	0.336415	1	-4.10624	4.10624	OK	92.6457	2.83337	3	3.16	40.2633	43.4233	96.7519	0.937308	3	1.61	48.5167	50.1267	89.4335	92.1773	96.3263	95.4498	97.1884	97.6177		ATPAF1	90	294	SL	90;294	2	90;294	2	multiple exon skipping	chr1:46635971-46652580	0;204	ATP11;ATP11p;ATPAF1	ATP synthase mitochondrial F1 complex assembly factor 1	NM_001042546	NM_001243728;NM_001256418;NM_022745
NKAPD1~1	0.109328	0.829069	0.345114	1	-14.3256	14.3256	OK	78.1168	7.84182	3	4.91333	17.8833	22.7967	92.4424	5.41828	3	1.54667	18.4567	20.0033	88.5845	69.7109	76.0551	89.7582	100	87.5689		NKAPD1	90	93		90;93	2		0	alternative 3-prime	chr11:112082036-112082467	0;3	C11orf57;NKAPD1	NKAP domain containing 1	NM_001082970;NM_001301017;NM_001301021	NM_001082969;NM_001301019;NM_018195;NR_103469
IL4R~3	0.765685	0.943755	1	1	0.182746	0.182746	OK	4.82918	0.739246	3	17.7733	0.893333	18.6667	4.64643	0.23064	3	15.3367	0.746667	16.0833	3.92317	5.73394	4.83042	4.5739	4.9581	4.40729		IL4R	90	334	SL	90;334	2	90;334	2	single exon skipping	chr16:27340274-27342120	0;244	CD124;IL-4RA;IL4R;IL4RA	interleukin 4 receptor	NM_000418;NM_001257406;NM_001257997	NM_001257407
ASCC2~6e	0.42265	0.829069	0.473684	1	-22.1572	22.1572	OK	77.8428	31.3351	3	1.13667	8.6	9.73667	100	0	3	0	10.8433	10.8433	100	33.5283	100	100	100	100		ASCC2	90	261	S	90;163;225;250;261;287;323;349;370;385;397;447;521	13	90;163;225;447;521	5	exon skipping and alternative 3-prime or 5-prime	chr22:29825708-29838177	0;73;135;160;171;197;233;259;280;295;307;357;431	ASC1p100;ASCC2;p100	activating signal cointegrator 1 complex subunit 2	NM_001369939	NM_001369920;NM_001369924;NM_001369948;NM_032204
ASCC2~5l	0.92399	0.983778	1	1	-3.0316	3.0316	OK	75.7098	34.3516	3	1.54	8.6	10.14	78.7414	24.0062	3	1.76	10.8433	12.6033	100	27.1293	100	45.1883	100	91.0359		ASCC2	90	347	S	90;152;176;188;249;250;311;324;336;347;373;409;435;456;471;483;533;607	18	90;152;607	3	multiple exon skipping	chr22:29825258-29838177	0;62;86;98;159;160;221;234;246;257;283;319;345;366;381;393;443;517	ASC1p100;ASCC2;p100	activating signal cointegrator 1 complex subunit 2	NM_001369936;NM_001369947;NM_001369949	NM_001369920;NM_001369924;NM_001369948;NM_032204
ADSL~1	0.847982	0.965987	1	1	-0.921894	0.921894	OK	2.67711	3.78601	3	65.28	1.64	66.92	3.59901	5.08977	3	46.2967	1.69333	47.99	8.03134	0	0	0	0	10.797		ADSL	90	121	SL	90;121	2	90;121	2	alternative 5-prime	chr22:40361636-40362980	0;31	ADSL;AMPS;ASASE;ASL	adenylosuccinate lyase	NM_000026;NM_001123378;NM_001317923;NM_001363840	NR_134256
STARD4~6	0.444012	0.84305	0.587244	1	-3.99086	3.99086	OK	83.9582	4.0772	3	15.8633	82.5333	98.3967	87.949	5.20543	3	4.58	34.6833	39.2633	79.7176	82.6949	89.462	93.4442	80.9591	89.4438		STARD4	90	96		90;96	2		0	alternative 5-prime	chr5:111507443-111512390	0;6	-;STARD4	StAR related lipid transfer domain containing 4	NM_001308056;NM_001308058;NR_131754	NM_001308057;NM_001308059;NM_139164;NR_131753
GSN~2s	0.130422	0.829069	0.153475	1	-18.8705	18.8705	OK	64.2974	11.4463	3	4.06	6.93333	10.9933	83.1679	6.24795	3	2.95333	15.9833	18.9367	53.1096	80.023	59.7595	76.7806	91.649	81.074		GSN	90	222	S	90;152;161;183;222;237;239;245;254;257;262;293;295;308;324;328;357;366;396;414;436;467	22	90;183	2	exon skipping and alternative 3-prime or 5-prime	chr9:121268220-121301962	0;62;71;93;132;147;149;155;164;167;172;203;205;218;234;238;267;267;276;306;324;346;377	ADF;AGEL;GSN	gelsolin	NM_001127662	NM_001353055
TRABD2A~1	0.206256	0.829069	1	1	-4.55812	4.55812	OK	95.4419	3.49292	3	0.95	15.9067	16.8567	100	0	3	0	15.7167	15.7167	91.5141	94.8116	100	100	100	100		TRABD2A	90	237	SL	90;237	2	90;237	2	single exon skipping	chr2:84839324-84870224	0;147	C2orf89;TIKI1;TRABD2A	TraB domain containing 2A	NM_001080824	NM_001277053;NM_001307978
MDH2~1	0.679253	0.922499	1	1	-0.381925	0.381925	OK	97.119	0.173642	3	3.97667	133.81	137.787	97.5009	1.12195	3	3.60333	142.047	145.65	97.2601	97.2224	96.8743	98.957	96.2269	97.3187		MDH2	90	259	SL	90;259	2	90;259	2	single exon skipping	chr7:76048227-76057409	0;169	EIEE51;M-MDH;MDH;MDH2;MGC:3559;MOR1	malate dehydrogenase 2	NM_001282404	NM_001282403;NM_005918
RPL27~2	0.689059	0.925262	0.885048	1	0.0652898	0.0652898	OK	99.0792	0.195304	3	25.6	2748.54	2774.14	99.0139	0.0588462	3	23.7767	2390.62	2414.4	98.8718	99.3409	99.0248	98.9526	99.0933	98.9957		RPL27	90	260	SL	90;260	2	90;260	2	single exon skipping	chr17:42998832-43002672	0;170	DBA16;L27;RPL27	ribosomal protein L27	NR_146327	NM_000988;NM_001349921;NM_001349922
GNAS~1a	0.503706	0.860216	0.671258	1	-1.9872	1.9872	OK	75.4053	3.10601	3	60.59	185.737	246.327	77.3925	2.16431	3	56.4933	193.26	249.753	71.7073	75.2013	79.3073	80.4526	75.9203	75.8046		GNAS	90	135		90;93;135;138	4		0	single exon skipping	chr20:58895685-58903530	0;3;45;48	AHO;C20orf45;GNAS;GNAS1;GPSA;GSA;GSP;NESP;PITA3;POH;SCG6;SgVI	GNAS complex locus	NM_001077489	NM_000516;NM_001077490;NM_001309840;NM_001309861;NM_080425
GAS5~8b	0.859808	0.967839	1	1	0.0926246	0.0926246	OK	96.6199	0.60584	3	23.6	675.353	698.953	96.5273	0.311009	3	18.8633	524.657	543.52	97.4649	96.0748	96.32	96.79	96.7014	96.0904		GAS5	90	113	S	90;109;113	3	90	1	single exon skipping	chr1:173864305-173864674	0;19;23	GAS5;NCRNA00030;SNHG2	growth arrest specific 5	NR_152522;NR_152524	NR_002578;NR_152521;NR_152523;NR_152525;NR_152526;NR_152529;NR_152530;NR_152531;NR_152532
SNRPA1~3a	0.42259	0.829069	1	1	-1.96797	1.96797	OK	97.266	2.73099	3	1.14667	44.4033	45.55	99.2339	1.08337	3	0.39	42.4	42.79	98.2614	93.5365	100	97.7018	100	100		SNRPA1	90	364	SL	90;137;364	3	90;137;364	3	multiple exon skipping	chr15:101287011-101295096	0;47;274	Lea1;SNRPA1;U2A'	small nuclear ribonucleoprotein polypeptide A'	NR_135507	NM_003090;NR_135508
CDC25B~1d	0.360647	0.829069	0.00742461	1	17.071	17.071	OK	98.2584	2.46296	3	0.763333	41.0667	41.83	81.1874	20.5396	3	6.76667	29.9333	36.7	100	94.7753	100	95.9172	52.1411	95.5039		CDC25B	90	132	SL	90;132;942;984	4	90;132	2	alternative 3-prime	chr20:3795880-3797663	0;42;852;894	-;CDC25B	cell division cycle 25B	NM_001287519	NM_001287520;NM_001287522;NR_136335
NEMF~1	0.356709	0.829069	0.66002	1	-10.0579	10.0579	OK	24.3976	8.50995	3	8.98333	2.84333	11.8267	34.4555	10.5893	3	9.29667	4.42	13.7167	29.5763	31.2165	12.4	22.3758	32.8298	48.1608		NEMF	90	153	SL	90;153	2	90;153	2	single exon skipping	chr14:49806134-49814753	0;63	NEMF;NY-CO-1;SDCCAG1	nuclear export mediator factor	NM_001301732	NM_004713
CNN2~1	0.305309	0.829069	1	1	-12.9319	12.9319	OK	16.9151	13.0307	3	8.69667	2.34667	11.0433	29.847	7.4032	3	11.5667	4.91667	16.4833	31.7057	0	19.0397	40.3167	24.6297	24.5946		CNN2	90	174	SL	90;174	2	90;174	2	exon skipping and alternative 3-prime or 5-prime	chr19:1032664-1036415	33;117	-;CNN2	calponin 2	NM_201277	NM_001303499
SCG5~1	0.807709	0.953615	1	1	-5.17143	5.17143	LOW	48.7502	18.9107	3	5.94333	5.04667	10.99	53.9217	20.8031	3	3.67667	4.22	7.89667	51.9889	24.1406	70.1213	48.2804	31.7365	81.7481		SCG5	90	93		90;93	2		0	alternative 3-prime	chr15:32679916-32684559	0;3	7B2;P7B2;SCG5;SGNE1;SgV	secretogranin V	NM_003020	NM_001144757
SEPTIN2~22	0.464227	0.854245	0.525083	1	-0.599091	0.599091	OK	1.02295	0.77193	3	374.987	3.87333	378.86	1.62204	0.707826	3	458.02	7.57	465.59	1.98176	0.0915152	0.995572	2.55659	0.844147	1.46537		SEPTIN2	90	114	SL	90;114	2	90;114	2	alternative 3-prime	chr2:241350204-241351966	0;24	DIFF6;NEDD-5;NEDD5;Pnutl3;SEPT2;SEPTIN2;hNedd5	septin 2	NM_001008491;NM_001008492;NM_001282972;NM_001282973;NM_001321029;NM_001321030;NM_001321031;NM_001321033;NM_001321034;NM_001321035;NM_001349287;NM_001349288;NM_001349290;NM_001349291;NM_001349302;NM_001349304;NM_001349305;NM_001349306;NM_001349307;NM_001349308;NM_001349309;NM_001349310;NM_001349311;NM_001349312;NM_001349313;NM_001349314;NM_001349315;NM_004404;NM_006155	NM_001321032;NM_001349289
PPM1M~1	0.0487879	0.829069	0.0956522	1	28.8023	28.8023	OK	95.5764	6.25597	3	0.803333	13.74	14.5433	66.774	11.3298	3	4.92	9.97667	14.8967	86.7291	100	100	61.8961	55.9956	82.4305		PPM1M	90	345	SL	90;345	2	90;345	2	single exon skipping	chr3:52246813-52247681	0;255	PP2C-eta;PP2CE;PP2Ceta;PPM1M	protein phosphatase, Mg2+/Mn2+ dependent 1M	NM_001122870	NM_144641
SSBP1~1c	0.778518	0.947363	0.876124	1	0.573401	0.573401	OK	10.5921	1.08854	3	221.33	26.1133	247.443	10.0187	2.38308	3	187.843	20.55	208.393	12.1047	10.0841	9.58771	7.65411	9.12141	13.2807		SSBP1	90	183	SL	90;183;255;273	4	90;183	2	alternative 5-prime	chr7:141738411-141739123	0;93;165;183	Mt-SSB;OPA13;SOSS-B1;SSBP;SSBP1;mtSSB	single stranded DNA binding protein 1	NM_003143;NR_046269	NM_001256513
[truncated: 18,470 more rows]

## Sheet: GSE252425 Liang2024
Event Name	GSE252425_vehicle vs GSE252425_TGFb t-test	GSE252425_vehicle vs GSE252425_TGFb BH-adjusted t-test	GSE252425_vehicle vs GSE252425_TGFb Fisher-exact-test	GSE252425_vehicle vs GSE252425_TGFb BH-adjusted Fisher-exact-test	GSE252425_vehicle vs GSE252425_TGFb Delta-PSI	GSE252425_vehicle vs GSE252425_TGFb Delta-PSI (abs)	GSE252425_vehicle vs GSE252425_TGFb Low Avg S+L Exp	GSE252425_TGFb Avg	GSE252425_TGFb Stdev	GSE252425_TGFb Size	GSE252425_TGFb Avg Short Exp	GSE252425_TGFb Avg Long Exp	GSE252425_TGFb Avg S+L Exp	GSE252425_vehicle Avg	GSE252425_vehicle Stdev	GSE252425_vehicle Size	GSE252425_vehicle Avg Short Exp	GSE252425_vehicle Avg Long Exp	GSE252425_vehicle Avg S+L Exp	GSE252425_TGFb-1	GSE252425_TGFb-2	GSE252425_TGFb-3	GSE252425_vehicle-1	GSE252425_vehicle-2	GSE252425_vehicle-3		Gene	Short PCR Amplicon	Long PCR Amplicon	Short and Long Detected	All PCR Amplicons	Nb All PCR Amplicons	All Detected PCR Amplicons	Nb Detectable PCR Amplicons	Event Type	Coordinates	Alt. Regions	Gene AKA	Gene Fullname	Short Transcripts	Long Transcripts
[truncated: 37,112 more rows]

[truncated: 1 more sheets: GSE264038 Vasquez2024]
