# Supplementary material for: Splicing isoforms associated with TGFβ-induced myofibroblast activation
Source: BMC Mol Cell Biol. 2026 Mar 5;27:21. doi: 10.1186/s12860-026-00579-7 (PMC13077938; doi:10.1186/s12860-026-00579-7)
Supplement: Supplementary file 5 — Supplementary Material 5: File S5. DESeq2 analysis of TGFβ-induced fibroblasts from public datasets [file 12860_2026_579_MOESM5_ESM.xlsx]

## Sheet: GSE110021 Walker2019
gene_id	gene_name	gene_biotype	log2FoldChange	pvalue	padj	D20_noTGFb-1	D20_noTGFb-2	D20_noTGFb-3	D20_TGFb-1	D20_TGFb-2	D20_TGFb-3
ENSG00000152377	SPOCK1	protein_coding	3.48798285161593	3.7337612223985705e-300	6.21633905917138e-296	6.4	6.32	6.46	73.87	77.73	69.55
ENSG00000265972	TXNIP	protein_coding	-5.23465795970248	8.8744675341502e-147	7.38755049880333e-143	67.19	49.71	76.55	1.46	1.62	2.27
ENSG00000182667	NTM	protein_coding	2.75662005079162	5.35999500519585e-123	2.97461856138352e-119	16.74	18.2	14.43	109.99	107.38	123.5
ENSG00000140450	ARRDC4	protein_coding	-3.00304625267317	9.04387594234126e-115	3.7642872641009906e-111	49.91	48.63	57.55	5.74	7.18	7.25
ENSG00000186340	THBS2	protein_coding	2.76054020192629	9.84212418048468e-108	3.27723050961779e-104	5.25	4.67	6.33	35.18	43.34	35.05
ENSG00000173559	NABP1	protein_coding	-1.96950678406322	5.19205910440046e-94	1.44070986715272e-90	730.42	662.5	751.23	165.17	209.5	187.88
ENSG00000145808	ADAMTS19	protein_coding	-4.16600709460067	1.2305420211329699e-92	2.92675630140612e-89	91.4	96.5	94.84	5.61	7.0	3.61
ENSG00000144136	SLC20A1	protein_coding	1.65200840056255	2.47975783193488e-92	5.16068601798547e-89	65.73	62.15	61.43	199.61	201.86	208.51
ENSG00000189056	RELN	protein_coding	-2.58134838416574	2.45406591660531e-86	4.5397492717290895e-83	35.58	34.27	43.12	5.57	7.07	6.83
ENSG00000182492	BGN	protein_coding	2.52708927879096	2.25771145094916e-85	3.75886379468526e-82	17.31	17.46	21.38	111.91	121.68	99.52
ENSG00000181072	CHRM2	protein_coding	-2.83790420523491	7.99931398959524e-84	1.2107325328433699e-80	31.64	30.6	33.34	4.42	4.96	4.35
ENSG00000241644	INMT	protein_coding	-2.64038402288243	2.5241887309464998e-80	3.5021015151273495e-77	65.07	66.62	61.43	10.23	11.64	9.99
ENSG00000119681	LTBP2	protein_coding	2.19152161390041	6.42343885835495e-80	8.22644873482704e-77	44.48	44.43	45.38	186.49	219.61	223.85
ENSG00000103257	SLC7A5	protein_coding	2.52507648411234	1.60817192782692e-75	1.91246103045646e-72	5.27	4.87	4.94	26.79	25.87	36.24
ENSG00000138735	PDE5A	protein_coding	-1.89460345065073	8.70330706812724e-75	9.18296914926509e-72	1122.13	1013.07	1088.12	260.97	353.09	276.77
ENSG00000249992	TMEM158	protein_coding	1.6331658436989	8.82500488847628e-75	9.18296914926509e-72	127.94	121.88	116.41	400.51	389.68	374.56
ENSG00000163431	LMOD1	protein_coding	-2.23470302724643	1.9861607405540103e-68	1.94515236291081e-65	32.31	35.94	38.15	6.58	7.66	9.16
ENSG00000164236	ANKRD33B	protein_coding	-2.91457846388994	1.51581066907024e-62	1.4020406571861401e-59	4.36	4.42	4.65	0.63	0.62	0.58
ENSG00000163814	CDCP1	protein_coding	1.65909878563123	2.0516807060617398e-56	1.79781221448536e-53	12.09	9.85	9.73	35.11	33.91	33.0
ENSG00000107438	PDLIM1	protein_coding	-1.49024092206863	4.00916236189783e-56	3.33742720816185e-53	563.39	592.54	583.58	214.31	215.13	206.32
ENSG00000109861	CTSC	protein_coding	-1.97287315304004	2.23171251348252e-54	1.76932293509383e-51	733.9	799.91	855.88	228.09	230.71	166.67
ENSG00000115414	FN1	protein_coding	1.92315580433692	3.97993648521951e-51	3.0119073882918e-48	1356.15	1487.91	1476.19	4591.28	5534.74	6702.4
ENSG00000113594	LIFR	protein_coding	-2.00784601552109	2.98378195650048e-50	2.1598689475555e-47	37.82	34.78	43.7	8.57	12.13	9.13
ENSG00000159164	SV2A	protein_coding	1.3930392153665	5.4397437302936896e-49	3.77359555690248e-46	10.22	9.54	9.52	25.57	26.47	26.8
ENSG00000109099	PMP22	protein_coding	-1.93739180906048	5.01570697045118e-48	3.3402602140416604e-45	194.46	236.23	237.29	58.06	71.15	50.57
ENSG00000147883	CDKN2B	protein_coding	2.52259137713505	1.2933308724968201e-47	8.281794498538271e-45	5.53	6.87	5.84	38.03	41.11	28.7
ENSG00000076716	GPC4	protein_coding	-4.33598055284498	7.32053854411489e-47	4.51406097114699e-44	16.82	20.46	22.96	1.03	1.27	0.76
ENSG00000175274	TP53I11	protein_coding	-1.79756598340201	2.9711911465670202e-46	1.76669147854265e-43	167.28	169.22	175.17	50.78	56.23	44.21
ENSG00000156675	RAB11FIP1	protein_coding	-1.69947866052445	3.3781202984891403e-46	1.9393905120533e-43	12.93	13.78	14.45	4.48	4.21	4.31
ENSG00000013588	GPRC5A	protein_coding	-2.38145988815617	5.02126109881743e-46	2.7866325344737097e-43	69.18	56.88	62.69	14.22	13.24	9.45
ENSG00000078098	FAP	protein_coding	1.4790247881608	5.486245326432e-46	2.94646769160536e-43	96.41	96.55	87.46	263.47	269.36	269.28
ENSG00000075223	SEMA3C	protein_coding	2.09583648461915	9.49230512799224e-46	4.93866837737321e-43	23.93	20.96	18.03	92.08	84.77	98.26
ENSG00000128335	APOL2	protein_coding	-1.52544440166897	1.71428907774932e-45	8.64884813801466e-43	45.66	44.21	50.7	16.27	17.44	16.59
ENSG00000112769	LAMA4	protein_coding	-1.69109887373336	3.65809073316595e-45	1.79128095930823e-42	194.16	189.58	225.24	60.68	75.94	57.25
ENSG00000196549	MME	protein_coding	1.76913480459814	4.5017742651045003e-45	2.14142970684928e-42	108.57	95.03	95.2	373.62	377.24	293.51
ENSG00000140092	FBLN5	protein_coding	1.20851263839792	1.07179526687648e-44	4.95675538839625e-42	100.05	109.44	102.58	226.28	246.01	269.05
ENSG00000119771	KLHL29	protein_coding	-1.80248684341423	1.67914552631342e-44	7.555701045295179e-42	13.08	10.82	11.9	3.35	4.02	3.18
ENSG00000157654	PALM2AKAP2	protein_coding	-1.41957080427567	2.5731207924502798e-43	1.12736547561855e-40	358.42	342.19	347.92	119.49	132.36	150.33
ENSG00000049130	KITLG	protein_coding	-1.51659273565582	2.82622287528011e-43	1.20650729873176e-40	99.08	95.38	101.05	31.97	40.16	34.12
ENSG00000150687	PRSS23	protein_coding	-1.75235015969785	2.0599032231750198e-42	8.573832190660209e-40	206.97	219.58	241.96	57.89	63.61	82.35
ENSG00000211445	GPX3	protein_coding	-2.79457293620718	6.1693160294191e-42	2.50519372131216e-39	50.71	69.42	62.07	10.58	8.14	7.95
ENSG00000133687	TMTC1	protein_coding	-1.3833287038043	1.11156075170691e-41	4.40627975123056e-39	92.3	88.56	95.47	38.05	37.67	32.92
ENSG00000079257	LXN	protein_coding	-1.63258258187315	3.2799279829742997e-41	1.26994234857068e-38	86.64	76.02	82.4	28.92	25.97	25.55
ENSG00000134363	FST	protein_coding	1.8194747106728	7.54277657185958e-41	2.8540837987475e-38	67.95	54.77	51.48	224.67	202.15	201.66
ENSG00000177283	FZD8	protein_coding	3.35925211144699	3.2399086183094796e-40	1.1986941908052101e-37	0.42	0.43	0.4	4.48	3.99	4.7
ENSG00000107738	VSIR	protein_coding	-3.04902679025444	4.0437129680561e-40	1.46356037402535e-37	16.59	16.82	21.06	2.1	2.13	2.55
ENSG00000154096	THY1	protein_coding	-1.16646392680954	6.58609909086703e-40	2.33302050561373e-37	537.15	573.17	622.1	251.1	280.26	262.13
ENSG00000170558	CDH2	protein_coding	1.96527617899564	8.67537754869629e-40	3.00909085017176e-37	9.54	9.37	9.43	34.07	34.25	45.23
ENSG00000026508	CD44	protein_coding	-0.921308575714123	4.05202856850042e-39	1.3492444727392699e-36	1807.4	1764.28	1871.07	958.19	1012.8	978.75
ENSG00000022267	FHL1	protein_coding	-1.90170304996394	4.0318133796037303e-39	1.3492444727392699e-36	142.58	150.62	158.02	42.67	46.39	35.07
ENSG00000112902	SEMA5A	protein_coding	1.25452860559466	1.1340196280865601e-38	3.7020181937280795e-36	16.38	15.93	17.67	37.4	39.39	45.64
ENSG00000128564	VGF	protein_coding	6.69350491800527	2.45541236517822e-38	7.861569320740819e-36	0.09	0.13	0.11	9.38	10.29	15.95
ENSG00000101384	JAG1	protein_coding	-2.51175380686191	4.97610243734149e-38	1.56315338640186e-35	16.18	13.66	15.39	2.73	3.1	2.3
ENSG00000010610	CD4	protein_coding	-1.70787357674493	9.38573050879234e-37	2.8937597637200698e-34	28.47	31.68	28.44	9.49	9.69	8.63
ENSG00000171992	SYNPO	protein_coding	-1.77607287149859	1.1184540936813e-36	3.38566221921817e-34	20.42	20.59	21.77	6.3	7.52	5.04
ENSG00000073008	PVR	protein_coding	-1.16598208758976	8.805042150308119e-36	2.6177704778657098e-33	55.26	53.51	58.61	25.58	25.71	25.23
ENSG00000186480	INSIG1	protein_coding	2.04874887700189	1.09468086595028e-35	3.19742837494847e-33	51.65	50.53	54.4	231.92	233.24	199.94
ENSG00000054356	PTPRN	protein_coding	2.26387257711156	1.30064768453517e-35	3.7335316034183e-33	6.0	3.5	4.3	21.88	22.02	22.74
ENSG00000135842	NIBAN1	protein_coding	2.5875506081183	2.16651018288841e-35	6.1135979720184895e-33	7.93	6.29	6.66	31.07	34.81	62.22
ENSG00000110660	SLC35F2	protein_coding	1.92717079627508	4.3240041735809603e-35	1.19983909143249e-32	6.65	6.05	6.18	22.74	26.94	24.16
ENSG00000148926	ADM	protein_coding	-1.15769693835551	6.62161062563308e-35	1.80726549682238e-32	151.7	160.33	162.0	73.94	77.28	67.02
ENSG00000142552	RCN3	protein_coding	1.31003555251648	6.984544671554691e-35	1.8755755522050701e-32	22.33	21.21	23.95	57.98	56.85	57.07
ENSG00000184575	XPOT	protein_coding	1.22940779878817	7.565183420217821e-35	1.9992498216382002e-32	49.65	46.18	51.2	108.37	109.51	135.67
ENSG00000077943	ITGA8	protein_coding	-4.83230569739693	1.6177277418123e-34	4.2083670583489005e-32	43.39	51.81	49.85	2.02	2.3	0.92
ENSG00000107731	UNC5B	protein_coding	2.62728890670257	2.03327618157209e-34	5.20800233030672e-32	0.8	0.84	0.81	4.42	4.35	6.81
ENSG00000101255	TRIB3	protein_coding	2.47043365567712	5.61532582162451e-34	1.41650847885192e-31	8.26	7.99	7.83	39.21	34.66	62.75
ENSG00000109501	WFS1	protein_coding	-1.15439325082005	8.09594547871986e-34	2.01178203395831e-31	56.18	57.18	59.7	25.52	27.73	26.7
ENSG00000243742	RPLP0P2	transcribed_processed_pseudogene	4.91838757673412	1.37918588771741e-33	3.3767743889128205e-31	0.31	0.24	0.4	7.81	10.89	11.77
ENSG00000153885	KCTD15	protein_coding	2.96797162720632	1.41479784354162e-33	3.4137636662499104e-31	1.39	1.49	1.57	9.2	12.81	14.12
ENSG00000137767	SQOR	protein_coding	-1.22938598734195	1.5121624042824899e-33	3.5965702669856104e-31	135.19	142.38	144.2	65.24	66.77	52.54
ENSG00000133110	POSTN	protein_coding	3.28219123689885	1.54454888054604e-33	3.6218583538325304e-31	160.96	143.38	151.95	1300.24	1489.17	1760.41
ENSG00000087245	MMP2	protein_coding	1.27227616701077	1.6252050407378698e-33	3.7580609337840103e-31	663.67	686.24	683.4	1706.3	1804.33	1535.34
ENSG00000164251	F2RL1	protein_coding	2.02660534018449	3.14050621467197e-33	7.162505201105971e-31	3.11	3.01	2.83	12.06	12.03	13.23
ENSG00000117226	GBP3	protein_coding	-1.33202514460961	3.92018035177776e-33	8.819876037398371e-31	87.39	85.95	93.28	34.32	34.86	39.57
ENSG00000152465	NMT2	protein_coding	-1.46690687540959	6.64639717782683e-33	1.4754115548485199e-30	66.46	58.89	62.78	19.12	24.29	26.67
ENSG00000139514	SLC7A1	protein_coding	2.3525825243024	8.477510155170019e-33	1.83301385160293e-30	2.83	2.31	3.01	11.86	11.71	19.07
ENSG00000175899	A2M	protein_coding	-4.37717594591314	8.388904906243979e-33	1.83301385160293e-30	153.09	162.99	154.19	7.63	11.39	4.35
ENSG00000143878	RHOB	protein_coding	-1.40705417709016	1.18467817310245e-32	2.5286803723054597e-30	59.16	66.94	61.52	24.42	26.12	22.21
ENSG00000065911	MTHFD2	protein_coding	1.92572087234375	2.63854841458811e-32	5.5606572853769e-30	41.1	38.13	43.07	142.15	127.4	206.32
ENSG00000149218	ENDOD1	protein_coding	-1.47352971020376	2.90187251558172e-32	6.03915943899e-30	24.45	24.25	26.87	8.51	8.95	10.57
ENSG00000103175	WFDC1	protein_coding	-2.84313943338601	3.08970539893745e-32	6.35067965270489e-30	91.69	109.71	104.61	17.34	18.18	8.3
ENSG00000146674	IGFBP3	protein_coding	2.47297293885948	5.49202568139062e-32	1.1150821410911299e-29	18.19	17.21	19.5	93.24	111.34	108.44
ENSG00000117643	MAN1C1	protein_coding	-1.75357891347739	5.85953320143101e-32	1.17536588277861e-29	91.59	101.74	101.31	28.58	38.0	23.47
ENSG00000162618	ADGRL4	protein_coding	1.87689502833716	8.28375396744349e-32	1.64185975957103e-29	9.67	9.54	9.48	33.26	31.18	43.69
ENSG00000179431	FJX1	protein_coding	1.56489632208631	1.05288979634773e-31	2.06230143757569e-29	10.89	8.83	8.93	27.95	25.59	32.61
ENSG00000250722	SELENOP	protein_coding	-4.24333158289848	1.09413832889739e-31	2.1181754695131e-29	20.6	18.49	19.85	0.63	1.76	0.98
ENSG00000167779	IGFBP6	protein_coding	-1.26241404242262	1.9147678223604101e-31	3.66424936488259e-29	132.68	133.69	138.33	56.51	58.16	58.65
ENSG00000116774	OLFML3	protein_coding	2.01474760078367	1.9893460618007402e-31	3.76370711169551e-29	24.22	23.34	26.0	89.18	98.11	117.9
ENSG00000170891	CYTL1	protein_coding	-3.629154084229	4.3571467135187995e-31	8.15080175655893e-29	43.25	55.44	59.04	4.52	6.6	2.33
ENSG00000153132	CLGN	protein_coding	2.0752923429662	8.13996863464351e-31	1.5058037533131098e-28	8.53	6.4	6.6	28.87	27.56	35.96
ENSG00000106853	PTGR1	protein_coding	-1.07178499493739	1.44576216564546e-30	2.64510926327817e-28	215.44	227.35	235.03	110.46	114.75	106.13
ENSG00000096433	ITPR3	protein_coding	1.90969825079516	2.124065328802e-30	3.84386561513311e-28	4.04	3.28	3.88	12.0	11.95	19.14
ENSG00000263873	THY1-AS1	lncRNA	-1.14612025330731	2.8908650401531196e-30	5.17527011328057e-28	224.5	212.42	237.2	95.7	103.86	114.03
ENSG00000213626	LBH	protein_coding	-1.70853611752677	3.28203584827173e-30	5.81304413168894e-28	242.88	258.2	281.86	68.45	82.35	95.39
ENSG00000176771	NCKAP5	protein_coding	-1.57747346780323	3.70219877179775e-30	6.48820077385903e-28	36.07	34.28	39.08	13.74	14.25	9.63
ENSG00000181019	NQO1	protein_coding	-1.42599887695449	8.602939483806759e-30	1.49198270276978e-27	546.72	622.1	607.06	259.25	240.32	179.46
ENSG00000130720	FIBCD1	protein_coding	1.20044566653874	1.22110772523591e-29	2.09589922860336e-27	22.82	24.6	21.68	52.3	51.32	59.38
ENSG00000104936	DMPK	protein_coding	-1.32366159464295	1.72937754025865e-29	2.93800068038431e-27	50.07	47.15	46.11	18.42	20.15	20.24
ENSG00000154734	ADAMTS1	protein_coding	-2.16744976228507	1.89879521274412e-29	3.19323651484615e-27	176.26	205.45	224.52	48.2	57.78	33.05
ENSG00000011347	SYT7	protein_coding	6.37468201956915	5.2159095995079e-29	8.68396789222069e-27	0.07	0.07	0.04	2.87	4.63	6.87
ENSG00000067167	TRAM1	protein_coding	-1.19315718767818	1.23166122067958e-28	2.0302898676331e-26	616.33	681.65	748.09	300.36	338.03	281.77
ENSG00000072952	IRAG1	protein_coding	-2.08139525688954	1.2842002399553399e-28	2.09614213676633e-26	74.24	73.41	83.16	14.1	21.07	20.99
ENSG00000153879	CEBPG	protein_coding	1.61718809649927	2.16313408620232e-28	3.48942376488235e-26	6.19	6.78	6.39	17.9	18.58	24.68
ENSG00000136842	TMOD1	protein_coding	-2.0539274372786	2.17971092286482e-28	3.48942376488235e-26	30.68	34.51	28.97	8.68	9.49	5.11
ENSG00000121769	FABP3	protein_coding	3.11953440707151	2.3107343890402398e-28	3.66394446125057e-26	17.38	21.47	15.36	129.17	142.48	211.57
ENSG00000150938	CRIM1	protein_coding	-0.919861839891375	2.80110476848389e-28	4.39958427268758e-26	153.25	154.88	164.94	77.74	85.91	93.18
ENSG00000154864	PIEZO2	protein_coding	-2.41699726434243	3.63635552023469e-28	5.60571139410994e-26	50.5	44.32	44.77	8.86	12.88	5.18
ENSG00000168734	PKIG	protein_coding	-1.09658202531181	3.62089321546854e-28	5.60571139410994e-26	91.55	93.6	88.57	42.61	45.19	43.74
ENSG00000149485	FADS1	protein_coding	1.62531127865316	4.00210276128657e-28	6.112936593822019e-26	51.25	52.33	53.44	188.19	185.05	124.53
ENSG00000130702	LAMA5	protein_coding	-1.77494968407237	5.9136430855688e-28	8.95056761196681e-26	25.96	29.55	28.55	6.95	11.19	7.26
ENSG00000061337	LZTS1	protein_coding	-3.55347718967393	7.86945481356904e-28	1.18034732604604e-25	3.71	2.91	3.14	0.21	0.27	0.41
ENSG00000198682	PAPSS2	protein_coding	-0.891014423750005	1.14110779126391e-27	1.6962771086386402e-25	104.12	106.3	107.43	60.1	55.4	60.24
ENSG00000196776	CD47	protein_coding	-0.983296777913059	1.27327338826373e-27	1.87599368506219e-25	415.01	402.48	437.82	225.48	224.97	200.97
ENSG00000058668	ATP2B4	protein_coding	-1.1325502900295	1.32701328564462e-27	1.9380214204120402e-25	113.14	102.69	108.33	42.09	52.36	57.36
ENSG00000221963	APOL6	protein_coding	-2.02817111494644	2.40222121574063e-27	3.47778965398832e-25	18.41	19.36	21.21	4.47	5.36	5.04
ENSG00000188211	NCR3LG1	protein_coding	1.56864197475901	2.65300833629908e-27	3.80775308543477e-25	2.8	2.54	2.48	7.88	7.83	8.01
ENSG00000112078	KCTD20	protein_coding	-0.880173372809255	2.85594194716725e-27	4.06398098105876e-25	53.02	49.18	50.76	28.15	31.3	25.93
ENSG00000173848	NET1	protein_coding	1.62127599523861	3.08873371290175e-27	4.35799386322892e-25	7.04	5.15	6.05	17.59	17.56	21.92
ENSG00000092621	PHGDH	protein_coding	2.26936199931112	3.20952776153932e-27	4.49037207578724e-25	21.85	16.31	21.82	79.98	79.23	136.28
ENSG00000154511	DIPK1A	protein_coding	-1.54341582421491	5.15301593693001e-27	7.1493801944956405e-25	72.59	78.36	80.43	27.48	30.9	23.3
ENSG00000171889	MIR31HG	lncRNA	2.61001904102467	7.3685005299959e-27	1.01386913490828e-24	3.49	3.12	2.58	17.15	14.7	25.06
ENSG00000090530	P3H2	protein_coding	-2.14150877126297	7.45242363290653e-27	1.01701148413328e-24	115.62	113.18	146.87	26.64	34.85	26.2
ENSG00000026559	KCNG1	protein_coding	2.8247440205824	1.18708985931429e-26	1.60681781038403e-24	1.4	1.09	1.73	9.3	8.28	13.57
ENSG00000051108	HERPUD1	protein_coding	1.09978913629525	1.34276066733916e-26	1.802872770204e-24	79.39	72.98	81.55	165.8	154.14	193.67
ENSG00000135919	SERPINE2	protein_coding	1.85137827113401	2.6675513855292e-26	3.55296504141405e-24	191.16	200.0	200.86	785.22	773.4	635.94
ENSG00000164211	STARD4	protein_coding	1.34792373720597	3.7121590284775097e-26	4.90505838612079e-24	48.49	48.26	49.48	129.12	128.46	124.5
ENSG00000168899	VAMP5	protein_coding	-1.4581458297362	4.35534562799944e-26	5.70961805988682e-24	217.34	233.44	215.96	84.16	81.67	83.2
ENSG00000123610	TNFAIP6	protein_coding	4.65574804681193	4.39456720609185e-26	5.71602729798619e-24	1.14	0.58	0.56	23.31	24.64	8.62
ENSG00000101680	LAMA1	protein_coding	1.16956331449316	5.13873039631916e-26	6.63214902079982e-24	11.5	13.29	12.87	30.29	30.91	25.92
ENSG00000168386	FILIP1L	protein_coding	-1.49641996782482	8.31872175652209e-26	1.0653722963410501e-23	179.87	185.76	192.92	74.58	80.24	48.67
ENSG00000092421	SEMA6A	protein_coding	-2.09281149009108	1.20410447847312e-25	1.5303156841297e-23	18.24	20.03	22.71	4.66	5.41	4.65
ENSG00000189320	FAM180A	protein_coding	2.1558031727871	1.7277356888614e-25	2.17917208211011e-23	4.82	5.14	5.64	18.88	23.37	29.73
ENSG00000177409	SAMD9L	protein_coding	-1.15851584567136	1.9675719368258101e-25	2.4630154267829202e-23	18.81	17.38	19.13	7.66	8.93	8.95
ENSG00000172061	LRRC15	protein_coding	2.46370886908652	3.1985771073966204e-25	3.9741127060482304e-23	0.59	0.51	0.6	2.83	2.72	4.07
ENSG00000117228	GBP1	protein_coding	-1.67659234055849	3.5279690424799e-25	4.35090048801837e-23	42.86	40.9	42.61	11.76	11.73	17.26
ENSG00000117758	STX12	protein_coding	-0.874135631959425	5.0789336453718005e-25	6.217585754543761e-23	90.63	90.18	91.92	49.82	50.95	52.02
ENSG00000160712	IL6R	protein_coding	-1.92463699305926	7.52343519975975e-25	9.14289581319709e-23	12.77	14.16	15.2	4.04	4.32	2.98
ENSG00000166949	SMAD3	protein_coding	-1.8157867050156	7.9312183349112705e-25	9.56861261289404e-23	132.08	131.37	137.57	44.88	45.97	26.21
ENSG00000138944	SHISAL1	protein_coding	-1.64693398783496	3.77568252631063e-24	4.52239844464358e-22	5.35	5.14	5.14	1.75	1.88	1.48
ENSG00000104635	SLC39A14	protein_coding	1.77125033116633	3.90237937817601e-24	4.60785207569166e-22	12.32	13.41	14.21	63.01	42.89	33.82
ENSG00000101846	STS	protein_coding	-1.06333019371126	3.88989366198932e-24	4.60785207569166e-22	12.44	11.61	12.47	5.77	6.63	5.56
ENSG00000165757	JCAD	protein_coding	-0.905245291731667	4.97127549364739e-24	5.828645471389809e-22	68.9	70.84	75.31	35.85	39.61	42.51
ENSG00000176928	GCNT4	protein_coding	-2.75754057812264	6.09234194703552e-24	7.093104970363239e-22	6.28	7.83	9.16	0.99	1.48	1.13
ENSG00000117450	PRDX1	protein_coding	-0.915543455106616	6.51048388421715e-24	7.52729487418967e-22	1271.49	1298.99	1267.72	671.9	658.54	757.58
ENSG00000134107	BHLHE40	protein_coding	1.3689470591754	7.60182216520355e-24	8.72846463644647e-22	9.21	6.95	8.09	20.07	21.94	21.84
ENSG00000017483	SLC38A5	protein_coding	2.52114134200611	9.96699812166829e-24	1.1365791214223001e-21	4.23	3.46	2.22	18.3	13.46	24.19
ENSG00000028277	POU2F2	protein_coding	2.9878933738309	1.67095843076936e-23	1.89250251114824e-21	1.05	1.17	1.19	12.98	7.96	6.8
ENSG00000168615	ADAM9	protein_coding	-0.789173821436626	3.21525293661164e-23	3.61694230686806e-21	485.84	493.57	524.67	273.77	308.72	311.56
ENSG00000137727	ARHGAP20	protein_coding	-1.82282860024488	3.9348840250909603e-23	4.39677074723083e-21	8.06	6.74	6.98	2.23	2.55	1.5
ENSG00000148468	FAM171A1	protein_coding	-1.13377283293334	6.47098997133814e-23	7.18236746885391e-21	17.74	18.24	17.83	7.34	8.5	9.54
ENSG00000204291	COL15A1	protein_coding	2.21330307861789	7.51387999113251e-23	8.28467470015663e-21	2.52	2.05	2.23	8.77	12.08	11.51
ENSG00000117600	PLPPR4	protein_coding	-2.42329528098922	1.21659797071127e-22	1.3325749746297401e-20	6.24	5.85	6.04	1.03	1.19	1.28
ENSG00000187098	MITF	protein_coding	-1.49530341373092	1.4034043709127199e-22	1.52714244257032e-20	25.6	27.72	27.18	9.23	11.22	8.96
ENSG00000198805	PNP	protein_coding	1.64874174112662	1.49100620116528e-22	1.6119326131948502e-20	4.55	4.23	4.97	15.48	13.55	15.32
ENSG00000172137	CALB2	protein_coding	2.88516143999223	1.5741515784148e-22	1.6908419115502e-20	2.31	1.61	1.05	12.38	11.26	12.12
ENSG00000157227	MMP14	protein_coding	0.890892296742221	1.77961212040634e-22	1.89927962773366e-20	219.88	233.77	233.25	426.97	454.28	427.46
ENSG00000198431	TXNRD1	protein_coding	-0.786834380878525	2.22256280238973e-22	2.35690752210106e-20	465.92	490.98	518.64	291.35	309.55	277.8
ENSG00000078018	MAP2	protein_coding	-2.40683470512706	2.99194015196083e-22	3.15270959430354e-20	9.39	9.73	8.98	1.76	2.17	1.52
ENSG00000184374	COLEC10	protein_coding	-2.13338213598805	3.0449621656695003e-22	3.18840094944852e-20	21.61	20.78	23.89	6.14	6.37	2.93
ENSG00000169756	LIMS1	protein_coding	1.05381799310308	3.35167210812802e-22	3.4876243080139704e-20	40.39	34.61	35.19	73.76	79.81	80.8
ENSG00000035403	VCL	protein_coding	-0.653571554261262	3.49720944562012e-22	3.61646211553599e-20	231.94	230.32	225.42	148.2	148.82	151.59
ENSG00000133657	ATP13A3	protein_coding	-0.878921386171811	4.36716704824652e-22	4.4882076658183e-20	321.71	289.0	288.67	160.34	171.75	169.53
ENSG00000182199	SHMT2	protein_coding	1.29891232315123	4.92143823538127e-22	5.0268113607891305e-20	43.55	47.25	46.73	111.98	103.29	132.05
ENSG00000151151	IPMK	protein_coding	-1.67199104664824	4.96582541616385e-22	5.0412211801043904e-20	10.2	11.87	12.48	3.85	3.89	3.4
ENSG00000132170	PPARG	protein_coding	-1.2851516491852	6.86381574023871e-22	6.92579807631723e-20	70.14	60.73	63.47	22.86	27.54	32.07
ENSG00000172965	MIR4435-2HG	lncRNA	-0.739456600929007	7.71657850524207e-22	7.73935635745634e-20	329.55	346.09	347.78	209.05	218.89	201.82
ENSG00000172260	NEGR1	protein_coding	1.83384956787794	8.76966355676376e-22	8.7428819494946e-20	3.34	3.42	3.33	10.97	10.91	15.05
ENSG00000143387	CTSK	protein_coding	1.53013904590354	1.1661199795662701e-21	1.15563878213088e-19	232.3	269.61	241.02	839.65	764.64	601.8
ENSG00000151572	ANO4	protein_coding	-1.31676440315583	1.23224645473443e-21	1.2139450428919202e-19	99.9	103.59	116.6	46.84	50.86	34.33
ENSG00000218336	TENM3	protein_coding	1.6529340948383	1.2492565460947901e-21	1.22346307270189e-19	6.03	3.55	4.68	14.23	14.54	16.57
ENSG00000153071	DAB2	protein_coding	-0.841808835793875	1.64334204735659e-21	1.5906977759558101e-19	226.92	198.46	219.77	108.38	128.61	132.39
ENSG00000110047	EHD1	protein_coding	-0.92140668124744	1.63910586492571e-21	1.5906977759558101e-19	65.01	61.18	62.24	30.43	32.83	39.0
ENSG00000116016	EPAS1	protein_coding	-1.69637949175508	1.6536304625872401e-21	1.5914042526945e-19	391.5	426.55	428.63	155.59	158.14	82.08
ENSG00000079819	EPB41L2	protein_coding	-0.89575158671238	1.82215825106219e-21	1.74351222539853e-19	246.63	209.23	230.08	115.02	129.05	133.97
ENSG00000087510	TFAP2C	protein_coding	-2.84208906441204	1.91063839229461e-21	1.81772677676074e-19	6.44	6.02	5.5	1.14	0.79	0.52
ENSG00000136542	GALNT5	protein_coding	-0.713035836766082	2.74060593813888e-21	2.5925197877314903e-19	100.91	95.68	101.33	63.32	67.48	55.74
ENSG00000115525	ST3GAL5	protein_coding	-1.09720807371014	3.4304538585488e-21	3.22675854751293e-19	68.65	62.32	66.16	29.5	35.43	29.86
ENSG00000038427	VCAN	protein_coding	1.73852972950156	3.59931413925375e-21	3.36657197215931e-19	47.58	50.23	56.29	163.92	201.92	162.97
ENSG00000166619	BLCAP	protein_coding	-0.803346788254401	3.74381233928024e-21	3.48216377858529e-19	80.3	82.83	85.27	46.12	51.98	48.45
ENSG00000024422	EHD2	protein_coding	-0.84012929568683	4.1640412776618205e-21	3.85150684621065e-19	261.81	254.61	253.44	146.79	159.03	135.77
ENSG00000063660	GPC1	protein_coding	-1.0982745979429	4.5262401915175005e-21	4.16339077063949e-19	110.73	120.38	123.03	50.92	56.06	63.02
ENSG00000184500	PROS1	protein_coding	-0.909183793101579	4.92527581776352e-21	4.505544895051911e-19	52.99	59.91	57.65	30.67	32.91	29.86
ENSG00000090975	PITPNM2	protein_coding	-1.32327927753471	5.2863198972888504e-21	4.80226322317404e-19	10.63	10.78	9.99	4.06	4.78	4.07
ENSG00000197594	ENPP1	protein_coding	1.72456097902278	5.30732436220808e-21	4.80226322317404e-19	5.6	4.42	5.06	14.47	16.14	20.37
ENSG00000072422	RHOBTB1	protein_coding	-1.12961038362078	7.79584637229994e-21	7.015840337968741e-19	39.33	42.03	36.44	16.91	19.47	19.03
ENSG00000145730	PAM	protein_coding	-0.89262281956563	8.89425764223889e-21	7.96131696159329e-19	250.06	292.39	294.81	150.12	165.32	148.55
ENSG00000162849	KIF26B	protein_coding	1.84031120753983	9.00258546214986e-21	8.015189591408181e-19	0.55	0.56	0.62	1.86	2.3	2.27
ENSG00000155304	HSPA13	protein_coding	0.958034492107407	9.49404159977662e-21	8.407781840142599e-19	27.28	24.76	26.02	51.17	50.49	53.74
ENSG00000019991	HGF	protein_coding	-1.28783154783456	1.1929036100368801e-20	1.05082815891556e-18	369.6	331.42	318.77	146.89	161.69	120.16
ENSG00000138496	PARP9	protein_coding	-1.10307461026348	1.28146028673547e-20	1.12289643757152e-18	22.23	22.1	23.7	9.81	11.91	11.03
ENSG00000099194	SCD	protein_coding	1.78262450605205	1.48733928988056e-20	1.2964770595403899e-18	150.36	158.69	161.31	502.62	578.62	581.27
ENSG00000091490	SEL1L3	protein_coding	1.7113223001676	2.66145040440772e-20	2.3040757928102597e-18	13.26	11.2	11.41	40.98	37.45	41.67
ENSG00000183856	IQGAP3	protein_coding	2.19048598978969	2.67095097610895e-20	2.3040757928102597e-18	1.79	1.2	1.11	4.9	4.85	9.13
ENSG00000113161	HMGCR	protein_coding	1.38871363226025	2.74544512633319e-20	2.3561296859959498e-18	42.4	44.37	42.97	111.8	123.04	114.24
ENSG00000128606	LRRC17	protein_coding	1.31965186501348	3.0904107899089805e-20	2.63857688416383e-18	180.06	171.48	170.82	468.16	442.92	426.09
ENSG00000001461	NIPAL3	protein_coding	-1.02605245032573	3.2417917335339304e-20	2.75370360059216e-18	71.31	71.07	71.98	34.69	34.24	39.07
ENSG00000139211	AMIGO2	protein_coding	2.32242929408558	4.7145099811051505e-20	3.96423619572827e-18	2.58	2.5	3.17	9.77	11.28	21.48
ENSG00000108821	COL1A1	protein_coding	0.975549301581609	4.6914765276049005e-20	3.96423619572827e-18	785.55	803.17	854.59	1576.06	1826.25	1534.95
ENSG00000168209	DDIT4	protein_coding	1.44909480476161	5.01157924102291e-20	4.19285340622062e-18	15.11	15.57	18.24	43.06	42.19	52.2
ENSG00000196611	MMP1	protein_coding	2.44715856833377	9.042946547360011e-20	7.52780085334984e-18	240.8	184.19	152.62	1030.67	816.27	1369.48
ENSG00000124145	SDC4	protein_coding	-0.882281114401823	1.04308666111782e-19	8.63997503529878e-18	119.5	136.02	140.68	67.06	79.73	74.64
ENSG00000002745	WNT16	protein_coding	-1.23301721471962	1.0800311031930999e-19	8.90170189953557e-18	42.83	37.14	42.77	16.06	19.51	18.19
ENSG00000115461	IGFBP5	protein_coding	-1.65612749583196	1.1332776584471801e-19	9.29455159383604e-18	562.66	600.5	717.35	214.43	258.73	141.05
ENSG00000084636	COL16A1	protein_coding	1.01036408569335	1.3333499409888e-19	1.08818348860405e-17	32.31	29.9	29.21	60.06	68.4	60.55
ENSG00000159348	CYB5R1	protein_coding	-0.891153514449462	1.7853335000230402e-19	1.4499520703357802e-17	71.74	71.93	72.44	39.87	41.04	38.69
ENSG00000149428	HYOU1	protein_coding	0.960043661704143	2.28212241471926e-19	1.84442019818742e-17	35.36	32.55	39.81	71.86	71.75	71.35
ENSG00000132541	RIDA	protein_coding	-1.40716472974228	2.59113832713053e-19	2.0840513047534402e-17	106.25	119.58	122.06	48.49	46.34	39.62
ENSG00000170542	SERPINB9	protein_coding	-2.88322354855119	2.6062645618327203e-19	2.0861393600938902e-17	4.59	5.4	6.29	0.82	0.86	0.56
ENSG00000162542	TMCO4	protein_coding	-1.3071054265962	4.3496945764639e-19	3.4649791867726e-17	18.8	17.27	20.25	6.82	9.03	7.82
ENSG00000117399	CDC20	protein_coding	1.65801271930281	4.66253824869201e-19	3.6965047286892e-17	8.03	7.22	5.54	21.74	17.11	27.54
ENSG00000104611	SH2D4A	protein_coding	-1.49721410714761	4.9793822015810905e-19	3.92899214569306e-17	38.78	38.28	48.79	15.36	15.54	14.86
ENSG00000122035	RASL11A	protein_coding	-3.35173867125926	5.12000097589006e-19	4.02089133243366e-17	33.66	34.98	35.36	4.12	5.45	1.03
ENSG00000164647	STEAP1	protein_coding	2.67465291558977	5.35367064472616e-19	4.18466021427445e-17	2.12	3.94	2.98	16.87	17.79	24.91
ENSG00000147027	TMEM47	protein_coding	-1.29313493086984	6.392912161613271e-19	4.97362591489249e-17	72.53	72.51	83.12	27.78	30.97	36.93
ENSG00000100342	APOL1	protein_coding	-2.33271074992517	6.999020450777799e-19	5.4198461155813704e-17	6.02	6.41	6.48	1.38	1.4	1.1
ENSG00000183722	LHFPL6	protein_coding	-1.06544782903899	9.49856336314693e-19	7.32136951078858e-17	45.93	49.83	50.32	25.29	22.43	23.79
ENSG00000137845	ADAM10	protein_coding	-0.825559340947191	1.12285087837005e-18	8.61490519538385e-17	396.28	382.74	405.56	210.4	244.84	231.33
ENSG00000091136	LAMB1	protein_coding	-1.27607416892427	1.1556216490509e-18	8.82566276837084e-17	496.73	467.4	513.23	220.83	243.71	162.14
ENSG00000053747	LAMA3	protein_coding	-3.46995318424106	1.2161813864698199e-18	9.245755207002741e-17	5.79	5.5	5.99	0.58	0.56	0.43
ENSG00000162407	PLPP3	protein_coding	-1.49917181721607	1.71730645301874e-18	1.2996106880140499e-16	171.16	176.45	175.38	66.49	76.91	46.91
ENSG00000117724	CENPF	protein_coding	1.60767866242537	2.17066852035295e-18	1.63526969209757e-16	6.85	6.2	5.29	16.8	16.24	24.12
ENSG00000117525	F3	protein_coding	-1.47194290602315	2.2830908981925898e-18	1.71221533171209e-16	924.87	872.59	915.23	382.67	407.62	214.81
ENSG00000236824	BCYRN1	scRNA	-1.71301904234645	2.5782648271967598e-18	1.92491170887887e-16	942.8	995.27	931.02	269.53	283.23	350.55
ENSG00000164032	H2AZ1	protein_coding	1.16086277376973	3.1567781632991297e-18	2.3463035553914e-16	205.7	187.41	177.04	403.39	374.94	526.73
ENSG00000119280	C1orf198	protein_coding	-1.15133618644521	3.87545927887862e-18	2.86766762373556e-16	66.52	78.65	85.18	36.6	36.46	33.51
ENSG00000143013	LMO4	protein_coding	1.01627490983176	4.08492556421125e-18	3.00928874860855e-16	33.71	35.0	33.65	74.44	67.33	70.55
ENSG00000106771	TMEM245	protein_coding	-0.643241527314547	4.2053995855994496e-18	3.08439196919142e-16	44.6	45.19	46.89	30.19	31.43	28.21
ENSG00000109610	SOD3	protein_coding	-2.24330181742432	4.6894632306427395e-18	3.4243365494285497e-16	7.36	9.64	9.89	1.47	2.69	2.06
ENSG00000148175	STOM	protein_coding	-1.65897860645822	5.2734273718701e-18	3.8339428958194397e-16	390.17	430.93	429.58	161.51	162.5	83.45
ENSG00000106991	ENG	protein_coding	-0.955140071796379	6.61012146333517e-18	4.78486574969857e-16	84.33	86.06	85.08	42.84	47.37	45.21
ENSG00000091622	PITPNM3	protein_coding	-1.74695189443606	7.403478577738889e-18	5.33595302341016e-16	2.1	2.16	2.54	0.67	0.68	0.76
ENSG00000178996	SNX18	protein_coding	-0.839603070753855	8.30611180350674e-18	5.96070928519758e-16	53.92	53.54	55.72	30.78	31.52	31.3
ENSG00000152953	STK32B	protein_coding	-2.00414861110602	1.0003732303121e-17	7.14816047702412e-16	16.26	17.1	17.55	5.61	5.19	2.14
ENSG00000166341	DCHS1	protein_coding	1.45965410651458	1.00502069118803e-17	7.15067926820063e-16	5.27	5.35	6.23	13.26	15.79	18.59
ENSG00000125378	BMP4	protein_coding	-2.04204421146158	1.28832586039448e-17	9.12737755306712e-16	102.47	119.78	129.66	33.48	34.2	20.06
ENSG00000137463	MGARP	protein_coding	-1.61015472693591	1.2999370185022701e-17	9.13192043082037e-16	39.46	41.61	43.62	13.42	14.05	14.58
ENSG00000147872	PLIN2	protein_coding	-0.874389013936047	1.29871125162461e-17	9.13192043082037e-16	114.89	114.58	110.97	62.65	60.84	67.02
ENSG00000144891	AGTR1	protein_coding	-3.01212718953694	1.3122462590263e-17	9.17965880946588e-16	10.88	13.68	12.92	2.12	1.68	0.85
ENSG00000112576	CCND3	protein_coding	-1.47967269749127	1.3287655551488401e-17	9.25632540906824e-16	92.63	87.96	91.58	36.47	31.82	31.66
ENSG00000103222	ABCC1	protein_coding	-1.08451599230341	1.40397824632069e-17	9.73951409291384e-16	90.4	94.65	101.73	48.25	50.26	40.43
ENSG00000196517	SLC6A9	protein_coding	2.46410551689506	1.5600254233289302e-17	1.07771216900429e-15	1.22	1.54	1.39	8.1	5.72	9.67
ENSG00000204592	HLA-E	protein_coding	-0.756990235477845	1.70835916663917e-17	1.1753087506353501e-15	171.01	189.15	185.09	112.58	113.47	105.41
ENSG00000164307	ERAP1	protein_coding	-0.8559166038683	1.76945349608714e-17	1.2123305043767402e-15	42.71	39.73	40.12	24.4	21.06	23.8
ENSG00000145284	SCD5	protein_coding	-1.06378702612864	1.87684187082965e-17	1.28063689784602e-15	21.65	21.4	21.81	10.02	11.95	10.06
ENSG00000065534	MYLK	protein_coding	-1.08342438776149	2.01084030711331e-17	1.3664685825767102e-15	711.97	731.36	805.22	373.48	415.21	301.99
ENSG00000064393	HIPK2	protein_coding	-1.35070739006216	2.1498350204076402e-17	1.45498387214499e-15	105.33	108.99	117.46	46.5	53.36	33.95
ENSG00000171877	FRMD5	protein_coding	2.51256154138197	2.1867756834433702e-17	1.473993050755e-15	1.82	0.89	1.28	5.67	5.89	11.21
ENSG00000142089	IFITM3	protein_coding	-1.10509083119639	2.35774144621884e-17	1.58282408621361e-15	611.97	675.28	651.15	310.3	354.63	262.28
ENSG00000125148	MT2A	protein_coding	1.05248110276094	2.78214862683996e-17	1.86024066217906e-15	2878.84	2515.75	2220.26	6370.73	5225.45	4579.85
ENSG00000156471	PTDSS1	protein_coding	-0.634204282186603	3.32695154730975e-17	2.2156166524464e-15	146.15	138.72	152.67	93.44	99.17	96.98
ENSG00000204767	INSYN2B	protein_coding	1.71765883194548	3.49784825383705e-17	2.32014643737582e-15	2.17	1.31	2.16	6.28	6.05	6.42
ENSG00000060718	COL11A1	protein_coding	1.31302009503825	3.61132794150793e-17	2.3859126546891104e-15	5.8	4.96	5.19	11.55	15.97	13.17
ENSG00000139364	TMEM132B	protein_coding	2.91781404322804	3.65603103792041e-17	2.4058996344006704e-15	0.14	0.14	0.2	1.16	1.3	1.42
ENSG00000132640	BTBD3	protein_coding	-1.19800286578176	4.01523048264023e-17	2.6318729254124904e-15	56.67	48.19	51.59	21.07	25.39	23.59
ENSG00000153904	DDAH1	protein_coding	-1.15185517794462	6.39470830042332e-17	4.1751175879901105e-15	98.37	94.5	99.69	37.22	42.35	55.59
ENSG00000149131	SERPING1	protein_coding	-2.5833324193095	1.10342734275682e-16	7.176156964671221e-15	19.55	25.84	26.96	5.55	5.16	1.69
ENSG00000087253	LPCAT2	protein_coding	1.20056715983706	1.41322508907067e-16	9.15516906923641e-15	17.35	14.0	15.25	36.31	34.24	38.88
ENSG00000173391	OLR1	protein_coding	-1.68055350044347	1.43342207324229e-16	9.25001709201972e-15	47.16	44.8	55.64	17.92	17.49	11.76
ENSG00000147592	LACTB2	protein_coding	-1.10681296429531	1.50612346617362e-16	9.68164076769291e-15	62.32	61.78	61.9	29.37	31.03	28.25
ENSG00000044574	HSPA5	protein_coding	0.976931106164133	1.52573949350476e-16	9.7700141643695e-15	374.62	404.02	426.09	772.82	689.92	968.74
ENSG00000115760	BIRC6	protein_coding	-0.764896466509859	1.6203625481663002e-16	1.0336174737326e-14	65.85	65.85	69.98	38.74	45.22	38.05
ENSG00000175197	DDIT3	protein_coding	1.92562549081512	1.70400392828102e-16	1.08282295427293e-14	23.08	28.15	28.67	96.53	83.28	132.45
ENSG00000256043	CTSO	protein_coding	-0.888265573435131	1.72822989513794e-16	1.09404180700196e-14	37.7	35.98	39.96	20.95	22.78	19.3
ENSG00000164932	CTHRC1	protein_coding	0.826972011289354	1.77101531387239e-16	1.1168800742674801e-14	345.61	375.13	396.73	705.43	725.46	606.86
ENSG00000160200	CBS	protein_coding	1.2306425928329	2.27869241857984e-16	1.43162075762022e-14	8.85	7.87	8.93	20.8	18.97	22.0
ENSG00000150551	LYPD1	protein_coding	-2.5839314918103	2.4629029921805597e-16	1.5415365382261e-14	17.41	16.26	17.94	3.6	2.36	2.72
ENSG00000131389	SLC6A6	protein_coding	-1.54090742172804	2.52599691777723e-16	1.57510571850461e-14	38.75	40.71	46.36	11.86	14.07	18.59
ENSG00000115828	QPCT	protein_coding	1.89247698382868	2.80124608978562e-16	1.7402218712254e-14	4.7	4.88	3.97	20.04	15.09	16.04
ENSG00000204267	TAP2	protein_coding	-0.906466352652768	2.90778429765015e-16	1.7996914784973e-14	16.41	16.63	18.02	8.72	8.97	10.38
ENSG00000111052	LIN7A	protein_coding	-1.92290766379227	3.00095762305533e-16	1.8504793876388202e-14	3.52	4.11	3.66	1.15	0.9	0.98
ENSG00000162512	SDC3	protein_coding	-1.02874662840007	3.04554209101363e-16	1.87104170750133e-14	81.13	90.87	88.64	44.81	46.27	40.25
ENSG00000059377	TBXAS1	protein_coding	-1.95883949027435	3.1198342444676797e-16	1.90963677706406e-14	98.39	111.74	99.78	31.89	31.21	18.33
ENSG00000226087		lncRNA	-2.03428439178619	3.34029794215696e-16	2.03709232377184e-14	36.25	38.89	39.83	8.67	11.42	8.84
ENSG00000225783	MIAT	lncRNA	1.80452136395772	3.93794521178559e-16	2.39280473835833e-14	2.12	2.24	2.47	6.26	10.34	8.07
ENSG00000108960	MMD	protein_coding	-1.74356423062644	4.0231572831556003e-16	2.4356925675366403e-14	146.63	153.58	152.22	54.39	56.07	28.39
ENSG00000103187	COTL1	protein_coding	-1.00734181444443	4.08674794018765e-16	2.4652270455139202e-14	531.68	501.12	472.25	243.34	239.34	284.9
ENSG00000056998	GYG2	protein_coding	-1.05460750978901	5.52371596266031e-16	3.32001252932604e-14	14.68	13.11	14.11	6.81	6.72	7.15
ENSG00000172935	MRGPRF	protein_coding	-0.90777211470681	5.84893283306744e-16	3.5028375085517904e-14	56.16	54.42	54.31	28.57	29.02	32.61
ENSG00000185201	IFITM2	protein_coding	-1.25188660474661	6.90650016740691e-16	4.1213735228371905e-14	99.24	103.82	111.93	47.09	48.85	39.96
ENSG00000132196	HSD17B7	protein_coding	1.33330234913023	7.09830214412903e-16	4.2207011570573e-14	11.35	9.93	11.11	28.18	27.1	28.31
ENSG00000128272	ATF4	protein_coding	0.930389870322065	7.38305626099778e-16	4.35888310955149e-14	147.25	157.29	154.98	280.38	262.88	355.37
ENSG00000100078	PLA2G3	protein_coding	3.92114484243271	7.38112555994321e-16	4.35888310955149e-14	0.13	0.26	0.13	2.38	2.51	3.24
ENSG00000106565	TMEM176B	protein_coding	-3.8953145464028	7.91149480997716e-16	4.65436314810281e-14	55.68	67.61	67.95	6.21	5.45	1.47
ENSG00000128872	TMOD2	protein_coding	-0.861081134579518	8.03496633261112e-16	4.7103575518184e-14	19.47	16.53	17.99	8.88	10.76	10.94
ENSG00000110031	LPXN	protein_coding	1.60047534774914	9.03030824737219e-16	5.27528428107016e-14	10.54	11.96	9.72	31.73	25.14	43.26
ENSG00000115109	EPB41L5	protein_coding	-0.686995978682025	9.42011793570661e-16	5.48376026264263e-14	34.26	29.1	31.36	20.62	20.04	19.49
ENSG00000113448	PDE4D	protein_coding	1.9282025612617	9.59654648254159e-16	5.5670000831998304e-14	2.1	1.64	1.41	7.69	7.96	4.21
ENSG00000131378	RFTN1	protein_coding	-1.04150291309292	9.72236282905062e-16	5.62040342850222e-14	112.08	114.9	110.07	63.36	62.05	42.61
ENSG00000133321	PLAAT4	protein_coding	-4.55180383466117	1.0686377677037901e-15	6.15631494619391e-14	14.15	17.02	14.73	0.7	0.81	0.39
ENSG00000174705	SH3PXD2B	protein_coding	1.03129942820529	1.1565763706757602e-15	6.63994482599336e-14	11.07	11.72	12.78	27.79	26.53	20.35
ENSG00000154654	NCAM2	protein_coding	1.86268924556639	1.1994326863749401e-15	6.86232123555199e-14	2.32	2.17	2.41	7.0	10.3	8.66
ENSG00000135312	HTR1B	protein_coding	3.84823062078521	1.21176663106268e-15	6.9091447399187e-14	0.25	0.12	0.44	3.21	4.05	5.16
ENSG00000198730	CTR9	protein_coding	-0.71935442131686	1.23695378550454e-15	7.00477672614457e-14	57.75	48.78	50.3	30.8	32.24	34.56
ENSG00000197969	VPS13A	protein_coding	0.890422948702573	1.2330201495867201e-15	7.00477672614457e-14	18.35	13.29	17.1	28.71	31.03	32.68
ENSG00000145050	MANF	protein_coding	1.04534811309858	1.2696682913467902e-15	7.16566351953651e-14	78.89	84.9	94.27	208.25	158.92	178.97
ENSG00000128165	ADM2	protein_coding	3.2976936051599	1.3338707803818901e-15	7.50257250762773e-14	0.12	0.22	0.43	2.62	1.92	3.57
ENSG00000051523	CYBA	protein_coding	-0.989108781250825	1.4836602972805802e-15	8.31698999643921e-14	121.4	127.93	129.97	71.96	65.05	58.25
ENSG00000165272	AQP3	protein_coding	-2.74607664287174	1.5710042014025301e-15	8.777063405755291e-14	14.75	14.16	12.27	1.01	3.7	1.91
ENSG00000112984	KIF20A	protein_coding	1.38994077051599	1.6445107519871902e-15	9.15700986950993e-14	6.15	5.52	5.99	13.8	13.25	20.41
ENSG00000187840	EIF4EBP1	protein_coding	1.58875597328508	1.71702650821261e-15	9.528924778410581e-14	20.09	20.71	20.89	55.03	53.28	82.33
ENSG00000155629	PIK3AP1	protein_coding	2.62910147094391	2.07431550398199e-15	1.14735145600652e-13	0.37	0.26	0.48	2.34	2.2	2.38
ENSG00000143341	HMCN1	protein_coding	1.90395273998852	2.14461531356878e-15	1.18230795879492e-13	0.92	1.7	0.98	4.9	4.68	4.05
ENSG00000160408	ST6GALNAC6	protein_coding	-0.761776488436538	2.15626775491148e-15	1.18480864196439e-13	54.49	53.24	53.51	31.64	32.21	33.83
ENSG00000156103	MMP16	protein_coding	1.31684782883389	2.2095316744772104e-15	1.21008200159116e-13	2.92	2.92	3.23	7.99	6.12	9.11
ENSG00000172716	SLFN11	protein_coding	1.34351863968971	2.22914048431645e-15	1.21681835814376e-13	7.02	9.12	9.67	21.05	23.52	22.97
ENSG00000196396	PTPN1	protein_coding	-0.776007768293452	2.4782508851255104e-15	1.34837905184492e-13	56.94	56.32	55.72	33.25	33.99	34.04
ENSG00000121957	GPSM2	protein_coding	1.72291288195332	2.6646420884897304e-15	1.44506925509008e-13	5.58	5.36	4.79	12.96	14.68	25.67
ENSG00000152518	ZFP36L2	protein_coding	-0.721264591906467	2.8464843813226003e-15	1.53867267742338e-13	58.84	60.11	62.71	35.18	37.73	40.4
ENSG00000002933	TMEM176A	protein_coding	-4.22470103875317	2.8704211650747e-15	1.54659035525335e-13	81.79	108.82	118.28	7.53	7.83	1.54
ENSG00000001630	CYP51A1	protein_coding	1.00557904392617	2.9896574536347703e-15	1.60563893372791e-13	71.14	68.85	79.4	144.9	159.18	148.24
ENSG00000249242	TMEM150C	protein_coding	-2.9528157659302	3.0260398522581e-15	1.61995297428441e-13	4.54	5.41	5.81	1.13	0.57	0.46
ENSG00000161203	AP2M1	protein_coding	-0.594322321167675	3.0854458718443403e-15	1.64646116411335e-13	521.96	512.0	490.36	346.92	335.7	352.89
ENSG00000184347	SLIT3	protein_coding	4.15449362224403	3.15748361993475e-15	1.67951900282089e-13	0.16	0.05	0.06	1.61	1.53	1.42
ENSG00000105379	ETFB	protein_coding	-0.833471967194178	3.2172320275160605e-15	1.70043479447984e-13	141.66	145.28	142.56	82.04	87.49	78.12
ENSG00000108854	SMURF2	protein_coding	-0.971926829353421	3.2119761517997602e-15	1.70043479447984e-13	297.04	265.08	274.17	128.3	131.33	177.19
ENSG00000187514	PTMA	protein_coding	0.771849797677717	4.39295098743253e-15	2.31450129714444e-13	456.44	451.42	450.85	762.35	752.63	864.75
ENSG00000112742	TTK	protein_coding	2.00168743086477	4.47059245190952e-15	2.34797772024737e-13	2.56	2.6	2.97	9.9	7.56	16.15
ENSG00000100600	LGMN	protein_coding	-1.68552785646602	5.2498784083438105e-15	2.74859200064516e-13	15.7	20.43	20.43	7.38	6.39	4.19
ENSG00000182871	COL18A1	protein_coding	-0.879227394672572	5.35959096949064e-15	2.79723605175704e-13	35.49	38.01	36.62	20.51	20.91	20.09
ENSG00000144036	EXOC6B	protein_coding	-0.865181756733363	5.4190546371510505e-15	2.8139587500607e-13	39.58	38.1	40.43	21.6	24.87	20.2
ENSG00000144746	ARL6IP5	protein_coding	-0.72901905839198	5.42543551426203e-15	2.8139587500607e-13	310.38	317.91	321.52	196.39	194.41	197.37
ENSG00000197043	ANXA6	protein_coding	-0.655192615930934	5.48873293806666e-15	2.83794766105192e-13	443.79	463.72	456.08	291.52	294.39	303.11
ENSG00000128268	MGAT3	protein_coding	-3.50416333387681	5.509372132037681e-15	2.83979989555094e-13	2.33	2.05	3.61	0.16	0.34	0.27
ENSG00000184220	CMSS1	protein_coding	1.56857779820118	5.546040430741821e-15	2.8411085271206297e-13	8.66	8.18	7.07	24.08	19.6	28.27
ENSG00000175832	ETV4	protein_coding	1.67853181401695	5.5292911870573904e-15	2.8411085271206297e-13	5.77	3.95	3.86	13.95	13.13	16.88
ENSG00000291203		lncRNA	-1.46322065196538	5.6702174171762706e-15	2.89581134290085e-13	66.61	55.88	58.88	23.9	27.06	16.57
ENSG00000108679	LGALS3BP	protein_coding	-0.912932153996591	5.8195954651353506e-15	2.9630105473712e-13	121.77	139.77	137.42	71.22	77.64	69.14
ENSG00000128016	ZFP36	protein_coding	-1.36938976602033	5.8756210903028504e-15	2.98241510769671e-13	22.6	23.3	21.68	9.62	9.19	7.9
ENSG00000173706	HEG1	protein_coding	-1.24684813452712	6.1725788235303506e-15	3.12362507091054e-13	121.15	135.98	147.7	57.33	72.05	46.3
ENSG00000130755	GMFG	protein_coding	-2.53329324208567	6.4999357824739006e-15	3.27931608613357e-13	26.41	26.26	18.23	4.87	4.03	3.43
ENSG00000163840	DTX3L	protein_coding	-1.07603442368169	7.58561396660537e-15	3.80884882619029e-13	25.85	25.27	26.84	11.0	13.53	13.53
ENSG00000154065	ANKRD29	protein_coding	-2.55953290191904	7.59527785629874e-15	3.80884882619029e-13	11.36	10.42	7.63	2.23	1.74	1.12
ENSG00000152078	TLCD4	protein_coding	-1.99373466876638	7.83714921047311e-15	3.91833925541041e-13	12.08	13.29	16.69	3.83	5.04	2.0
ENSG00000198768	APCDD1L	protein_coding	1.46629682663322	7.903850922796071e-15	3.9398567069949597e-13	6.26	6.04	5.89	17.75	18.04	15.76
ENSG00000170624	SGCD	protein_coding	1.29626779671266	8.191632769521831e-15	4.07111922327668e-13	4.51	5.42	4.14	11.37	11.62	12.39
ENSG00000168268	NT5DC2	protein_coding	0.824391284478917	8.345354572496671e-15	4.1351728654017e-13	60.88	59.96	57.25	105.5	102.85	115.04
ENSG00000079739	PGM1	protein_coding	0.899208906058401	8.49955528025693e-15	4.1990829632343497e-13	17.23	20.67	19.75	37.76	36.78	36.11
ENSG00000128805	ARHGAP22	protein_coding	1.63044488035953	9.0892753378385e-15	4.4771403875642997e-13	20.18	16.96	15.98	42.9	48.98	76.26
ENSG00000165891	E2F7	protein_coding	1.80042684151489	9.26294290375609e-15	4.549225262673599e-13	9.56	6.6	5.11	19.06	21.68	34.5
ENSG00000167157	PRRX2	protein_coding	-2.13039466768828	9.685643626160541e-15	4.74283178623373e-13	14.86	15.43	13.38	3.83	4.47	1.87
ENSG00000106780	MEGF9	protein_coding	-0.829137774827169	1.00177704171326e-14	4.89108092888096e-13	42.35	48.68	53.63	25.47	30.21	28.23
ENSG00000168497	CAVIN2	protein_coding	-1.03491596968253	1.0965238363264701e-14	5.33801910847936e-13	31.41	31.73	31.2	15.14	16.26	15.92
ENSG00000203727	SAMD5	protein_coding	-1.78965866593874	1.1822930382332999e-14	5.73877457537792e-13	4.59	4.42	3.97	1.13	1.55	1.21
ENSG00000154217	PITPNC1	protein_coding	1.23860587638974	1.32146390801707e-14	6.37711669697861e-13	5.17	5.72	5.31	12.77	12.7	13.81
ENSG00000067182	TNFRSF1A	protein_coding	-0.788350826429942	1.32131085769589e-14	6.37711669697861e-13	131.52	150.98	146.04	82.74	96.73	76.03
ENSG00000069011	PITX1	protein_coding	-1.09002499968	1.3537758814203e-14	6.51416608374756e-13	126.02	127.75	128.88	57.69	62.66	64.29
ENSG00000080493	SLC4A4	protein_coding	-1.61236537454343	1.38365761288263e-14	6.63604476994455e-13	48.11	53.5	57.31	18.9	24.14	10.54
ENSG00000105664	COMP	protein_coding	3.62416555011036	1.38707644900036e-14	6.63604476994455e-13	0.18	0.27	0.52	5.48	5.21	2.04
ENSG00000166923	GREM1	protein_coding	1.30241322532795	1.6960014342752902e-14	8.090752973996919e-13	119.62	138.41	165.59	360.15	347.15	365.88
ENSG00000117122	MFAP2	protein_coding	1.08030056505624	1.80813739528144e-14	8.60105128401165e-13	22.16	22.34	21.53	46.71	50.99	45.69
ENSG00000077684	JADE1	protein_coding	0.868311950544111	1.84654128103728e-14	8.75870820170644e-13	6.64	6.51	6.52	11.37	12.9	12.69
ENSG00000174807	CD248	protein_coding	-0.730703114150041	1.9647212479186e-14	9.26647140413505e-13	189.6	183.45	176.23	110.64	116.9	112.2
ENSG00000106688	SLC1A1	protein_coding	-1.15008220446102	1.96378855456446e-14	9.26647140413505e-13	14.76	14.28	17.37	7.78	7.05	6.54
ENSG00000166900	STX3	protein_coding	0.978968369378409	2.60784839741269e-14	1.22649909515604e-12	16.55	15.75	15.96	30.02	34.14	33.72
ENSG00000170379	TCAF2	protein_coding	-2.05985644533335	2.6858690838632602e-14	1.2596347711898499e-12	3.12	2.76	2.5	0.68	0.62	0.76
ENSG00000148411	NACC2	protein_coding	-0.713451043619854	2.7112286744001502e-14	1.26795635393506e-12	19.44	20.21	20.87	12.46	13.22	12.26
ENSG00000134508	CABLES1	protein_coding	-1.41597329716222	2.96156240680058e-14	1.3811499302751499e-12	61.09	66.17	65.77	24.58	30.84	19.04
ENSG00000100321	SYNGR1	protein_coding	-1.24407226977779	3.36974318731087e-14	1.5671188359089e-12	38.17	39.4	41.59	15.34	17.44	19.13
ENSG00000123572	NRK	protein_coding	1.54703796425919	3.39120657416823e-14	1.57270747223752e-12	1.91	1.43	2.18	6.38	5.48	4.59
ENSG00000157191	NECAP2	protein_coding	-0.567283302935333	3.4557414540627304e-14	1.59818442968584e-12	81.55	76.65	78.84	51.66	56.32	56.46
ENSG00000243137	PSG4	protein_coding	-1.28861014290043	3.49942745859628e-14	1.61390492404902e-12	106.49	91.81	100.27	39.71	40.05	45.48
ENSG00000254300	LINC01111	lncRNA	-3.40850601449529	3.64967385905434e-14	1.67854751600541e-12	12.61	9.64	10.83	0.65	0.59	2.06
ENSG00000166482	MFAP4	protein_coding	1.47312531186197	3.77799657437299e-14	1.73277864922138e-12	60.13	65.01	61.02	183.5	222.78	125.99
ENSG00000171208	NETO2	protein_coding	1.34908345945499	4.16406037144337e-14	1.90460003088353e-12	7.26	8.59	6.8	17.13	19.27	22.89
ENSG00000136010	ALDH1L2	protein_coding	1.43506046300385	4.5368920092368e-14	2.06944424826804e-12	11.63	12.58	14.88	27.53	32.47	48.57
ENSG00000120149	MSX2	protein_coding	-1.66564299195152	4.79414645505438e-14	2.1808126866175e-12	26.06	29.62	29.83	10.22	11.69	5.77
ENSG00000090889	KIF4A	protein_coding	1.56654005378857	4.85218674909897e-14	2.20120046827653e-12	2.31	2.25	1.93	5.56	5.43	8.68
ENSG00000149948	HMGA2	protein_coding	1.43651129666117	5.01256712105301e-14	2.26777798908727e-12	51.72	45.47	46.24	110.62	104.75	181.75
ENSG00000168078	PBK	protein_coding	1.70246004954468	5.2100489134959605e-14	2.35073453552288e-12	7.65	6.99	6.37	19.95	18.11	31.87
ENSG00000089685	BIRC5	protein_coding	1.53988393300599	5.41658940300455e-14	2.43731883704386e-12	10.38	7.14	6.15	20.88	18.28	30.66
ENSG00000023909	GCLM	protein_coding	-0.954598183502423	6.160980195309721e-14	2.7648021367038198e-12	58.81	55.79	60.96	29.13	30.83	33.16
ENSG00000145604	SKP2	protein_coding	-0.862124027872486	6.674708432830431e-14	2.9872908789836998e-12	30.87	29.77	31.7	18.01	17.12	16.95
ENSG00000289268		lncRNA	1.74867849962832	6.709107847017981e-14	2.99463636849872e-12	3.36	2.47	2.98	10.57	10.53	9.0
ENSG00000135069	PSAT1	protein_coding	2.3307793652162	6.930634180614791e-14	3.08524407681967e-12	20.32	21.08	27.16	93.95	88.98	170.45
ENSG00000011028	MRC2	protein_coding	0.829402346257273	7.640536597684171e-14	3.39219450172917e-12	69.51	62.28	61.78	116.9	129.42	106.61
ENSG00000138660	AP1AR	protein_coding	1.27979590201527	7.68800696633976e-14	3.40419223357954e-12	12.53	9.16	10.54	25.45	23.57	30.68
ENSG00000162645	GBP2	protein_coding	-1.92302013912611	8.271830547354641e-14	3.65298956983839e-12	37.79	48.66	47.23	16.07	12.69	7.22
ENSG00000172893	DHCR7	protein_coding	1.51247070224112	8.58197455138252e-14	3.77992842079279e-12	28.08	32.51	32.43	92.3	91.23	89.27
ENSG00000128228	SDF2L1	protein_coding	1.1222368545376	8.81080586401611e-14	3.87047775277056e-12	20.66	18.36	21.5	46.42	39.8	48.69
ENSG00000116044	NFE2L2	protein_coding	-1.02855912013165	9.7000734817089e-14	4.2477908310172794e-12	241.94	275.07	284.94	145.16	155.76	103.52
ENSG00000076685	NT5C2	protein_coding	-0.791253210419084	9.72075383877461e-14	4.2477908310172794e-12	119.11	116.06	122.46	69.81	69.26	72.98
ENSG00000105339	DENND3	protein_coding	-1.06112148214731	9.84577724643845e-14	4.29116087371607e-12	68.08	58.88	62.19	31.09	29.73	31.95
ENSG00000155189	AGPAT5	protein_coding	1.06643940129528	9.97991116386396e-14	4.32511709681904e-12	6.76	6.64	5.64	12.68	13.81	14.32
ENSG00000162496	DHRS3	protein_coding	-2.00231029835624	1.0001622213198e-13	4.32511709681904e-12	19.2	23.59	21.25	6.84	6.69	2.85
ENSG00000132386	SERPINF1	protein_coding	0.901558473428705	9.974896264713931e-14	4.32511709681904e-12	47.35	59.2	61.33	103.05	113.17	107.27
ENSG00000162736	NCSTN	protein_coding	-0.665620814878084	1.07715975153585e-13	4.64601883505707e-12	113.02	123.03	122.99	78.37	80.73	73.47
ENSG00000125384	PTGER2	protein_coding	-1.37858120352149	1.37614483010719e-13	5.92026751329575e-12	31.21	35.93	38.7	13.35	17.43	11.25
ENSG00000185950	IRS2	protein_coding	0.854690801251297	1.38386038245341e-13	5.938116367903799e-12	4.26	4.5	4.14	7.6	8.2	8.2
ENSG00000126787	DLGAP5	protein_coding	1.59524341131526	1.47664719980268e-13	6.31997409499094e-12	7.94	6.62	5.95	18.19	17.34	27.76
ENSG00000185745	IFIT1	protein_coding	-1.47932143230608	1.52040959267098e-13	6.47606950342665e-12	21.28	22.2	19.75	7.78	10.42	5.19
ENSG00000101335	MYL9	protein_coding	-0.70246625420991	1.52089805744478e-13	6.47606950342665e-12	771.07	766.23	729.46	470.27	468.65	490.43
ENSG00000259330	INAFM2	protein_coding	-1.02147237406358	1.63763907835282e-13	6.95537066721841e-12	15.85	17.68	16.7	8.15	7.39	9.99
ENSG00000110042	DTX4	protein_coding	-1.40673910926716	1.7811894061518599e-13	7.5458072323212e-12	24.31	16.49	18.37	8.55	7.73	6.41
ENSG00000204381	LAYN	protein_coding	-0.869694575507175	1.80962087199599e-13	7.64679642077697e-12	72.92	74.85	80.68	45.15	42.34	40.68
ENSG00000113407	TARS1	protein_coding	0.728540139186269	1.85602777018567e-13	7.82303958122055e-12	79.54	73.52	82.52	127.51	122.63	150.03
ENSG00000110315	RNF141	protein_coding	-0.993811863159321	1.89496873670603e-13	7.96700366096431e-12	80.72	84.53	90.77	43.16	48.62	40.42
ENSG00000112175	BMP5	protein_coding	-4.09645830922481	1.9624105434817499e-13	8.22976653360899e-12	3.54	3.61	3.07	0.24	0.36	0.0
ENSG00000105968	H2AZ2	protein_coding	0.642239708946048	2.01785102203709e-13	8.43880939316976e-12	82.23	84.43	77.78	126.46	125.52	139.4
ENSG00000162772	ATF3	protein_coding	-2.22082631427591	2.02239470711438e-13	8.43880939316976e-12	15.26	13.82	17.4	3.14	4.36	2.78
ENSG00000138778	CENPE	protein_coding	1.29510492960567	2.1773635498619299e-13	9.06273143541284e-12	3.4	3.09	3.17	7.24	7.4	9.68
ENSG00000117479	SLC19A2	protein_coding	1.18390433631792	2.20472678926234e-13	9.153739729283949e-12	3.95	4.34	4.16	10.76	9.69	8.53
ENSG00000156970	BUB1B	protein_coding	1.70106091083814	2.43506850990402e-13	1.00849392093015e-11	4.02	4.26	2.57	9.44	10.9	15.51
ENSG00000185697	MYBL1	protein_coding	0.951399844923375	2.44134085839247e-13	1.0085827283219899e-11	10.83	10.05	11.72	23.43	20.49	20.6
ENSG00000111424	VDR	protein_coding	1.55383054151881	2.5355626702221397e-13	1.0449154182309e-11	4.11	3.62	4.28	11.8	12.72	11.71
ENSG00000111206	FOXM1	protein_coding	1.4040486170987	2.66171213711669e-13	1.0941937128606398e-11	6.98	6.33	4.72	14.29	14.28	20.12
ENSG00000186193	SAPCD2	protein_coding	2.11945429564005	2.74853598722457e-13	1.1271028485542299e-11	0.64	0.57	0.5	2.0	2.07	3.57
ENSG00000112183	RBM24	protein_coding	-1.09033828851395	2.82090853971649e-13	1.1539387291828e-11	21.88	21.53	23.17	9.97	10.48	11.8
ENSG00000087303	NID2	protein_coding	-2.46960039684096	2.92276523277732e-13	1.1926744696203298e-11	172.26	196.84	205.74	36.49	44.01	26.37
ENSG00000143850	PLEKHA6	protein_coding	-1.82396225861813	2.9314940939382197e-13	1.1933116178478599e-11	8.78	7.83	11.37	3.02	2.91	2.16
ENSG00000187837	H1-2	protein_coding	-1.57068943101063	3.10508385607814e-13	1.2608912468254898e-11	89.37	110.59	104.18	39.73	41.42	24.0
ENSG00000164683	HEY1	protein_coding	3.81155472757083	3.36233254870081e-13	1.3620310122462198e-11	0.4	0.37	0.14	5.52	3.37	3.36
ENSG00000237649	KIFC1	protein_coding	1.52426275537342	3.39892576965764e-13	1.3735125033745099e-11	3.89	2.63	3.48	8.75	7.89	12.57
ENSG00000129128	SPCS3	protein_coding	-0.608070601361321	3.50641636637297e-13	1.4135187913739399e-11	287.21	263.53	270.76	164.99	184.89	203.12
ENSG00000067177	PHKA1	protein_coding	0.969119137642699	3.75984068532287e-13	1.51201902342851e-11	4.63	3.87	3.74	7.35	7.87	9.27
ENSG00000153786	ZDHHC7	protein_coding	-0.731731448213774	3.93411555242222e-13	1.5782913212597e-11	123.17	115.64	113.02	73.07	72.08	72.07
ENSG00000150457	LATS2	protein_coding	-0.853678519119487	3.9959844283915e-13	1.5992582872185098e-11	25.63	25.64	26.6	14.41	15.21	14.64
ENSG00000150347	ARID5B	protein_coding	-0.585348117788629	4.06099551984765e-13	1.62137924244469e-11	112.14	107.9	114.9	69.22	84.18	76.04
ENSG00000120693	SMAD9	protein_coding	-1.99404399979888	4.27306605580283e-13	1.70196834361391e-11	10.49	10.25	11.3	2.78	3.68	1.82
ENSG00000090776	EFNB1	protein_coding	-0.826893145663279	4.36852457555032e-13	1.73583688922046e-11	18.53	20.19	20.25	10.54	12.44	11.35
ENSG00000104332	SFRP1	protein_coding	-0.796727426938877	4.40402692948777e-13	1.7457772464057597e-11	657.35	623.49	658.96	338.49	372.08	434.72
ENSG00000150051	MKX	protein_coding	3.68711319702108	4.44083511596661e-13	1.75618678968475e-11	0.41	0.14	0.48	3.67	3.99	6.02
ENSG00000086696	HSD17B2	protein_coding	-1.79547077235483	4.94876009090487e-13	1.9524148519780798e-11	101.36	114.25	113.27	39.63	41.75	16.23
ENSG00000050405	LIMA1	protein_coding	-0.757608743706635	5.88303948382442e-13	2.3155253987279598e-11	120.38	116.86	107.97	62.98	73.78	73.09
ENSG00000092969	TGFB2	protein_coding	-1.66908176459986	5.92821276250222e-13	2.32780222365329e-11	28.1	33.8	36.14	10.58	11.01	10.08
ENSG00000077232	DNAJC10	protein_coding	0.769696116654404	6.1385478056746e-13	2.4047219392159198e-11	63.46	49.74	64.85	101.78	97.38	111.36
ENSG00000165124	SVEP1	protein_coding	-1.36709842336185	7.26004068365064e-13	2.8373806887816798e-11	62.79	64.67	73.85	27.52	34.53	18.3
ENSG00000100219	XBP1	protein_coding	0.729402920289286	7.33166089030289e-13	2.8586609405773497e-11	47.03	52.07	54.65	92.93	84.08	84.85
ENSG00000110427	KIAA1549L	protein_coding	1.71025871923445	7.93300972302978e-13	3.0820753743181195e-11	0.84	0.87	0.89	2.16	2.23	4.38
ENSG00000123485	HJURP	protein_coding	1.62619612862885	7.94168019450102e-13	3.0820753743181195e-11	3.85	3.31	1.92	7.9	8.05	11.82
ENSG00000141574	SECTM1	protein_coding	-1.98669218681049	8.34228664533596e-13	3.23001698507438e-11	18.07	13.16	13.35	3.42	5.0	3.11
ENSG00000170458	CD14	protein_coding	-4.24502644388579	8.67415712002008e-13	3.35072022949453e-11	5.14	5.68	5.41	0.43	0.39	0.0
ENSG00000111087	GLI1	protein_coding	4.85112672108963	9.10195573720486e-13	3.5078347469612e-11	0.39	0.13	0.11	3.65	4.09	7.2
ENSG00000099810	MTAP	protein_coding	0.663444584070337	9.17116810365643e-13	3.5263459066460895e-11	18.29	17.62	18.75	28.2	32.43	28.55
ENSG00000120594	PLXDC2	protein_coding	1.56868832670239	9.38325934123269e-13	3.5995825984374e-11	7.1	7.39	9.28	25.24	31.33	16.04
ENSG00000177426	TGIF1	protein_coding	1.08437432618745	1.05671138873092e-12	4.0444110140186595e-11	35.55	42.36	42.79	91.14	81.61	90.22
ENSG00000275993		artifact	1.89911418387287	1.24324551306219e-12	4.74742994196614e-11	0.94	0.73	0.83	2.97	3.61	3.05
ENSG00000118193	KIF14	protein_coding	1.89173622857108	1.2893513538654899e-12	4.9122221259740396e-11	1.54	1.02	0.83	3.56	3.83	5.35
ENSG00000131747	TOP2A	protein_coding	1.2049853618158	1.29884219401992e-12	4.93708303384421e-11	18.78	16.61	14.92	34.42	34.94	49.37
ENSG00000197536	IRF1-AS1	lncRNA	-1.57144603070645	1.38789753756519e-12	5.2635776999824396e-11	15.81	14.72	15.88	6.28	4.48	5.07
ENSG00000133135	RNF128	protein_coding	2.65332826810473	1.42980781702903e-12	5.41019780584463e-11	0.6	0.47	0.71	3.13	3.05	5.42
ENSG00000086991	NOX4	protein_coding	2.59138423635304	1.4472232877091998e-12	5.46367812178468e-11	0.31	1.44	1.57	6.47	4.96	7.25
ENSG00000144711	IQSEC1	protein_coding	-0.779150030167631	1.4878857658095898e-12	5.60448192646243e-11	11.86	10.65	12.49	6.19	7.27	7.56
ENSG00000121039	RDH10	protein_coding	-1.36257662890238	1.7366167844107998e-12	6.52662140940303e-11	62.44	64.89	68.42	26.56	33.27	18.61
ENSG00000134824	FADS2	protein_coding	0.988719847954307	1.75900290513762e-12	6.59586472244061e-11	130.9	137.88	138.29	279.17	283.22	267.34
ENSG00000149136	SSRP1	protein_coding	0.708774993840136	1.7787080033447699e-12	6.65476619049148e-11	36.54	31.79	33.7	52.59	53.06	65.2
ENSG00000122707	RECK	protein_coding	-1.09586217974603	1.78973602309005e-12	6.68101234269648e-11	63.69	69.05	72.58	32.55	32.61	33.51
ENSG00000108846	ABCC3	protein_coding	-1.25676067364666	1.8307067213736e-12	6.818665817483029e-11	22.54	17.34	18.5	9.26	9.46	6.07
ENSG00000106624	AEBP1	protein_coding	0.78449526388163	2.06689218953932e-12	7.681180371348259e-11	10.08	11.3	11.76	19.04	20.82	19.02
ENSG00000107372	ZFAND5	protein_coding	-1.23852115496585	2.16830575542787e-12	8.04011637463665e-11	473.35	484.86	499.18	224.08	236.7	173.9
ENSG00000162878	PKDCC	protein_coding	-1.65467924588328	2.19328212570143e-12	8.114656469067359e-11	101.83	95.15	100.14	35.38	45.03	16.79
ENSG00000123136	DDX39A	protein_coding	0.825102857300173	2.3479481859852397e-12	8.667625132698069e-11	21.14	20.49	18.58	36.6	32.31	40.1
ENSG00000134690	CDCA8	protein_coding	1.43882344970991	2.49519060680764e-12	9.1908027461815e-11	4.21	2.9	2.98	7.63	8.08	12.15
ENSG00000261115	TMEM178B	protein_coding	-1.89518742711777	2.7840415304506097e-12	1.02321208477864e-10	2.85	2.42	3.29	0.75	0.85	0.77
ENSG00000124201	ZNFX1	protein_coding	-0.672830910891642	2.8221786288214197e-12	1.0349438764592001e-10	25.95	27.31	27.49	16.68	17.44	17.95
ENSG00000147155	EBP	protein_coding	1.33023220743598	2.9132096197348597e-12	1.06597861448276e-10	19.78	15.96	15.56	43.04	42.3	46.13
ENSG00000143641	GALNT2	protein_coding	-0.61374667031947	2.9696819966682597e-12	1.0842595518098701e-10	108.77	115.07	118.06	77.78	81.52	70.27
ENSG00000116991	SIPA1L2	protein_coding	-1.66915963754503	3.1112891286908598e-12	1.13100115073306e-10	18.2	16.67	19.48	5.6	7.78	4.21
ENSG00000134802	SLC43A3	protein_coding	1.17787954884374	3.10706253111941e-12	1.13100115073306e-10	7.16	9.32	8.77	20.43	20.86	17.63
ENSG00000157216	SSBP3	protein_coding	-0.943673443612049	3.14817408971366e-12	1.1419161311469e-10	45.56	45.0	49.2	26.07	26.7	21.77
ENSG00000172830	SSH3	protein_coding	-1.09215004970438	3.30945866106194e-12	1.19780820104392e-10	22.0	23.6	23.88	11.36	11.69	10.44
ENSG00000196639	HRH1	protein_coding	-1.04167871313388	3.5861863047973398e-12	1.29515001710566e-10	16.08	18.14	18.9	9.04	9.9	7.6
ENSG00000112276	BVES	protein_coding	-0.797422897998715	3.6613457497157495e-12	1.3194317183337101e-10	14.36	15.29	15.0	8.36	9.31	8.84
ENSG00000163131	CTSS	protein_coding	1.93566052765277	3.79689302091871e-12	1.36532336728457e-10	5.15	5.55	5.84	29.42	22.17	13.3
ENSG00000182197	EXT1	protein_coding	-0.779744288779147	3.96730509419788e-12	1.42352720933837e-10	235.25	252.77	285.2	166.23	167.98	128.49
ENSG00000113657	DPYSL3	protein_coding	1.30959850510371	4.04343121118251e-12	1.44772228462318e-10	29.07	31.12	33.35	67.46	66.26	104.06
ENSG00000128487	SPECC1	protein_coding	0.737078464003236	4.07482666136672e-12	1.45583238380031e-10	25.46	24.44	25.69	44.19	39.77	45.17
ENSG00000151892	GFRA1	protein_coding	-1.59950349682222	4.17779966947349e-12	1.4894258393375601e-10	7.03	8.13	9.55	2.83	3.64	1.97
ENSG00000146242	TPBG	protein_coding	1.24750199687656	4.2611382629446895e-12	1.51589083204629e-10	40.15	37.25	36.29	78.29	80.62	117.64
ENSG00000112079	STK38	protein_coding	-0.617289953840774	4.604397340569699e-12	1.63451196851055e-10	45.29	46.57	45.92	28.78	31.9	31.76
ENSG00000157827	FMNL2	protein_coding	0.643858831245463	4.71347789949079e-12	1.66967433082175e-10	19.31	17.65	17.79	30.76	27.66	29.08
ENSG00000183688	RFLNB	protein_coding	1.05494788593913	4.73658158378615e-12	1.67429611015829e-10	10.21	9.35	9.91	17.77	20.73	24.39
ENSG00000140105	WARS1	protein_coding	-0.839936588243854	4.754783046825899e-12	1.67716913022467e-10	496.18	548.18	593.34	303.6	332.36	304.6
ENSG00000166508	MCM7	protein_coding	0.807448273486465	4.83544925354792e-12	1.7020167996262002e-10	23.58	23.1	22.93	38.63	37.56	48.69
ENSG00000145386	CCNA2	protein_coding	1.4459739928791	5.06715209502544e-12	1.77981044789195e-10	8.14	7.44	6.74	16.52	18.91	26.91
ENSG00000153029	MR1	protein_coding	-1.14137953416932	5.1247399179798395e-12	1.79624831356729e-10	11.25	11.85	10.84	4.56	5.7	5.71
ENSG00000179051	RCC2	protein_coding	0.823396174484591	5.23492362079045e-12	1.83101351601975e-10	16.39	17.32	18.14	31.14	32.23	30.96
ENSG00000117592	PRDX6	protein_coding	-0.806360077484723	5.3323153226044395e-12	1.86116808817697e-10	671.94	726.97	740.72	417.92	400.89	437.17
ENSG00000150593	PDCD4	protein_coding	-0.733712204720269	5.45317086062536e-12	1.8993690723546402e-10	178.49	189.29	182.2	111.1	101.56	127.07
ENSG00000128591	FLNC	protein_coding	-0.916939185357876	5.55560931512366e-12	1.93100917510425e-10	98.66	91.49	90.88	41.75	47.18	63.67
ENSG00000155660	PDIA4	protein_coding	0.623337009553256	5.65276895873954e-12	1.9606864665428002e-10	105.63	121.51	123.55	196.27	178.9	179.8
ENSG00000184371	CSF1	protein_coding	-1.43612528892306	5.73865577823442e-12	1.9863384626159003e-10	47.75	50.53	52.21	20.59	23.58	13.1
ENSG00000101188	NTSR1	protein_coding	4.06445910413948	5.762994547737649e-12	1.99062440301419e-10	0.25	0.04	0.15	1.25	1.65	4.33
ENSG00000106211	HSPB1	protein_coding	-0.765056520009842	5.90880694220935e-12	2.03676452962409e-10	613.61	663.04	716.08	375.65	401.02	428.17
ENSG00000113013	HSPA9	protein_coding	0.860763269323214	6.09086729066258e-12	2.09518284136862e-10	122.62	118.42	115.14	209.44	196.83	256.65
ENSG00000118495	PLAGL1	protein_coding	-1.00708774217842	6.28842122494653e-12	2.15867886544608e-10	51.26	38.87	50.97	23.85	25.12	22.87
ENSG00000274070	CASTOR2	protein_coding	-0.790556518460153	6.42753885165109e-12	2.20189494529093e-10	11.05	12.16	13.26	6.99	7.71	7.0
ENSG00000134109	EDEM1	protein_coding	0.730996015426531	6.61639719788664e-12	2.2619383356799701e-10	29.9	29.75	30.61	50.86	49.67	53.21
ENSG00000170961	HAS2	protein_coding	2.11245431219763	6.7194676178873995e-12	2.29246754856982e-10	0.46	0.5	0.41	1.67	1.87	2.53
ENSG00000084774	CAD	protein_coding	0.638639935292435	6.914502356478869e-12	2.35418302112509e-10	9.72	9.16	11.14	16.12	16.32	15.6
ENSG00000117174	ZNHIT6	protein_coding	-0.626558159223792	7.0132270011101195e-12	2.38292278247923e-10	24.4	22.84	23.93	15.51	15.65	16.14
ENSG00000175040	CHST2	protein_coding	1.32115559303086	7.16405041664721e-12	2.4292113113393004e-10	2.64	2.18	2.34	7.45	5.95	4.74
ENSG00000182621	PLCB1	protein_coding	-1.35634621385295	7.2250517723938395e-12	2.44491640159726e-10	16.99	27.83	17.78	8.06	8.85	8.24
ENSG00000169679	BUB1	protein_coding	1.67764685386105	7.56522730640809e-12	2.55483710799976e-10	6.2	4.43	3.92	12.51	12.57	22.17
ENSG00000039139	DNAH5	protein_coding	-1.13476634949584	8.745815613574199e-12	2.9475523107367803e-10	25.82	24.11	25.02	11.6	15.0	8.5
ENSG00000196368	NUDT11	protein_coding	-0.924442251816415	9.05098542777754e-12	3.04423952297107e-10	21.76	21.72	22.51	11.38	12.2	12.21
ENSG00000197355	UAP1L1	protein_coding	0.741903719127704	9.093976758644909e-12	3.05253264223143e-10	13.5	13.68	13.41	22.88	23.63	23.14
ENSG00000120802	TMPO	protein_coding	1.0639837974709	9.427182667657539e-12	3.15801135279337e-10	19.8	19.83	19.33	37.35	36.32	52.64
ENSG00000139112	GABARAPL1	protein_coding	-0.778472915572356	9.80176651793224e-12	3.27689981439867e-10	242.38	263.04	276.68	167.55	171.76	129.25
ENSG00000118898	PPL	protein_coding	2.40961520941164	9.838491895869689e-12	3.28258620389448e-10	0.86	0.96	1.06	3.8	4.06	7.94
ENSG00000024526	DEPDC1	protein_coding	1.76318105940627	1.0285582328389898e-11	3.42489320370726e-10	5.81	3.82	3.58	10.43	15.18	20.18
ENSG00000114115	RBP1	protein_coding	3.91507243522297	1.0693899899405199e-11	3.5537472939161e-10	0.23	0.69	1.09	6.26	11.11	15.05
ENSG00000164949	GEM	protein_coding	1.09114295555923	1.1536747842341e-11	3.8262014905804003e-10	13.15	14.8	12.6	31.66	34.52	22.65
ENSG00000196428	TSC22D2	protein_coding	-0.957360514082495	1.1815606935216298e-11	3.91089542473988e-10	60.8	58.08	56.82	25.09	29.77	38.24
ENSG00000143867	OSR1	protein_coding	-1.50968446354833	1.3398513890891199e-11	4.42602892399697e-10	33.21	28.78	32.19	10.28	11.43	12.25
ENSG00000138741	TRPC3	protein_coding	-2.62231453080438	1.3684851226659198e-11	4.5116651103494803e-10	1.7	2.43	1.62	0.34	0.31	0.3
ENSG00000170323	FABP4	protein_coding	-2.95283473814056	1.4053592524373e-11	4.62407632289102e-10	19.67	19.03	15.95	2.39	0.92	4.12
ENSG00000008394	MGST1	protein_coding	-0.787569469671693	1.50432952393078e-11	4.939957050083541e-10	788.37	823.77	872.79	538.73	525.13	414.27
ENSG00000154839	SKA1	protein_coding	1.89593609104607	1.60723931006181e-11	5.26750536874392e-10	2.12	1.95	1.66	5.07	6.92	10.11
ENSG00000134202	GSTM3	protein_coding	-0.691048270303636	1.71665437337984e-11	5.61504492385088e-10	122.0	134.37	120.6	79.73	81.89	78.3
ENSG00000166033	HTRA1	protein_coding	0.737108512014698	1.7591339320879598e-11	5.74270996771224e-10	117.55	140.86	135.06	231.14	232.2	211.22
ENSG00000138650	PCDH10	protein_coding	1.71412137613597	1.7857312308555697e-11	5.81812901419067e-10	0.53	0.46	0.48	1.47	1.69	1.79
ENSG00000187193	MT1X	protein_coding	1.44267983246169	1.85850805620036e-11	6.04341809134372e-10	34.67	31.43	32.1	102.05	91.58	78.53
ENSG00000242265	PEG10	protein_coding	1.24428174019749	1.8913179653079698e-11	6.13811945505116e-10	17.25	13.93	14.53	39.75	38.44	32.66
ENSG00000006007	GDE1	protein_coding	-0.765391073899435	1.9637143963856e-11	6.36067723451826e-10	169.52	223.44	219.53	120.83	133.28	117.05
ENSG00000189221	MAOA	protein_coding	-1.8734782901571	1.98737997834647e-11	6.42483286592046e-10	4.85	5.4	6.6	1.8	1.6	1.31
ENSG00000106537	TSPAN13	protein_coding	1.76783761727184	2.02088716523855e-11	6.52049426629004e-10	2.22	2.66	2.12	7.88	8.89	7.76
ENSG00000166803	PCLAF	protein_coding	1.09350535443572	2.10038608943871e-11	6.76389323076693e-10	27.36	22.45	24.46	47.77	51.61	63.32
ENSG00000154639	CXADR	protein_coding	3.06002643472129	2.2010220287491098e-11	7.07428875610887e-10	0.24	0.19	0.3	2.07	1.41	2.95
ENSG00000137273	FOXF2	protein_coding	-0.860988554814366	2.34006523589151e-11	7.50669481933674e-10	36.7	43.04	40.52	22.65	23.23	22.21
ENSG00000142945	KIF2C	protein_coding	1.73309193063348	2.3684353579447498e-11	7.58309236046579e-10	5.34	3.95	3.6	11.8	9.79	22.1
ENSG00000006634	DBF4	protein_coding	1.48659002447834	2.4317922340171098e-11	7.770999789664281e-10	8.36	5.16	10.34	19.32	19.2	29.62
ENSG00000164687	FABP5	protein_coding	1.65160384982204	2.4455652120237697e-11	7.80004122892408e-10	29.47	31.32	29.23	75.31	70.36	144.71
ENSG00000164342	TLR3	protein_coding	-2.26146638862285	2.4609339980823097e-11	7.83405165087425e-10	4.97	4.93	6.78	1.01	1.2	1.48
ENSG00000167772	ANGPTL4	protein_coding	-1.60375729988006	2.9530424691498e-11	9.38267253222807e-10	5.17	5.26	4.93	1.86	2.27	1.05
ENSG00000128590	DNAJB9	protein_coding	1.00861528677014	3.0213762338833495e-11	9.58150341293788e-10	30.45	32.89	33.8	78.58	67.7	54.25
ENSG00000214530	STARD10	protein_coding	1.39902039991604	3.0293038462996895e-11	9.588380178145171e-10	7.26	8.34	6.86	21.34	16.94	22.44
ENSG00000167797	CDK2AP2	protein_coding	1.05727521714379	3.1480230989280297e-11	9.94524413169883e-10	17.21	15.0	15.98	35.57	29.17	37.66
ENSG00000172164	SNTB1	protein_coding	1.17913072170881	3.34153458094987e-11	1.05365926587565e-09	5.96	5.81	6.43	12.35	12.3	17.68
ENSG00000253958	CLDN23	protein_coding	-1.26808756509251	3.40983181761771e-11	1.0715812754036e-09	8.96	9.73	9.67	3.93	4.55	3.66
ENSG00000137825	ITPKA	protein_coding	2.97711228858881	3.4112443748207696e-11	1.0715812754036e-09	1.89	0.62	1.81	7.46	7.23	18.93
ENSG00000162745	OLFML2B	protein_coding	2.44807186883584	3.75506565579788e-11	1.1773651243574202e-09	0.75	0.74	0.68	2.37	3.78	6.13
ENSG00000169174	PCSK9	protein_coding	4.05334568826321	3.8114780683853494e-11	1.1928063601606702e-09	0.03	0.1	0.11	1.46	1.69	1.17
ENSG00000085563	ABCB1	protein_coding	-2.35511040472165	4.0437842811703494e-11	1.2631325421614501e-09	6.14	2.72	5.48	0.87	0.86	1.11
ENSG00000185483	ROR1	protein_coding	-1.36508166036005	4.1068135514100095e-11	1.2804183299143302e-09	3.89	4.02	4.96	1.86	1.7	1.54
ENSG00000175063	UBE2C	protein_coding	1.61157190028685	4.14489757405935e-11	1.28747014385287e-09	11.85	7.88	7.4	24.02	20.95	38.88
ENSG00000163513	TGFBR2	protein_coding	-0.505267640176638	4.1376048265053894e-11	1.28747014385287e-09	163.86	173.21	174.49	119.76	128.19	122.41
ENSG00000170522	ELOVL6	protein_coding	1.06871772431358	4.19393451757954e-11	1.30027589912815e-09	19.36	14.87	14.13	30.52	36.96	36.21
ENSG00000165175	MID1IP1	protein_coding	0.749181133300259	4.27343840119113e-11	1.3224623780935202e-09	18.4	18.87	17.56	29.01	31.34	34.36
ENSG00000067064	IDI1	protein_coding	1.11072216419705	4.31294373623253e-11	1.33221150769082e-09	106.66	104.98	107.62	233.21	238.8	235.71
ENSG00000240583	AQP1	protein_coding	-2.51883002525881	4.6151937472723694e-11	1.42293260552477e-09	5.54	4.16	2.87	0.7	0.54	1.09
ENSG00000214548	MEG3	lncRNA	-1.02281032439046	4.981005823614679e-11	1.5328792228717401e-09	271.47	253.27	288.53	144.14	166.9	100.32
ENSG00000155366	RHOC	protein_coding	-0.587363620800859	5.2774883854333395e-11	1.6211236924184401e-09	385.23	403.49	395.06	264.09	251.65	292.89
ENSG00000103196	CRISPLD2	protein_coding	-2.05506236532717	5.6219268660530006e-11	1.723746968562e-09	4.16	5.32	5.92	1.66	1.46	0.67
ENSG00000170373	CST1	protein_coding	2.35072400161138	5.67070711500522e-11	1.7355074036345902e-09	3.46	3.89	3.34	23.27	18.48	13.94
ENSG00000087274	ADD1	protein_coding	-0.492384370899805	5.94406607256278e-11	1.81583038609354e-09	181.1	177.75	178.08	121.18	131.26	139.52
ENSG00000162458	FBLIM1	protein_coding	-0.960410464818075	6.25769205410143e-11	1.90813763752261e-09	81.15	73.92	80.55	33.05	43.53	48.04
ENSG00000064666	CNN2	protein_coding	-0.556384514636821	6.38674517873823e-11	1.94392907643168e-09	320.59	308.91	311.03	204.48	212.64	239.08
ENSG00000113368	LMNB1	protein_coding	1.34588259289262	6.69869098094638e-11	2.0351552215652603e-09	8.28	6.65	7.38	15.04	16.35	26.73
ENSG00000100889	PCK2	protein_coding	1.5931594288521	6.85369722965263e-11	2.07845546769557e-09	7.51	7.45	6.44	16.06	18.15	32.04
ENSG00000082397	EPB41L3	protein_coding	0.918646011218198	7.042409525700479e-11	2.1318013853343103e-09	30.29	26.42	28.44	46.99	50.78	67.32
ENSG00000246273	SBF2-AS1	lncRNA	-1.54427766487548	7.23433674522219e-11	2.18592509022149e-09	36.43	36.89	43.38	12.79	8.84	19.71
ENSG00000107821	KAZALD1	protein_coding	1.20948111215076	7.254297634383269e-11	2.18798553106607e-09	4.82	4.68	4.5	10.48	11.34	11.49
ENSG00000290032		lncRNA	-1.25357713386067	7.60120367208803e-11	2.28847088492936e-09	547.87	675.29	612.37	312.64	283.95	190.8
ENSG00000116132	PRRX1	protein_coding	1.07880000828324	7.627859288655509e-11	2.2923507093289802e-09	47.63	48.93	40.75	78.92	89.06	129.63
ENSG00000180801	ARSJ	protein_coding	-0.670080545266363	7.76488892475102e-11	2.32932676951675e-09	34.87	29.09	29.99	20.53	18.82	20.97
ENSG00000100364	KIAA0930	protein_coding	-0.905520520381572	7.809756752780909e-11	2.3385726650548403e-09	28.79	36.22	34.71	19.66	18.48	16.55
ENSG00000188487	INSC	protein_coding	-2.81332583143914	7.93766109169359e-11	2.37260537729994e-09	7.4	6.12	4.58	0.99	1.04	0.59
ENSG00000185164	NOMO2	protein_coding	-0.459110845064271	8.25558138154843e-11	2.4632110111362e-09	95.14	94.7	102.19	72.42	73.93	71.77
ENSG00000179604	CDC42EP4	protein_coding	-0.898132631266326	8.2893757813397e-11	2.4688697206355e-09	19.13	21.24	19.99	10.3	12.34	10.77
ENSG00000134285	FKBP11	protein_coding	0.982422713442479	8.429366157107309e-11	2.50263720767875e-09	16.78	20.53	19.24	41.11	41.16	32.57
ENSG00000072041	SLC6A15	protein_coding	1.45915599101943	8.43281562560982e-11	2.50263720767875e-09	13.83	13.11	15.62	48.66	42.2	29.03
ENSG00000113504	SLC12A7	protein_coding	-1.31676115637647	8.93947387957839e-11	2.6482793704822204e-09	9.53	11.03	12.86	4.19	6.4	3.4
ENSG00000157193	LRP8	protein_coding	0.819033548237231	9.2785755349352e-11	2.74385442417648e-09	7.02	6.44	7.32	12.01	11.87	13.79
ENSG00000128050	PAICS	protein_coding	0.945217259461021	9.357457427500939e-11	2.7622749771358702e-09	50.48	43.23	44.36	84.69	77.15	110.19
ENSG00000184897	H1-10	protein_coding	0.653685186679443	9.3822018785335e-11	2.76467750576468e-09	30.96	30.39	27.83	47.24	46.68	49.81
ENSG00000105568	PPP2R1A	protein_coding	-0.523198975974997	9.625327944832649e-11	2.8313089214402604e-09	237.68	232.35	232.07	168.87	162.25	169.85
ENSG00000157240	FZD1	protein_coding	0.849823377279685	9.719187760433129e-11	2.85387578524605e-09	8.96	9.33	8.63	14.13	15.78	19.97
ENSG00000138623	SEMA7A	protein_coding	1.31737297291167	9.857918763874389e-11	2.88951566020677e-09	4.73	5.37	4.48	9.14	10.93	17.34
ENSG00000144381	HSPD1	protein_coding	0.542028118321383	1.00607164807486e-10	2.9437762511069e-09	173.39	172.52	171.07	257.51	243.17	271.38
ENSG00000105355	PLIN3	protein_coding	-0.660594023631284	1.0139608841967201e-10	2.9616552212265203e-09	175.57	163.43	161.72	96.52	104.67	123.85
ENSG00000250657		lncRNA	2.03596127909661	1.02646824726599e-10	2.99293692622267e-09	5.19	2.71	4.38	18.16	16.02	18.0
ENSG00000249421	ADAMTS19-AS1	lncRNA	-2.87103556585476	1.0465685133177301e-10	3.0462096465431703e-09	6.32	5.71	8.85	1.12	1.31	0.47
ENSG00000182704	TSKU	protein_coding	1.04820472548233	1.05014384485456e-10	3.0512818277458103e-09	6.75	7.19	6.6	16.3	15.74	11.53
ENSG00000070669	ASNS	protein_coding	2.21862508810495	1.05711652609617e-10	3.0661904256054204e-09	18.8	25.6	22.12	92.64	78.12	147.27
ENSG00000221955	SLC12A8	protein_coding	-1.58040882513688	1.08227297128642e-10	3.13369786068654e-09	11.62	15.77	15.57	5.19	4.78	4.76
ENSG00000151474	FRMD4A	protein_coding	1.40620775140173	1.11405707564352e-10	3.2201278215953e-09	16.26	16.78	12.02	36.66	34.0	51.57
ENSG00000171365	CLCN5	protein_coding	0.837099002094604	1.16260588262901e-10	3.3546317746777103e-09	3.07	3.14	2.7	5.36	5.45	5.5
ENSG00000111897	SERINC1	protein_coding	-0.578579949866225	1.19568911570159e-10	3.444122506456e-09	370.44	380.71	394.68	248.17	276.06	264.06
ENSG00000154380	ENAH	protein_coding	-0.975597834237605	1.1997143109663e-10	3.4497484565246802e-09	143.55	137.43	163.59	70.6	81.32	80.22
ENSG00000079931	MOXD1	protein_coding	-0.855161988384603	1.24988749668797e-10	3.5878236090272404e-09	90.11	97.2	90.34	54.03	59.21	44.59
ENSG00000139278	GLIPR1	protein_coding	-0.53570116338434	1.25917888074726e-10	3.6082735259141304e-09	101.52	95.01	99.26	74.14	70.59	64.25
ENSG00000101347	SAMHD1	protein_coding	-0.849221809769502	1.3524696749697002e-10	3.868946326214881e-09	31.05	29.07	34.02	14.8	19.23	19.83
ENSG00000182379	NXPH4	protein_coding	2.92709316690293	1.42912215315794e-10	4.08121007340078e-09	0.62	0.19	0.57	3.49	2.35	4.8
ENSG00000184557	SOCS3	protein_coding	-1.28607686780052	1.45272427912303e-10	4.1415079662875604e-09	20.97	26.53	24.02	10.4	12.64	7.2
ENSG00000155011	DKK2	protein_coding	2.10087777295722	1.47569124865724e-10	4.199792068187071e-09	3.39	3.08	3.25	11.2	10.54	21.02
ENSG00000187239	FNBP1	protein_coding	-0.702420721763287	1.49368159338171e-10	4.243738028705151e-09	31.86	30.83	36.1	19.41	24.07	19.13
ENSG00000120254	MTHFD1L	protein_coding	0.753449557077117	1.60952236005139e-10	4.565066060050341e-09	37.61	33.87	35.3	55.62	60.14	68.91
ENSG00000168824	NSG1	protein_coding	-1.38693494327466	1.66934355734559e-10	4.726683824191631e-09	91.33	106.62	99.5	45.7	40.95	30.01
ENSG00000189060	H1-0	protein_coding	0.878750211764231	1.75944057006079e-10	4.971708706327221e-09	20.85	22.28	22.51	38.46	39.22	46.44
ENSG00000102038	SMARCA1	protein_coding	-0.599122538331678	1.76185244563221e-10	4.971708706327221e-09	93.47	92.79	94.59	61.78	68.16	60.53
ENSG00000128059	PPAT	protein_coding	0.942077501739321	1.80229759577281e-10	5.07723395465676e-09	7.99	6.78	6.69	13.46	13.69	14.97
ENSG00000129625	REEP5	protein_coding	-0.534908966302558	1.84921233158755e-10	5.200597315642091e-09	152.03	153.12	165.69	109.76	114.96	109.03
ENSG00000130513	GDF15	protein_coding	1.26763154776668	1.85355362036627e-10	5.2040158896253e-09	50.89	57.1	49.6	165.05	136.96	87.58
ENSG00000109084	TMEM97	protein_coding	1.26109754735112	1.85821112935221e-10	5.208309274845951e-09	11.3	10.04	10.45	21.32	23.28	33.66
ENSG00000130962	PRRG1	protein_coding	-0.99532200526154	1.9531911989918402e-10	5.46532441546472e-09	40.22	47.38	52.13	25.26	28.64	18.25
ENSG00000083857	FAT1	protein_coding	-0.927079414105063	1.9882052378944002e-10	5.5539645982724704e-09	252.21	224.75	270.86	140.0	149.53	114.04
ENSG00000168246	UBTD2	protein_coding	0.638548181634923	2.01485390769342e-10	5.6107801266837505e-09	21.33	20.97	20.44	35.32	32.42	32.25
ENSG00000149577	SIDT2	protein_coding	-0.907047168871281	2.01528411061138e-10	5.6107801266837505e-09	35.7	35.04	34.14	19.45	23.05	15.09
ENSG00000162975	KCNF1	protein_coding	-1.88000349792851	2.0656298048125e-10	5.741347348968821e-09	7.41	4.99	5.88	2.15	1.59	1.23
ENSG00000112697	TMEM30A	protein_coding	-0.742791437438081	2.38542277057989e-10	6.61915061789743e-09	385.55	378.55	393.48	247.76	259.62	203.01
ENSG00000145431	PDGFC	protein_coding	0.732583514822436	2.49553427258869e-10	6.913169734497351e-09	71.04	71.23	72.45	118.15	120.31	127.79
ENSG00000126803	HSPA2	protein_coding	-1.22887424088412	2.768671539974e-10	7.65707848322709e-09	14.52	15.53	16.58	6.65	7.71	6.12
ENSG00000091844	RGS17	protein_coding	0.874053791416701	2.95516938794484e-10	8.159305993348861e-09	6.47	5.39	6.05	11.73	12.61	9.23
ENSG00000176170	SPHK1	protein_coding	1.64264671030348	3.00741155618999e-10	8.276098346943341e-09	1.84	1.41	1.31	3.77	4.38	6.38
ENSG00000088325	TPX2	protein_coding	1.21521544587039	3.00490373674098e-10	8.276098346943341e-09	12.11	10.5	9.89	20.38	20.79	36.06
ENSG00000134775	FHOD3	protein_coding	1.57600746691576	3.02523959566455e-10	8.31142145680184e-09	9.73	8.46	10.4	23.28	26.37	37.8
ENSG00000049540	ELN	protein_coding	2.55969659391707	3.1679311396132003e-10	8.689107997268561e-09	1.06	0.63	0.68	3.88	6.18	3.14
ENSG00000152894	PTPRK	protein_coding	-0.577575973089205	3.1945789921663003e-10	8.74778711193696e-09	99.98	92.1	90.63	62.29	62.93	69.01
ENSG00000020256	ZFP64	protein_coding	0.961335033354071	3.22657505494934e-10	8.82089459603475e-09	6.13	6.29	6.54	14.1	11.46	12.16
ENSG00000135269	TES	protein_coding	-0.702401521058144	3.31954388388862e-10	9.060178052928121e-09	39.58	36.96	41.12	22.41	23.95	28.09
ENSG00000006468	ETV1	protein_coding	0.884103726254385	3.3343183787931703e-10	9.085608295994691e-09	34.14	24.79	28.44	52.84	52.38	59.42
ENSG00000140563	MCTP2	protein_coding	-1.30290895985055	3.4234445939782e-10	9.313223700186781e-09	19.1	20.66	21.98	8.24	9.12	8.38
ENSG00000168496	FEN1	protein_coding	0.821074727636405	3.47592311769137e-10	9.440561824868461e-09	9.59	8.74	9.48	15.97	15.21	19.22
ENSG00000119471	HSDL2	protein_coding	-0.656570949385481	3.90535831143509e-10	1.05896271216747e-08	57.25	55.0	57.52	33.14	35.76	41.92
ENSG00000204397	CARD16	protein_coding	-0.862923371629917	3.95616064238028e-10	1.0709937973169e-08	151.94	170.99	175.08	82.26	90.38	110.32
ENSG00000133816	MICAL2	protein_coding	0.953712210095807	4.08794245109569e-10	1.10487262773201e-08	44.63	35.14	42.76	76.5	77.44	88.97
ENSG00000196628	TCF4	protein_coding	1.11593703779432	4.24718565214482e-10	1.14605176535752e-08	14.27	14.18	15.21	30.09	31.5	35.51
ENSG00000108106	UBE2S	protein_coding	0.798931431363075	4.30587012741911e-10	1.1562650282484e-08	42.68	42.31	34.78	73.15	62.42	77.31
ENSG00000172318	B3GALT1	protein_coding	3.20600941018298	4.30586625425472e-10	1.1562650282484e-08	0.1	0.18	0.1	0.72	0.9	1.94
ENSG00000164509	IL31RA	protein_coding	1.65608034764683	4.29824745450295e-10	1.1562650282484e-08	1.38	1.41	1.73	4.15	4.65	5.87
ENSG00000179041	RRS1	protein_coding	0.90880491754737	4.31896846091474e-10	1.15791474888518e-08	16.73	15.94	14.75	29.24	29.01	33.02
ENSG00000157978	LDLRAP1	protein_coding	-1.24407825124468	4.49048751960703e-10	1.20196345199256e-08	27.17	35.37	36.57	14.0	13.8	15.26
ENSG00000140374	ETFA	protein_coding	-0.601986520155665	4.97025324609072e-10	1.3282463289593e-08	182.88	186.97	187.12	126.31	117.27	132.74
ENSG00000143228	NUF2	protein_coding	1.78953208205186	4.98557589993604e-10	1.33020598009672e-08	4.46	2.92	4.88	13.84	8.62	20.98
ENSG00000090861	AARS1	protein_coding	0.940657708376033	5.10926053104597e-10	1.36102525730215e-08	35.86	40.67	40.57	72.53	66.32	91.9
ENSG00000159131	GART	protein_coding	0.596689634500018	5.59226393255662e-10	1.48730993950695e-08	41.34	37.47	38.89	53.27	67.82	62.24
ENSG00000083454	P2RX5	protein_coding	-1.81475889832184	5.74448558798916e-10	1.52535790357945e-08	4.18	4.65	3.89	1.31	1.18	1.14
ENSG00000188906	LRRK2	protein_coding	-0.989250326075548	5.923857654126541e-10	1.57048258094829e-08	7.58	6.96	7.32	4.09	4.27	2.93
ENSG00000169429	CXCL8	protein_coding	6.07666020148131	6.21115188119433e-10	1.64402969268687e-08	1.24	2.47	1.49	262.99	94.91	5.71
ENSG00000204525	HLA-C	protein_coding	-0.589272234748353	6.48302923485688e-10	1.71326910684337e-08	432.78	465.09	468.97	317.15	322.15	293.94
ENSG00000074527	NTN4	protein_coding	-0.809671014641923	6.63454017875746e-10	1.75053026047754e-08	32.6	30.82	34.55	17.99	22.96	16.62
ENSG00000123500	COL10A1	protein_coding	5.58974352075688	6.85059239380353e-10	1.8046758348803e-08	2.98	0.35	0.45	44.24	50.87	75.58
ENSG00000137876	RSL24D1	protein_coding	0.759806594534447	7.243183265078431e-10	1.90508306761913e-08	97.06	108.86	102.88	180.01	163.56	193.3
ENSG00000072042	RDH11	protein_coding	0.494404948602329	7.287559693758701e-10	1.91373156689887e-08	62.42	65.71	64.96	95.76	92.5	91.0
ENSG00000113083	LOX	protein_coding	0.708078602506788	7.527332858572e-10	1.97358369704512e-08	177.43	167.23	174.59	260.67	260.83	347.89
ENSG00000171016	PYGO1	protein_coding	0.767356827608787	7.54940742998552e-10	1.97625918713567e-08	6.26	6.59	7.12	11.79	12.52	10.68
ENSG00000132821	VSTM2L	protein_coding	-4.15859112484695	7.625610264173101e-10	1.9930735524053e-08	2.15	3.51	3.77	0.26	0.24	0.06
ENSG00000118855	MFSD1	protein_coding	-0.722995429426626	7.91302891241389e-10	2.06495326587428e-08	149.71	146.97	140.29	85.0	92.28	94.56
ENSG00000133048	CHI3L1	protein_coding	2.76691341549942	7.95073093915522e-10	2.07154490463216e-08	2.43	2.63	1.3	19.61	20.22	4.4
ENSG00000072163	LIMS2	protein_coding	-1.03689268256645	8.27369446637751e-10	2.1504485814977e-08	19.04	20.8	19.26	7.47	11.67	10.89
ENSG00000138413	IDH1	protein_coding	0.600050568549081	8.27940140993467e-10	2.1504485814977e-08	148.26	153.15	155.64	230.6	225.55	255.01
ENSG00000256671	LIMS4	protein_coding	3.58286170758898	8.58893515799785e-10	2.2273704275001e-08	0.2	0.13	0.4	2.35	3.64	2.45
ENSG00000119139	TJP2	protein_coding	-0.750548806605459	8.80662963984904e-10	2.28027335729155e-08	31.54	29.1	26.72	15.54	17.45	20.27
ENSG00000184985	SORCS2	protein_coding	3.40512911346874	8.85101778077078e-10	2.28820799739212e-08	0.17	0.13	0.08	0.95	1.74	1.34
ENSG00000104549	SQLE	protein_coding	1.00355493767441	8.99264590588961e-10	2.32121801065358e-08	74.73	74.84	82.16	146.34	158.65	172.01
ENSG00000188042	ARL4C	protein_coding	1.42199553769364	9.06948646721718e-10	2.33742848595509e-08	9.08	8.83	8.97	17.39	19.4	37.05
ENSG00000148773	MKI67	protein_coding	1.8185034367607	9.56511727254989e-10	2.46041473797676e-08	3.69	2.25	3.62	9.61	8.05	16.63
ENSG00000002834	LASP1	protein_coding	-0.552654366096961	9.57624331917198e-10	2.46041473797676e-08	177.79	175.79	175.75	114.09	117.41	138.81
ENSG00000103226	NOMO3	protein_coding	-0.780810600943954	9.879518698235561e-10	2.53442383369682e-08	101.65	98.92	101.36	65.29	62.63	52.31
ENSG00000116574	RHOU	protein_coding	-2.58876956369078	1.00547019166305e-09	2.57539588015357e-08	1.87	2.31	2.36	0.53	0.31	0.22
ENSG00000066279	ASPM	protein_coding	1.49266040348835	1.0308598225664301e-09	2.63637253239761e-08	4.44	2.38	2.74	7.06	8.24	12.05
ENSG00000171241	SHCBP1	protein_coding	1.07758695167401	1.0794210140999601e-09	2.7563313594709e-08	8.0	6.36	5.25	16.17	10.61	15.14
ENSG00000184640	SEPTIN9	protein_coding	-0.49992724208151	1.0823735841035602e-09	2.75963825447782e-08	223.82	210.11	208.66	159.47	156.31	150.16
ENSG00000115107	STEAP3	protein_coding	0.762449973122931	1.09085364176015e-09	2.77700646508635e-08	23.65	22.94	23.1	37.45	36.46	47.34
ENSG00000135148	TRAFD1	protein_coding	-0.815313489874663	1.1153210182419401e-09	2.83495872255116e-08	66.35	59.14	72.1	41.77	41.68	31.6
ENSG00000197142	ACSL5	protein_coding	-3.09030991941299	1.15174411203503e-09	2.92307739653525e-08	1.86	2.34	2.86	0.34	0.32	0.18
ENSG00000088854	DNAAF9	protein_coding	-0.596958184519885	1.1605056171718702e-09	2.94083074890327e-08	20.2	19.78	20.57	13.24	14.22	13.67
ENSG00000177697	CD151	protein_coding	-0.556846923091006	1.17126312501704e-09	2.96358051191622e-08	307.14	314.71	324.47	212.23	223.72	224.81
ENSG00000164611	PTTG1	protein_coding	1.40373866047473	1.17914332121585e-09	2.97899198102013e-08	36.1	22.38	22.42	76.41	47.92	91.97
ENSG00000180447	GAS1	protein_coding	1.5617796014347	1.2113403098231602e-09	3.0556976997342e-08	3.78	3.46	3.98	9.85	12.23	12.01
ENSG00000116005	PCYOX1	protein_coding	-0.700796570585157	1.2319305927485e-09	3.10293682884567e-08	125.36	136.05	158.69	85.62	100.85	79.44
ENSG00000109805	NCAPG	protein_coding	1.62764748996179	1.25480369184881e-09	3.1557744207841e-08	6.17	5.46	6.5	15.37	14.21	27.94
ENSG00000165105	RASEF	protein_coding	4.28917923551423	1.26098359667045e-09	3.16653331839612e-08	0.03	0.02	0.12	0.84	0.93	1.39
ENSG00000136235	GPNMB	protein_coding	0.767924333647005	1.2838090507960402e-09	3.21899651908182e-08	93.86	106.28	101.06	166.35	189.85	171.5
ENSG00000168488	ATXN2L	protein_coding	0.520823358528083	1.2870487023536302e-09	3.22226674368205e-08	33.72	34.59	36.12	52.7	51.82	49.31
ENSG00000151929	BAG3	protein_coding	-0.635810971464044	1.2964478234118202e-09	3.24092489669422e-08	43.27	43.49	42.86	27.51	27.21	30.93
ENSG00000082781	ITGB5	protein_coding	0.606131882899099	1.2994608407877801e-09	3.24358673737267e-08	150.99	173.38	171.01	249.18	275.36	251.17
ENSG00000185189	NRBP2	protein_coding	-0.654016305939005	1.3505754960854301e-09	3.36612746022848e-08	20.89	20.29	20.19	12.48	15.62	12.09
ENSG00000131473	ACLY	protein_coding	0.577526180207229	1.3619771006959401e-09	3.38947036614151e-08	137.47	130.06	137.26	195.0	209.25	215.57
ENSG00000136938	ANP32B	protein_coding	0.638541992649316	1.4118807535621302e-09	3.50841830836654e-08	100.47	97.09	92.77	151.23	141.82	170.16
ENSG00000186591	UBE2H	protein_coding	-0.494025022709283	1.4974594666978502e-09	3.71552945768294e-08	119.9	124.03	130.76	96.4	92.06	84.56
ENSG00000152804	HHEX	protein_coding	-0.998624575098193	1.5570056270457802e-09	3.85752778045912e-08	20.33	21.46	20.43	9.97	10.19	11.92
ENSG00000183023	SLC8A1	protein_coding	1.10206450609095	1.57961584354645e-09	3.90773019007502e-08	3.33	2.82	3.04	5.23	6.22	8.84
ENSG00000144476	ACKR3	protein_coding	-3.82847252395966	1.60310503950526e-09	3.95995486687287e-08	4.57	6.47	7.19	0.59	0.67	0.07
ENSG00000136891	TEX10	protein_coding	0.702859230397325	1.6242286592274e-09	4.00619006629289e-08	19.86	17.61	18.56	30.15	28.33	34.95
ENSG00000115232	ITGA4	protein_coding	-1.11804941917668	1.6529245434027202e-09	4.0709379767917e-08	25.22	29.22	26.45	11.62	11.01	15.68
ENSG00000164761	TNFRSF11B	protein_coding	-1.34571600939451	1.6681095278002802e-09	4.10226817257708e-08	297.03	300.05	325.21	154.55	148.34	70.01
ENSG00000115008	IL1A	protein_coding	4.41543253769953	1.7558219043592e-09	4.30977439582537e-08	0.32	0.25	0.56	15.51	8.44	1.19
ENSG00000165685	TMEM52B	protein_coding	-1.96901643688532	1.7576652139860801e-09	4.30977439582537e-08	6.08	7.5	7.88	1.58	1.9	2.26
ENSG00000059769	DNAJC25	protein_coding	-0.885408184643822	1.7981956707157302e-09	4.40267054731562e-08	18.59	21.11	20.94	11.67	12.0	10.09
ENSG00000082482	KCNK2	protein_coding	2.07738887055327	1.8121317300809401e-09	4.42606259114239e-08	1.46	2.14	0.87	4.22	5.47	9.58
ENSG00000242779	ZNF702P	transcribed_processed_pseudogene	-1.25663217949965	1.8130666629582e-09	4.42606259114239e-08	18.55	16.49	15.71	8.64	8.02	4.93
ENSG00000197903	H2BC12	protein_coding	-1.18311000811851	1.91127749054402e-09	4.65898373939494e-08	209.03	275.17	253.57	136.01	120.36	77.25
ENSG00000137804	NUSAP1	protein_coding	1.17903917712073	1.9260756765417103e-09	4.68819209630744e-08	8.34	7.98	6.46	16.21	13.96	22.3
ENSG00000111678	C12orf57	protein_coding	0.802409668404018	1.99987623616249e-09	4.86072108844808e-08	95.09	100.92	100.34	193.44	181.16	155.94
ENSG00000111684	LPCAT3	protein_coding	-0.701500158653775	2.0045509949482603e-09	4.86498097884747e-08	42.89	45.03	43.65	27.42	28.53	27.26
ENSG00000155961	RAB39B	protein_coding	3.60492480081392	2.0242924545317e-09	4.90574164126612e-08	0.04	0.26	0.24	2.71	1.55	2.78
ENSG00000166598	HSP90B1	protein_coding	0.553366052544823	2.05296732480643e-09	4.96800188818347e-08	672.33	678.93	718.85	1048.39	1005.69	1062.76
ENSG00000085415	SEH1L	protein_coding	0.773817932558913	2.06311783953286e-09	4.9853191451934e-08	15.82	15.7	14.4	25.35	25.57	29.53
ENSG00000146670	CDCA5	protein_coding	1.0973759142724	2.0824694978398e-09	5.02478763326593e-08	3.58	2.83	3.12	6.43	5.6	8.85
ENSG00000116478	HDAC1	protein_coding	-0.501974364067035	2.0922909381025602e-09	5.04117971468446e-08	87.87	80.39	77.38	59.91	60.56	57.06
ENSG00000166106	ADAMTS15	protein_coding	-2.30151160116918	2.09658386829972e-09	5.04422324036447e-08	2.41	2.97	3.15	0.59	0.91	0.29
ENSG00000135108	FBXO21	protein_coding	-0.620090124902535	2.1122933263522e-09	5.07468565518583e-08	33.85	33.61	33.54	23.57	21.53	22.22
ENSG00000196460	RFX8	protein_coding	1.5580188296891	2.12115767434955e-09	5.0886389222256e-08	6.63	3.09	3.22	12.29	11.34	13.89
ENSG00000148841	ITPRIP	protein_coding	1.06177164215561	2.1934098643866202e-09	5.2544001197371e-08	4.0	4.68	4.78	10.05	10.05	8.81
ENSG00000170312	CDK1	protein_coding	1.34431911244325	2.23805989793008e-09	5.35365793687326e-08	9.8	6.92	8.86	19.16	18.94	28.11
ENSG00000079156	OSBPL6	protein_coding	1.59279981293391	2.31581306291457e-09	5.53170325458604e-08	1.57	2.63	1.31	4.46	5.11	7.21
ENSG00000172346	CSDC2	protein_coding	-0.641690545059533	2.45778864679895e-09	5.86167007143675e-08	27.02	27.3	26.56	16.83	19.1	17.4
ENSG00000011422	PLAUR	protein_coding	0.717463965131691	2.4609930806260403e-09	5.86167007143675e-08	33.46	30.82	30.33	51.83	46.49	60.81
ENSG00000090520	DNAJB11	protein_coding	0.735061920342566	2.5751724473088802e-09	6.12486372503508e-08	49.11	58.08	56.26	100.23	88.89	90.3
ENSG00000189223	PAX8-AS1	lncRNA	0.733797238458324	2.63284372904435e-09	6.25309775247637e-08	29.24	25.07	28.28	51.21	47.46	41.94
ENSG00000155380	SLC16A1	protein_coding	0.609540276915807	2.6466464051189603e-09	6.27692535595806e-08	22.73	21.14	24.76	35.59	35.78	36.09
ENSG00000166681	BEX3	protein_coding	-0.588520923602266	2.7027521115962e-09	6.40087054138906e-08	633.14	686.84	702.92	477.99	460.17	443.18
ENSG00000268388	FENDRR	lncRNA	-0.946254300282652	2.7211513758379603e-09	6.43529108754634e-08	203.56	182.93	188.63	107.74	117.91	80.8
ENSG00000142856	ITGB3BP	protein_coding	1.29291030091798	2.7822844152745904e-09	6.5705323730364e-08	8.04	10.86	8.52	19.33	23.9	26.15
ENSG00000115541	HSPE1	protein_coding	0.648253959515997	2.93728445430405e-09	6.92674913310314e-08	268.88	270.94	262.49	431.47	411.73	446.55
ENSG00000164366	CCDC127	protein_coding	-0.893388999084791	3.04034424814138e-09	7.15964517500789e-08	5.99	7.65	6.58	4.2	3.49	3.45
ENSG00000149823	VPS51	protein_coding	0.773212264943707	3.1261927024715904e-09	7.35140992986574e-08	27.9	35.28	32.69	48.32	60.38	60.53
ENSG00000120942	UBIAD1	protein_coding	0.93162192035773	3.1980927986758904e-09	7.50987969043088e-08	4.14	4.23	4.19	7.63	8.38	8.7
ENSG00000168394	TAP1	protein_coding	-0.749956088104084	3.2674377178810605e-09	7.66191134718336e-08	34.17	43.92	38.63	23.86	25.61	21.99
ENSG00000134057	CCNB1	protein_coding	1.05335490480861	3.30526953758453e-09	7.73972328146904e-08	33.79	33.17	29.17	60.26	57.19	86.72
ENSG00000122359	ANXA11	protein_coding	-0.727936320045456	3.35590760843527e-09	7.84726204674702e-08	178.54	180.44	173.55	103.98	93.44	132.27
ENSG00000145907	G3BP1	protein_coding	0.545980456748864	3.5136894740503304e-09	8.20468668351529e-08	171.38	175.36	192.84	267.09	250.77	290.53
ENSG00000182985	CADM1	protein_coding	0.742228543949198	3.6347668426241505e-09	8.47552285193969e-08	84.56	91.36	103.57	161.53	168.28	150.64
ENSG00000134910	STT3A	protein_coding	0.581673316944012	3.6955283635888803e-09	8.60515408746732e-08	114.68	121.34	128.55	172.54	190.75	197.73
ENSG00000131016	AKAP12	protein_coding	0.772629995150939	3.82936215827622e-09	8.89191779262773e-08	10.94	13.38	13.35	19.98	22.91	23.46
ENSG00000185885	IFITM1	protein_coding	-1.34392525115989	3.82588713242448e-09	8.89191779262773e-08	55.68	64.15	69.57	20.59	30.97	25.97
ENSG00000112972	HMGCS1	protein_coding	1.8762321424025	3.8591501158201906e-09	8.94860588834127e-08	65.91	60.75	71.98	232.62	252.57	262.65
ENSG00000164402	SEPTIN8	protein_coding	-0.568956863929112	3.9078741337681105e-09	9.04898420766415e-08	50.29	54.37	53.33	33.73	35.14	40.65
ENSG00000166851	PLK1	protein_coding	1.50860667593472	4.06672065390634e-09	9.40372668984536e-08	6.65	4.6	3.73	10.55	10.8	21.75
ENSG00000072571	HMMR	protein_coding	1.33582902195911	4.11387151073141e-09	9.49956266049477e-08	8.32	5.19	4.28	16.51	11.51	16.69
ENSG00000120694	HSPH1	protein_coding	0.534748187031345	4.22965269898613e-09	9.73990149175935e-08	79.36	75.49	87.43	123.22	124.01	112.91
ENSG00000164465	DCBLD1	protein_coding	0.855475942902467	4.2273993106505305e-09	9.73990149175935e-08	15.34	16.64	16.94	33.03	26.48	31.14
ENSG00000106462	EZH2	protein_coding	1.05581127476809	4.2759042987037805e-09	9.83280810346952e-08	4.08	3.85	3.32	7.23	7.47	9.19
ENSG00000288781		lncRNA	-1.7151393389286	4.3470234423576105e-09	9.98256459197404e-08	40.36	35.48	39.76	9.57	10.69	16.37
ENSG00000173193	PARP14	protein_coding	-0.800422736765225	4.370028660497821e-09	1.00215712353482e-07	25.8	24.84	26.75	14.63	15.34	15.65
ENSG00000248905	FMN1	protein_coding	1.09486879563976	4.40153912228699e-09	1.00799483971054e-07	9.6	5.57	7.83	15.3	13.26	21.38
ENSG00000049245	VAMP3	protein_coding	-0.524184625190005	4.4590855717434e-09	1.01977081983456e-07	256.54	254.37	250.67	173.21	180.22	190.19
ENSG00000239713	APOBEC3G	protein_coding	-1.20066849603356	4.568687036904611e-09	1.04340288720747e-07	12.72	12.24	12.01	5.67	4.42	6.27
ENSG00000134668	SPOCD1	protein_coding	-1.01252613824891	4.59888638026056e-09	1.04886108691723e-07	81.12	68.14	65.33	29.55	32.68	46.85
ENSG00000166347	CYB5A	protein_coding	-0.879348451543892	4.814276498468241e-09	1.09648275544456e-07	101.87	125.75	138.67	71.05	65.78	67.62
ENSG00000183255	PTTG1IP	protein_coding	-0.436105002755724	4.905115681520991e-09	1.11462751876389e-07	254.0	269.14	279.12	199.78	209.13	200.36
ENSG00000040275	SPDL1	protein_coding	1.17357214140701	4.9073336011408e-09	1.11462751876389e-07	14.11	12.78	11.08	25.68	29.61	32.44
ENSG00000103495	MAZ	protein_coding	0.787863486058083	4.92589246554054e-09	1.11731857845755e-07	41.28	37.1	31.76	69.91	60.14	64.05
ENSG00000128536	CDHR3	protein_coding	-1.73888020817971	5.06477994459468e-09	1.14725879316404e-07	14.42	12.6	14.1	5.78	4.4	2.25
ENSG00000182749	PAQR7	protein_coding	-0.893250605002748	5.17412619028058e-09	1.17043514866822e-07	27.01	29.0	27.62	16.11	16.95	13.18
ENSG00000087111	PIGS	protein_coding	-0.581366566694358	5.28744429776094e-09	1.19444586314005e-07	41.32	44.53	48.03	30.29	32.21	29.52
ENSG00000049449	RCN1	protein_coding	-0.435818496138296	5.327277172841191e-09	1.20181351830126e-07	390.7	388.51	411.24	301.34	308.21	293.8
ENSG00000168003	SLC3A2	protein_coding	0.818208570574316	5.884528751529031e-09	1.32482435780118e-07	77.26	80.08	71.25	130.3	115.95	166.97
ENSG00000134243	SORT1	protein_coding	-0.993207164387725	5.88846191827062e-09	1.32482435780118e-07	66.78	72.71	85.04	33.83	43.28	38.94
ENSG00000230630	DNM3OS	lncRNA	1.76801921698477	5.9158930714222305e-09	1.32919978064924e-07	11.07	3.88	6.07	19.55	19.28	31.73
ENSG00000139668	WDFY2	protein_coding	0.994310478098299	6.0017926237492e-09	1.34668255246362e-07	7.96	7.2	5.22	13.04	13.18	15.21
ENSG00000137809	ITGA11	protein_coding	1.08451058523342	6.06662866756838e-09	1.35939839416347e-07	36.92	32.77	36.06	79.2	88.37	62.71
ENSG00000112297	CRYBG1	protein_coding	1.68289003928702	6.110115953804321e-09	1.36730269509258e-07	1.99	1.55	2.28	4.8	6.58	7.78
ENSG00000049192	ADAMTS6	protein_coding	3.67090546841576	6.19526324023611e-09	1.38421741141148e-07	0.42	0.32	0.3	3.34	3.37	6.82
ENSG00000067715	SYT1	protein_coding	1.61833959204962	6.20233160497908e-09	1.38421741141148e-07	3.07	3.78	4.04	8.27	9.95	16.17
ENSG00000110446	SLC15A3	protein_coding	-1.30518997325918	6.267989756806251e-09	1.39699814539581e-07	7.26	8.49	8.59	2.8	3.87	3.64
ENSG00000223496	EXOSC6	protein_coding	0.69943580267431	6.37153364382082e-09	1.4162838936712e-07	9.44	7.59	9.61	13.7	14.17	16.51
ENSG00000118680	MYL12B	protein_coding	-0.530588504739603	6.36694447088731e-09	1.4162838936712e-07	681.59	684.95	660.69	469.8	452.34	517.6
ENSG00000179242	CDH4	protein_coding	1.43127471851215	6.449790779963231e-09	1.43176755594144e-07	2.08	1.76	1.75	4.36	3.97	7.08
ENSG00000078804	TP53INP2	protein_coding	-0.48862115972273	6.6802187552357e-09	1.48094490087775e-07	35.5	34.47	32.97	24.8	26.89	23.58
ENSG00000166710	B2M	protein_coding	-0.507377622209271	6.7059635976314e-09	1.4846753715022e-07	3148.94	3365.91	3380.81	2464.91	2436.54	2248.59
ENSG00000128791	TWSG1	protein_coding	-0.840912466424297	6.99315906996962e-09	1.54620325837881e-07	310.34	328.57	337.86	192.56	225.59	142.97
ENSG00000196305	IARS1	protein_coding	0.541800858135927	7.034249215326171e-09	1.55322566559636e-07	122.04	118.28	125.51	180.65	171.48	193.95
ENSG00000132780	NASP	protein_coding	0.588928914106339	7.1033407669543e-09	1.56640424409301e-07	54.43	43.19	50.97	71.09	78.68	79.35
ENSG00000137834	SMAD6	protein_coding	-1.48717776619262	7.274305642558261e-09	1.60198299792265e-07	4.32	3.89	4.68	1.63	1.89	1.21
ENSG00000151835	SACS	protein_coding	0.685814083542516	7.318115969660421e-09	1.60950215031541e-07	28.26	23.19	25.68	35.74	42.18	49.22
ENSG00000260916	CCPG1	protein_coding	0.448305254164743	7.3561665961574e-09	1.61573638073119e-07	47.56	47.03	46.64	63.95	69.2	64.83
ENSG00000274276		artifact	1.77886860622352	7.4240062617844504e-09	1.62848854087549e-07	3.96	4.73	5.2	12.95	12.58	23.36
ENSG00000138347	MYPN	protein_coding	-1.81968507042434	7.50349502440649e-09	1.64159906256693e-07	4.38	2.34	3.25	1.44	0.52	0.87
ENSG00000117298	ECE1	protein_coding	-0.484347653428876	7.49708968827866e-09	1.64159906256693e-07	100.72	96.91	102.44	71.29	79.27	69.75
ENSG00000134013	LOXL2	protein_coding	-0.442275063849778	7.527104382691221e-09	1.64460316098984e-07	224.94	218.85	222.08	157.71	184.72	161.12
ENSG00000145545	SRD5A1	protein_coding	-0.828669872819881	8.232384553228471e-09	1.79634299379687e-07	26.25	29.02	26.43	13.74	17.13	16.66
ENSG00000061918	GUCY1B1	protein_coding	-1.43949658488927	8.30036008919983e-09	1.80880491001424e-07	6.45	8.67	8.66	2.89	3.9	2.3
ENSG00000177156	TALDO1	protein_coding	-0.575297101304078	8.427119733249681e-09	1.83402766586763e-07	264.3	295.33	291.46	206.3	191.67	188.44
ENSG00000179222	MAGED1	protein_coding	-0.360855089309086	8.474605374916661e-09	1.84195437189279e-07	292.95	280.86	293.46	234.09	232.74	225.86
ENSG00000164877	MICALL2	protein_coding	-0.835725062333613	8.61978152951664e-09	1.87106574556613e-07	18.58	15.08	17.4	10.65	10.34	8.16
ENSG00000135476	ESPL1	protein_coding	1.27687884065934	8.67116454883111e-09	1.87976847100897e-07	0.74	0.62	0.82	1.72	1.62	2.09
ENSG00000153250	RBMS1	protein_coding	-0.602085609907916	9.00492619693e-09	1.94958408651089e-07	91.93	80.23	86.07	57.54	61.31	55.57
ENSG00000121691	CAT	protein_coding	-0.561429820721288	9.119334370880621e-09	1.97178958364664e-07	70.79	76.22	77.77	52.23	54.4	49.93
ENSG00000004660	CAMKK1	protein_coding	1.39822442275545	9.37906263654009e-09	2.02531794858309e-07	1.27	1.06	0.96	2.66	2.4	3.77
ENSG00000198146	ZNF770	protein_coding	0.628319766409958	9.49457257756244e-09	2.0476054254383e-07	16.85	15.11	16.82	25.16	24.19	27.99
ENSG00000164054	SHISA5	protein_coding	-0.50019367766015	1.01716419307228e-08	2.190784818947e-07	124.68	133.78	137.28	91.86	97.2	98.63
ENSG00000169180	XPO6	protein_coding	-0.588756067619397	1.04264135543568e-08	2.24275657967037e-07	146.1	125.61	129.77	92.54	97.44	83.64
ENSG00000116489	CAPZA1	protein_coding	-0.506057074675826	1.07911954524093e-08	2.31822726564081e-07	322.81	312.36	313.28	225.57	221.94	237.48
ENSG00000123933	MXD4	protein_coding	-0.509671786727267	1.1031325927543e-08	2.3667596052534e-07	60.39	67.52	64.15	45.84	45.05	47.75
ENSG00000109680	TBC1D19	protein_coding	-0.752896712208813	1.1085404226553e-08	2.37530109353771e-07	62.99	64.55	72.43	36.57	42.57	43.15
ENSG00000087095	NLK	protein_coding	-0.944888845395002	1.11730068768547e-08	2.39099474926419e-07	16.99	18.66	22.11	10.4	9.38	11.08
ENSG00000151725	CENPU	protein_coding	1.37291038845719	1.12899959012141e-08	2.41292864902841e-07	7.01	5.9	4.46	12.82	11.8	21.19
ENSG00000159658	EFCAB14	protein_coding	-0.450320538742433	1.15016109605619e-08	2.45500411387686e-07	45.01	45.73	46.3	32.89	35.66	34.55
ENSG00000114948	ADAM23	protein_coding	-0.813955091234609	1.15228351196292e-08	2.45638517166077e-07	22.14	21.9	25.48	15.39	13.79	11.21
ENSG00000143416	SELENBP1	protein_coding	-0.822791974664027	1.19694229680895e-08	2.5483238234747e-07	30.55	32.13	32.4	20.84	19.56	14.57
ENSG00000029534	ANK1	protein_coding	-2.78439744299827	1.20405445363209e-08	2.56019190274848e-07	1.42	1.59	1.56	0.21	0.14	0.37
ENSG00000171617	ENC1	protein_coding	1.13439424400957	1.20634813127616e-08	2.56179719867562e-07	13.49	14.87	12.04	35.85	35.58	19.77
ENSG00000143515	ATP8B2	protein_coding	-0.602679328885734	1.23036273539494e-08	2.6094661377822e-07	58.54	56.36	59.04	39.53	40.61	37.41
ENSG00000223953	C1QTNF5	protein_coding	-1.13559021950581	1.24346889710802e-08	2.63390759134243e-07	22.03	26.52	26.35	10.95	14.04	10.33
ENSG00000147202	DIAPH2	protein_coding	0.918675807424011	1.26652848879852e-08	2.67934343202117e-07	5.73	6.28	5.72	11.56	10.66	12.19
ENSG00000107201	RIGI	protein_coding	-0.775242265553088	1.29347527100302e-08	2.73287687651387e-07	19.29	17.09	19.27	10.16	12.33	10.97
ENSG00000089248	ERP29	protein_coding	0.577547893033629	1.29917471296392e-08	2.74143977137342e-07	72.04	82.3	82.09	124.85	122.27	115.63
ENSG00000126785	RHOJ	protein_coding	1.03102798839643	1.30739289359573e-08	2.75528915006016e-07	10.75	7.76	6.76	15.54	19.41	17.22
ENSG00000147853	AK3	protein_coding	-0.520346349879001	1.31360469687285e-08	2.76488048018155e-07	185.92	196.17	198.78	144.68	144.67	126.53
ENSG00000153048	CARHSP1	protein_coding	-0.591772254718136	1.33616038474756e-08	2.80880482899775e-07	79.33	84.99	80.2	51.75	59.7	55.69
ENSG00000115935	WIPF1	protein_coding	0.743241848776947	1.39973661304831e-08	2.93874084119059e-07	11.27	11.64	12.92	17.84	19.55	24.46
ENSG00000106868	SUSD1	protein_coding	-0.645672698885692	1.40276584597459e-08	2.94139150751019e-07	19.51	21.69	20.2	13.37	13.78	13.2
ENSG00000136636	KCTD3	protein_coding	-0.648011366874622	1.43248871116074e-08	2.99993767951135e-07	64.73	54.35	61.08	34.26	45.99	38.07
ENSG00000052749	RRP12	protein_coding	0.795275821511481	1.44257596669193e-08	3.01726724490628e-07	7.45	7.29	8.16	14.07	14.74	12.03
ENSG00000103381	CPPED1	protein_coding	-0.875529693664518	1.46886807353018e-08	3.06840458672573e-07	23.72	22.6	23.84	12.66	10.7	15.91
ENSG00000096746	HNRNPH3	protein_coding	0.622157264948767	1.49118872499246e-08	3.1111279551879e-07	84.59	67.9	83.56	115.46	129.66	127.4
ENSG00000121152	NCAPH	protein_coding	1.50897823228969	1.49880689179809e-08	3.123108378166e-07	1.6	2.65	1.78	4.44	4.45	8.59
ENSG00000100823	APEX1	protein_coding	0.60601328065561	1.51330547012697e-08	3.14937784651799e-07	105.27	112.77	105.21	167.33	163.24	174.67
ENSG00000143256	PFDN2	protein_coding	0.699047208607074	1.51945200303976e-08	3.15822177261036e-07	103.14	107.11	107.67	177.38	163.99	188.36
ENSG00000213625	LEPROT	protein_coding	-0.530007164592728	1.53107964750592e-08	3.17842207622519e-07	105.71	108.78	111.9	76.92	74.95	80.2
ENSG00000105854	PON2	protein_coding	-0.578761477470272	1.54763642964532e-08	3.20879189503922e-07	148.05	156.43	157.87	113.96	111.86	91.73
ENSG00000102189	EEA1	protein_coding	-0.654929675405459	1.58120716012166e-08	3.27431816030665e-07	45.14	50.18	51.8	30.92	32.4	32.73
ENSG00000291173	CASP4LP	lncRNA	3.07894263831036	1.65766817393512e-08	3.42838725811749e-07	1.91	1.96	0.48	6.77	10.17	18.96
ENSG00000114573	ATP6V1A	protein_coding	-0.462742606427977	1.75545884597754e-08	3.62613329115137e-07	118.7	118.21	126.28	84.57	97.49	88.86
ENSG00000166452	AKIP1	protein_coding	-0.645527723414534	1.78363504845451e-08	3.6797695070284e-07	49.91	51.66	54.17	33.65	33.05	35.72
ENSG00000180596	H2BC4	protein_coding	-1.27590126012027	1.80603689471134e-08	3.71677481582808e-07	31.04	32.78	39.25	16.74	13.93	12.96
ENSG00000110422	HIPK3	protein_coding	-0.70195706512341	1.8059796177273e-08	3.71677481582808e-07	39.11	37.95	42.37	22.04	26.93	26.53
ENSG00000182752	PAPPA	protein_coding	1.19402756220772	1.81924321869706e-08	3.73933090717129e-07	21.78	21.17	21.77	66.16	57.95	27.99
ENSG00000072110	ACTN1	protein_coding	-0.446756827998875	1.82199981421656e-08	3.74037915004827e-07	375.24	380.42	384.76	277.56	278.76	302.39
ENSG00000140848	CPNE2	protein_coding	1.00879595165223	1.82753447844022e-08	3.74712087826986e-07	5.87	3.79	4.05	9.16	8.4	10.15
ENSG00000011105	TSPAN9	protein_coding	-0.714979630354577	1.84095123737806e-08	3.76998734945969e-07	24.53	26.31	29.52	19.69	15.2	15.25
ENSG00000181163	NPM1	protein_coding	0.643657981154244	1.85541795947377e-08	3.79494516059937e-07	944.21	886.0	852.68	1387.99	1318.51	1589.09
ENSG00000182168	UNC5C	protein_coding	-4.00738371622153	1.85925232071367e-08	3.79812170399533e-07	0.66	0.85	1.01	0.08	0.0	0.06
ENSG00000120437	ACAT2	protein_coding	1.25086045200378	1.93427080922623e-08	3.94652876259896e-07	54.44	54.76	50.63	108.51	120.64	161.34
ENSG00000234745	HLA-B	protein_coding	-0.754056375102408	1.94311742086237e-08	3.95972606363985e-07	99.97	113.19	116.01	73.42	70.25	56.84
ENSG00000074181	NOTCH3	protein_coding	-1.21758402968725	1.95731540894886e-08	3.98378291486426e-07	10.5	5.31	6.82	2.83	4.38	2.74
ENSG00000204257	HLA-DMA	protein_coding	-1.75133001830354	1.96073758788023e-08	3.98587547016093e-07	10.52	15.38	13.46	4.87	4.31	2.74
ENSG00000160691	SHC1	protein_coding	-0.513696330123972	1.98830323601394e-08	4.03563090215192e-07	324.15	303.62	319.84	224.85	217.3	238.3
ENSG00000038382	TRIO	protein_coding	-0.765722203664354	1.9900612473222e-08	4.03563090215192e-07	241.82	204.29	222.24	146.26	155.59	101.57
ENSG00000103512	NOMO1	protein_coding	-0.523849483047125	2.01535988079872e-08	4.08196188022115e-07	118.4	123.54	126.77	91.77	90.26	81.26
ENSG00000096696	DSP	protein_coding	1.48385439849063	2.05155333687502e-08	4.14306610174164e-07	1.36	1.9	1.75	3.74	5.39	5.36
ENSG00000163584	RPL22L1	protein_coding	0.991580340014734	2.04908457107574e-08	4.14306610174164e-07	227.25	224.64	211.19	459.59	381.02	509.77
ENSG00000079459	FDFT1	protein_coding	1.07885248113672	2.05299389388963e-08	4.14306610174164e-07	135.72	131.09	147.78	281.7	280.5	335.72
ENSG00000100106	TRIOBP	protein_coding	-0.490823365758467	2.07425897533116e-08	4.18091255209303e-07	91.16	89.83	85.8	63.93	68.57	62.45
ENSG00000196365	LONP1	protein_coding	0.662618936653928	2.09974460840892e-08	4.22716420621525e-07	25.89	30.1	28.89	42.5	44.58	51.18
ENSG00000068697	LAPTM4A	protein_coding	-0.507448627109641	2.20178431203033e-08	4.42723514625519e-07	623.25	687.97	733.72	511.79	520.33	446.2
ENSG00000180817	PPA1	protein_coding	-0.497707483502757	2.22798535273538e-08	4.47451485376254e-07	218.59	217.64	224.99	165.83	160.25	154.25
ENSG00000204262	COL5A2	protein_coding	-0.798889354840194	2.23556201582732e-08	4.48432192789266e-07	208.68	209.39	213.27	131.74	150.47	91.01
ENSG00000138180	CEP55	protein_coding	1.36558012064138	2.30800462610175e-08	4.62406366064598e-07	6.4	5.7	5.03	12.26	10.25	22.57
ENSG00000167693	NXN	protein_coding	-0.795828580226404	2.32558915858113e-08	4.65369397851168e-07	77.52	85.61	82.63	46.64	49.25	49.67
ENSG00000111145	ELK3	protein_coding	0.712261254190004	2.42713013635548e-08	4.85105517889344e-07	38.61	34.08	36.98	55.18	55.05	73.88
ENSG00000160752	FDPS	protein_coding	1.055613009572	2.46113382105366e-08	4.91311954277246e-07	160.65	183.98	169.0	363.25	350.79	382.69
ENSG00000169607	CKAP2L	protein_coding	1.68787361668676	2.49745316366818e-08	4.97965242178581e-07	3.02	3.38	1.54	8.87	5.37	11.61
ENSG00000047849	MAP4	protein_coding	-0.429646538948448	2.52700909898841e-08	5.03255675706436e-07	238.2	226.97	227.14	160.97	177.51	189.03
ENSG00000233369	GTF2IP4	transcribed_processed_pseudogene	-0.5498997145871	2.60463443435883e-08	5.18095085993312e-07	221.99	222.99	234.34	164.09	173.24	139.18
ENSG00000054598	FOXC1	protein_coding	-1.13219061340674	2.60858839645111e-08	5.18262389170819e-07	6.02	7.01	7.89	3.8	3.36	2.6
ENSG00000222041	CYTOR	lncRNA	-0.502211761223816	2.70331964070853e-08	5.36443011896977e-07	244.44	216.6	225.0	172.71	159.4	163.16
ENSG00000021355	SERPINB1	protein_coding	-0.603341689443294	2.7387402794302e-08	5.42824844193255e-07	51.03	48.88	46.36	33.67	32.27	32.53
ENSG00000100714	MTHFD1	protein_coding	0.633660434898424	2.75184815490731e-08	5.44774315470294e-07	29.68	26.88	26.58	39.07	42.18	51.06
ENSG00000143797	MBOAT2	protein_coding	0.623741269708195	2.78907774004562e-08	5.51488780214009e-07	48.69	43.09	43.43	70.31	76.52	66.61
ENSG00000070961	ATP2B1	protein_coding	0.954854375165006	2.83782149685751e-08	5.6046132978862e-07	33.74	29.39	33.73	79.85	66.14	46.34
ENSG00000216490	IFI30	protein_coding	-1.45081396738747	2.86849722304119e-08	5.65848462872189e-07	14.89	18.08	18.47	5.81	7.49	6.24
ENSG00000109625	CPZ	protein_coding	-2.72738650905157	2.93905682557617e-08	5.78651236348291e-07	3.69	3.66	7.21	0.86	1.12	0.38
ENSG00000087116	ADAMTS2	protein_coding	-0.735502343806809	2.94035044717794e-08	5.78651236348291e-07	27.15	26.21	22.73	17.77	16.09	12.93
ENSG00000135424	ITGA7	protein_coding	1.21465117839564	2.95085641277962e-08	5.80033157218039e-07	2.52	2.56	2.16	5.43	5.24	6.52
ENSG00000130203	APOE	protein_coding	-1.92666842537535	2.96765725535513e-08	5.82647708070844e-07	100.23	109.19	107.39	36.62	34.61	14.39
ENSG00000103522	IL21R	protein_coding	2.33497207826715	3.07352210699538e-08	6.02721667365914e-07	0.57	0.26	0.49	2.34	1.97	2.33
ENSG00000161013	MGAT4B	protein_coding	-0.624266192602941	3.11441033847126e-08	6.10021385002446e-07	201.25	208.89	217.95	140.33	151.93	126.53
ENSG00000067057	PFKP	protein_coding	0.581996169562268	3.15006422946515e-08	6.15862228708702e-07	59.28	53.7	54.04	86.14	75.49	94.26
ENSG00000050165	DKK3	protein_coding	-0.495399513429515	3.15162843930455e-08	6.15862228708702e-07	1094.54	1132.66	1210.62	830.72	896.4	778.25
ENSG00000090447	TFAP4	protein_coding	1.37156161584273	3.18687088085535e-08	6.22018913192975e-07	2.79	2.84	3.03	6.92	5.71	10.67
ENSG00000108861	DUSP3	protein_coding	-0.475348681216024	3.2463211063292e-08	6.32880563223359e-07	66.96	70.87	68.35	51.53	50.92	49.82
ENSG00000178980	SELENOW	protein_coding	-0.72909052409165	3.27425497498368e-08	6.37579778695944e-07	121.08	129.43	130.25	79.9	73.59	82.26
ENSG00000156587	UBE2L6	protein_coding	-0.643162763040693	3.30440537813278e-08	6.42699125473513e-07	69.17	76.07	78.15	50.56	48.71	47.59
ENSG00000171867	PRNP	protein_coding	-0.899010637281959	3.39675264520524e-08	6.59889554142614e-07	280.57	329.87	348.63	167.52	190.0	171.57
ENSG00000117650	NEK2	protein_coding	1.58554544006035	3.41386649012151e-08	6.6244129596775e-07	2.81	2.09	3.19	6.94	6.03	11.95
ENSG00000163618	CADPS	protein_coding	5.61190216598831	3.42519527956381e-08	6.63865846443048e-07	0.08	0.03	0.11	2.49	1.45	4.51
ENSG00000095739	BAMBI	protein_coding	-1.11577857247469	3.50547217421177e-08	6.78634956144788e-07	25.7	32.33	30.38	15.75	17.23	8.96
ENSG00000160888	IER2	protein_coding	0.639118887574099	3.53070562003583e-08	6.82726107642004e-07	11.51	12.86	12.13	20.73	18.07	19.48
ENSG00000144895	EIF2A	protein_coding	0.624229256344393	3.56562905968995e-08	6.88679329637796e-07	72.05	76.65	70.96	116.21	109.02	122.16
ENSG00000205363	INSYN1	protein_coding	-3.26098474360761	3.60022375839461e-08	6.9455533433965e-07	2.5	5.91	3.64	0.42	0.52	0.34
ENSG00000225855	RUSC1-AS1	lncRNA	1.26391292528642	3.63540711299886e-08	7.00531169262941e-07	4.85	3.12	4.22	9.31	12.1	8.6
ENSG00000065150	IPO5	protein_coding	0.509158374646001	3.6506335434928e-08	7.01840622004752e-07	84.55	76.55	77.48	107.6	112.99	127.5
ENSG00000105738	SIPA1L3	protein_coding	1.12972703885382	3.64884415616327e-08	7.01840622004752e-07	11.38	7.69	6.85	17.05	18.13	22.49
ENSG00000146425	DYNLT1	protein_coding	-0.47804242356911	3.73462524051132e-08	7.17160041860127e-07	241.27	244.02	245.02	187.41	184.89	165.16
ENSG00000160209	PDXK	protein_coding	0.533423445982309	3.85755453051232e-08	7.39912734775341e-07	60.0	56.31	58.78	91.22	79.51	88.78
ENSG00000106025	TSPAN12	protein_coding	-1.91899701385116	3.94269729341202e-08	7.55373616087648e-07	28.66	25.59	22.66	8.22	9.84	2.64
ENSG00000212719	LINC02693	lncRNA	0.749316134144253	3.96448348580243e-08	7.58674546610628e-07	6.54	5.84	7.24	9.88	10.93	13.11
ENSG00000140961	OSGIN1	protein_coding	-1.26689621436823	4.20163489589821e-08	8.03134550881852e-07	11.89	13.17	13.1	6.42	4.64	5.06
ENSG00000145022	TCTA	protein_coding	-0.585989824802532	4.24386779197277e-08	8.10277005373333e-07	39.14	39.46	37.02	25.27	26.79	27.07
ENSG00000167747	C19orf48P	transcribed_unitary_pseudogene	0.8557258460334	4.28401165653379e-08	8.17004697246633e-07	10.97	11.66	8.83	19.38	17.82	20.69
ENSG00000117533	VAMP4	protein_coding	-0.6033358336737	4.41543023948137e-08	8.41104096763448e-07	68.5	59.4	59.97	41.29	44.4	41.03
ENSG00000090487	SPG21	protein_coding	0.514174086416715	4.45352475258132e-08	8.47391241208303e-07	76.73	78.96	83.59	123.14	112.59	114.78
ENSG00000183762	KREMEN1	protein_coding	-1.05923517650101	4.50932935073465e-08	8.5702995845184e-07	14.74	12.44	14.91	6.95	9.04	4.76
ENSG00000183671	CMKLR2	protein_coding	3.35107421963718	4.51704691600331e-08	8.57517834715384e-07	0.33	0.51	0.14	2.52	2.71	6.2
ENSG00000177732	SOX12	protein_coding	0.710803513730557	4.56302107376804e-08	8.6525897331622e-07	10.77	11.02	10.44	18.49	17.29	18.31
ENSG00000176971	FIBIN	protein_coding	-0.769262255326211	4.60359164316769e-08	8.71959013277575e-07	70.94	79.28	81.33	49.6	54.16	35.97
ENSG00000140009	ESR2	protein_coding	2.1474816390161	4.69269209164369e-08	8.87825348111088e-07	0.8	0.37	0.47	2.98	2.45	1.66
ENSG00000143183	TMCO1	protein_coding	-0.501431760589653	4.75668734238033e-08	8.98911323079343e-07	175.33	186.75	184.81	133.86	133.28	129.57
ENSG00000163874	ZC3H12A	protein_coding	2.0517635385982	4.82808878456123e-08	9.11370183380497e-07	3.15	2.1	3.06	18.83	10.59	5.5
ENSG00000132718	SYT11	protein_coding	0.614399038144161	4.90442847484947e-08	9.24731932930564e-07	28.53	28.38	28.3	44.51	43.36	45.94
ENSG00000146950	SHROOM2	protein_coding	1.43694658714525	5.09709785637053e-08	9.59972649442455e-07	1.32	0.92	1.45	2.56	2.99	4.77
ENSG00000153253	SCN3A	protein_coding	-2.72403775821909	5.21427414486443e-08	9.80931641105626e-07	3.85	4.83	4.31	0.47	0.59	1.14
ENSG00000138074	SLC5A6	protein_coding	0.880003950728395	5.3020257000278e-08	9.96314061848339e-07	6.79	6.62	6.31	12.97	14.12	10.06
ENSG00000099250	NRP1	protein_coding	1.13726355852455	5.44564826306659e-08	1.02214879291765e-06	32.85	29.97	34.38	58.33	63.37	97.35
ENSG00000141756	FKBP10	protein_coding	0.470157133016831	5.54384083107983e-08	1.03940772518748e-06	181.3	186.71	195.46	276.63	280.05	244.97
ENSG00000184216	IRAK1	protein_coding	0.629083704371332	5.5860831758678e-08	1.04614959274492e-06	48.55	45.77	41.94	67.62	68.7	79.64
ENSG00000133706	LARS1	protein_coding	0.563536607663961	5.60376088102564e-08	1.04828106638422e-06	50.54	46.73	53.52	70.17	72.43	85.99
ENSG00000173926	MARCHF3	protein_coding	1.70098217732132	5.69826735318154e-08	1.06476378409786e-06	1.77	1.76	1.19	5.51	3.96	6.01
ENSG00000230438	SERPINB9P1	lncRNA	-2.3246247428375	5.82902927982944e-08	1.08797655246503e-06	2.81	2.91	2.92	0.64	0.58	0.58
ENSG00000143036	SLC44A3	protein_coding	-1.67017347706418	5.85435074149877e-08	1.09147912088704e-06	7.81	12.54	14.65	2.46	4.55	4.56
ENSG00000103647	CORO2B	protein_coding	0.875927603336138	5.86298759768878e-08	1.09186667241522e-06	13.18	11.51	10.84	20.4	20.39	25.96
ENSG00000143507	DUSP10	protein_coding	-0.60283393295144	6.02064030826961e-08	1.11997363678638e-06	40.04	42.85	43.06	29.2	25.43	30.41
ENSG00000147041	SYTL5	protein_coding	1.99667856360262	6.05216840800936e-08	1.12332833695594e-06	1.27	1.05	1.12	3.46	3.5	7.09
ENSG00000092853	CLSPN	protein_coding	1.17075905018107	6.05031936676992e-08	1.12332833695594e-06	1.83	1.31	1.32	3.3	2.61	4.25
ENSG00000129636	ITFG1	protein_coding	-0.490729775140623	6.11003812907922e-08	1.13280651237238e-06	129.45	130.03	129.86	103.32	92.11	88.43
ENSG00000109685	NSD2	protein_coding	0.679764418314826	6.12497380208318e-08	1.13431244528235e-06	28.52	27.5	24.44	40.29	39.94	51.78
ENSG00000170425	ADORA2B	protein_coding	-0.896666549009262	6.16683921940886e-08	1.14079673515487e-06	15.94	16.54	15.46	9.33	9.27	7.7
ENSG00000167965	MLST8	protein_coding	0.72577490979078	6.22953089566791e-08	1.1511149820419e-06	21.68	21.44	23.39	38.71	34.68	39.44
ENSG00000188916	INSYN2A	protein_coding	1.92636794629823	6.34353841774815e-08	1.168291715897e-06	0.45	0.63	0.34	1.94	2.03	1.55
ENSG00000080986	NDC80	protein_coding	1.63353048104477	6.34223136146109e-08	1.168291715897e-06	5.36	3.74	4.66	10.78	9.13	23.77
ENSG00000143786	CNIH3	protein_coding	0.995085771635399	6.34346639408336e-08	1.168291715897e-06	14.34	14.16	18.25	27.33	25.06	43.14
ENSG00000242028	HYPK	protein_coding	0.92341700660207	6.47821720460342e-08	1.19177721811538e-06	10.14	7.07	10.59	17.85	15.47	20.48
ENSG00000081377	CDC14B	protein_coding	-0.922378007187731	6.574818685162e-08	1.20821364557685e-06	30.09	33.48	36.37	18.16	19.68	16.4
ENSG00000011465	DCN	protein_coding	-0.918992314099203	6.71049143763564e-08	1.23178579873424e-06	921.76	1044.07	1174.69	533.37	614.0	560.37
ENSG00000153395	LPCAT1	protein_coding	-0.512628334377389	6.8744786897369e-08	1.2604977500598e-06	30.89	34.15	36.01	22.96	26.31	23.79
ENSG00000165633	VSTM4	protein_coding	-1.17042518287376	7.49399572859334e-08	1.37258014175303e-06	7.48	7.12	8.16	3.78	3.74	2.84
ENSG00000152409	JMY	protein_coding	0.594025682905002	7.57143195255286e-08	1.38523923712146e-06	6.25	6.58	7.22	9.63	10.78	10.8
ENSG00000104067	TJP1	protein_coding	-0.539690187662503	7.68679498414458e-08	1.40326150976999e-06	82.92	79.86	86.07	53.33	58.93	63.5
ENSG00000118640	VAMP8	protein_coding	-2.20414570316218	7.68503368361751e-08	1.40326150976999e-06	9.13	11.09	9.69	1.5	2.34	3.1
ENSG00000013810	TACC3	protein_coding	0.953846153076903	7.85276346495377e-08	1.43198969253029e-06	8.62	6.89	7.73	15.51	11.2	19.24
ENSG00000135452	TSPAN31	protein_coding	-0.831695211416305	8.02499509242699e-08	1.46179587848815e-06	38.65	41.34	48.59	23.33	29.59	21.83
ENSG00000134324	LPIN1	protein_coding	1.01145094835007	8.2108929672554e-08	1.49402357389984e-06	73.31	54.32	57.76	116.6	129.07	136.71
ENSG00000111341	MGP	protein_coding	3.0541649061682	8.25358048995012e-08	1.50015132726179e-06	0.54	0.52	1.89	10.49	8.98	6.89
ENSG00000180198	RCC1	protein_coding	0.671836619125345	8.26616053261809e-08	1.50079941883924e-06	10.13	10.13	11.46	16.88	16.8	18.32
ENSG00000203760	CENPW	protein_coding	1.40005154363139	8.54403619172958e-08	1.54956055072011e-06	14.51	8.0	10.05	26.27	22.0	38.34
ENSG00000186185	KIF18B	protein_coding	1.56939173173564	8.55401367633447e-08	1.54968197711961e-06	0.88	0.78	0.93	2.14	2.11	3.64
ENSG00000231298	MANCR	lncRNA	3.00615377850336	8.60946683545928e-08	1.55803275373437e-06	0.34	0.18	0.74	2.63	3.66	3.73
ENSG00000106105	GARS1	protein_coding	0.849564261748091	8.74518106830342e-08	1.58087426282501e-06	127.61	123.11	127.36	198.4	197.38	302.22
ENSG00000143157	POGK	protein_coding	0.529068846558399	8.78875704647632e-08	1.58702837382629e-06	10.44	11.01	12.3	17.16	16.64	16.26
ENSG00000151136	ABTB3	protein_coding	1.41382106197189	8.89093476090689e-08	1.60373968401234e-06	1.41	1.54	1.2	3.25	4.08	4.03
ENSG00000105971	CAV2	protein_coding	-0.837243998772779	9.01948086699278e-08	1.62516598435674e-06	249.12	237.06	241.91	118.36	137.37	162.65
ENSG00000129195	PIMREG	protein_coding	1.5284181608806	9.03802353574096e-08	1.62674652807082e-06	5.4	4.24	2.78	8.82	9.2	18.07
ENSG00000139269	INHBE	protein_coding	3.39044243783504	9.06124442108501e-08	1.62916477717758e-06	0.1	0.11	0.2	1.55	0.75	2.46
ENSG00000141298	SSH2	protein_coding	-0.756587696722394	9.29022328147636e-08	1.66853211880582e-06	28.42	31.3	31.24	21.03	18.98	15.1
ENSG00000095383	TBC1D2	protein_coding	-0.585032331862589	9.40290326129151e-08	1.68694974565994e-06	28.56	29.36	30.6	17.41	21.59	21.9
ENSG00000156466	GDF6	protein_coding	-3.08094409122623	9.42097558913049e-08	1.68837268658163e-06	1.12	0.72	1.0	0.08	0.18	0.1
ENSG00000144749	LRIG1	protein_coding	0.853036609749381	9.50448282468894e-08	1.70150682309942e-06	16.3	14.45	17.64	35.34	28.73	25.43
ENSG00000163638	ADAMTS9	protein_coding	-1.67807274947978	9.62451482934121e-08	1.72114444031903e-06	17.86	16.95	17.87	7.06	7.8	2.06
ENSG00000134590	RTL8C	protein_coding	-0.495579917812926	9.75807112595513e-08	1.7431558602578e-06	299.59	310.55	305.34	216.97	223.18	226.69
ENSG00000175416	CLTB	protein_coding	-0.693181558765397	9.91109722107379e-08	1.76859440121819e-06	116.55	113.18	108.6	66.15	64.72	83.83
ENSG00000253250	C8orf88	protein_coding	1.17124742065223	1.02482506205511e-07	1.82680004905305e-06	9.3	9.37	9.4	19.54	19.83	25.81
ENSG00000111962	UST	protein_coding	0.589087165635631	1.02963670801178e-07	1.83341406969926e-06	9.43	10.12	10.99	16.5	15.4	15.31
ENSG00000167535	CACNB3	protein_coding	-0.635175603253967	1.03699436323945e-07	1.84454264461256e-06	45.72	36.82	39.17	28.02	26.53	25.37
ENSG00000184156	KCNQ3	protein_coding	-2.37941538871507	1.0439474509386e-07	1.85492861373284e-06	0.92	1.18	0.86	0.22	0.2	0.14
ENSG00000099864	PALM	protein_coding	-1.0303538626891	1.10370863669821e-07	1.95902399705635e-06	12.21	12.1	11.68	5.78	6.38	5.95
ENSG00000169710	FASN	protein_coding	0.799158411169367	1.10835862161348e-07	1.96518239523352e-06	57.43	64.52	76.67	118.35	127.17	109.75
ENSG00000173621	LRFN4	protein_coding	1.22169132668475	1.11922115974663e-07	1.9823311796406e-06	10.71	20.49	11.53	31.8	34.23	36.25
ENSG00000013016	EHD3	protein_coding	0.603821764211586	1.12328959848003e-07	1.98742279756579e-06	13.55	14.2	14.93	20.81	24.72	21.27
ENSG00000144824	PHLDB2	protein_coding	-1.13054272555677	1.13018948160528e-07	1.99750792773315e-06	11.14	10.68	12.9	3.87	5.0	7.69
ENSG00000167657	DAPK3	protein_coding	-0.493195767971464	1.14487214048998e-07	2.02131243552679e-06	73.42	70.22	72.64	47.7	54.03	56.46
ENSG00000145777	TSLP	protein_coding	-0.944452498380672	1.16224577532158e-07	2.04981249081875e-06	27.29	25.41	26.99	13.39	13.36	15.76
ENSG00000185561	TLCD2	protein_coding	-0.765135909410771	1.17742410086061e-07	2.07438453494479e-06	10.08	10.03	10.6	5.17	7.05	6.44
ENSG00000106004	HOXA5	protein_coding	-0.889721010031321	1.18719489577194e-07	2.0893877187851e-06	34.47	31.23	31.53	18.89	20.91	13.82
ENSG00000113369	ARRDC3	protein_coding	-0.798145990568574	1.18902269903211e-07	2.09039481691506e-06	45.13	45.49	44.39	25.01	30.46	24.42
ENSG00000166471	TMEM41B	protein_coding	0.569158792162989	1.21028149086426e-07	2.12552495162438e-06	39.44	34.41	38.07	50.36	57.18	63.06
ENSG00000124225	PMEPA1	protein_coding	1.32836559154425	1.22192099256184e-07	2.14370522709822e-06	2.48	2.34	2.58	7.33	6.48	5.21
ENSG00000159335	PTMS	protein_coding	0.489261728943791	1.22472239281675e-07	2.14635822294801e-06	159.62	179.14	170.94	228.81	242.58	264.45
ENSG00000214114	MYCBP	protein_coding	-0.950062984420382	1.23404571711448e-07	2.15998442860109e-06	30.27	30.9	30.62	16.57	14.24	18.11
ENSG00000114353	GNAI2	protein_coding	-0.494500058726177	1.23509230345861e-07	2.15998442860109e-06	355.66	368.84	364.2	248.25	259.65	285.58
ENSG00000143702	CEP170	protein_coding	0.808515817222192	1.25191050190432e-07	2.18709946969622e-06	62.15	63.09	56.84	91.14	93.91	142.04
ENSG00000139433	GLTP	protein_coding	-0.495715470437391	1.26213638465637e-07	2.20265290022473e-06	41.42	40.3	41.91	29.78	28.42	31.7
ENSG00000173511	VEGFB	protein_coding	0.681749032081648	1.26997512209315e-07	2.21401212646376e-06	57.1	65.46	59.26	93.67	108.91	97.82
ENSG00000134684	YARS1	protein_coding	0.839151093274429	1.2892795870897e-07	2.24531546500591e-06	56.16	54.8	52.3	88.32	89.46	121.71
ENSG00000183873	SCN5A	protein_coding	-1.52081187498189	1.30467940130052e-07	2.26976043388216e-06	2.04	1.59	2.48	0.95	0.44	0.84
ENSG00000146918	NCAPG2	protein_coding	0.981530231444731	1.31163896378139e-07	2.27948612818333e-06	8.42	6.53	6.21	11.61	12.3	18.79
ENSG00000135486	HNRNPA1	protein_coding	0.576079892060007	1.33848059470048e-07	2.32370838594039e-06	628.26	571.4	589.31	870.75	830.38	1031.05
ENSG00000148516	ZEB1	protein_coding	-0.55128037617065	1.34604818407521e-07	2.33441210590293e-06	149.13	138.74	149.02	94.03	112.45	99.77
ENSG00000142188	TMEM50B	protein_coding	0.536116482723707	1.3848525237438e-07	2.39921016314365e-06	44.48	48.04	46.3	73.7	66.03	66.69
ENSG00000079150	FKBP7	protein_coding	0.757503053496696	1.39541788008006e-07	2.40146572349238e-06	34.01	35.34	37.46	70.08	62.12	52.95
ENSG00000136928	GABBR2	protein_coding	1.18991111431501	1.39354901465054e-07	2.40146572349238e-06	5.15	3.16	3.96	8.25	11.6	8.7
ENSG00000162631	NTNG1	protein_coding	3.72875716233128	1.39059485852715e-07	2.40146572349238e-06	0.1	0.05	0.12	1.03	0.98	1.41
ENSG00000198663	C6orf89	protein_coding	-0.452156908622014	1.39515539119618e-07	2.40146572349238e-06	65.49	66.93	66.59	50.56	50.1	48.64
ENSG00000135905	DOCK10	protein_coding	0.972546541910723	1.3885797914786e-07	2.40146572349238e-06	15.87	8.62	9.72	20.13	20.87	27.0
ENSG00000159200	RCAN1	protein_coding	-0.593081734612691	1.39625131860209e-07	2.40146572349238e-06	67.61	66.79	67.88	43.96	42.49	51.13
ENSG00000141448	GATA6	protein_coding	1.8608142060073	1.39188200156225e-07	2.40146572349238e-06	0.61	0.54	0.55	2.72	2.16	1.37
ENSG00000214575	CPEB1	protein_coding	1.05765507358051	1.4085889433665e-07	2.42018548174497e-06	11.09	11.33	10.4	19.98	21.59	28.61
ENSG00000088756	ARHGAP28	protein_coding	-1.34116302583284	1.43897861994596e-07	2.46985103541033e-06	17.67	19.2	22.27	9.62	10.35	4.03
ENSG00000187735	TCEA1	protein_coding	0.768911934859822	1.45998498522319e-07	2.50327791888619e-06	79.31	81.84	77.77	120.04	120.3	177.34
ENSG00000103043	VAC14	protein_coding	0.843910860150554	1.46146083077505e-07	2.50327791888619e-06	22.94	20.87	22.29	43.05	37.84	40.59
ENSG00000130635	COL5A1	protein_coding	0.739298509122162	1.47753374544075e-07	2.52820753626342e-06	42.46	42.08	45.18	72.34	88.99	61.38
ENSG00000168843	FSTL5	protein_coding	6.84680172618302	1.48894758205608e-07	2.54512200140162e-06	0.03	0.0	0.0	1.47	0.96	1.27
ENSG00000262576	PCDHGA4	protein_coding	-0.756653405176307	1.49100470215052e-07	2.54602433703631e-06	10.96	11.62	13.47	6.54	8.48	7.04
ENSG00000197121	PGAP1	protein_coding	1.0227332764902	1.49917437345008e-07	2.55735185897237e-06	6.78	4.17	5.08	8.36	14.5	10.6
ENSG00000291156		lncRNA	2.71201584555982	1.53669280741967e-07	2.61866924777177e-06	0.64	0.56	1.13	4.68	4.41	6.73
ENSG00000064225	ST3GAL6	protein_coding	1.3644847615112	1.55167282127278e-07	2.64149292447551e-06	6.47	5.22	4.7	15.07	13.97	13.68
ENSG00000196502	SULT1A1	protein_coding	-2.33423604645988	1.57360561199693e-07	2.6760939565002e-06	1.6	2.14	1.95	0.44	0.41	0.3
ENSG00000112419	PHACTR2	protein_coding	-1.11434321560786	1.57995534437353e-07	2.68415066617091e-06	65.76	52.19	58.78	27.88	28.38	27.33
ENSG00000006016	CRLF1	protein_coding	1.65496402265677	1.70870295740441e-07	2.89991799570092e-06	3.92	5.7	4.49	17.25	18.4	10.31
ENSG00000160285	LSS	protein_coding	0.998851576276567	1.72438749112827e-07	2.9235567555799e-06	71.48	67.32	69.82	143.62	137.84	146.01
ENSG00000075218	GTSE1	protein_coding	1.34547794568458	1.78528119019977e-07	3.02371785713489e-06	2.35	2.25	2.33	4.17	4.67	9.33
ENSG00000142794	NBPF3	protein_coding	-0.623037706196388	1.80166339158702e-07	3.04836319172077e-06	30.32	26.83	28.21	17.25	20.72	19.12
ENSG00000151632	AKR1C2	protein_coding	-1.42016078117221	1.80645833439107e-07	3.05220006580768e-06	64.95	89.3	96.83	41.32	38.63	16.44
ENSG00000111665	CDCA3	protein_coding	1.17536822362882	1.80759761240097e-07	3.05220006580768e-06	7.72	4.05	4.79	11.51	11.4	14.71
ENSG00000103489	XYLT1	protein_coding	0.729037551933714	1.8788865703557e-07	3.1693599300762e-06	8.02	7.1	7.62	11.4	11.71	15.52
ENSG00000109846	CRYAB	protein_coding	-1.0440390271632	1.89570781232392e-07	3.19449791167823e-06	24.14	23.92	23.76	11.26	11.39	13.15
ENSG00000067221	STOML1	protein_coding	-0.832994034531535	1.93261916846718e-07	3.25340510978868e-06	15.97	19.6	19.11	10.45	10.73	10.42
ENSG00000135446	CDK4	protein_coding	0.690549395923744	1.96871145065195e-07	3.31081585271761e-06	90.81	96.34	97.06	165.02	153.2	152.66
ENSG00000237807	LINC02984	lncRNA	-1.0939277204151	2.04385560606337e-07	3.43371866653371e-06	3.88	3.34	3.84	1.66	2.17	1.52
ENSG00000157456	CCNB2	protein_coding	1.09158779710393	2.09374178143324e-07	3.51398255232682e-06	12.54	9.68	10.35	20.92	18.05	31.93
ENSG00000111057	KRT18	protein_coding	-0.711792502050194	2.15334772821484e-07	3.61038130181762e-06	34.55	32.27	30.21	17.56	19.02	24.51
ENSG00000114770	ABCC5	protein_coding	-0.701777154561498	2.16323167751241e-07	3.62330424536259e-06	33.99	35.44	41.48	23.24	27.05	19.87
ENSG00000105202	FBL	protein_coding	0.782597337974609	2.20189968474251e-07	3.68436460816865e-06	75.88	60.74	68.52	118.36	98.02	144.22
ENSG00000205336	ADGRG1	protein_coding	-1.84933645965272	2.20920386873684e-07	3.69287502114455e-06	6.71	4.63	3.46	1.37	0.91	2.04
ENSG00000002746	HECW1	protein_coding	-1.19911035609974	2.21717669944374e-07	3.70248494172906e-06	6.58	5.3	5.62	2.04	3.29	2.66
ENSG00000004776	HSPB6	protein_coding	-0.723210475007716	2.26697681076542e-07	3.78185339904144e-06	139.49	149.45	143.79	83.12	79.6	106.35
ENSG00000105135	ILVBL	protein_coding	0.59857569033318	2.27256136617374e-07	3.787374793336e-06	21.31	22.01	21.33	32.48	32.98	35.17
ENSG00000186767	SPIN4	protein_coding	1.038185061363	2.27886470135603e-07	3.79408184128766e-06	1.96	2.04	1.8	3.79	3.9	4.54
ENSG00000137628	DDX60	protein_coding	-1.03451477641553	2.3608007653926e-07	3.92657062367846e-06	9.77	9.79	10.26	4.91	5.23	4.83
ENSG00000100330	MTMR3	protein_coding	-0.512048066636592	2.46393469381427e-07	4.09401683805526e-06	25.21	20.83	24.19	16.49	17.74	16.24
ENSG00000113319	RASGRF2	protein_coding	0.676822506941286	2.50532159700645e-07	4.15863402478169e-06	20.23	18.09	18.07	29.88	28.44	34.03
ENSG00000060982	BCAT1	protein_coding	0.835981802859058	2.53181675389118e-07	4.19842800154724e-06	82.99	79.3	94.49	119.87	142.59	207.37
ENSG00000260196		lncRNA	1.58549378360476	2.5485914059452e-07	4.22203963359022e-06	0.83	0.71	0.99	2.66	2.24	2.93
ENSG00000160360	GPSM1	protein_coding	-0.471697358577928	2.5665490114133e-07	4.24359440700637e-06	36.91	36.8	38.69	27.61	30.08	25.61
ENSG00000240065	PSMB9	protein_coding	-1.67710415171284	2.56670044318302e-07	4.24359440700637e-06	13.51	14.9	12.77	5.91	3.95	3.15
ENSG00000140379	BCL2A1	protein_coding	7.10146587545712	2.63868141753811e-07	4.35827449609048e-06	0.0	0.0	0.0	8.19	6.24	1.66
ENSG00000130449	ZSWIM6	protein_coding	-0.569565465158287	2.64489289362205e-07	4.36420433953553e-06	15.72	15.05	15.93	10.14	10.98	11.26
ENSG00000126767	ELK1	protein_coding	0.525718948408232	2.70100580771919e-07	4.45238076165513e-06	17.74	17.4	18.45	26.29	25.49	27.41
ENSG00000204941	PSG5	protein_coding	-1.01882220591602	2.73460995893058e-07	4.50331564849013e-06	37.44	32.54	36.73	18.73	18.9	16.37
ENSG00000179820	MYADM	protein_coding	-0.654966226355783	2.76243585367696e-07	4.54464372805018e-06	51.17	51.71	51.29	29.98	35.21	35.55
ENSG00000165782	PIP4P1	protein_coding	0.674753186978976	2.81036180036045e-07	4.61892533210277e-06	20.64	18.79	20.86	36.01	35.67	26.94
ENSG00000136378	ADAMTS7	protein_coding	-0.816893951390008	2.83140356015047e-07	4.64891892238117e-06	7.66	8.05	8.04	4.5	5.49	3.9
ENSG00000069431	ABCC9	protein_coding	1.579200863982	2.91877443525881e-07	4.78765276577576e-06	0.71	0.58	0.97	1.71	2.24	3.09
ENSG00000259207	ITGB3	protein_coding	-0.987200957230023	2.95144165038062e-07	4.8317160311885e-06	9.64	10.41	11.43	5.83	5.63	4.84
ENSG00000115963	RND3	protein_coding	-0.662242262510175	2.95037001861e-07	4.8317160311885e-06	827.33	796.05	823.49	602.11	590.31	395.31
ENSG00000151665	PIGF	protein_coding	-0.542898105963189	2.97731453982853e-07	4.86928386774118e-06	101.01	88.91	94.62	68.31	68.71	62.73
ENSG00000129347	KRI1	protein_coding	0.924126376832958	2.98914714948841e-07	4.883838164066e-06	7.35	5.87	6.76	10.55	16.59	12.21
ENSG00000250479	CHCHD10	protein_coding	-1.04599944269431	3.03433326028998e-07	4.95280533829097e-06	59.94	55.24	54.05	32.73	28.98	21.89
ENSG00000115762	PLEKHB2	protein_coding	-0.454116292267576	3.09010360976275e-07	5.03889666982763e-06	87.34	83.41	82.59	59.64	62.65	67.52
ENSG00000205707	ETFRF1	protein_coding	-0.760288386716065	3.11280176768207e-07	5.07094291880028e-06	69.5	57.23	53.01	37.83	38.33	32.08
ENSG00000169895	SYAP1	protein_coding	-0.478218202611007	3.13873904385368e-07	5.10732675705919e-06	43.3	41.42	44.5	30.35	32.71	32.25
ENSG00000166025	AMOTL1	protein_coding	-0.526710269475833	3.14127130712272e-07	5.10732675705919e-06	28.82	30.62	31.85	20.7	24.76	19.77
ENSG00000165424	ZCCHC24	protein_coding	-0.4685799518303	3.15728701549323e-07	5.12835819716554e-06	39.77	43.97	42.57	28.78	33.52	31.7
ENSG00000127824	TUBA4A	protein_coding	-0.942757322982613	3.16423925474098e-07	5.13464126239596e-06	17.99	21.22	18.02	9.58	10.81	10.34
ENSG00000118777	ABCG2	protein_coding	-1.63053500312295	3.17848135990546e-07	5.15272990857508e-06	5.08	7.42	4.48	2.43	1.55	1.6
ENSG00000241506	PSMC1P1	processed_pseudogene	1.20390398158756	3.19058984125408e-07	5.16732784698824e-06	9.05	12.52	13.0	28.1	30.1	24.06
ENSG00000130584	ZBTB46	protein_coding	-0.992268151660452	3.23007143234596e-07	5.22618651867131e-06	4.4	4.39	4.17	2.15	2.65	1.94
ENSG00000114268	PFKFB4	protein_coding	0.826545335863282	3.27419119686607e-07	5.28217143765728e-06	6.12	6.15	5.06	10.36	10.48	10.55
ENSG00000170385	SLC30A1	protein_coding	-0.777510570870743	3.27417013250938e-07	5.28217143765728e-06	29.16	29.58	30.43	18.81	19.29	15.3
ENSG00000109762	SNX25	protein_coding	0.723654604951336	3.2700470725742e-07	5.28217143765728e-06	7.31	6.13	8.07	10.8	13.32	12.59
ENSG00000073111	MCM2	protein_coding	0.87580880877421	3.29830491730531e-07	5.31078129286423e-06	4.06	3.73	3.85	6.1	6.89	9.02
ENSG00000136810	TXN	protein_coding	-0.507509639069305	3.29796978790644e-07	5.31078129286423e-06	1174.71	1237.39	1181.81	864.67	872.6	858.87
ENSG00000059573	ALDH18A1	protein_coding	0.501509126105447	3.4478166666822e-07	5.54615455880115e-06	30.52	31.52	33.63	44.77	43.93	50.59
ENSG00000153976	HS3ST3A1	protein_coding	1.08967355540083	3.45535788327366e-07	5.55292021222231e-06	5.31	3.51	4.62	10.35	9.78	8.87
ENSG00000196497	IPO4	protein_coding	0.716534719105774	3.49243650694981e-07	5.60709502451372e-06	13.23	13.56	10.82	20.13	19.91	23.29
ENSG00000260025	CRIM1-DT	lncRNA	-1.4881567392996	3.50615577098095e-07	5.62369821108496e-06	18.83	20.85	19.35	8.17	6.84	6.37
ENSG00000131018	SYNE1	protein_coding	0.689816366867723	3.53124058954467e-07	5.65848167231273e-06	16.98	15.95	18.6	22.18	29.82	33.43
ENSG00000178999	AURKB	protein_coding	1.55474807926829	3.57158331872497e-07	5.71762410321654e-06	6.83	3.76	3.13	10.67	8.7	20.25
ENSG00000206503	HLA-A	protein_coding	-0.445780377368581	3.58427629689082e-07	5.73243189884104e-06	175.22	185.71	182.01	143.71	141.25	124.15
ENSG00000107957	SH3PXD2A	protein_coding	0.659352999365734	3.59395134187685e-07	5.74238924097003e-06	47.72	47.71	50.22	89.25	78.39	68.38
ENSG00000164484	TMEM200A	protein_coding	0.759772937975066	3.68259007225921e-07	5.87837412397349e-06	36.32	39.98	41.61	56.96	62.91	85.39
ENSG00000181744	DIPK2A	protein_coding	0.815298762680294	3.75362835385675e-07	5.98603050415336e-06	8.4	6.55	6.62	13.08	12.33	13.15
ENSG00000136404	TM6SF1	protein_coding	1.77886383529686	3.78274935880262e-07	6.02669799757942e-06	1.86	1.41	1.85	5.19	6.46	6.56
ENSG00000163754	GYG1	protein_coding	-0.440156877419922	3.80764022245311e-07	6.06055469059481e-06	114.17	111.53	107.24	81.52	81.22	88.97
ENSG00000102007	PLP2	protein_coding	0.700677230996172	3.81608118061662e-07	6.06818868921548e-06	67.44	64.38	61.42	97.05	92.04	132.96
ENSG00000164929	BAALC	protein_coding	1.24950581658114	3.83109852755346e-07	6.0862556665303e-06	4.28	7.26	5.44	11.06	12.3	17.99
ENSG00000137193	PIM1	protein_coding	-0.686013275774315	3.84792497239393e-07	6.10715947239147e-06	15.37	15.85	16.45	10.53	11.01	8.87
ENSG00000120699	EXOSC8	protein_coding	0.838310887222366	3.86508483745248e-07	6.12855213892822e-06	23.91	23.12	24.39	36.69	40.88	53.96
ENSG00000106333	PCOLCE	protein_coding	0.498155284980561	3.87307766147933e-07	6.13538249152896e-06	173.74	174.94	175.94	238.81	250.75	271.26
ENSG00000005022	SLC25A5	protein_coding	0.590680195986927	3.89478588435242e-07	6.1639059114623e-06	182.95	156.82	149.82	239.23	231.68	283.78
ENSG00000184661	CDCA2	protein_coding	1.24313172068771	3.90243207742289e-07	6.17014165783605e-06	2.54	2.25	2.79	5.62	4.65	8.15
ENSG00000149596	JPH2	protein_coding	-1.17324463837937	3.96129619077436e-07	6.25726947630003e-06	1.5	1.3	1.52	0.63	0.58	0.76
ENSG00000140262	TCF12	protein_coding	0.446536274757108	4.02696069527604e-07	6.35496384982472e-06	87.37	80.51	86.72	118.15	115.06	122.45
ENSG00000150630	VEGFC	protein_coding	0.540908398517654	4.0490381005103e-07	6.38375334615493e-06	21.86	20.36	20.63	31.37	28.59	33.58
ENSG00000171310	CHST11	protein_coding	1.27420583024186	4.10699569480852e-07	6.46900390944816e-06	0.76	0.87	0.85	2.13	2.32	1.71
ENSG00000183049	CAMK1D	protein_coding	-1.22499364777468	4.12338732355092e-07	6.48868388939502e-06	4.58	5.29	6.84	2.52	2.58	2.22
ENSG00000027001	MIPEP	protein_coding	-0.487691150089206	4.25763583596162e-07	6.69361463955854e-06	49.98	50.65	47.08	36.81	37.43	33.73
ENSG00000114757	PEX5L	protein_coding	3.47232864984914	4.36016340003467e-07	6.84833589124313e-06	0.07	0.08	0.08	0.37	0.48	1.84
ENSG00000110651	CD81	protein_coding	-0.520762729502624	4.39873404371767e-07	6.90240556963766e-06	538.08	572.41	562.26	392.57	400.69	404.17
ENSG00000134986	NREP	protein_coding	0.718976604799343	4.43046629977409e-07	6.94565286487184e-06	70.12	73.51	73.6	108.9	113.63	144.65
ENSG00000129667	RHBDF2	protein_coding	1.18035245629876	4.45126497226032e-07	6.97169431073961e-06	7.32	5.8	6.15	17.37	15.25	11.92
ENSG00000148730	EIF4EBP2	protein_coding	-0.596147320638839	4.57772681094525e-07	7.16302384167552e-06	42.79	42.02	45.42	29.29	31.49	27.7
ENSG00000132274	TRIM22	protein_coding	-0.858589646537717	4.60126540489664e-07	7.19309556113843e-06	79.44	81.82	85.74	47.9	45.82	46.04
ENSG00000186660	ZFP91	protein_coding	0.540204752342859	4.66032452078191e-07	7.27858751843322e-06	36.85	35.19	35.96	50.08	50.97	60.05
ENSG00000138029	HADHB	protein_coding	-0.453697806235616	4.66864813550271e-07	7.28475377769304e-06	158.35	162.77	157.97	119.67	114.94	124.35
ENSG00000168610	STAT3	protein_coding	-0.64422914845156	4.72640586622125e-07	7.36797109238928e-06	79.85	89.27	90.85	61.64	62.37	46.99
ENSG00000058091	CDK14	protein_coding	0.656336020262118	4.76091125340479e-07	7.41481865836636e-06	17.38	12.79	12.34	22.22	22.6	23.3
ENSG00000166165	CKB	protein_coding	-0.848058959821446	4.78754957838235e-07	7.44629625879322e-06	60.19	51.48	55.38	25.7	30.22	40.14
ENSG00000198732	SMOC1	protein_coding	4.21081011921524	4.79006744739476e-07	7.44629625879322e-06	0.77	0.46	0.08	11.57	7.77	3.5
ENSG00000115902	SLC1A4	protein_coding	1.24310426010417	4.79907878989801e-07	7.44639914007567e-06	2.22	2.65	2.12	5.51	4.77	6.63
ENSG00000251680		lncRNA	-4.12357276972379	4.79837901118615e-07	7.44639914007567e-06	1.98	1.42	1.37	0.15	0.06	0.05
ENSG00000125503	PPP1R12C	protein_coding	-0.474113453557104	4.83537636075319e-07	7.49573380169273e-06	46.8	50.13	43.2	35.28	34.36	33.75
ENSG00000159674	SPON2	protein_coding	0.598280441338779	4.85725516245096e-07	7.52264569299032e-06	250.29	260.31	233.3	392.0	443.2	322.81
ENSG00000128923	MINDY2	protein_coding	-0.582125559842049	4.88538429651347e-07	7.55917873165917e-06	31.85	30.58	30.97	18.65	21.83	23.64
ENSG00000149809	TM7SF2	protein_coding	1.38151906191574	4.91144595654659e-07	7.5924478858444e-06	12.63	10.48	12.37	31.42	26.13	36.93
ENSG00000169715	MT1E	protein_coding	0.866370470508115	4.99875480665869e-07	7.72024756735255e-06	157.45	133.4	106.04	286.93	242.47	208.99
ENSG00000157510	AFAP1L1	protein_coding	1.02967387897534	5.00570678719981e-07	7.72381949027708e-06	2.79	2.83	2.18	5.41	4.53	6.18
ENSG00000170954	ZNF415	protein_coding	-0.802859190119359	5.02755103397184e-07	7.7503423300553e-06	14.77	16.09	14.6	8.35	9.7	8.85
ENSG00000091428	RAPGEF4	protein_coding	-1.82616819184307	5.07235465252425e-07	7.81217692968327e-06	4.33	3.19	4.47	0.96	0.72	2.17
ENSG00000173207	CKS1B	protein_coding	0.773323886936678	5.11505311211765e-07	7.87065797261061e-06	40.74	33.7	31.29	56.35	56.39	71.69
ENSG00000172889	EGFL7	protein_coding	-1.01645597993459	5.14557606360739e-07	7.91031356260382e-06	17.06	14.11	11.17	6.85	7.25	7.21
ENSG00000144043	TEX261	protein_coding	-0.46426653831863	5.25307946695853e-07	8.06812915547902e-06	68.6	67.91	62.9	47.48	51.26	49.66
ENSG00000166167	BTRC	protein_coding	-0.553230709217149	5.30198495291555e-07	8.13573709503143e-06	24.86	24.18	26.15	17.34	18.13	17.13
ENSG00000059758	CDK17	protein_coding	0.732168193946973	5.32805234435832e-07	8.16820842368524e-06	35.07	34.2	35.72	48.94	64.43	66.04
ENSG00000266835	GAPLINC	lncRNA	2.88375884500287	5.41350733146608e-07	8.29158082443227e-06	3.69	1.91	3.48	14.44	21.83	32.28
ENSG00000224389	C4B	protein_coding	-1.54798583193276	5.42138274028378e-07	8.29601114365667e-06	4.55	5.82	5.87	1.33	2.28	2.36
ENSG00000071054	MAP4K4	protein_coding	0.476650497005805	5.56200492997616e-07	8.50338109083316e-06	93.89	91.91	95.76	124.15	129.85	148.0
ENSG00000123689	G0S2	protein_coding	1.93994630450224	5.64839534290795e-07	8.62753523523618e-06	4.54	4.12	6.09	31.16	19.67	7.08
ENSG00000107165	TYRP1	protein_coding	5.57848096406795	5.69213714469345e-07	8.6863786729607e-06	0.22	0.0	0.0	1.34	2.04	3.38
ENSG00000168385	SEPTIN2	protein_coding	-0.3285974640464	5.71311298709046e-07	8.71040458993307e-06	604.51	598.71	602.69	493.6	490.27	491.71
ENSG00000181472	ZBTB2	protein_coding	0.658814716404255	5.73196126504842e-07	8.73114575496717e-06	8.38	7.95	9.87	13.6	14.51	14.57
ENSG00000118257	NRP2	protein_coding	0.738575774471385	5.73822001367027e-07	8.73268967162672e-06	25.53	32.12	35.18	58.47	59.19	41.8
ENSG00000181458	TMEM45A	protein_coding	0.65107812493435	5.76096905298409e-07	8.75930354001206e-06	23.32	17.67	21.96	35.12	33.09	32.79
ENSG00000255717	SNHG1	lncRNA	0.673373505346465	5.92735984420296e-07	9.00407062464736e-06	25.75	29.87	28.9	43.62	45.66	49.74
ENSG00000175727	MLXIP	protein_coding	-0.824020714794863	6.06143762299399e-07	9.19935050002069e-06	19.58	23.33	22.98	13.58	14.91	9.84
ENSG00000203485	INF2	protein_coding	-0.478689080846139	6.10679784586474e-07	9.25975203422605e-06	59.41	60.56	54.32	43.68	41.44	43.07
ENSG00000130522	JUND	protein_coding	0.673981645203852	6.17768299801089e-07	9.35871194120867e-06	53.88	52.06	45.15	80.69	87.5	79.1
ENSG00000162734	PEA15	protein_coding	-0.724865245408215	6.54877569506573e-07	9.91186968610448e-06	423.95	428.56	441.95	251.18	237.96	313.92
ENSG00000164176	EDIL3	protein_coding	-0.816505465955696	6.56584961844642e-07	9.92868576725835e-06	136.35	136.32	142.44	73.63	87.04	81.5
ENSG00000152527	PLEKHH2	protein_coding	-1.26324508779635	6.59914571226406e-07	9.96997976075176e-06	14.77	13.8	14.8	4.5	8.37	5.87
ENSG00000160145	KALRN	protein_coding	-1.03222981758817	6.69909310792606e-07	1.01118042750554e-05	13.41	13.48	12.99	6.43	7.67	5.92
ENSG00000166037	CEP57	protein_coding	0.639158076867165	6.72787889481454e-07	1.01460557717181e-05	23.87	24.76	29.13	39.46	40.53	44.53
ENSG00000133030	MPRIP	protein_coding	-0.47157614426018	6.8033768456722e-07	1.02506263442169e-05	96.61	96.8	95.47	71.59	62.56	79.45
ENSG00000166292	TMEM100	protein_coding	-1.60400686832937	6.83909860864778e-07	1.02951313503957e-05	21.96	24.15	21.68	7.95	10.34	4.75
ENSG00000111961	SASH1	protein_coding	0.602494576913412	7.03699327471651e-07	1.05834598943772e-05	23.2	18.81	18.87	26.9	31.68	36.12
ENSG00000291263	SMG1P7	lncRNA	2.07224896368605	7.16548642565663e-07	1.07669840704655e-05	1.08	0.75	1.56	4.55	5.99	4.03
ENSG00000162643	DNAI3	protein_coding	-1.43761560602172	7.31591607543475e-07	1.09831097150508e-05	7.27	10.93	5.65	3.12	3.54	2.41
ENSG00000170989	S1PR1	protein_coding	-1.44226937167754	7.32371884068542e-07	1.0984918466538e-05	6.74	8.38	9.67	3.08	4.6	1.77
ENSG00000156515	HK1	protein_coding	-0.42730653660829	7.46615889645342e-07	1.11884860006348e-05	70.47	72.84	70.36	52.42	52.48	58.29
ENSG00000106992	AK1	protein_coding	-0.622393787470098	7.52546527491017e-07	1.126721864766e-05	122.71	120.56	122.33	81.37	72.11	90.13
ENSG00000125347	IRF1	protein_coding	-1.1356198841943	7.62237952148422e-07	1.14020661862705e-05	41.56	46.58	48.4	21.95	24.9	17.2
ENSG00000156171	DRAM2	protein_coding	-0.530565173646128	7.75403675187176e-07	1.15885958601358e-05	62.4	61.6	65.47	42.5	47.48	45.07
ENSG00000164023	SGMS2	protein_coding	-0.835725571480751	7.83478229485665e-07	1.16987704418895e-05	15.66	16.8	20.8	7.94	13.04	10.02
ENSG00000166986	MARS1	protein_coding	0.81555947238277	7.91665094875126e-07	1.18104230865376e-05	62.08	54.39	70.68	98.9	90.41	147.91
ENSG00000104517	UBR5	protein_coding	-0.531416039895649	7.92894121658193e-07	1.18181685152079e-05	84.81	74.71	75.98	57.79	58.31	50.93
ENSG00000186654	PRR5	protein_coding	-1.05215997583842	7.95760016037206e-07	1.1845660118998e-05	12.55	13.28	15.18	4.97	8.68	7.14
ENSG00000076382	SPAG5	protein_coding	1.1451679431853	7.96161551634259e-07	1.1845660118998e-05	5.81	3.74	5.26	11.23	7.43	14.57
ENSG00000117385	P3H1	protein_coding	0.556038769920841	8.08507803081506e-07	1.20186128692e-05	38.95	45.03	43.49	67.48	70.24	55.12
ENSG00000063046	EIF4B	protein_coding	0.441348531663841	8.11878754947042e-07	1.20579566379245e-05	241.32	243.36	249.78	342.08	331.83	349.43
ENSG00000119714	GPR68	protein_coding	1.09706773744841	8.19500930246852e-07	1.21603128232441e-05	3.85	3.77	3.38	9.97	7.28	6.67
ENSG00000115163	CENPA	protein_coding	1.45326231974672	8.28128207961325e-07	1.22773878311203e-05	3.19	2.86	1.95	6.67	4.83	10.35
ENSG00000064042	LIMCH1	protein_coding	-2.42914510282012	8.3656039240849e-07	1.23913647448478e-05	7.29	8.71	11.67	0.76	2.76	1.99
ENSG00000155363	MOV10	protein_coding	-0.584860565245176	8.50260070322801e-07	1.25830932540483e-05	30.81	30.19	28.92	18.69	22.62	20.46
ENSG00000158406	H4C8	protein_coding	-1.36385390386544	8.5795349004853e-07	1.26856728737282e-05	18.27	21.72	22.9	11.01	8.04	5.73
ENSG00000163815	CLEC3B	protein_coding	-2.40150349482193	8.6570280074598e-07	1.27888961221116e-05	6.1	5.47	5.73	1.29	0.68	1.31
ENSG00000138160	KIF11	protein_coding	1.15774643596957	8.78674230273488e-07	1.29690135282121e-05	6.31	4.58	4.62	9.75	8.41	17.14
ENSG00000080200	CRYBG3	protein_coding	-0.558612903169734	8.90050659749727e-07	1.31252909071508e-05	11.22	11.96	12.86	8.2	9.76	7.25
ENSG00000110090	CPT1A	protein_coding	-0.46876862761019	8.94721025652793e-07	1.31824870407906e-05	36.77	35.53	37.82	27.85	28.82	24.99
ENSG00000084764	MAPRE3	protein_coding	-0.667483739474726	9.0734423688859e-07	1.33566526966915e-05	28.44	27.71	26.51	18.49	16.95	17.77
ENSG00000006534	ALDH3B1	protein_coding	-0.666430512893422	9.10037198912611e-07	1.33844605341838e-05	33.53	32.09	32.33	22.6	22.22	18.42
ENSG00000075213	SEMA3A	protein_coding	0.77153851223918	9.10874902207351e-07	1.33849569698589e-05	94.08	61.68	62.03	115.08	121.39	143.01
ENSG00000111727	HCFC2	protein_coding	-0.576321100887687	9.16899432472896e-07	1.346160374889e-05	24.66	22.2	24.26	15.45	16.87	16.69
ENSG00000164733	CTSB	protein_coding	-0.457849594184513	9.57051641917276e-07	1.40263668893316e-05	692.26	787.14	762.06	588.38	581.82	507.19
ENSG00000183044	ABAT	protein_coding	-1.03884054300397	9.56833194535519e-07	1.40263668893316e-05	4.64	3.94	5.28	2.18	2.54	2.22
ENSG00000101670	LIPG	protein_coding	1.06947235646847	9.64344963562838e-07	1.41208261199276e-05	2.84	2.42	3.07	7.14	5.83	4.78
ENSG00000174004	NRROS	protein_coding	2.27052824465902	9.78314354384931e-07	1.43127905853732e-05	0.17	0.68	0.36	1.67	2.52	1.73
ENSG00000145623	OSMR	protein_coding	-0.849563307068835	9.99083441616382e-07	1.46038105526525e-05	92.95	100.07	105.11	59.68	64.79	45.68
ENSG00000157224	CLDN12	protein_coding	0.618634851157444	1.00673621560448e-06	1.47027642575429e-05	22.93	19.44	23.02	35.62	34.09	33.05
ENSG00000177666	PNPLA2	protein_coding	-0.53124455151315	1.01629883874849e-06	1.48164267656073e-05	44.12	43.92	44.25	30.4	37.21	26.79
ENSG00000100304	TTLL12	protein_coding	0.638160303582302	1.01555199774768e-06	1.48164267656073e-05	5.73	4.94	4.67	7.81	8.1	8.48
ENSG00000181544	FANCB	protein_coding	1.24721714863058	1.03352000762156e-06	1.50543084924684e-05	1.22	1.22	1.78	3.21	3.5	3.64
ENSG00000143842	SOX13	protein_coding	-2.1414993859355	1.05226731809321e-06	1.53139847717953e-05	2.97	1.38	1.76	0.69	0.37	0.29
ENSG00000165732	DDX21	protein_coding	0.529311078535472	1.09076327639108e-06	1.5860364880904e-05	32.83	31.02	32.96	45.21	45.74	52.4
ENSG00000189403	HMGB1	protein_coding	0.554244424397605	1.10017530814419e-06	1.59832623955433e-05	219.54	212.56	216.4	312.77	304.17	359.65
ENSG00000135916	ITM2C	protein_coding	-0.396125320087441	1.10165993327777e-06	1.59908772703938e-05	126.52	131.43	140.1	101.72	107.73	101.44
ENSG00000146282	RARS2	protein_coding	-0.517727472238954	1.12442035319485e-06	1.63070335020393e-05	87.47	84.29	83.08	61.23	59.25	62.01
ENSG00000111801	BTN3A3	protein_coding	-0.780751798918186	1.12727169132045e-06	1.63341569963396e-05	15.62	19.42	22.18	12.28	10.93	10.99
ENSG00000074410	CA12	protein_coding	0.878528601287003	1.131724718987e-06	1.63844216055779e-05	9.14	9.33	9.85	21.76	19.36	12.2
ENSG00000015520	NPC1L1	protein_coding	-2.201447669888	1.14944765464693e-06	1.66265456144368e-05	1.01	1.09	1.07	0.32	0.26	0.11
ENSG00000197565	COL4A6	protein_coding	-2.18004719989214	1.15217921055722e-06	1.66515899970201e-05	30.86	31.84	28.72	8.49	9.92	2.41
ENSG00000039560	RAI14	protein_coding	-0.370213297340958	1.1558609782193e-06	1.66903117314598e-05	222.72	215.09	218.31	175.58	179.6	165.73
ENSG00000136379	ABHD17C	protein_coding	-1.00830467243708	1.18609593578185e-06	1.7112054796215e-05	30.89	22.18	24.57	11.67	12.48	15.33
ENSG00000070018	LRP6	protein_coding	-0.481194856878823	1.19835987287466e-06	1.72740203666583e-05	20.14	19.07	21.05	14.33	16.42	13.6
ENSG00000072778	ACADVL	protein_coding	-0.465908374303988	1.21688979019678e-06	1.75259499281887e-05	156.55	158.31	154.49	124.69	116.58	107.14
ENSG00000175220	ARHGAP1	protein_coding	-0.47787962113596	1.22324052983894e-06	1.76021880564291e-05	71.74	70.78	70.18	48.78	50.5	57.52
ENSG00000167193	CRK	protein_coding	-0.434671879232958	1.22657839796509e-06	1.76349773296379e-05	70.26	69.57	69.35	51.8	54.14	52.99
ENSG00000234883	MIR155HG	lncRNA	1.9894641631145	1.24971358967787e-06	1.7952097976313e-05	1.93	1.05	1.51	4.04	4.4	9.73
ENSG00000055118	KCNH2	protein_coding	-2.18317105537725	1.25732927117596e-06	1.80459267550074e-05	1.44	2.24	2.15	0.38	0.44	0.62
ENSG00000100084	HIRA	protein_coding	0.587861807355645	1.28119718450755e-06	1.83726545433817e-05	11.46	12.56	14.3	18.53	19.76	21.06
ENSG00000111674	ENO2	protein_coding	0.633311491466187	1.28773945706561e-06	1.84505802243419e-05	20.23	18.4	19.87	30.29	29.88	32.85
ENSG00000073578	SDHA	protein_coding	-0.411623318118205	1.29618768040188e-06	1.85397153702843e-05	66.86	66.03	65.72	46.88	53.6	53.18
ENSG00000122873	CISD1	protein_coding	-0.849529397943954	1.29512068703938e-06	1.85397153702843e-05	74.45	96.6	84.52	41.59	49.78	55.43
ENSG00000054282	SDCCAG8	protein_coding	0.824015594965429	1.30704435711022e-06	1.86789540785648e-05	16.39	16.54	21.71	28.16	33.54	37.95
ENSG00000244509	APOBEC3C	protein_coding	-0.50588925102886	1.31897659220147e-06	1.8833311563947e-05	85.48	86.83	84.69	58.52	59.5	67.82
ENSG00000148700	ADD3	protein_coding	-0.582986026986791	1.32876728599961e-06	1.89469678214154e-05	157.1	147.52	146.52	107.0	107.24	94.68
ENSG00000137824	RMDN3	protein_coding	-0.529889341157471	1.32921247014314e-06	1.89469678214154e-05	30.75	31.65	28.75	22.87	20.83	20.74
ENSG00000117448	AKR1A1	protein_coding	0.581559399077283	1.33623358217978e-06	1.9030755269214e-05	62.35	58.69	58.95	95.18	89.17	91.5
ENSG00000128656	CHN1	protein_coding	0.50653601065888	1.36013319981776e-06	1.93545791827058e-05	139.96	143.78	151.04	189.91	221.66	223.52
ENSG00000203706	SERTAD4-AS1	lncRNA	1.41226779629379	1.36860092434863e-06	1.94584430311531e-05	6.41	6.24	4.63	12.57	16.09	18.66
ENSG00000077157	PPP1R12B	protein_coding	-0.920541569958299	1.38647091231564e-06	1.96956947262314e-05	8.67	8.46	14.0	5.47	5.78	5.63
ENSG00000176697	BDNF	protein_coding	-0.47415714586419	1.38894837973073e-06	1.97140678381389e-05	56.13	55.89	53.86	44.07	43.17	35.15
ENSG00000071967	CYBRD1	protein_coding	-0.430648442039902	1.39852753653436e-06	1.98331217681095e-05	146.72	155.08	177.07	115.66	131.17	118.47
ENSG00000175376	EIF1AD	protein_coding	0.72244072105043	1.44679651513642e-06	2.05001831323457e-05	12.11	13.57	11.19	18.02	20.87	24.17
ENSG00000266573		lncRNA	-2.21986600365456	1.50364581647127e-06	2.12875843524066e-05	3.48	3.91	2.69	0.64	0.78	0.82
ENSG00000143127	ITGA10	protein_coding	1.8754282552845	1.52991368022407e-06	2.16410644537387e-05	0.85	0.49	0.46	1.2	2.16	3.27
ENSG00000105974	CAV1	protein_coding	-0.888911115431834	1.55353571047283e-06	2.19565501219543e-05	1037.54	981.79	998.75	468.09	486.21	715.53
ENSG00000110492	MDK	protein_coding	-0.66447873374052	1.56222695603359e-06	2.20606586861774e-05	134.34	147.34	151.2	91.17	91.35	98.16
ENSG00000175745	NR2F1	protein_coding	-0.792787235027395	1.58903997147007e-06	2.24202766822077e-05	59.26	70.07	71.03	43.17	45.56	30.29
ENSG00000003436	TFPI	protein_coding	-0.702899208802049	1.62556171634134e-06	2.2916153272961e-05	244.21	230.83	239.61	169.02	171.11	110.59
ENSG00000123342	MMP19	protein_coding	-0.765234172322033	1.62775470829315e-06	2.29276549394016e-05	19.21	17.25	19.55	10.53	12.49	10.91
ENSG00000141179	PCTP	protein_coding	-0.906142334484713	1.64471388468225e-06	2.31469496754648e-05	20.93	22.19	18.39	10.22	11.64	11.95
ENSG00000082497	SERTAD4	protein_coding	1.64952432820485	1.65000919602268e-06	2.32018607302209e-05	1.41	2.0	1.37	2.83	4.52	8.25
ENSG00000198538	ZNF28	protein_coding	-1.0461117690293	1.68328864142911e-06	2.3649850287893e-05	20.12	16.01	19.99	10.49	7.02	10.2
ENSG00000153814	JAZF1	protein_coding	-0.632083295633932	1.69024691509997e-06	2.37275892828832e-05	28.98	27.52	28.41	16.66	21.35	18.47
ENSG00000109265	CRACD	protein_coding	0.647003512166811	1.69831669036187e-06	2.38207873444269e-05	4.95	3.85	4.22	6.93	7.19	6.64
ENSG00000107562	CXCL12	protein_coding	-1.6544145572303	1.71628534195258e-06	2.40525544260678e-05	6.43	8.34	8.27	2.38	3.75	1.41
ENSG00000151012	SLC7A11	protein_coding	-0.546832207251149	1.72687212335703e-06	2.41805668475788e-05	59.72	58.95	71.64	44.08	46.88	42.77
ENSG00000146733	PSPH	protein_coding	1.10267622270131	1.72934562698953e-06	2.41948532300409e-05	17.68	20.06	23.93	43.63	31.5	60.83
ENSG00000251349	MSANTD3-TMEFF1	protein_coding	0.897234586317195	1.77003107333088e-06	2.47432807219864e-05	6.9	8.66	7.87	13.69	15.94	15.55
ENSG00000113716	HMGXB3	protein_coding	0.430546286605007	1.77291417889242e-06	2.47627920842114e-05	18.45	17.23	16.19	22.08	24.01	25.67
ENSG00000101782	RIOK3	protein_coding	-0.507548127227461	1.7776134250981e-06	2.48076160221779e-05	68.21	64.07	64.12	45.32	47.33	49.08
ENSG00000213694	S1PR3	protein_coding	-1.12604715623407	1.79465261240916e-06	2.50244316113904e-05	19.12	22.49	25.0	13.77	11.63	5.92
ENSG00000187601	MAGEH1	protein_coding	0.697175083929599	1.80961535823863e-06	2.52119548948243e-05	14.36	11.53	12.91	22.78	21.64	19.57
ENSG00000165480	SKA3	protein_coding	1.32965639871186	1.81868528431151e-06	2.53171331927277e-05	2.76	2.0	1.31	3.72	4.22	6.96
ENSG00000102760	RGCC	protein_coding	-0.876923042914272	1.82338947236366e-06	2.53614129702445e-05	92.02	88.04	70.13	44.58	49.07	46.14
ENSG00000198743	SLC5A3	protein_coding	0.69768052140456	1.82578301670975e-06	2.53735070494162e-05	7.69	7.46	8.55	12.29	15.14	12.09
ENSG00000154040	CABYR	protein_coding	-1.13011236080495	1.83791089505972e-06	2.55207493676808e-05	30.34	27.56	36.5	17.45	13.17	13.43
ENSG00000102910	LONP2	protein_coding	-0.439433445776964	1.84217609390838e-06	2.55586581562338e-05	54.4	52.81	52.27	42.55	37.13	40.79
ENSG00000126524	SBDS	protein_coding	-0.47858276587274	1.8737997236089e-06	2.59575706500889e-05	210.73	212.22	209.87	146.63	145.2	174.39
ENSG00000188112	C6orf132	protein_coding	-0.890817070874877	1.87404648455804e-06	2.59575706500889e-05	4.59	3.08	4.07	2.1	1.85	2.46
ENSG00000104695	PPP2CB	protein_coding	-0.457780796404585	1.88126857946886e-06	2.60359439564231e-05	124.2	119.43	119.35	91.82	85.97	93.01
ENSG00000127955	GNAI1	protein_coding	-0.639241966294987	1.89394530840648e-06	2.61896141525411e-05	106.8	112.71	115.5	76.7	78.14	65.91
ENSG00000146859	TMEM140	protein_coding	-0.758044841318054	1.89677838171025e-06	2.6207023466468e-05	13.37	13.72	14.57	8.91	9.33	7.01
ENSG00000167549	CORO6	protein_coding	-1.03869630682397	1.90297419861596e-06	2.62708270586709e-05	4.88	4.6	6.45	2.33	3.05	2.71
ENSG00000130159	ECSIT	protein_coding	0.854371274627903	1.92742366982988e-06	2.65863104217048e-05	7.31	7.83	6.79	12.96	13.77	13.93
ENSG00000171793	CTPS1	protein_coding	0.576894698703312	1.93683900347192e-06	2.66940666960298e-05	17.71	17.76	18.53	26.72	27.11	28.86
ENSG00000198888	MT-ND1	protein_coding	-0.41846507409914	1.95467739866251e-06	2.69176377256676e-05	3169.92	3316.23	3050.94	2385.44	2635.1	2313.18
ENSG00000166226	CCT2	protein_coding	0.481174570205579	1.97930204965214e-06	2.72342147311227e-05	159.8	161.12	148.47	219.86	218.25	234.19
ENSG00000245275	SAP30L-AS1	lncRNA	-0.723024848531637	1.99427242003456e-06	2.74175404798971e-05	13.15	11.15	11.04	6.88	7.3	7.73
ENSG00000152990	ADGRA3	protein_coding	0.569358307051625	2.00922011560785e-06	2.76002522316461e-05	29.66	22.01	24.37	39.89	38.61	36.56
ENSG00000047648	ARHGAP6	protein_coding	-1.38089336569166	2.02668582981134e-06	2.78172237267346e-05	6.06	5.05	4.31	2.21	2.55	1.27
ENSG00000165802	NSMF	protein_coding	-0.45407920443479	2.03168741011844e-06	2.78629025461794e-05	26.92	26.25	25.55	19.32	19.33	20.29
ENSG00000138449	SLC40A1	protein_coding	-1.12539290127127	2.04195801288834e-06	2.79807069601465e-05	27.65	36.7	40.54	16.79	21.13	11.69
ENSG00000071626	DAZAP1	protein_coding	0.416757921140789	2.08118119318813e-06	2.84947250702214e-05	49.09	45.62	45.3	67.24	60.84	63.07
ENSG00000153721	CNKSR3	protein_coding	-0.940893828690801	2.09768704216009e-06	2.86706172381675e-05	11.67	12.25	11.75	5.36	5.97	7.87
ENSG00000105976	MET	protein_coding	0.837271867371133	2.09748482126144e-06	2.86706172381675e-05	9.24	9.94	9.26	13.5	15.94	22.81
ENSG00000147383	NSDHL	protein_coding	0.866459605217537	2.09919409053554e-06	2.86706172381675e-05	27.0	28.71	35.56	56.36	57.65	57.09
ENSG00000181061	HIGD1A	protein_coding	-0.470710869765202	2.11215782753431e-06	2.88240292382121e-05	351.42	341.1	335.22	252.7	241.02	266.65
ENSG00000164284	GRPEL2	protein_coding	0.680072090930403	2.18529765460858e-06	2.97977237113663e-05	9.04	8.99	9.86	14.85	13.13	17.91
ENSG00000111859	NEDD9	protein_coding	-0.964855921941526	2.19754409734361e-06	2.99401895881127e-05	18.67	18.5	19.65	6.91	9.32	13.74
ENSG00000138688	BLTP1	protein_coding	-0.52820101208005	2.23294481872308e-06	3.03976273809653e-05	53.59	47.6	52.58	35.16	37.93	36.29
ENSG00000103194	USP10	protein_coding	0.516301450391673	2.24010245402496e-06	3.04701517623052e-05	32.92	28.4	34.12	42.98	43.69	53.36
ENSG00000119977	TCTN3	protein_coding	-0.480080509095915	2.2623437261565e-06	3.07475597524731e-05	57.88	61.06	63.27	49.3	43.4	41.11
ENSG00000185070	FLRT2	protein_coding	-0.534241594416093	2.30893031250081e-06	3.13551229794665e-05	39.62	37.39	35.18	25.58	25.42	28.42
ENSG00000106392	C1GALT1	protein_coding	0.809631762295756	2.32772600407014e-06	3.15846049240129e-05	23.17	20.36	24.52	38.94	40.37	42.99
ENSG00000163491	NEK10	protein_coding	-1.02894905592731	2.33158815157185e-06	3.16112468530291e-05	10.53	6.04	8.75	4.39	4.73	3.46
ENSG00000183160	TMEM119	protein_coding	0.627234803882913	2.37111233954424e-06	3.2120951457341e-05	32.61	31.61	30.86	43.39	48.23	59.17
ENSG00000185112	FAM43A	protein_coding	0.805792644815545	2.38723974555118e-06	3.23131337590907e-05	22.55	23.26	25.93	52.72	45.54	30.43
ENSG00000183668	PSG9	protein_coding	-1.40391372432362	2.3946861004614e-06	3.23875945463703e-05	5.13	4.93	5.34	2.19	1.99	1.73
ENSG00000103485	QPRT	protein_coding	-0.809722953783484	2.41372483882059e-06	3.26185915921461e-05	78.21	85.72	79.94	44.78	49.6	48.68
ENSG00000172954	LCLAT1	protein_coding	-0.894988494169569	2.43088467638793e-06	3.28238434527028e-05	16.47	18.85	20.46	8.37	10.44	12.16
ENSG00000176049	JAKMIP2	protein_coding	1.18948846183028	2.45258489193848e-06	3.30900209610079e-05	2.44	2.42	2.24	4.96	6.51	5.17
ENSG00000122420	PTGFR	protein_coding	0.939343562791015	2.48013753301001e-06	3.34346637952095e-05	5.83	5.29	5.28	13.86	10.1	8.06
ENSG00000163527	STT3B	protein_coding	0.563862432767333	2.56603871044051e-06	3.45647075162816e-05	81.53	83.63	93.29	127.86	128.59	135.79
ENSG00000128918	ALDH1A2	protein_coding	-2.23314840807875	2.64914875701413e-06	3.56553578460213e-05	13.33	11.3	13.21	2.97	3.69	1.73
ENSG00000112378	PERP	protein_coding	-0.544934360989573	2.69172629284695e-06	3.61699362789417e-05	163.54	172.33	179.71	119.1	134.02	110.18
ENSG00000173812	EIF1	protein_coding	0.387156477877619	2.68979471572939e-06	3.61699362789417e-05	675.07	700.98	693.61	935.0	884.89	957.83
ENSG00000130638	ATXN10	protein_coding	-0.584840387839101	2.74225224831659e-06	3.68191594211475e-05	205.07	179.63	167.77	141.72	121.52	113.71
ENSG00000065802	ASB1	protein_coding	0.484148947560819	2.79228392400953e-06	3.74607051175138e-05	16.71	15.21	16.54	22.96	20.69	25.78
ENSG00000133138	TBC1D8B	protein_coding	0.482162909862363	2.82019687072589e-06	3.78047163451815e-05	11.6	11.51	12.51	17.49	16.69	16.86
ENSG00000021762	OSBPL5	protein_coding	-0.471022471386919	2.85950075853945e-06	3.83007466845722e-05	16.65	15.58	17.7	12.19	12.81	12.0
ENSG00000157214	STEAP2	protein_coding	1.34311285468217	2.86408758250661e-06	3.83313457887078e-05	2.02	0.92	1.74	3.56	4.41	3.95
ENSG00000091436	MAP3K20	protein_coding	-0.491994139383786	2.91204600298974e-06	3.89418906857639e-05	127.02	124.59	129.91	81.83	99.05	97.86
ENSG00000182158	CREB3L2	protein_coding	0.648307095011618	2.93536910810183e-06	3.9190826207528e-05	20.26	18.37	19.18	32.09	31.26	29.52
ENSG00000011426	ANLN	protein_coding	0.92751027907306	2.93387343488067e-06	3.9190826207528e-05	22.67	16.25	16.82	30.13	28.62	49.48
ENSG00000204386	NEU1	protein_coding	0.606247046519792	2.95844413984547e-06	3.9467256798307e-05	34.31	37.97	34.11	56.89	57.19	52.27
ENSG00000169905	TOR1AIP2	protein_coding	-0.408763269584215	2.96316095298588e-06	3.94985321907621e-05	57.58	54.62	56.33	41.54	45.48	43.33
ENSG00000116679	IVNS1ABP	protein_coding	-0.574761800936971	2.99696765543233e-06	3.99172115962343e-05	58.22	55.06	67.61	43.74	45.29	35.62
ENSG00000158292	GPR153	protein_coding	-0.93445984695252	3.00888238065551e-06	4.00438711075408e-05	4.3	4.75	4.92	2.39	2.58	2.57
ENSG00000164442	CITED2	protein_coding	-0.346663629970859	3.03101832634298e-06	4.0306249293358e-05	190.7	187.74	174.9	153.93	147.48	144.62
ENSG00000109929	SC5D	protein_coding	0.7548864519494	3.07358626364405e-06	4.08396948949799e-05	64.87	65.99	71.1	114.83	122.27	112.85
ENSG00000111817	DSE	protein_coding	0.408749791175608	3.10623532356308e-06	4.1207738567332e-05	39.8	36.43	38.47	52.59	54.08	49.47
ENSG00000084234	APLP2	protein_coding	-0.403760237616262	3.10376612001448e-06	4.1207738567332e-05	270.54	295.35	289.92	226.86	233.04	204.86
ENSG00000167600	CYP2S1	protein_coding	-1.37189731189773	3.14934746935497e-06	4.1746406064722e-05	8.39	8.99	7.32	3.07	3.97	2.85
ENSG00000130202	NECTIN2	protein_coding	-0.544959061367581	3.15327503329914e-06	4.17652156160679e-05	49.13	60.18	61.61	39.03	38.56	42.95
ENSG00000115310	RTN4	protein_coding	-0.68137879405097	3.15874885056179e-06	4.18044591518308e-05	2015.71	2105.8	2097.97	1170.27	1284.62	1526.02
ENSG00000094804	CDC6	protein_coding	1.01383861957811	3.23218277834548e-06	4.27423439846496e-05	3.35	4.16	3.15	6.94	5.69	9.34
ENSG00000100490	CDKL1	protein_coding	-1.16151292256684	3.23949136912834e-06	4.28049934957283e-05	16.52	10.68	18.4	7.57	5.88	7.31
ENSG00000166123	GPT2	protein_coding	0.813386275891828	3.26231190066516e-06	4.30723480048964e-05	7.7	6.3	6.85	12.09	10.09	15.28
ENSG00000104946	TBC1D17	protein_coding	0.664701835588393	3.29846958302172e-06	4.35152298634934e-05	26.02	27.62	24.61	45.04	43.26	38.97
ENSG00000165156	ZHX1	protein_coding	-0.517067494995463	3.3042886948415e-06	4.35574841491814e-05	26.12	27.07	25.5	17.28	19.67	19.66
ENSG00000183715	OPCML	protein_coding	5.58719535212575	3.35552433857056e-06	4.41978834753649e-05	0.0	0.02	0.01	0.19	1.02	0.96
ENSG00000122691	TWIST1	protein_coding	0.74664136151622	3.36476093406637e-06	4.42845097164198e-05	15.25	15.97	16.0	25.99	23.88	31.59
ENSG00000101413	RPRD1B	protein_coding	-0.85216062081311	3.38229902362255e-06	4.44801709670552e-05	29.75	35.33	31.65	15.34	22.04	18.06
ENSG00000134531	EMP1	protein_coding	0.634901769817295	3.4146829960496e-06	4.48706055258325e-05	151.14	130.1	119.12	191.04	215.43	230.78
ENSG00000144115	THNSL2	protein_coding	-1.80294532522305	3.52811354363911e-06	4.63245760158104e-05	3.39	3.0	2.74	0.78	0.97	0.96
ENSG00000203875	SNHG5	lncRNA	0.602723623817079	3.54712512393747e-06	4.65374989664578e-05	119.94	127.32	117.77	181.02	197.97	190.66
ENSG00000198901	PRC1	protein_coding	1.09883852511891	3.56378772709345e-06	4.67192928097472e-05	18.05	10.17	11.03	23.05	21.88	40.17
ENSG00000171385	KCND3	protein_coding	-1.92427566897078	3.60573593270794e-06	4.72320200972891e-05	1.41	1.37	1.29	0.25	0.33	0.55
ENSG00000094916	CBX5	protein_coding	0.520437541176061	3.6559071725211e-06	4.78515711598301e-05	35.42	33.48	34.58	46.65	48.27	57.31
ENSG00000174799	CEP135	protein_coding	0.964576017716808	3.67634677350073e-06	4.80813019890131e-05	3.98	2.92	3.89	6.85	7.0	7.59
ENSG00000178752	ERFE	protein_coding	-1.5307697789505	3.707802306317e-06	4.84546315524896e-05	3.0	3.34	3.63	1.11	1.21	1.23
ENSG00000136068	FLNB	protein_coding	0.628932294946581	3.74368578994187e-06	4.88851958562683e-05	31.3	27.79	30.7	39.67	44.57	58.08
ENSG00000189337	KAZN	protein_coding	-0.635571321408618	3.78733516288524e-06	4.94164131088373e-05	9.97	9.5	10.51	6.3	7.73	5.85
ENSG00000113552	GNPDA1	protein_coding	0.704184976290763	3.7970409507716e-06	4.95042559039908e-05	65.01	63.06	61.73	107.08	106.0	104.14
ENSG00000167695	TLCD3A	protein_coding	0.579685286057924	3.9275926110396e-06	5.11662671214384e-05	14.99	15.07	14.71	22.62	24.87	21.28
ENSG00000110675	ELMOD1	protein_coding	1.86256009705683	3.9877908817667e-06	5.19098752076104e-05	1.05	0.87	1.41	5.15	4.09	3.27
ENSG00000185022	MAFF	protein_coding	0.629255608520939	3.99765232696904e-06	5.1957949169502e-05	15.77	15.93	17.11	31.3	23.2	22.62
ENSG00000135931	ARMC9	protein_coding	-0.547921521679807	3.99772556226392e-06	5.1957949169502e-05	79.93	86.51	88.4	58.86	55.41	64.73
ENSG00000171848	RRM2	protein_coding	0.889335595213853	4.14845756813615e-06	5.38749376379865e-05	23.66	15.7	18.51	32.75	27.26	49.15
ENSG00000123975	CKS2	protein_coding	0.690735328626717	4.15475698025243e-06	5.39146913205165e-05	80.45	90.06	86.02	146.83	139.2	139.3
ENSG00000107833	NPM3	protein_coding	0.654628343394072	4.16653601851877e-06	5.4025434713644e-05	23.11	22.22	26.37	36.55	38.7	41.15
ENSG00000122966	CIT	protein_coding	1.14438866577003	4.18808850595783e-06	5.4262634658126e-05	4.64	2.48	3.04	5.56	5.94	11.33
ENSG00000159423	ALDH4A1	protein_coding	-0.738162915921423	4.19351646100167e-06	5.42907119434034e-05	13.82	16.11	14.76	9.36	9.55	8.62
ENSG00000177706	FAM20C	protein_coding	-0.745353031708481	4.20290206872366e-06	5.4369942923217e-05	107.72	114.4	124.56	77.3	84.13	51.26
ENSG00000144810	COL8A1	protein_coding	0.905965907127862	4.29384902244337e-06	5.55033325890214e-05	30.38	27.15	30.94	68.64	66.44	35.1
ENSG00000171503	ETFDH	protein_coding	-0.625700078856436	4.32111215372034e-06	5.58124098117066e-05	28.97	29.91	30.59	17.57	18.96	23.44
ENSG00000140941	MAP1LC3B	protein_coding	-0.365579484659173	4.32789401868263e-06	5.58566724938349e-05	222.49	227.74	230.77	176.39	180.64	185.7
ENSG00000100526	CDKN3	protein_coding	1.21350397054749	4.33332795683345e-06	5.58834834650039e-05	11.7	8.75	7.32	19.62	16.51	28.66
ENSG00000103769	RAB11A	protein_coding	-0.380334482382936	4.35466564663383e-06	5.61151922219865e-05	326.67	347.95	326.86	279.85	254.24	255.09
ENSG00000137267	TUBB2A	protein_coding	-0.684683813038772	4.3716075186289e-06	5.62899408953229e-05	77.85	75.62	72.4	42.12	44.51	57.65
ENSG00000213699	SLC35F6	protein_coding	-0.566783364635517	4.3912535270444e-06	5.64992117247004e-05	31.14	33.02	34.97	20.82	24.75	23.33
ENSG00000100296	THOC5	protein_coding	0.605077923341568	4.41971287295076e-06	5.68214668893878e-05	19.69	17.5	20.85	30.92	26.31	33.19
ENSG00000072134	EPN2	protein_coding	-0.707661728106776	4.43104440132868e-06	5.69231930846614e-05	31.41	27.4	24.36	17.17	16.15	18.78
ENSG00000110108	TMEM109	protein_coding	-0.46851893012575	4.45266403940225e-06	5.7156826208179e-05	33.07	27.82	28.34	20.41	22.64	23.03
ENSG00000198959	TGM2	protein_coding	-1.7124444910446	4.47544695021328e-06	5.74050202419884e-05	250.19	313.76	341.22	107.0	122.99	54.83
ENSG00000072310	SREBF1	protein_coding	0.553656419374905	4.51032166436304e-06	5.78078101539494e-05	32.23	24.86	33.22	41.42	50.89	43.63
ENSG00000176485	PLAAT3	protein_coding	-1.33502941632041	4.52497462200227e-06	5.79510019090121e-05	16.41	15.47	13.63	6.54	6.84	5.14
ENSG00000174233	ADCY6	protein_coding	-0.753011014181553	4.54426589612449e-06	5.81533304416424e-05	37.9	29.83	32.88	20.02	22.38	18.76
ENSG00000069482	GAL	protein_coding	2.00480117432847	4.5970470367534e-06	5.87835914861039e-05	2.75	3.34	3.14	10.18	7.95	20.09
ENSG00000100814	CCNB1IP1	protein_coding	0.559767323770798	4.67634190107246e-06	5.9751662556374e-05	33.35	32.55	33.59	46.49	50.71	53.81
ENSG00000156313	RPGR	protein_coding	1.14447534630258	4.6920769955547e-06	5.99067407200845e-05	2.88	3.33	3.99	5.98	7.66	10.0
ENSG00000185633	NDUFA4L2	protein_coding	3.73883413548042	4.72872824057716e-06	6.03284264194399e-05	0.13	0.33	0.33	3.01	6.88	1.91
ENSG00000163659	TIPARP	protein_coding	0.644462746991124	4.77927925756612e-06	6.09266618370737e-05	31.65	34.05	29.41	51.7	48.04	52.79
ENSG00000169594	BNC1	protein_coding	2.06084502416359	4.81129657765447e-06	6.12878934363958e-05	0.34	0.15	0.18	0.92	0.77	1.03
ENSG00000196961	AP2A1	protein_coding	-0.375618299784097	4.82400820028233e-06	6.14028383230126e-05	79.77	77.19	72.89	56.65	64.28	61.1
ENSG00000112249	ASCC3	protein_coding	-0.36932017144196	4.87932711253084e-06	6.20595241379113e-05	52.83	49.76	55.7	39.31	43.19	43.38
ENSG00000152291	TGOLN2	protein_coding	-0.352617763429563	4.91926824038181e-06	6.25197686519975e-05	109.35	109.67	114.73	91.17	93.85	83.33
ENSG00000178913	TAF7	protein_coding	-0.404606972651723	4.94163599700413e-06	6.27561386072629e-05	115.13	114.58	110.64	86.12	84.71	92.98
ENSG00000112081	SRSF3	protein_coding	0.454983105585986	4.95325900025624e-06	6.28557996152943e-05	195.24	196.31	195.58	250.8	263.72	311.88
ENSG00000161800	RACGAP1	protein_coding	0.910463950886588	4.98745763062825e-06	6.32415705196723e-05	16.12	12.3	12.45	21.26	19.95	37.36
ENSG00000215246	LINC02982	lncRNA	-2.19076155460989	5.12427331553394e-06	6.49269607536717e-05	2.4	1.47	1.64	0.49	0.56	0.16
ENSG00000143420	ENSA	protein_coding	0.490966712719563	5.14926689812873e-06	6.51749741553939e-05	82.9	80.83	80.93	118.41	113.87	120.35
ENSG00000082126	MPP4	protein_coding	1.45969753735095	5.15167673665075e-06	6.51749741553939e-05	2.16	1.68	1.98	4.05	4.04	8.26
ENSG00000065923	SLC9A7	protein_coding	0.921804428732192	5.25061338643601e-06	6.63762052169879e-05	9.54	8.0	10.64	15.83	16.62	22.24
ENSG00000173275	ZNF449	protein_coding	-0.635233421705419	5.3354111223945e-06	6.73970104527664e-05	15.63	12.49	12.82	8.33	9.56	9.13
ENSG00000115884	SDC1	protein_coding	0.738791509298154	5.43199876837718e-06	6.85278281400774e-05	15.88	16.51	16.36	23.98	25.5	34.16
ENSG00000170381	SEMA3E	protein_coding	-1.58812604872136	5.43316314162425e-06	6.85278281400774e-05	1.54	1.94	1.81	0.61	0.39	0.88
ENSG00000120156	TEK	protein_coding	-0.960379919770518	5.49264334112417e-06	6.922560104949e-05	68.89	75.95	75.94	43.45	48.31	25.04
ENSG00000107282	APBA1	protein_coding	-0.813684281508583	5.54212459883871e-06	6.97963936808364e-05	11.94	10.76	10.56	5.15	5.98	8.36
ENSG00000167113	COQ4	protein_coding	0.595729606003456	5.54793420963309e-06	6.98167472835838e-05	18.26	18.04	17.77	24.91	30.23	29.17
ENSG00000130826	DKC1	protein_coding	0.603719477469253	5.63222395649908e-06	7.08239400692999e-05	19.5	22.49	20.68	34.47	30.69	32.47
ENSG00000134369	NAV1	protein_coding	-0.478943681366319	5.82372480320312e-06	7.31767503762482e-05	87.96	73.98	77.45	56.08	63.21	56.84
ENSG00000184584	STING1	protein_coding	-0.643380261701109	5.88639932269264e-06	7.39084934566439e-05	39.99	39.21	37.27	22.85	23.69	30.02
ENSG00000143401	ANP32E	protein_coding	0.578581070732808	5.89224184597988e-06	7.39260998445509e-05	32.9	29.33	30.79	43.9	44.75	53.76
ENSG00000116161	CACYBP	protein_coding	0.558936930408162	5.92223316075816e-06	7.42464306426676e-05	54.48	58.34	51.51	80.19	77.16	91.0
ENSG00000162105	SHANK2	protein_coding	-0.937034022071792	5.93121742395581e-06	7.43031142900227e-05	9.5	11.98	11.29	5.34	7.68	4.71
ENSG00000143891	GALM	protein_coding	-0.730827725152842	5.94111396266695e-06	7.43711326048437e-05	25.18	20.96	22.74	13.0	14.29	15.34
ENSG00000111371	SLC38A1	protein_coding	0.699015548583742	5.96369208203796e-06	7.45416737791666e-05	56.14	50.13	55.32	76.74	81.78	110.26
ENSG00000100401	RANGAP1	protein_coding	-0.396742044359155	5.96027833902504e-06	7.45416737791666e-05	78.98	84.56	83.65	65.7	64.06	63.02
ENSG00000073910	FRY	protein_coding	-0.676434772142847	6.02827816359148e-06	7.52924254655923e-05	36.98	36.01	35.48	21.93	25.58	22.23
ENSG00000057657	PRDM1	protein_coding	1.65157109989443	6.09166825145982e-06	7.60271249764277e-05	1.61	0.89	1.46	5.23	3.91	3.41
ENSG00000182504	CEP97	protein_coding	0.725417971698567	6.15498051607631e-06	7.67597532675315e-05	3.66	4.26	4.7	7.17	7.54	6.83
ENSG00000124570	SERPINB6	protein_coding	-0.44583668660994	6.24774823156406e-06	7.78583535234357e-05	161.43	170.89	151.45	117.34	117.78	129.66
ENSG00000135899	SP110	protein_coding	-0.586123824035185	6.25915951178979e-06	7.79422189317788e-05	22.76	24.95	24.23	14.43	17.31	17.86
ENSG00000196923	PDLIM7	protein_coding	-0.452710226025224	6.28199826190784e-06	7.81681532604661e-05	175.4	159.62	156.62	114.84	116.0	137.37
ENSG00000167107	ACSF2	protein_coding	-0.761457589496173	6.36167657862734e-06	7.91004879444111e-05	49.34	54.35	48.04	29.33	34.2	28.56
ENSG00000172057	ORMDL3	protein_coding	-0.43986482143456	6.38296352080037e-06	7.93059400431383e-05	44.61	51.64	48.91	36.93	38.65	34.53
ENSG00000279041		TEC	-1.27565508955027	6.39255052480929e-06	7.93658267617821e-05	17.97	16.95	18.85	8.37	10.07	4.34
ENSG00000072415	PALS1	protein_coding	-0.516386759626136	6.41893634888594e-06	7.96145204811322e-05	34.92	30.98	31.14	21.04	22.48	26.1
ENSG00000197122	SRC	protein_coding	-0.702828413393745	6.42214553463634e-06	7.96145204811322e-05	13.67	11.93	12.43	8.76	7.61	7.5
ENSG00000151690	MFSD6	protein_coding	-1.11137789618409	6.45227990316678e-06	7.99285774611783e-05	14.02	18.51	16.21	6.6	9.89	6.88
ENSG00000159176	CSRP1	protein_coding	-0.390753296865942	6.5445756232853e-06	8.10116279197598e-05	236.45	231.85	222.3	170.81	182.42	187.57
ENSG00000178038	ALS2CL	protein_coding	-1.49862292910676	6.55923284092147e-06	8.1132739649704e-05	1.65	1.11	1.33	0.44	0.61	0.43
ENSG00000146966	DENND2A	protein_coding	-0.582348606297475	6.5649140521175e-06	8.1142727582557e-05	45.63	49.93	48.35	32.23	37.88	28.85
ENSG00000168495	POLR3D	protein_coding	0.551172428466983	6.69238044807824e-06	8.26568561424737e-05	16.42	16.24	18.17	25.15	24.09	27.34
ENSG00000116237	ICMT	protein_coding	-0.407266926187282	6.77027744495019e-06	8.35569675174023e-05	57.16	60.66	58.68	46.31	43.0	47.26
ENSG00000165379	LRFN5	protein_coding	1.85788405833496	6.78989966571849e-06	8.36750847776071e-05	0.64	0.37	0.68	1.98	2.89	1.43
ENSG00000153246	PLA2R1	protein_coding	-0.888796226562814	6.78657986796162e-06	8.36750847776071e-05	3.94	3.56	3.61	1.91	2.34	1.94
ENSG00000119729	RHOQ	protein_coding	-0.418775190795537	6.81496160199454e-06	8.39218163547389e-05	167.29	177.17	186.06	130.65	143.98	133.41
ENSG00000105373	NOP53	protein_coding	0.61452920615483	6.82650700618759e-06	8.40018589401458e-05	56.16	65.39	63.44	98.13	90.65	102.17
ENSG00000140307	GTF2A2	protein_coding	-0.609010104417199	6.87087466900348e-06	8.4485371022333e-05	255.56	241.23	261.9	169.1	181.12	160.57
ENSG00000130707	ASS1	protein_coding	-0.690602844857235	6.91679023825915e-06	8.49871886913481e-05	37.0	40.86	41.93	27.05	24.39	24.67
ENSG00000259721	GREM1-AS1	lncRNA	1.92205570922462	6.92532774432028e-06	8.50293374743277e-05	0.75	0.99	0.61	3.58	2.26	2.87
ENSG00000172432	GTPBP2	protein_coding	0.461113835135255	6.9516754211736e-06	8.52899366891078e-05	36.38	30.6	31.87	42.14	47.33	50.11
ENSG00000241343	RPL36A	protein_coding	0.597098173197856	7.01943468331688e-06	8.60533053450092e-05	693.94	621.43	631.11	1064.54	966.46	984.1
ENSG00000149177	PTPRJ	protein_coding	-0.677569872698342	7.02423220396825e-06	8.60533053450092e-05	11.88	9.44	11.75	7.2	8.55	5.5
ENSG00000018408	WWTR1	protein_coding	0.674524091188192	7.04371222621969e-06	8.62285035693615e-05	34.87	34.24	37.09	51.81	63.61	58.83
ENSG00000108774	RAB5C	protein_coding	-0.400535791949785	7.11602470289461e-06	8.70497393670039e-05	146.06	155.24	155.69	115.8	119.99	120.04
ENSG00000158042	MRPL17	protein_coding	0.572162904626296	7.23860864959688e-06	8.84842844398961e-05	40.56	35.72	41.42	60.98	56.31	61.83
ENSG00000182580	EPHB3	protein_coding	1.35895953917324	7.29495055660866e-06	8.91075802032117e-05	0.86	1.74	1.16	2.78	3.49	3.64
ENSG00000162298	SYVN1	protein_coding	0.658074988723956	7.3707767354237e-06	8.99677872933058e-05	12.98	16.01	14.84	23.84	24.38	22.87
ENSG00000078269	SYNJ2	protein_coding	0.451401816900205	7.43904887778893e-06	9.07345968983941e-05	12.83	12.49	12.37	18.54	16.69	17.53
ENSG00000166920	C15orf48	protein_coding	1.83267293596728	7.64939782470595e-06	9.32319358590991e-05	4.39	5.32	4.41	26.78	14.63	9.32
ENSG00000188064	WNT7B	protein_coding	5.14615900341291	7.66858046573664e-06	9.33973636971831e-05	0.31	0.0	0.0	0.71	0.65	2.26
ENSG00000171680	PLEKHG5	protein_coding	0.965397588758703	7.69891105378122e-06	9.36982237824587e-05	4.2	5.17	6.22	11.36	9.29	10.54
ENSG00000161217	PCYT1A	protein_coding	-0.440299966181078	7.79299634866555e-06	9.47739928480152e-05	68.73	68.2	68.52	53.79	51.03	50.43
ENSG00000153714	LURAP1L	protein_coding	0.928937694971599	7.90050929760483e-06	9.60113717487757e-05	20.7	20.12	20.39	42.99	41.22	35.32
ENSG00000163735	CXCL5	protein_coding	4.32615387979848	8.02644792665829e-06	9.74707013354733e-05	0.78	0.92	0.62	30.45	16.13	1.11
ENSG00000147010	SH3KBP1	protein_coding	0.435040340867427	8.05296606636863e-06	9.77214519234485e-05	33.42	31.3	34.43	45.77	44.32	47.35
ENSG00000169087	HSPBAP1	protein_coding	0.933670668610388	8.09123265024463e-06	9.81142989030756e-05	4.13	5.0	4.31	8.81	9.37	8.26
ENSG00000055211	GINM1	protein_coding	-0.581239894899132	8.18504601124415e-06	9.91796441347917e-05	67.92	80.16	81.48	56.96	54.29	46.33
ENSG00000143321	HDGF	protein_coding	0.394205590365584	8.22315414959435e-06	9.95689406811609e-05	105.4	103.24	96.82	136.79	124.93	149.72
ENSG00000095015	MAP3K1	protein_coding	-0.798794625104351	8.25027826114871e-06	9.97522750688924e-05	5.15	5.54	5.21	3.18	2.97	3.22
ENSG00000164983	TMEM65	protein_coding	0.451309614736968	8.24588686834558e-06	9.97522750688924e-05	23.08	23.61	23.41	30.54	34.31	33.84
ENSG00000074370	ATP2A3	protein_coding	1.3202575635029	8.31345163803415e-06	0.0001004431468226	2.34	1.68	2.22	6.13	5.79	3.95
ENSG00000197702	PARVA	protein_coding	-0.33259363990807	8.35029192270627e-06	0.0001008150908057	122.47	121.85	124.44	96.71	98.16	105.72
ENSG00000136816	TOR1B	protein_coding	-0.647645749172281	8.36173456795143e-06	0.0001008800861027	31.04	36.16	36.23	23.81	26.51	17.65
ENSG00000071127	WDR1	protein_coding	-0.51714245553918	8.49099173802602e-06	0.0001023653305187	306.23	292.82	294.86	194.95	188.31	256.95
ENSG00000135218	CD36	protein_coding	-1.49791084089862	8.5715382331667e-06	0.0001032616063994	8.42	7.69	13.46	4.35	3.48	2.79
ENSG00000100099	HPS4	protein_coding	0.503023043179695	8.6724753642041e-06	0.0001044020551978	12.08	11.9	12.55	17.21	17.49	18.47
ENSG00000197415	VEPH1	protein_coding	0.910792621881413	8.69507277138602e-06	0.0001045984585049	20.32	17.01	19.2	32.4	29.73	46.68
ENSG00000134905	CARS2	protein_coding	0.47449334080992	8.94193849789134e-06	0.0001074904938999	57.42	55.19	55.02	78.25	82.5	78.28
ENSG00000169439	SDC2	protein_coding	-0.984474385518046	9.08305280769176e-06	0.0001091080419879	56.29	56.61	69.48	32.53	37.24	25.04
ENSG00000164109	MAD2L1	protein_coding	1.19893978426819	9.23618075718422e-06	0.0001108674646188	10.65	15.02	8.07	24.63	20.66	33.48
ENSG00000005243	COPZ2	protein_coding	-0.593639782350024	9.2604533436689e-06	0.0001110787375495	119.66	116.14	126.48	76.89	76.22	93.62
ENSG00000163162	RNF149	protein_coding	0.588509105109117	9.2897696366177e-06	0.0001113501617566	32.62	25.55	26.89	38.39	46.56	45.84
ENSG00000116761	CTH	protein_coding	1.52451972174415	9.40645314891489e-06	0.00011266765358	2.09	1.58	1.47	4.84	4.76	5.09
ENSG00000136628	EPRS1	protein_coding	0.509729748368118	9.44292289582337e-06	0.0001129688426917	86.55	83.54	93.66	118.36	120.13	146.65
ENSG00000099822	HCN2	protein_coding	-1.06964897283467	9.44516962141565e-06	0.0001129688426917	2.97	2.62	3.34	1.13	1.76	1.55
ENSG00000187688	TRPV2	protein_coding	-0.482796545619885	9.51473936142918e-06	0.0001137192359141	34.04	34.21	35.79	24.8	24.61	26.96
ENSG00000134259	NGF	protein_coding	3.13879039545503	9.56456192259293e-06	0.0001142327054872	0.3	0.17	0.19	1.09	1.49	3.36
ENSG00000173226	IQCB1	protein_coding	0.767860763089907	9.64477268796463e-06	0.0001151081150408	11.52	7.83	7.59	14.3	15.38	16.65
ENSG00000077942	FBLN1	protein_coding	-0.526241525369603	9.65415407468303e-06	0.0001151375438319	136.09	158.87	161.27	102.18	121.49	102.51
ENSG00000129038	LOXL1	protein_coding	-0.753069961027522	9.67931343577977e-06	0.0001153549673531	144.17	138.13	136.78	80.98	84.09	90.04
ENSG00000072864	NDE1	protein_coding	0.75402878232527	9.70843821872372e-06	0.000115619304652	13.64	11.7	15.19	23.8	22.01	24.16
ENSG00000165934	CPSF2	protein_coding	0.352613427239496	9.75772070021527e-06	0.0001161231536368	50.82	45.81	46.71	61.65	63.57	62.37
ENSG00000085999	RAD54L	protein_coding	1.66281261212327	9.78568729132717e-06	0.0001163727912237	3.15	1.69	1.03	4.68	4.37	7.61
ENSG00000079102	RUNX1T1	protein_coding	0.80048622553706	9.83373451615168e-06	0.000116860703754	3.9	4.51	4.39	6.88	7.09	8.98
ENSG00000143479	DYRK3	protein_coding	0.488128161865783	9.86506245927026e-06	0.0001171493758091	14.36	16.04	14.99	22.67	21.07	21.6
ENSG00000147459	DOCK5	protein_coding	0.804596435536508	9.92526276667622e-06	0.0001177802564521	9.46	5.04	7.85	12.53	12.53	14.53
ENSG00000133818	RRAS2	protein_coding	-0.702394968497081	1.00480508431453e-05	0.0001191524205751	98.06	90.32	100.04	56.68	55.11	69.98
ENSG00000163512	AZI2	protein_coding	0.492876273319228	1.00794893111187e-05	0.0001194401548333	83.91	76.29	84.25	115.5	120.83	116.58
ENSG00000139131	YARS2	protein_coding	0.754625880344882	1.0144841880554e-05	0.000120129070035	23.0	20.19	19.13	31.67	36.84	39.26
ENSG00000183780	SLC35F3	protein_coding	2.40623076453519	1.02155781000602e-05	0.0001208807105813	0.34	0.49	0.51	2.71	3.56	1.14
ENSG00000152484	USP12	protein_coding	-0.468632469506578	1.0254218587047e-05	0.0001212517650964	31.87	29.33	31.37	22.78	24.29	21.55
ENSG00000132967	HMGB1P5	transcribed_processed_pseudogene	0.6528977192383	1.04648372190796e-05	0.0001236544179279	27.38	30.91	35.51	48.05	48.69	55.48
ENSG00000109534	GAR1	protein_coding	0.606759320798614	1.05071851559284e-05	0.0001239788275414	29.74	26.95	26.58	40.28	45.65	44.25
ENSG00000249684		lncRNA	-1.12707366543822	1.05005015035127e-05	0.0001239788275414	22.24	22.05	23.52	11.99	11.62	8.3
ENSG00000006118	TMEM132A	protein_coding	0.72669725440404	1.05688023649672e-05	0.0001246175570639	23.98	25.66	25.55	50.97	46.2	30.5
ENSG00000179750	APOBEC3B	protein_coding	1.06027971718376	1.06469632802375e-05	0.0001254503125638	5.89	3.54	3.29	7.92	7.35	11.44
ENSG00000140350	ANP32A	protein_coding	0.512376581262327	1.07636676976691e-05	0.0001267357167598	62.32	59.98	57.14	84.87	80.34	97.12
ENSG00000163820	FYCO1	protein_coding	-0.526537788462594	1.0813700976554e-05	0.0001272348463311	36.3	39.56	39.44	22.99	27.52	31.82
ENSG00000072958	AP1M1	protein_coding	-0.500565340288015	1.08230107079332e-05	0.0001272544528787	63.65	67.49	62.38	44.5	45.82	50.21
ENSG00000143819	EPHX1	protein_coding	-0.79629585243777	1.09676521158372e-05	0.0001288641073229	39.97	47.96	47.94	28.73	30.62	21.12
ENSG00000085276	MECOM	protein_coding	0.737079382034299	1.1009289602388e-05	0.0001292621033781	5.78	4.35	5.64	8.1	7.98	10.83
ENSG00000102901	CENPT	protein_coding	-0.567561631254241	1.10215834191222e-05	0.0001293152518287	29.88	31.67	29.19	18.88	21.55	22.7
ENSG00000114686	MRPL3	protein_coding	0.550936032644853	1.10645751204791e-05	0.0001297282473104	55.2	56.63	57.35	80.54	78.75	95.19
ENSG00000142687	KIAA0319L	protein_coding	-0.580992568562411	1.11427358714429e-05	0.0001305527160616	44.52	41.7	44.94	30.19	33.77	26.07
ENSG00000102096	PIM2	protein_coding	0.955327937461398	1.1256395193683e-05	0.0001317916480869	3.98	3.26	2.87	7.47	6.32	5.95
ENSG00000130150	MOSPD2	protein_coding	0.527190070540104	1.13087037295868e-05	0.0001323110389275	20.87	19.8	21.15	30.4	29.12	31.88
ENSG00000185753	CXorf38	protein_coding	-0.650366836122999	1.15058385124967e-05	0.0001345229672714	9.87	10.73	9.41	5.63	6.69	7.46
ENSG00000214113	LYRM4	protein_coding	0.585545776066002	1.15679202121458e-05	0.0001351538972715	20.56	23.37	21.28	36.11	31.1	33.1
ENSG00000116191	RALGPS2	protein_coding	-0.753623625471375	1.16263556487313e-05	0.0001357413711049	57.69	58.12	54.72	27.54	42.94	33.81
ENSG00000147475	ERLIN2	protein_coding	-0.399150109487595	1.1711558496714e-05	0.0001366403205408	53.7	50.33	53.97	38.69	42.96	41.42
ENSG00000127328	RAB3IP	protein_coding	1.26833569441743	1.17471125505166e-05	0.0001369591574604	2.44	1.68	3.36	5.29	5.52	7.5
ENSG00000109654	TRIM2	protein_coding	0.475340201849238	1.17708342892526e-05	0.0001371396921495	21.38	21.76	22.8	27.8	32.94	33.57
ENSG00000172216	CEBPB	protein_coding	0.680667517835716	1.17870494380669e-05	0.0001372325776883	49.47	60.06	55.57	107.1	98.13	66.91
ENSG00000166794	PPIB	protein_coding	0.332096285813159	1.18062640705573e-05	0.0001372643090158	696.91	730.65	760.03	997.48	904.26	923.88
ENSG00000107679	PLEKHA1	protein_coding	-0.554582525913306	1.18048226411334e-05	0.0001372643090158	25.09	25.83	27.08	20.13	16.49	17.7
ENSG00000138641	HERC3	protein_coding	-0.737342291518474	1.19019438442592e-05	0.0001382801556615	15.58	15.14	17.49	9.41	8.15	12.06
ENSG00000011021	CLCN6	protein_coding	0.614493322131476	1.21977842125721e-05	0.0001416184863006	13.77	12.45	12.56	20.25	22.06	18.57
ENSG00000148634	HERC4	protein_coding	-0.449584002888096	1.22232531931308e-05	0.0001418152908797	120.1	99.5	96.79	80.32	82.81	74.1
ENSG00000181804	SLC9A9	protein_coding	-0.899624778213919	1.22608768004023e-05	0.0001421527422353	15.3	16.95	16.65	8.66	9.66	8.67
ENSG00000188352	FOCAD	protein_coding	0.421249869527687	1.26846886252891e-05	0.000146964078582	19.94	17.99	19.25	27.97	25.55	24.8
ENSG00000172331	BPGM	protein_coding	0.475663729481165	1.29063668014973e-05	0.0001494284428916	29.21	28.04	30.47	44.81	42.66	37.44
ENSG00000117791	MTARC2	protein_coding	-1.51898121011874	1.29568874149711e-05	0.0001499091164502	10.9	11.36	13.65	7.15	3.62	2.2
ENSG00000137700	SLC37A4	protein_coding	1.09395111598904	1.30483292478315e-05	0.0001508622455882	3.65	3.56	3.0	6.06	6.12	10.36
ENSG00000232679	LINC01705	lncRNA	1.85228013290264	1.32590380137138e-05	0.0001531920360099	2.5	2.44	1.86	10.11	7.2	7.23
ENSG00000074317	SNCB	protein_coding	2.7216204906202	1.33295901624366e-05	0.0001539003790668	0.3	0.57	0.36	1.51	2.23	4.9
ENSG00000139644	TMBIM6	protein_coding	-0.38057222948082	1.35532421099181e-05	0.0001563741704005	465.68	515.44	513.16	393.63	401.81	384.0
ENSG00000183496	MEX3B	protein_coding	0.711946674783396	1.36281219093906e-05	0.0001571292255328	4.56	4.76	4.6	6.69	8.96	7.94
ENSG00000135111	TBX3	protein_coding	0.470929980647071	1.36426633236509e-05	0.0001571880288411	41.88	32.85	33.39	52.05	56.03	45.21
ENSG00000170365	SMAD1	protein_coding	0.735980480531939	1.37795671369293e-05	0.0001586556108317	19.85	20.26	21.67	38.64	38.4	28.6
ENSG00000143384	MCL1	protein_coding	0.46080639773909	1.38095936812303e-05	0.0001588914479604	118.78	120.25	119.73	176.93	176.3	153.72
ENSG00000213366	GSTM2	protein_coding	-0.594900232836197	1.38789596766071e-05	0.0001595792815302	83.77	80.24	83.36	56.87	58.27	53.0
ENSG00000109854	HTATIP2	protein_coding	-0.553115743273366	1.39955423949765e-05	0.0001608086855306	49.79	57.48	51.58	37.25	36.98	37.01
ENSG00000100403	ZC3H7B	protein_coding	-0.465747715978946	1.40057179067606e-05	0.000160814618917	76.79	77.29	81.34	60.11	59.31	55.54
ENSG00000204574	ABCF1	protein_coding	0.423542499539269	1.41044599035812e-05	0.0001617879665809	32.17	27.79	28.34	41.28	41.75	38.11
ENSG00000130021	PUDP	protein_coding	-0.486718367431056	1.41099241681526e-05	0.0001617879665809	30.52	29.34	30.8	21.15	21.51	23.81
ENSG00000152503	TRIM36	protein_coding	-2.53196863501898	1.41796653207216e-05	0.0001624757384202	1.13	2.31	2.48	0.59	0.09	0.38
ENSG00000132382	MYBBP1A	protein_coding	0.459164606978823	1.42103996029278e-05	0.0001627159167738	11.71	10.18	11.3	16.84	14.69	15.06
ENSG00000122971	ACADS	protein_coding	-1.02188554904519	1.426399079177e-05	0.0001631266423428	7.31	6.64	6.18	3.09	3.57	3.54
ENSG00000115648	MLPH	protein_coding	0.607522383395894	1.42658652922806e-05	0.0001631266423428	17.74	15.04	13.84	22.13	27.86	23.04
ENSG00000251322	SHANK3	protein_coding	-0.67948077031489	1.44040418621883e-05	0.0001645936121918	5.51	4.63	4.5	3.15	3.44	2.74
ENSG00000137547	MRPL15	protein_coding	0.732122087971311	1.45172511818368e-05	0.0001657734670277	60.93	70.27	62.69	103.05	93.53	134.13
ENSG00000131503	ANKHD1	protein_coding	0.433460337616868	1.45588974897893e-05	0.0001661350817734	34.38	30.03	32.39	40.97	50.74	42.71
ENSG00000091262	ABCC6	protein_coding	-1.05368350876691	1.4576210579536e-05	0.000166218719136	8.27	8.23	9.12	4.5	4.8	3.25
ENSG00000071282	LMCD1	protein_coding	0.716087466400871	1.46390258564241e-05	0.0001668207676136	14.72	16.82	17.13	27.04	30.1	25.5
ENSG00000236548	RNF217-AS1	lncRNA	-1.34214333588535	1.47131212114408e-05	0.0001675504480501	7.86	6.08	8.63	2.75	4.62	1.93
ENSG00000159363	ATP13A2	protein_coding	-0.645485245987929	1.48141094886642e-05	0.0001684700197245	15.08	11.95	13.51	9.27	9.12	8.04
ENSG00000112218	GPR63	protein_coding	-1.17099583501282	1.48106289285097e-05	0.0001684700197245	2.54	2.67	3.02	1.11	1.61	1.08
ENSG00000206560	ANKRD28	protein_coding	0.552675907984211	1.49251961536784e-05	0.0001696174680973	27.94	27.99	35.75	44.79	41.09	52.03
ENSG00000141551	CSNK1D	protein_coding	-0.282652932797896	1.49876790374225e-05	0.000170211369914	105.42	100.42	102.63	87.47	86.15	86.38
ENSG00000116133	DHCR24	protein_coding	0.818666189045539	1.50799116212897e-05	0.0001711420917401	60.54	62.88	62.35	95.64	106.43	134.22
ENSG00000141279	NPEPPS	protein_coding	-0.500648907028881	1.51285208426771e-05	0.0001715768007559	146.69	136.76	132.69	94.37	115.0	92.96
ENSG00000167508	MVD	protein_coding	1.43910253356669	1.52153598659211e-05	0.0001724441976907	46.32	52.08	49.86	143.21	146.52	123.54
ENSG00000154642	C21orf91	protein_coding	0.744196401522298	1.52562091907098e-05	0.0001727895420517	8.86	6.84	6.53	12.86	11.5	13.48
ENSG00000151746	BICD1	protein_coding	0.562871607375644	1.53911973128335e-05	0.0001741998939914	12.73	10.62	10.05	15.97	16.23	18.23
ENSG00000148180	GSN	protein_coding	-0.433325754918052	1.5443641542764e-05	0.0001746747201395	237.77	247.76	238.39	168.44	176.61	205.42
ENSG00000121281	ADCY7	protein_coding	-0.869409401391996	1.54761319689092e-05	0.0001749233680586	8.09	6.18	5.52	3.41	4.09	3.56
ENSG00000167004	PDIA3	protein_coding	0.361502319150395	1.55056960107782e-05	0.0001751386247513	512.88	556.92	563.56	701.31	694.55	759.05
ENSG00000182718	ANXA2	protein_coding	-0.588235543193174	1.57970292301343e-05	0.0001783082980694	2286.56	2123.77	2034.78	1267.19	1341.46	1785.01
ENSG00000197296	FITM2	protein_coding	-0.657204938799337	1.58418732667852e-05	0.0001786933252159	8.61	8.23	7.4	5.03	4.7	6.01
ENSG00000178537	SLC25A20	protein_coding	-0.705094876392582	1.58541775354151e-05	0.0001787110370935	17.23	19.67	16.04	12.52	10.36	10.24
ENSG00000164104	HMGB2	protein_coding	0.861541149967915	1.59718751094621e-05	0.0001799159328128	42.43	44.08	39.45	63.29	63.41	108.19
ENSG00000152332	UHMK1	protein_coding	-0.452478489802023	1.60146782684191e-05	0.0001802761179789	68.9	65.68	69.72	48.71	49.72	54.73
ENSG00000225439	BOLA3-DT	lncRNA	1.08807853055029	1.63927079547455e-05	0.0001844068883368	3.47	2.16	2.68	6.15	5.47	6.2
ENSG00000135617	PRADC1	protein_coding	-0.70537253017904	1.64536599938949e-05	0.0001849675794992	18.68	19.88	19.87	12.58	12.08	12.08
ENSG00000177683	THAP5	protein_coding	0.52095061277915	1.66849559212512e-05	0.0001874411816011	18.58	20.27	20.19	29.81	28.65	28.65
ENSG00000160886	LY6K	protein_coding	-1.6362181161635	1.69061982094636e-05	0.0001897985798984	4.9	3.62	4.43	1.38	2.01	0.89
ENSG00000109814	UGDH	protein_coding	0.43941436559522	1.69568315844308e-05	0.0001902387392514	57.07	55.5	57.17	78.69	68.81	88.63
ENSG00000165733	BMS1	protein_coding	0.39647701285111	1.69855182503396e-05	0.000190432251414	10.92	9.81	10.43	13.61	13.76	14.67
ENSG00000114346	ECT2	protein_coding	0.545196973721896	1.72207311308957e-05	0.0001929394028252	23.95	19.92	25.08	34.83	33.57	34.52
ENSG00000242125	SNHG3	lncRNA	1.06328429037514	1.73668754828658e-05	0.0001944459380727	13.85	23.36	17.79	41.51	29.02	47.47
ENSG00000102805	CLN5	protein_coding	-0.422424476469037	1.7388422912349e-05	0.000194556352868	54.7	47.9	57.33	39.25	44.01	39.32
ENSG00000170779	CDCA4	protein_coding	0.704980713473009	1.7798412071917e-05	0.0001990099144293	4.81	3.99	5.13	7.38	7.36	8.62
ENSG00000247315	ZCCHC3	protein_coding	0.527467326865427	1.78300191854648e-05	0.0001992295230998	11.68	12.02	11.4	18.52	18.11	15.17
ENSG00000137770	CTDSPL2	protein_coding	0.581788091840189	1.7912109194498e-05	0.0002000125459283	17.66	16.25	16.61	22.13	28.03	27.78
ENSG00000112996	MRPS30	protein_coding	0.549647515301219	1.79579005032381e-05	0.0002003894674788	25.3	23.1	28.45	33.97	39.42	42.53
ENSG00000143774	GUK1	protein_coding	-0.427872894911667	1.79842184109261e-05	0.0002005487289507	197.5	219.66	211.1	158.42	154.12	167.28
ENSG00000121940	CLCC1	protein_coding	-0.372361973785823	1.80269365014978e-05	0.0002008905393664	43.24	42.34	41.08	32.37	33.57	34.51
ENSG00000104856	RELB	protein_coding	0.811112607377103	1.80538096557996e-05	0.0002010554360932	6.44	7.12	6.91	14.81	11.79	10.03
ENSG00000142168	SOD1	protein_coding	-0.436839922179046	1.81153818233574e-05	0.0002016062780595	366.02	379.82	384.21	288.36	281.99	286.52
ENSG00000136240	KDELR2	protein_coding	-0.310934571030612	1.81515865205431e-05	0.000201874257836	316.69	338.31	345.11	283.33	272.13	272.2
ENSG00000111247	RAD51AP1	protein_coding	1.24012952216722	1.8204291878037e-05	0.0002023252706791	4.0	3.41	1.97	5.7	5.69	10.71
ENSG00000161249	DMKN	protein_coding	1.60451582523312	1.83793071643022e-05	0.000204134146083	1.95	1.33	1.57	4.78	6.56	3.74
ENSG00000122877	EGR2	protein_coding	6.0577893677295	1.84506466827282e-05	0.0002047745318288	0.0	0.06	0.0	1.61	2.31	0.4
ENSG00000182670	TTC3	protein_coding	0.408702154563504	1.84615635939181e-05	0.0002047745318288	132.37	113.74	137.09	166.13	189.19	166.51
ENSG00000134901	POGLUT2	protein_coding	0.613250443043726	1.87117386680074e-05	0.0002074112763539	9.66	9.28	10.2	15.6	16.34	13.83
ENSG00000081041	CXCL2	protein_coding	3.89874433761196	1.91374204587818e-05	0.000211988631549	0.58	0.59	0.19	14.7	4.31	0.85
ENSG00000175183	CSRP2	protein_coding	0.984765920471098	1.91990570357594e-05	0.0002125299870933	24.77	29.5	30.61	37.67	52.32	83.36
ENSG00000260032	NORAD	lncRNA	-0.392356141503916	1.93778188311037e-05	0.00021422527341	245.36	232.59	245.53	175.6	196.06	194.11
ENSG00000141696	P3H4	protein_coding	0.605547841545803	1.9377936317832e-05	0.00021422527341	20.88	20.1	23.59	40.13	33.15	27.36
ENSG00000112414	ADGRG6	protein_coding	0.714479966809327	1.94075856091158e-05	0.0002144106787034	4.53	3.99	4.65	6.64	7.58	8.0
ENSG00000170153	RNF150	protein_coding	0.675247715212497	1.94336192438365e-05	0.0002145559196224	2.5	3.12	3.33	4.68	4.77	5.31
ENSG00000168917	SLC35G2	protein_coding	-0.719834576947121	1.94726580707859e-05	0.0002147288085867	21.26	21.93	21.08	13.41	13.53	13.04
ENSG00000023572	GLRX2	protein_coding	0.611006649757763	1.94750736360162e-05	0.0002147288085867	28.68	32.17	29.18	50.1	42.56	48.3
ENSG00000007944	MYLIP	protein_coding	-1.16416502374729	1.96224133094014e-05	0.000216210164916	7.71	7.33	7.65	3.62	3.85	2.91
ENSG00000104324	CPQ	protein_coding	-0.515588518083556	1.99762629801492e-05	0.000219963493622	52.59	53.66	57.57	38.31	45.65	34.17
ENSG00000289754		lncRNA	0.929996377399698	2.00249292797504e-05	0.0002203536335615	25.01	31.28	28.04	52.46	53.46	59.52
ENSG00000011007	ELOA	protein_coding	-0.424546801256862	2.01299282020218e-05	0.0002213627309349	28.94	27.15	25.55	21.26	20.83	20.18
ENSG00000148484	RSU1	protein_coding	-0.404118153987228	2.04174608378951e-05	0.0002243764392674	115.72	120.69	122.81	91.57	84.85	102.18
ENSG00000117519	CNN3	protein_coding	-0.547432843588872	2.04706947076436e-05	0.0002248130581712	454.56	466.43	482.05	282.01	313.57	389.86
ENSG00000287602		lncRNA	-2.56939499027176	2.06013511192457e-05	0.0002259498648118	4.74	2.63	4.04	0.56	0.41	1.0
ENSG00000288851		lncRNA	4.18391887679449	2.05975288435048e-05	0.0002259498648118	3.77	0.0	0.0	11.94	26.59	19.19
ENSG00000123064	DDX54	protein_coding	0.569909761085745	2.06811305495151e-05	0.0002266435642456	14.71	13.43	16.25	23.39	21.57	22.52
ENSG00000143382	ADAMTSL4	protein_coding	-0.539860759092326	2.06918263951812e-05	0.0002266435642456	13.71	15.01	12.99	9.2	11.2	9.2
ENSG00000126218	F10	protein_coding	-1.04231703932831	2.09199016995455e-05	0.0002289910870451	9.44	12.3	12.02	4.7	6.43	5.96
ENSG00000177045	SIX5	protein_coding	0.918428460353271	2.10603849435565e-05	0.0002303773646026	2.59	3.32	3.25	6.08	7.28	4.54
ENSG00000149403	GRIK4	protein_coding	-2.85909066236402	2.1234280120895e-05	0.0002321270713938	6.18	4.77	5.31	1.2	0.85	0.23
ENSG00000137776	SLTM	protein_coding	0.492004226677319	2.13535571915012e-05	0.0002332778042528	55.1	41.06	43.61	64.84	67.5	68.37
ENSG00000121361	KCNJ8	protein_coding	2.02452904752807	2.15190829707033e-05	0.0002349319425437	0.32	0.54	0.64	1.98	1.55	2.71
ENSG00000180573	H2AC6	protein_coding	-0.823719421203397	2.16382471589408e-05	0.000235769094862	112.3	128.18	129.69	82.94	85.59	46.58
ENSG00000072682	P4HA2	protein_coding	0.399531377860648	2.16175026373524e-05	0.000235769094862	63.76	64.03	75.68	93.97	91.05	90.47
ENSG00000129197	RPAIN	protein_coding	0.589793627942043	2.16280779605593e-05	0.000235769094862	36.44	40.66	37.3	59.18	53.94	63.58
ENSG00000135272	MDFIC	protein_coding	0.538016269459913	2.16988615016183e-05	0.0002362749150689	28.96	29.24	33.27	37.97	44.45	54.22
ENSG00000150990	DHX37	protein_coding	0.536590783416287	2.17625289590692e-05	0.0002367512248836	5.21	4.87	4.38	7.22	7.27	6.92
ENSG00000145012	LPP	protein_coding	-0.557833364621443	2.17754000953694e-05	0.0002367512248836	54.78	51.83	57.15	33.55	37.39	43.22
ENSG00000119285	HEATR1	protein_coding	0.442353616288128	2.17852649721716e-05	0.0002367512248836	17.65	15.73	17.33	21.11	23.21	26.41
ENSG00000179954	SSC5D	protein_coding	0.590329607435337	2.21609258407565e-05	0.0002406766173012	16.07	14.38	14.58	19.9	25.39	24.36
ENSG00000103241	FOXF1	protein_coding	-0.47874805387773	2.21967484799802e-05	0.000240908517238	128.76	140.86	137.53	103.62	109.27	87.47
ENSG00000127540	UQCR11	protein_coding	-0.545461303501532	2.23117017005001e-05	0.0002419983854147	306.23	360.63	339.55	241.65	240.14	227.23
ENSG00000083457	ITGAE	protein_coding	-0.476668735302491	2.2350524695865e-05	0.0002422616443108	105.11	104.95	105.32	79.77	74.68	77.47
ENSG00000197632	SERPINB2	protein_coding	1.15922301961461	2.25613296750351e-05	0.0002443874936627	11.12	8.98	6.07	26.78	16.0	16.39
ENSG00000159322	ADPGK	protein_coding	-0.379203680612883	2.26724439764413e-05	0.0002453175138597	59.2	57.16	58.06	47.4	47.46	42.57
ENSG00000107104	KANK1	protein_coding	-0.441546668049912	2.26766564856795e-05	0.0002453175138597	19.32	20.78	20.63	14.95	14.65	16.34
ENSG00000100558	PLEK2	protein_coding	3.80346151064557	2.28446302705721e-05	0.0002469741879056	0.24	0.07	0.05	1.41	1.56	1.25
ENSG00000104093	DMXL2	protein_coding	-0.66718399882065	2.29653924985413e-05	0.0002481186370591	33.37	29.72	28.89	19.56	24.39	15.64
ENSG00000079215	SLC1A3	protein_coding	2.8290768488452	2.30492820028431e-05	0.0002488634864236	0.21	0.53	1.79	4.64	7.41	4.55
ENSG00000166897	ELFN2	protein_coding	0.673022358095344	2.31878287354871e-05	0.0002501971228886	6.47	5.29	7.18	10.49	9.66	10.75
ENSG00000259518	LINC01583	lncRNA	2.94773937308426	2.36089956409477e-05	0.0002545560002281	0.34	0.09	0.0	0.87	0.93	1.2
ENSG00000109189	USP46	protein_coding	-0.757913677387812	2.36376705119016e-05	0.0002545560002281	53.68	57.51	63.12	36.75	41.99	27.35
ENSG00000177098	SCN4B	protein_coding	-2.13583817542793	2.36307068842194e-05	0.0002545560002281	0.7	0.51	0.7	0.28	0.13	0.05
ENSG00000141503	MINK1	protein_coding	-0.416414598091849	2.37181829970173e-05	0.0002552579371152	33.84	33.61	36.36	25.22	28.62	26.17
ENSG00000152229	PSTPIP2	protein_coding	-0.631410368319378	2.38128947763044e-05	0.0002559463428861	17.47	15.02	17.95	10.77	11.76	10.94
ENSG00000131459	GFPT2	protein_coding	0.785630843860978	2.38034307742153e-05	0.0002559463428861	5.62	6.19	4.74	10.36	10.97	7.78
ENSG00000119537	KDSR	protein_coding	0.379496748745212	2.39629210838792e-05	0.000257392692339	49.12	50.0	50.26	66.75	64.39	68.36
ENSG00000171608	PIK3CD	protein_coding	0.554531048517151	2.40455345071653e-05	0.0002581135422371	5.97	6.75	6.76	10.54	9.75	9.07
ENSG00000106351	AGFG2	protein_coding	-0.927003792712224	2.41109946053452e-05	0.000258649451794	6.5	6.24	5.18	3.02	3.23	3.4
ENSG00000104312	RIPK2	protein_coding	0.725317965370779	2.41269186766153e-05	0.0002586536181886	20.8	18.25	18.64	37.33	29.09	30.88
ENSG00000126562	WNK4	protein_coding	-1.71020715642421	2.44776758446046e-05	0.0002622450612206	1.24	2.93	2.32	0.49	0.59	1.02
ENSG00000138604	GLCE	protein_coding	0.449651769949248	2.45898507599239e-05	0.000263277443924	21.64	19.96	21.45	28.01	28.56	31.8
ENSG00000101361	NOP56	protein_coding	0.417545187315202	2.46582226519884e-05	0.0002637139417141	49.79	49.02	48.1	68.3	66.95	65.88
ENSG00000146072	TNFRSF21	protein_coding	-1.56863795406263	2.46622984713127e-05	0.0002637139417141	94.28	105.31	98.01	42.34	42.71	18.28
ENSG00000013619	MAMLD1	protein_coding	-1.00167257801091	2.50675393457792e-05	0.0002678751364363	5.5	7.46	7.91	3.37	3.54	3.84
ENSG00000034152	MAP2K3	protein_coding	-0.616258666564564	2.52789697063783e-05	0.0002699612358187	67.27	58.0	56.32	44.6	40.83	35.73
ENSG00000290644		lncRNA	-1.25590673225998	2.55858170996028e-05	0.000273062992879	98.52	90.07	86.36	48.04	49.86	20.19
ENSG00000052802	MSMO1	protein_coding	1.35221086422266	2.56615517168226e-05	0.0002736958196882	123.04	135.12	147.34	336.23	347.07	379.76
ENSG00000151692	RNF144A	protein_coding	-2.77389574314231	2.57296786072501e-05	0.0002742467472036	0.61	0.5	0.67	0.07	0.16	0.07
ENSG00000197852	INKA2	protein_coding	-0.713011655367734	2.6084055441977e-05	0.0002778460902453	11.14	14.07	12.88	7.68	7.39	8.87
ENSG00000143933	CALM2	protein_coding	-0.448382771620216	2.61447998825087e-05	0.0002783150724065	3035.9	2984.28	2953.6	2135.48	2246.64	2366.92
ENSG00000100100	PIK3IP1	protein_coding	-0.513439892993422	2.62745317400194e-05	0.0002795173667345	52.27	62.53	64.17	39.3	44.92	45.01
ENSG00000129116	PALLD	protein_coding	-0.610519217454011	2.68892913023843e-05	0.0002858747195998	258.91	274.75	290.49	157.14	187.07	210.32
ENSG00000151779	NBAS	protein_coding	0.477398531847757	2.73143593924617e-05	0.0002900234499522	23.38	23.2	21.96	27.55	35.95	34.79
ENSG00000163734	CXCL3	protein_coding	3.65807576945912	2.73047743162441e-05	0.0002900234499522	0.8	1.03	0.33	19.58	7.86	0.39
ENSG00000083097	DOP1A	protein_coding	-0.726042942926005	2.75552612806479e-05	0.0002923948661959	13.0	12.59	13.62	6.72	9.39	8.36
ENSG00000100344	PNPLA3	protein_coding	0.958938490549893	2.76560907203327e-05	0.0002932623828124	12.66	8.14	7.8	19.61	19.39	17.26
ENSG00000162493	PDPN	protein_coding	1.40842048067404	2.76722447833739e-05	0.0002932623828124	3.53	3.41	3.74	11.32	11.94	5.7
ENSG00000137331	IER3	protein_coding	1.52750780535166	2.77506781007882e-05	0.000293906513804	40.2	48.16	43.92	191.74	137.83	62.22
ENSG00000253661	ZFHX4-AS1	lncRNA	-2.51959115899939	2.79698703031418e-05	0.00029603965078	3.13	3.87	4.18	0.47	0.6	1.0
ENSG00000154608	CEP170P1	transcribed_unprocessed_pseudogene	1.70917155557479	2.7991360830798e-05	0.0002960788859415	0.24	0.34	0.29	0.7	1.23	1.08
ENSG00000025772	TOMM34	protein_coding	0.551314049666062	2.80124615931899e-05	0.0002961139511523	25.44	22.84	23.2	31.72	31.7	44.02
ENSG00000103742	IGDCC4	protein_coding	0.653100792558353	2.8389387007163e-05	0.0002999079341892	10.45	10.63	10.11	19.2	17.95	13.15
ENSG00000123080	CDKN2C	protein_coding	1.0676292799273	2.85113418393125e-05	0.0003010052823606	4.15	2.49	3.3	6.67	5.82	8.66
ENSG00000140006	WDR89	protein_coding	0.870387022526639	2.85435907539568e-05	0.0003011547797608	4.07	4.53	4.54	8.32	8.16	8.21
ENSG00000198420	TCAF1	protein_coding	-0.464876284949247	2.8805724866439e-05	0.0003037280008241	66.1	57.83	64.68	43.01	53.85	43.56
ENSG00000158402	CDC25C	protein_coding	1.56894173792326	2.91061699620515e-05	0.0003065992654646	2.74	1.21	0.75	3.9	3.67	5.47
ENSG00000160211	G6PD	protein_coding	-0.566616274178942	2.91148680821433e-05	0.0003065992654646	160.96	168.9	159.91	119.31	116.93	103.32
ENSG00000211455	STK38L	protein_coding	0.805619412845899	2.91758968113454e-05	0.0003070477281998	10.45	10.55	9.57	15.81	21.75	17.53
ENSG00000162063	CCNF	protein_coding	0.810934850931779	2.92175312509077e-05	0.000307291647376	2.68	2.08	2.05	3.35	3.73	5.13
ENSG00000188343	CIBAR1	protein_coding	-0.556673457029267	2.93503214332811e-05	0.000308493372186	125.61	135.58	133.05	97.38	91.68	85.98
ENSG00000134440	NARS1	protein_coding	0.453354525787369	2.94159980904916e-05	0.0003089886133808	119.82	121.61	122.77	168.27	156.73	186.52
ENSG00000136997	MYC	protein_coding	0.68161775470496	2.94783129961532e-05	0.0003094479401468	13.99	14.37	12.97	22.25	18.5	27.21
ENSG00000134853	PDGFRA	protein_coding	-0.518332531656268	2.96217414270022e-05	0.0003107576389528	235.59	242.39	263.51	171.82	214.93	145.89
ENSG00000102882	MAPK3	protein_coding	-0.613673433615057	2.97197297064872e-05	0.0003115892820423	108.99	106.59	104.18	66.62	64.1	83.72
ENSG00000155816	FMN2	protein_coding	-0.774610849834924	2.98164892951764e-05	0.0003124070045785	30.69	27.59	30.13	15.35	16.49	21.12
ENSG00000148082	SHC3	protein_coding	0.571392230222056	3.01528470533249e-05	0.0003157325475413	8.7	8.71	9.16	14.62	14.3	11.6
ENSG00000138669	PRKG2	protein_coding	-0.96619496867415	3.0191137591867e-05	0.0003159347892941	8.73	7.4	6.98	5.16	4.04	2.79
ENSG00000013573	DDX11	protein_coding	0.912060778470007	3.02229254132168e-05	0.0003160687721134	4.3	3.91	3.79	6.25	6.81	10.32
ENSG00000163938	GNL3	protein_coding	0.458121032584749	3.03805077552833e-05	0.0003175173092389	50.32	57.09	51.27	75.44	74.54	73.87
ENSG00000128510	CPA4	protein_coding	-0.81727904347759	3.04232995661905e-05	0.0003177650655442	64.58	53.64	55.84	22.83	31.0	47.62
ENSG00000170571	EMB	protein_coding	1.77489331045909	3.05314743706721e-05	0.0003186949948572	0.56	0.84	0.88	2.86	1.68	3.46
ENSG00000132475	H3-3B	protein_coding	0.368592306407947	3.09713146783685e-05	0.0003230835952883	363.12	376.38	386.96	491.9	460.5	539.84
ENSG00000146457	WTAP	protein_coding	0.855843971690763	3.10663827513913e-05	0.0003238723897482	82.14	87.02	86.1	224.34	151.74	97.59
ENSG00000092201	SUPT16H	protein_coding	0.349453070817814	3.13969615096149e-05	0.0003271138999834	40.73	40.42	41.12	50.8	51.65	57.5
ENSG00000231187	SYT15-AS1	lncRNA	-1.93969738104602	3.16122997777263e-05	0.0003291514565349	4.8	3.82	3.15	0.75	2.0	0.6
ENSG00000102265	TIMP1	protein_coding	0.588874235832859	3.17679600821733e-05	0.0003305297059796	1202.25	1324.1	1327.0	2263.77	2215.6	1480.32
ENSG00000275895		artifact	0.592308587260363	3.17843749938995e-05	0.0003305297059796	46.61	51.05	59.62	71.77	82.52	90.48
ENSG00000101460	MAP1LC3A	protein_coding	-0.66773698249795	3.24829520429095e-05	0.0003375834385533	37.71	37.72	40.62	26.36	24.42	24.01
ENSG00000149256	TENM4	protein_coding	1.64274209851604	3.26487612241567e-05	0.0003390949629575	6.9	2.99	4.42	17.44	16.72	11.22
ENSG00000133216	EPHB2	protein_coding	0.47247435361839	3.31325309826337e-05	0.0003439049303802	28.15	33.64	29.18	39.78	41.46	48.54
ENSG00000126778	SIX1	protein_coding	-0.742035201530216	3.3246133805774e-05	0.0003448690851914	37.36	41.37	35.33	18.75	22.04	29.48
ENSG00000163637	PRICKLE2	protein_coding	-0.747233316077435	3.37490454297396e-05	0.0003498679062015	20.08	20.45	22.46	14.31	12.94	11.24
ENSG00000154229	PRKCA	protein_coding	0.486326075400533	3.39082679217625e-05	0.000351299783839	24.23	23.18	26.65	32.71	36.95	36.89
ENSG00000111912	NCOA7	protein_coding	0.704362819987667	3.39518712399658e-05	0.0003515327762899	12.44	12.48	15.01	24.37	26.5	16.21
ENSG00000197857	ZNF44	protein_coding	-0.711562709901005	3.43209684350019e-05	0.000355133501227	12.65	10.79	9.28	6.84	7.0	6.53
ENSG00000083223	TUT7	protein_coding	0.498646552578853	3.44785054990817e-05	0.0003565420112137	15.93	13.43	16.3	22.09	21.98	22.01
ENSG00000110931	CAMKK2	protein_coding	-0.509525679142545	3.4681817696073e-05	0.0003584218391197	17.88	19.72	18.59	13.51	11.54	15.47
ENSG00000140937	CDH11	protein_coding	-0.557560920073852	3.50190076359994e-05	0.0003616820459874	60.81	66.71	78.88	43.31	54.36	46.77
ENSG00000105173	CCNE1	protein_coding	-0.940482109588998	3.53322218518898e-05	0.0003646907387551	6.69	7.0	7.36	3.93	3.03	4.27
ENSG00000118515	SGK1	protein_coding	0.763782805520801	3.54380141421949e-05	0.0003655560702933	19.39	20.84	20.41	37.08	40.79	28.03
ENSG00000160193	WDR4	protein_coding	0.712672324770869	3.55522799238944e-05	0.0003665076832525	5.44	5.78	4.99	9.64	8.28	9.17
ENSG00000026652	AGPAT4	protein_coding	0.788552262250986	3.6630028753837e-05	0.0003773844979719	3.11	3.78	2.85	5.69	5.95	5.54
ENSG00000107984	DKK1	protein_coding	0.896247562788663	3.67269130913443e-05	0.0003781486555706	14.27	14.62	14.43	21.22	22.14	39.8
ENSG00000064933	PMS1	protein_coding	0.590087325327674	3.68306844857194e-05	0.0003789827354775	14.43	15.69	15.94	20.79	29.33	21.99
ENSG00000168264	IRF2BP2	protein_coding	0.432026970461449	3.68737815976024e-05	0.0003791918405302	23.2	23.07	21.81	33.33	32.27	28.51
ENSG00000135047	CTSL	protein_coding	-0.357412972994287	3.70534277154689e-05	0.0003808040234782	190.37	217.48	217.76	164.89	170.14	167.13
ENSG00000110092	CCND1	protein_coding	-0.577167402198204	3.7408169236445e-05	0.0003842125907572	916.24	857.65	897.15	526.28	558.5	749.95
ENSG00000231925	TAPBP	protein_coding	-0.598680882900068	3.75806219255768e-05	0.0003857458535381	81.43	90.32	88.53	64.03	60.09	52.4
ENSG00000214941	ZSWIM7	protein_coding	0.715907250745646	3.78055184229238e-05	0.0003878152040808	15.69	18.29	20.81	29.02	31.35	32.94
ENSG00000169129	AFAP1L2	protein_coding	-3.54785576129211	3.79755206280425e-05	0.0003889156224576	0.82	1.37	0.8	0.09	0.17	0.0
ENSG00000075624	ACTB	protein_coding	-0.448598610140888	3.79828699691404e-05	0.0003889156224576	4270.56	4233.82	4140.04	2868.63	2833.75	3796.04
ENSG00000126005	MMP24OS	protein_coding	-0.617849771395632	3.79414572365687e-05	0.0003889156224576	73.88	65.64	60.23	40.59	42.59	50.27
ENSG00000105245	NUMBL	protein_coding	-0.504174621244472	3.81664128579375e-05	0.0003903148695772	33.2	35.79	41.81	26.12	27.17	27.04
ENSG00000164823	OSGIN2	protein_coding	0.68618491528753	3.81632278672969e-05	0.0003903148695772	12.78	8.95	12.29	19.22	20.53	16.02
ENSG00000070404	FSTL3	protein_coding	0.647022241748601	3.83567740963483e-05	0.0003920208299141	9.73	12.24	12.36	19.86	18.21	17.22
ENSG00000141425	RPRD1A	protein_coding	0.50905879265099	3.83898831819861e-05	0.0003921185061944	25.16	21.86	23.4	33.93	33.76	34.92
ENSG00000128309	MPST	protein_coding	0.46278434793034	3.86263776505478e-05	0.0003942921897633	23.6	22.68	23.71	31.97	30.96	36.12
ENSG00000143179	UCK2	protein_coding	0.446987583193572	3.89117930199558e-05	0.0003969622806306	37.03	26.14	31.14	41.77	44.41	44.87
ENSG00000115170	ACVR1	protein_coding	0.374996157097022	3.90442162115486e-05	0.0003980692931451	33.53	36.27	37.35	45.79	48.1	49.2
ENSG00000146151	HMGCLL1	protein_coding	-2.72456306266179	3.90777057525065e-05	0.0003981669051857	2.61	2.52	1.75	0.33	0.43	0.31
ENSG00000166394	CYB5R2	protein_coding	1.39278739952597	3.98153217161551e-05	0.0004054344289004	1.79	2.07	1.63	3.84	4.93	6.3
ENSG00000103876	FAH	protein_coding	-0.444800324917494	3.98858849300259e-05	0.0004056567490531	57.69	55.02	55.84	43.02	39.15	44.7
ENSG00000170775	GPR37	protein_coding	-0.552026435183678	3.98776264107242e-05	0.0004056567490531	15.83	17.42	18.97	12.61	12.82	11.2
ENSG00000251194		lncRNA	-1.48635344300369	3.99143004296776e-05	0.0004056979168826	13.15	9.33	12.14	3.75	4.75	4.28
ENSG00000172667	ZMAT3	protein_coding	-0.295743025902929	4.03471317413295e-05	0.0004098470996713	79.7	80.6	84.93	67.48	70.98	66.73
ENSG00000140557	ST8SIA2	protein_coding	3.26833599825596	4.0413983694805e-05	0.0004102758625212	0.04	0.13	0.1	0.33	0.61	1.76
ENSG00000100029	PES1	protein_coding	0.464083843039843	4.07899805916241e-05	0.0004138405770078	33.21	34.27	30.53	43.58	46.37	48.91
ENSG00000101577	LPIN2	protein_coding	0.441898777227564	4.11109718139347e-05	0.0004168432215165	24.52	24.78	26.48	33.26	40.85	31.95
ENSG00000073712	FERMT2	protein_coding	-0.431295602872644	4.12891421862696e-05	0.0004181292866024	91.64	95.84	99.83	69.84	71.1	77.88
ENSG00000100350	FOXRED2	protein_coding	0.543912634788747	4.12767798969311e-05	0.0004181292866024	5.66	4.48	5.08	7.4	7.55	7.73
ENSG00000178921	PFAS	protein_coding	0.8152991313855	4.13131525293438e-05	0.0004181292866024	4.98	3.85	4.26	6.31	6.77	10.58
ENSG00000184678	H2BC21	protein_coding	-0.757076671950378	4.15995129707087e-05	0.0004207717445014	17.57	17.46	16.41	12.49	11.12	7.39
ENSG00000160208	RRP1B	protein_coding	0.375626630050411	4.19540450130059e-05	0.000424100118653	11.7	11.77	11.73	14.9	15.19	16.86
ENSG00000156931	VPS8	protein_coding	0.646851100489283	4.22216902883642e-05	0.0004265466757348	52.24	37.28	41.32	67.65	76.24	65.47
ENSG00000131773	KHDRBS3	protein_coding	1.11340321208825	4.28031460306453e-05	0.0004321586284197	5.5	4.76	4.81	11.23	7.6	14.54
ENSG00000151320	AKAP6	protein_coding	-2.12261385524094	4.31710527222076e-05	0.0004356090041042	3.14	2.65	4.42	0.51	0.32	1.7
ENSG00000177963	RIC8A	protein_coding	-0.325214503235038	4.32322185027879e-05	0.000435961965992	66.81	65.52	64.69	52.54	52.97	55.89
ENSG00000164620	RELL2	protein_coding	1.37919942893735	4.32965751207014e-05	0.000436346658102	1.23	0.79	0.92	2.59	2.48	2.63
ENSG00000182742	HOXB4	protein_coding	0.589636430884572	4.33231030368363e-05	0.0004363498744466	11.16	10.43	10.67	15.53	17.7	16.7
ENSG00000170899	GSTA4	protein_coding	-0.476020078112231	4.37250378770307e-05	0.0004401318957767	48.46	46.42	49.01	34.85	38.47	33.03
ENSG00000111602	TIMELESS	protein_coding	0.669735928077744	4.46686548347748e-05	0.0004493585706007	4.31	5.4	4.1	7.75	6.63	8.05
ENSG00000134278	SPIRE1	protein_coding	0.623602878336244	4.51150324198236e-05	0.000453574984757	18.32	17.53	18.31	25.9	26.78	32.98
ENSG00000172469	MANEA	protein_coding	0.496128355758027	4.53311286171747e-05	0.0004554725168058	16.01	13.53	14.52	19.81	21.3	22.62
ENSG00000148158	SNX30	protein_coding	0.379457873926384	4.5696095684459e-05	0.0004588626640835	14.02	12.99	13.44	17.33	17.94	18.71
ENSG00000186318	BACE1	protein_coding	-0.365396957194398	4.5751108698097e-05	0.0004591381607683	48.55	46.34	49.51	37.01	38.83	39.22
ENSG00000120738	EGR1	protein_coding	0.751050899361665	4.59396185486261e-05	0.0004607522344675	8.57	10.03	9.94	20.48	17.14	11.64
ENSG00000105255	FSD1	protein_coding	0.806728385943966	4.60223206744454e-05	0.0004613038030757	4.86	5.24	5.06	8.86	10.01	8.48
ENSG00000291107		lncRNA	0.83859025761676	4.63675287358104e-05	0.0004644843477271	6.43	5.22	6.19	11.81	9.27	11.32
ENSG00000120820	GLT8D2	protein_coding	0.413065698560585	4.66159282408607e-05	0.0004666918756957	50.32	51.46	51.6	74.14	71.14	64.15
ENSG00000254645		lncRNA	-1.82732588539064	4.74714101882788e-05	0.000474970858308	5.11	5.13	4.41	2.12	0.73	1.25
ENSG00000158321	AUTS2	protein_coding	1.09849509996909	4.7524560030763e-05	0.0004752170570283	1.66	2.21	2.86	5.3	5.08	4.47
ENSG00000138172	CALHM2	protein_coding	-0.973879134663378	4.77651383603112e-05	0.0004773360075395	7.32	6.88	8.12	4.04	2.79	4.8
ENSG00000116793	PHTF1	protein_coding	0.390944195826816	4.78892498060296e-05	0.0004782892141695	29.37	28.75	27.79	38.31	38.23	38.95
ENSG00000170004	CHD3	protein_coding	0.395134223763022	4.79950821566769e-05	0.0004790430240768	38.81	43.57	43.53	51.01	61.07	58.39
ENSG00000280789	PAGR1	protein_coding	0.56065378796401	4.8022272039421e-05	0.0004790430240768	4.76	4.76	5.5	8.35	6.89	7.46
ENSG00000139428	MMAB	protein_coding	0.864812822787016	4.82357870422651e-05	0.000480884801477	17.9	19.42	22.38	36.71	37.79	37.55
ENSG00000162769	FLVCR1	protein_coding	1.03853220398748	4.83092616475921e-05	0.0004813290826874	4.9	2.53	4.39	9.86	6.88	7.63
ENSG00000154127	UBASH3B	protein_coding	0.467183235914745	4.913304649543e-05	0.0004892440736258	12.9	13.75	14.05	17.68	19.83	20.37
ENSG00000197747	S100A10	protein_coding	-0.512443416705726	4.92751210483908e-05	0.0004903655052807	641.1	622.96	597.42	405.24	406.8	526.46
ENSG00000166987	MBD6	protein_coding	0.701920105612988	4.93750522308196e-05	0.0004910664543553	7.81	7.23	9.47	15.83	13.43	11.58
ENSG00000132824	SERINC3	protein_coding	-0.366810781688465	4.97682344454525e-05	0.0004946813941984	130.48	131.44	130.94	104.38	102.91	105.37
ENSG00000172403	SYNPO2	protein_coding	-1.01346749730218	5.04116427657755e-05	0.0005007777090736	8.04	5.7	5.97	2.86	3.11	4.03
ENSG00000116212	LRRC42	protein_coding	-0.439280520797545	5.05838131573811e-05	0.0005021883752279	38.78	41.16	38.06	28.13	30.23	31.24
ENSG00000100784	RPS6KA5	protein_coding	-1.4458752303359	5.07888517510808e-05	0.0005037342510903	2.5	3.39	4.56	1.39	1.51	1.06
ENSG00000161888	SPC24	protein_coding	1.02920512023175	5.08000364935203e-05	0.0005037342510903	4.85	3.94	3.94	6.29	7.66	12.69
ENSG00000161682	FAM171A2	protein_coding	-0.662981752621986	5.10954657577605e-05	0.0005063621484529	10.28	10.79	11.15	6.37	7.65	6.95
ENSG00000044446	PHKA2	protein_coding	0.617703372261134	5.17466106423681e-05	0.0005122119820141	4.24	5.44	4.43	7.24	7.33	7.67
ENSG00000136826	KLF4	protein_coding	1.11269326147247	5.17472853473364e-05	0.0005122119820141	2.83	2.36	2.31	5.53	5.26	5.74
ENSG00000106976	DNM1	protein_coding	1.18682589601069	5.19582496520067e-05	0.0005139945920714	54.79	37.17	62.63	116.87	135.77	107.07
ENSG00000139926	FRMD6	protein_coding	0.479225366995521	5.20758920859414e-05	0.0005148524509138	119.69	110.11	112.72	156.62	150.76	181.91
ENSG00000106484	MEST	protein_coding	-0.643123763342753	5.21789531922557e-05	0.0005152609316991	77.57	74.16	72.97	43.53	51.26	53.01
ENSG00000164122	ASB5	protein_coding	-2.25693809179809	5.21791057027295e-05	0.0005152609316991	2.71	1.94	3.07	0.38	0.75	0.57
ENSG00000055483	USP36	protein_coding	0.715952585317	5.25303415828305e-05	0.0005181147257183	11.75	10.17	11.44	17.32	21.05	17.93
ENSG00000108389	MTMR4	protein_coding	0.489968656896346	5.25093128254926e-05	0.0005181147257183	18.35	14.21	15.76	22.56	21.92	24.76
ENSG00000103502	CDIPT	protein_coding	-0.494627416774262	5.27182219075923e-05	0.0005196599624271	60.32	73.33	67.9	50.54	55.5	41.21
ENSG00000112312	GMNN	protein_coding	0.811312498642595	5.33442298057297e-05	0.0005255195751689	12.75	12.3	13.01	20.97	19.13	28.69
ENSG00000101447	FAM83D	protein_coding	0.969938225627104	5.36588210763066e-05	0.0005283061573621	3.4	2.92	3.34	5.39	5.41	8.68
ENSG00000162614	NEXN	protein_coding	-0.512084539920688	5.36938937221682e-05	0.0005283390287118	120.37	108.42	116.52	76.24	77.16	94.86
ENSG00000182179	UBA7	protein_coding	-0.817509422387028	5.41192085714592e-05	0.000532209511817	20.6	16.84	18.66	11.72	13.06	7.79
ENSG00000115758	ODC1	protein_coding	0.559932797982647	5.42765773433366e-05	0.0005334419930278	73.23	65.66	66.1	100.49	84.47	124.23
ENSG00000163507	CIP2A	protein_coding	0.881955638672949	5.43766410026615e-05	0.0005341101451641	7.48	4.92	6.34	9.38	9.57	16.28
ENSG00000129675	ARHGEF6	protein_coding	-0.533646620620518	5.44733633824269e-05	0.0005347447092889	9.27	8.53	9.57	6.3	7.0	6.13
ENSG00000173457	PPP1R14B	protein_coding	0.52038460480903	5.45477378200266e-05	0.0005351592734034	87.72	84.33	74.88	111.5	108.53	142.93
ENSG00000182093	GET1	protein_coding	-0.509236883873278	5.47141080732929e-05	0.0005364753741532	81.64	94.58	95.67	65.07	67.97	63.45
ENSG00000057252	SOAT1	protein_coding	0.41347631779021	5.48136178371058e-05	0.0005371347400647	40.58	44.7	45.15	55.58	57.0	66.03
ENSG00000166313	APBB1	protein_coding	-0.419431060891676	5.53307727298359e-05	0.0005418835501053	36.08	35.51	35.45	26.59	27.68	27.92
ENSG00000230487	PSMG3-AS1	lncRNA	-1.28940060404607	5.54439250858983e-05	0.0005426724919195	6.86	8.59	7.0	3.7	2.54	3.18
ENSG00000197448	GSTK1	protein_coding	-0.390883847197542	5.634254852822e-05	0.0005511440014373	103.08	115.73	106.13	83.39	88.54	83.04
ENSG00000226742	HSBP1L1	protein_coding	-0.7387390549887	5.67374234584664e-05	0.0005546807769583	71.69	68.55	66.15	46.85	41.61	38.06
ENSG00000175471	MCTP1	protein_coding	1.03584866575135	5.69194560212485e-05	0.0005558994950361	7.77	5.53	9.8	18.97	15.44	13.75
ENSG00000141837	CACNA1A	protein_coding	-0.847281689598908	5.69288629369158e-05	0.0005558994950361	7.35	5.84	7.53	3.67	4.01	4.21
ENSG00000261655		lncRNA	-1.93207757750876	5.71472185746722e-05	0.0005573778805212	1.77	2.3	2.22	0.59	0.77	0.34
ENSG00000130813	SHFL	protein_coding	-0.533050677991996	5.71367344223128e-05	0.0005573778805212	23.88	23.84	21.03	15.55	18.07	15.18
ENSG00000103995	CEP152	protein_coding	0.953329872860694	5.75837806989664e-05	0.0005613070051856	1.18	1.7	2.43	4.09	3.2	3.29
ENSG00000139410	SDSL	protein_coding	-1.02200387112105	5.8242327831787e-05	0.0005673940995151	8.91	9.21	11.49	5.68	3.9	5.23
ENSG00000158691	ZSCAN12	protein_coding	0.657225192609394	5.82855718142773e-05	0.0005674833246408	4.41	4.0	3.92	6.33	7.14	6.51
ENSG00000166997	CNPY4	protein_coding	0.521478270423517	5.84542526370242e-05	0.000568793017039	20.53	18.6	21.16	29.77	33.08	26.03
ENSG00000290862	NMRAL2P	lncRNA	-1.48659640849025	5.89461190106887e-05	0.00057324412115	4.51	5.0	4.61	1.51	2.38	1.4
ENSG00000162430	SELENON	protein_coding	-0.339486697745627	5.90800311537122e-05	0.000574210997477	65.03	62.14	62.29	48.39	51.3	54.04
ENSG00000102531	FNDC3A	protein_coding	0.47224038397031	5.91541173837286e-05	0.0005745956244584	37.24	32.05	33.67	50.49	49.54	46.25
ENSG00000140391	TSPAN3	protein_coding	-0.379745248354833	5.99832360521506e-05	0.0005822716523122	185.57	214.4	207.71	166.98	151.77	160.95
ENSG00000166451	CENPN	protein_coding	0.71052904542511	6.00143044848201e-05	0.0005822716523122	15.16	13.44	13.19	26.36	18.95	24.39
ENSG00000167315	ACAA2	protein_coding	-0.425657290213394	6.07204583225892e-05	0.0005887797965129	53.66	58.27	57.04	43.4	40.8	44.94
ENSG00000101654	RNMT	protein_coding	0.39759975597678	6.13146986688357e-05	0.0005941958196376	24.95	20.41	20.74	29.66	29.16	30.1
ENSG00000182858	ALG12	protein_coding	0.597800301688747	6.14176824998675e-05	0.000594847583444	9.34	6.81	10.01	14.15	13.9	12.19
ENSG00000136205	TNS3	protein_coding	-0.481127241553224	6.16955148528676e-05	0.0005971910620845	79.66	84.99	89.37	67.2	66.91	52.87
ENSG00000104408	EIF3E	protein_coding	0.40632481961884	6.1784589811122e-05	0.0005977057732512	354.98	356.34	348.64	489.55	461.12	490.23
ENSG00000172840	PDP2	protein_coding	0.596058285388627	6.20894671611813e-05	0.0006003063523615	11.32	10.69	12.75	14.75	20.16	19.4
ENSG00000128973	CLN6	protein_coding	0.636851903594261	6.23990988879407e-05	0.0006029498533867	9.91	7.25	7.6	11.91	12.48	14.73
ENSG00000068323	TFE3	protein_coding	-0.395055096621541	6.2517320173182e-05	0.0006037418002107	46.92	49.58	49.07	36.97	36.62	40.1
ENSG00000221968	FADS3	protein_coding	-0.455100582203243	6.26915061097821e-05	0.0006050729769401	50.43	47.81	43.7	36.75	36.4	32.85
ENSG00000138386	NAB1	protein_coding	0.797957658211318	6.32808784941523e-05	0.0006104075006078	18.47	20.68	20.93	45.79	36.26	25.11
ENSG00000114790	ARHGEF26	protein_coding	-1.01063767815175	6.3321846393099e-05	0.0006104489986095	2.51	2.19	2.67	1.41	1.02	1.26
ENSG00000170776	AKAP13	protein_coding	0.501903572095282	6.34844407323552e-05	0.0006116622996255	13.67	17.33	14.69	19.73	23.13	23.76
ENSG00000108175	ZMIZ1	protein_coding	0.319021299729372	6.37044860307903e-05	0.0006134274077077	21.96	21.66	22.01	28.09	28.79	27.16
ENSG00000176046	NUPR1	protein_coding	0.949376681025035	6.3793071221453e-05	0.0006139253426392	52.55	69.51	74.97	118.78	122.23	150.6
ENSG00000122952	ZWINT	protein_coding	0.809946094355144	6.38459393584953e-05	0.000614079170641	7.17	7.74	7.09	9.82	11.84	18.27
ENSG00000166135	HIF1AN	protein_coding	-0.47597501176942	6.39195391711731e-05	0.0006144321060397	38.27	43.06	40.36	31.49	30.28	28.06
ENSG00000138078	PREPL	protein_coding	-0.398546093403894	6.40445404120524e-05	0.0006152784496943	61.79	66.41	71.81	51.05	51.69	53.17
ENSG00000219607	PPP1R3G	protein_coding	-1.28125011832134	6.4263165175812e-05	0.0006170227433749	1.84	1.44	1.54	0.65	0.87	0.52
ENSG00000143457	GOLPH3L	protein_coding	0.557288131025286	6.43162913255635e-05	0.0006171769073655	14.83	18.03	17.93	28.43	24.54	23.82
ENSG00000163389	POGLUT1	protein_coding	0.436629442085803	6.4367237335114e-05	0.000617309985249	15.75	13.07	15.94	20.72	21.29	20.06
ENSG00000117335	CD46	protein_coding	-0.39284951466651	6.45081103789968e-05	0.0006183048530224	202.83	210.1	214.86	169.66	178.77	142.82
ENSG00000157445	CACNA2D3	protein_coding	3.18388359428523	6.48142318640241e-05	0.000620881557137	0.08	0.12	0.02	1.09	0.37	0.52
ENSG00000126016	AMOT	protein_coding	0.714667856256825	6.49922111872241e-05	0.0006222284784681	1.43	1.25	1.43	2.03	2.39	2.54
ENSG00000129810	SGO1	protein_coding	1.8441073740104	6.51312767002622e-05	0.0006232015090704	1.05	0.51	1.95	1.7	4.29	6.5
ENSG00000142669	SH3BGRL3	protein_coding	-0.400989005090753	6.53574512226739e-05	0.0006243739385862	757.95	760.61	693.78	561.54	521.9	634.67
ENSG00000068097	HEATR6	protein_coding	0.565583456031871	6.536631479103e-05	0.0006243739385862	10.0	8.32	9.69	15.11	13.98	13.27
ENSG00000134569	LRP4	protein_coding	0.805526669010038	6.53372519380176e-05	0.0006243739385862	3.37	2.13	2.14	4.4	5.0	4.07
ENSG00000145147	SLIT2	protein_coding	0.950703888971442	6.59062635336914e-05	0.0006291705169566	2.67	2.46	3.27	4.68	5.42	6.61
ENSG00000196372	ASB13	protein_coding	0.840873677903403	6.59960629400675e-05	0.0006296667346069	4.04	3.62	3.75	6.29	8.74	6.11
ENSG00000070214	SLC44A1	protein_coding	0.657680755130334	6.73523109684909e-05	0.0006422386170185	17.54	18.0	17.31	29.59	32.16	23.93
ENSG00000083444	PLOD1	protein_coding	0.373048742821549	6.74960316411201e-05	0.0006432406587252	117.86	128.41	134.3	169.25	177.24	160.13
ENSG00000231312	MAP4K3-DT	lncRNA	-0.575456853644833	6.75759748415685e-05	0.0006436340990487	30.97	25.24	28.11	19.96	20.84	17.06
ENSG00000147274	RBMX	protein_coding	0.42563933073185	6.78445547743052e-05	0.0006455290574302	106.41	108.77	101.96	135.2	135.33	166.7
ENSG00000121671	CRY2	protein_coding	-0.653086341845573	6.78524746533069e-05	0.0006455290574302	13.79	8.95	9.99	6.61	6.92	7.61
ENSG00000131386	GALNT15	protein_coding	-0.646737001955955	6.80848621503446e-05	0.0006473699999663	10.93	11.9	13.24	7.74	8.65	7.33
ENSG00000279208		unprocessed_pseudogene	-1.60021487323964	6.81655117679623e-05	0.0006477668980735	12.63	12.76	16.37	4.45	5.93	4.21
ENSG00000115677	HDLBP	protein_coding	0.258212154439146	6.87963722390893e-05	0.0006533889340608	433.51	423.86	464.32	516.06	544.0	562.27
ENSG00000186577	SMIM29	protein_coding	0.64356175707089	6.890282196412e-05	0.0006540268431474	31.95	26.09	28.98	47.28	42.53	49.0
ENSG00000101868	POLA1	protein_coding	0.69384935526994	6.99702376967096e-05	0.0006634023276836	2.08	1.94	2.15	3.01	3.12	4.16
ENSG00000074935	TUBE1	protein_coding	0.679582733241741	6.99558775475206e-05	0.0006634023276836	13.61	12.41	14.53	19.33	21.33	26.43
ENSG00000153944	MSI2	protein_coding	-0.747455889482331	7.0946714441131e-05	0.0006722776600628	73.86	57.6	69.76	42.34	54.33	26.5
ENSG00000006432	MAP3K9	protein_coding	1.74600666832945	7.25753146458896e-05	0.0006873187790326	0.12	0.09	0.08	0.31	0.43	0.27
ENSG00000182118	FAM89A	protein_coding	-0.904785612016512	7.26251633151728e-05	0.0006873998544822	10.88	13.57	12.54	5.84	8.03	6.68
ENSG00000189046	ALKBH2	protein_coding	1.11030085532333	7.28992916075307e-05	0.000689602446576	5.21	6.44	5.54	11.95	13.18	13.19
ENSG00000164161	HHIP	protein_coding	2.28479612408855	7.36762286300273e-05	0.0006965562353556	0.47	0.31	0.38	1.24	1.81	3.09
ENSG00000130827	PLXNA3	protein_coding	-0.649902875984662	7.40968831826075e-05	0.0007001356459178	46.25	39.79	57.08	37.27	23.29	32.68
ENSG00000130529	TRPM4	protein_coding	-0.612409397366575	7.41770095874474e-05	0.000700495197176	23.56	18.99	21.93	13.58	16.53	13.2
ENSG00000197930	ERO1A	protein_coding	0.560387674290895	7.42923614784764e-05	0.000701186806267	51.0	50.85	50.2	76.25	80.89	73.1
ENSG00000168389	MFSD2A	protein_coding	1.24436224847782	7.52197277342785e-05	0.0007095372504521	0.73	1.14	1.07	2.92	2.32	1.86
ENSG00000130881	LRP3	protein_coding	-0.655398998595267	7.53300638302236e-05	0.0007097961111372	16.21	21.53	16.78	10.45	12.34	12.92
ENSG00000291067		lncRNA	-0.721664970580523	7.53324360850185e-05	0.0007097961111372	10.87	8.28	7.78	5.37	6.15	5.15
ENSG00000119669	IRF2BPL	protein_coding	-0.3995956859104	7.594459456452e-05	0.0007151592505117	49.45	52.95	49.05	37.99	42.93	37.17
ENSG00000138663	COPS4	protein_coding	-0.375039082312662	7.61608959135192e-05	0.000716790704389	82.99	77.89	81.2	63.45	62.24	65.64
ENSG00000168874	ATOH8	protein_coding	-1.32357686653802	7.62820588883788e-05	0.0007175254228432	12.3	12.71	13.42	7.04	5.89	2.75
ENSG00000095059	DHPS	protein_coding	0.542803539882645	7.66067740341795e-05	0.0007201728858808	32.15	25.8	26.23	47.45	36.01	40.8
ENSG00000287367		lncRNA	-3.84457238964899	7.68432021341031e-05	0.0007219878512024	1.04	0.19	0.41	0.04	0.07	0.0
ENSG00000162998	FRZB	protein_coding	1.20407044046911	7.70662908329432e-05	0.000723675508222	1.8	1.99	1.66	3.48	4.44	5.05
ENSG00000112029	FBXO5	protein_coding	0.836159688600301	7.71787138634599e-05	0.0007243226646633	6.73	4.01	3.98	7.64	8.77	10.12
ENSG00000242616	GNG10	protein_coding	-0.460042635570813	7.73071671346435e-05	0.0007251194510561	254.08	255.51	240.4	185.7	182.23	191.42
ENSG00000162654	GBP4	protein_coding	-2.26289727857751	7.77672883612262e-05	0.0007287236086105	2.57	1.18	0.74	0.27	0.55	0.17
ENSG00000067082	KLF6	protein_coding	-0.467203223683405	7.77789568443084e-05	0.0007287236086105	63.92	67.39	66.33	41.56	48.42	57.03
ENSG00000158747	NBL1	protein_coding	-0.574505424381122	7.81343756415038e-05	0.0007316418560491	69.87	80.05	88.67	56.28	64.57	44.13
ENSG00000128284	APOL3	protein_coding	-2.10867775920651	7.84992828371433e-05	0.0007346456211105	7.19	10.4	12.99	2.55	4.47	0.68
ENSG00000106546	AHR	protein_coding	0.598730788510969	7.88278310900258e-05	0.0007373059324819	15.44	14.57	16.48	27.65	22.59	21.81
ENSG00000167216	KATNAL2	protein_coding	-1.3680159608986	7.95693374259524e-05	0.0007438236377342	5.81	6.45	6.63	2.9	2.34	2.29
ENSG00000289470		lncRNA	-1.88644899910468	7.99303407745033e-05	0.0007467790367871	4.21	4.32	4.8	1.63	1.38	0.61
ENSG00000166801	FAM111A	protein_coding	0.456110173165572	8.12543060180825e-05	0.0007587229057179	15.61	15.19	16.64	22.1	22.54	22.18
ENSG00000178184	PARD6G	protein_coding	-0.673022109359943	8.13247376689405e-05	0.0007589549088846	16.88	16.69	15.4	8.83	11.78	11.07
ENSG00000184602	SNN	protein_coding	-0.544265936496894	8.15869907523342e-05	0.0007609758033812	16.26	18.14	17.1	11.43	12.96	11.99
ENSG00000230989	HSBP1	protein_coding	-0.430218898303042	8.20558773785491e-05	0.0007649206620803	152.39	163.15	158.9	119.11	117.1	125.35
ENSG00000124164	VAPB	protein_coding	-0.377170237828919	8.21879647870284e-05	0.000765584251696	39.14	35.45	42.44	31.82	31.17	29.32
ENSG00000115129	TP53I3	protein_coding	-0.461518716766828	8.22190306944898e-05	0.000765584251696	73.31	74.85	69.08	56.35	56.0	49.44
ENSG00000166741	NNMT	protein_coding	0.528409728369381	8.26221923501074e-05	0.0007689082618428	127.76	157.33	164.72	212.52	258.25	198.78
ENSG00000130810	PPAN	protein_coding	0.667582847690502	8.29167334418314e-05	0.0007707876577738	8.7	10.78	7.82	14.58	14.06	15.8
ENSG00000147852	VLDLR	protein_coding	0.765225012010111	8.28936401033942e-05	0.0007707876577738	5.95	8.05	10.71	13.83	15.45	14.06
ENSG00000239264	TXNDC5	protein_coding	0.337933238629121	8.31863640357193e-05	0.0007728625975617	145.48	163.72	155.54	210.87	199.84	192.67
ENSG00000179862	CITED4	protein_coding	0.812454762382544	8.36969513079972e-05	0.0007771726393345	4.63	5.98	5.1	8.97	8.56	10.97
ENSG00000210082	MT-RNR2	Mt_rRNA	-0.437199753198104	8.40366804432875e-05	0.0007798922478819	8680.64	9783.28	9740.45	7443.51	8083.8	5903.58
ENSG00000181751	MACIR	protein_coding	-0.74949787657675	8.41166523998502e-05	0.0007801995241254	6.63	6.86	7.71	4.29	4.51	4.19
ENSG00000198467	TPM2	protein_coding	-0.428428276897402	8.43451711644276e-05	0.0007818834937174	1850.62	1934.69	1916.81	1368.92	1451.67	1530.16
ENSG00000197774	EME2	protein_coding	-0.686539496314806	8.46727520450162e-05	0.0007844833883124	7.1	5.55	5.28	4.52	3.87	2.86
ENSG00000172115	CYCS	protein_coding	0.513725455554013	8.49382988166646e-05	0.0007865059716343	110.7	96.54	94.82	139.91	138.79	162.93
ENSG00000167842	MIS12	protein_coding	0.625330569300693	8.49874918212518e-05	0.0007865240418743	12.47	13.4	12.55	20.21	17.68	22.98
ENSG00000089486	CDIP1	protein_coding	-0.680273125583906	8.51959752318114e-05	0.0007880154397969	20.4	16.67	17.0	11.75	10.62	12.08
ENSG00000103888	CEMIP	protein_coding	-2.21473774653611	8.61445851745261e-05	0.000795905215633	49.34	62.89	83.24	13.03	14.15	16.09
ENSG00000204264	PSMB8	protein_coding	-0.448889766779102	8.61194571455158e-05	0.000795905215633	48.77	49.26	44.58	35.65	36.07	35.44
ENSG00000161544	CYGB	protein_coding	-0.759894750974091	8.65525846414743e-05	0.0007987882381906	61.18	68.46	63.23	45.95	44.6	26.38
ENSG00000100242	SUN2	protein_coding	0.563336466845552	8.65316735106661e-05	0.0007987882381906	22.64	24.15	23.34	33.07	34.63	38.8
ENSG00000134909	ARHGAP32	protein_coding	0.954131259895246	8.71235263864078e-05	0.0008031669938024	2.38	3.69	3.06	5.2	6.26	6.79
ENSG00000122126	OCRL	protein_coding	-0.333782599298089	8.71205742771149e-05	0.0008031669938024	29.38	28.49	29.39	22.87	24.56	23.7
ENSG00000130396	AFDN	protein_coding	0.485416357964446	8.7319380622167e-05	0.0008044931432544	14.08	14.36	14.03	19.05	20.52	21.56
ENSG00000102158	MAGT1	protein_coding	-0.329697206540128	8.73640220436141e-05	0.0008044931432544	77.61	78.9	82.88	67.87	63.29	64.2
ENSG00000198964	SGMS1	protein_coding	-0.486240314166838	8.76289175414428e-05	0.000806486372663	20.08	21.37	23.34	16.58	14.63	16.27
ENSG00000143612	C1orf43	protein_coding	0.347023514219269	8.85624444395375e-05	0.0008146277002618	141.43	153.46	150.2	200.05	188.61	192.62
ENSG00000172123	SLFN12	protein_coding	-0.499889864148085	8.86674818083177e-05	0.0008151435144266	46.44	43.63	48.3	36.24	36.17	27.77
ENSG00000164291	ARSK	protein_coding	-0.817534850305607	8.88518532149204e-05	0.0008163876954609	20.07	21.64	22.48	11.22	12.99	13.29
ENSG00000135373	EHF	protein_coding	2.70053617225077	8.89057684633249e-05	0.0008164325091814	0.19	0.18	0.24	2.73	0.94	0.28
ENSG00000149212	SESN3	protein_coding	-0.608714067416181	8.98075360010118e-05	0.0008242589122827	11.86	13.42	15.68	7.8	9.17	10.71
ENSG00000166747	AP1G1	protein_coding	-0.349808694587302	9.00084097986352e-05	0.0008256473910399	59.38	56.23	57.13	41.23	49.26	48.89
ENSG00000179348	GATA2	protein_coding	-0.99722737634525	9.05015185184979e-05	0.0008297135362414	3.63	4.14	3.45	1.55	2.21	2.08
ENSG00000198363	ASPH	protein_coding	-0.369327897963803	9.10616601320494e-05	0.0008343894218703	645.47	563.66	582.54	455.17	454.47	511.46
ENSG00000144320	LNPK	protein_coding	-0.525177079887206	9.11520922892289e-05	0.0008347586273505	33.7	43.03	38.39	25.11	25.85	31.51
ENSG00000080345	RIF1	protein_coding	0.387855095940394	9.18850325361161e-05	0.0008410081949938	12.84	12.01	12.7	16.24	17.55	16.64
ENSG00000236609	ZNF853	protein_coding	0.911970812021721	9.19575961398701e-05	0.0008412099000729	1.95	1.67	1.56	3.08	3.45	3.45
ENSG00000163428	LRRC58	protein_coding	0.427258898758751	9.23479692546229e-05	0.0008439771060611	14.8	13.88	14.87	18.26	21.07	20.88
ENSG00000143621	ILF2	protein_coding	0.412450011056951	9.2361480403829e-05	0.0008439771060611	110.77	120.92	112.02	156.1	149.56	164.09
ENSG00000125753	VASP	protein_coding	-0.391186452687732	9.29734520120468e-05	0.0008491031281122	63.01	61.65	60.38	45.36	46.04	53.5
ENSG00000166311	SMPD1	protein_coding	-0.542743589529405	9.34816532812734e-05	0.0008532763407236	96.08	103.46	100.59	77.74	71.06	62.65
ENSG00000258405	ZNF578	protein_coding	-0.799492682991021	9.44533836258225e-05	0.0008616736350609	3.72	4.57	3.36	2.49	2.2	2.12
ENSG00000169490	TM2D2	protein_coding	-0.413300034937811	9.50876168637174e-05	0.000866984519805	64.26	67.57	73.26	55.15	52.67	50.2
ENSG00000079332	SAR1A	protein_coding	-0.350769021955037	9.68825665485671e-05	0.0008826672027728	158.01	167.03	167.61	135.38	140.55	121.01
ENSG00000255737	AGAP2-AS1	lncRNA	0.72116936094431	9.69136672874561e-05	0.0008826672027728	5.77	6.72	6.01	9.8	9.64	12.0
ENSG00000167703	SLC43A2	protein_coding	-0.972304640750323	9.72527367940781e-05	0.0008852710852294	20.09	22.44	29.57	15.34	14.65	7.73
ENSG00000145041	DCAF1	protein_coding	0.429102050737304	9.76239237354329e-05	0.0008881643203667	6.73	5.98	6.38	8.42	8.3	9.64
ENSG00000176597	B3GNT5	protein_coding	0.659577964266151	9.80045373523835e-05	0.0008911401105296	4.78	3.68	4.8	7.69	6.56	7.12
ENSG00000198892	SHISA4	protein_coding	-0.511523670266633	9.81995253493482e-05	0.0008924257082649	28.25	33.96	31.79	22.77	23.2	21.97
ENSG00000171873	ADRA1D	protein_coding	-2.32546932079813	9.89140592941919e-05	0.0008984288997212	0.72	0.66	0.45	0.13	0.2	0.04
ENSG00000104147	OIP5	protein_coding	1.6652498368806	9.92734241501406e-05	0.0009012013297032	1.33	1.06	0.81	3.4	2.19	4.6
ENSG00000075426	FOSL2	protein_coding	-0.413477317297809	9.94234221121727e-05	0.0009020711470003	16.05	16.48	16.82	13.36	13.64	11.01
ENSG00000068489	PRR11	protein_coding	0.740352707738155	9.96274915662513e-05	0.0009034303415503	13.48	10.35	10.28	16.31	15.42	26.46
ENSG00000113583	C5orf15	protein_coding	-0.475091039997709	0.0001002865981705	0.000908912124628	126.15	128.7	123.65	94.7	103.96	81.14
ENSG00000172458	IL17D	protein_coding	0.943490002598599	0.0001010440791147	0.0009152790387273	6.35	6.72	5.91	11.49	11.76	14.41
ENSG00000159921	GNE	protein_coding	0.445884727207828	0.0001015903731099	0.0009197270918476	10.13	9.56	8.83	12.71	13.57	13.55
ENSG00000002549	LAP3	protein_coding	-0.403394342118684	0.000102027809033	0.0009231853220601	87.28	89.55	94.4	69.82	67.13	73.54
ENSG00000137161	CNPY3	protein_coding	0.534309682124691	0.0001022805972747	0.0009249699424376	19.47	21.44	21.96	34.93	32.15	26.3
ENSG00000163808	KIF15	protein_coding	1.16667515330118	0.0001039500919356	0.0009395575899217	1.57	2.2	1.41	2.31	3.45	5.92
ENSG00000135334	AKIRIN2	protein_coding	-0.43453422005561	0.0001043138827723	0.0009423341477354	61.43	61.9	70.3	46.56	48.66	52.34
ENSG00000113580	NR3C1	protein_coding	0.529412044118682	0.0001044222487335	0.000942801528831	22.41	19.98	20.6	27.85	27.5	37.79
ENSG00000134070	IRAK2	protein_coding	0.964719911459372	0.000104620518459	0.0009440796812057	4.48	4.64	4.78	13.66	8.53	5.47
ENSG00000116675	DNAJC6	protein_coding	-1.94819531153419	0.000105030591303	0.000947266692635	2.66	2.01	1.39	0.25	0.99	0.62
ENSG00000100575	TIMM9	protein_coding	0.607846378112962	0.0001052301049486	0.0009485522562482	31.39	33.79	35.94	54.55	49.86	53.89
ENSG00000097021	ACOT7	protein_coding	-0.432980810015877	0.0001060650795393	0.000955561422755	71.79	72.85	71.67	54.43	50.31	59.58
ENSG00000159461	AMFR	protein_coding	-0.382418485977136	0.0001061976737583	0.0009562385453769	63.03	64.62	63.24	45.27	49.09	56.31
ENSG00000110013	SIAE	protein_coding	-0.52142737101502	0.0001067911730164	0.0009610628321898	29.21	37.1	36.56	25.54	25.79	22.46
ENSG00000101290	CDS2	protein_coding	-0.664272390797547	0.0001072125656217	0.0009638392453749	36.99	37.38	43.45	26.88	21.91	27.4
ENSG00000158164	TMSB15A	protein_coding	1.21895380346145	0.0001072154653393	0.0009638392453749	7.52	4.41	6.45	14.41	13.82	14.97
ENSG00000143772	ITPKB	protein_coding	-0.676795128380079	0.0001077971621211	0.0009685455759062	4.49	4.47	4.89	2.58	2.9	3.46
ENSG00000125870	SNRPB2	protein_coding	0.421776031762297	0.0001083702086811	0.0009731691501257	66.11	64.59	66.31	90.83	88.37	91.47
ENSG00000099917	MED15	protein_coding	-0.336628614943788	0.000108593210661	0.0009746460184881	47.53	43.21	41.84	36.78	33.45	37.09
ENSG00000156697	UTP14A	protein_coding	0.487964856123385	0.000110051882177	0.0009872057038611	10.66	11.13	10.64	16.36	15.21	15.04
ENSG00000076067	RBMS2	protein_coding	-0.340772674987856	0.0001102342880541	0.0009883094570885	66.97	69.18	71.74	60.22	52.81	55.28
ENSG00000117877	POLR1G	protein_coding	0.946809507149067	0.0001106739722626	0.0009917174188378	1.99	1.5	2.09	3.18	3.42	4.46
ENSG00000111261	MANSC1	protein_coding	-0.853256218748022	0.0001108346348373	0.0009926228270074	9.42	13.67	12.85	8.04	6.37	5.98
ENSG00000101474	APMAP	protein_coding	-0.362352190975923	0.0001121561921757	0.0010039185180288	80.46	88.84	88.49	69.33	71.01	65.78
ENSG00000130147	SH3BP4	protein_coding	-0.278797930238502	0.0001124139770665	0.0010056852789793	64.63	62.71	67.16	52.81	55.75	56.09
ENSG00000141101	NOB1	protein_coding	0.486225798802438	0.0001127157439438	0.0010078434054359	23.82	25.64	22.35	35.44	33.11	34.5
ENSG00000135362	PRR5L	protein_coding	1.33123305820682	0.0001130305617088	0.0010101158464253	1.08	2.45	2.84	5.93	5.14	5.24
ENSG00000253953	PCDHGB4	protein_coding	-0.566736092385839	0.0001131293808101	0.0010104565778481	8.44	9.63	9.73	5.93	7.28	6.21
ENSG00000163597	SNHG16	lncRNA	0.344566405504463	0.0001134213398403	0.0010125211190362	181.8	169.27	154.82	233.66	208.73	215.01
ENSG00000088340	FER1L4	transcribed_unitary_pseudogene	-1.5213666772443	0.000113660324693	0.0010141107962568	3.36	2.95	2.76	1.0	1.76	0.57
ENSG00000137513	NARS2	protein_coding	0.656927288432912	0.0001138019614564	0.0010148306675354	11.97	11.16	11.56	18.25	19.42	18.47
ENSG00000048028	USP28	protein_coding	0.74788206652616	0.0001145655467726	0.0010210930343777	9.77	9.65	15.1	20.52	17.97	20.89
ENSG00000168056	LTBP3	protein_coding	-0.451431368414033	0.0001152617086916	0.0010251165749629	36.41	35.02	35.3	26.91	30.41	22.88
ENSG00000187801	ZFP69B	protein_coding	0.930147663945037	0.0001152632727689	0.0010251165749629	2.23	2.42	2.62	5.32	4.05	4.81
ENSG00000196182	STK40	protein_coding	-0.561472759130456	0.0001151075175165	0.0010251165749629	15.37	15.0	17.63	11.09	12.27	10.1
ENSG00000240303	ACAD11	protein_coding	-0.601119397129917	0.0001151865408605	0.0010251165749629	36.34	32.3	33.21	23.34	25.71	19.81
ENSG00000102678	FGF9	protein_coding	-2.50478435197416	0.000115523666013	0.0010268838843836	1.12	3.33	2.55	0.24	0.44	0.74
ENSG00000075702	WDR62	protein_coding	0.942943658489994	0.0001162299901112	0.0010326110487521	1.14	0.85	1.94	2.33	2.36	2.98
ENSG00000166289	PLEKHF1	protein_coding	0.904162335406531	0.0001168330777186	0.0010374154191667	3.24	4.64	4.65	7.41	8.24	8.81
ENSG00000103066	PLA2G15	protein_coding	-0.441592938567732	0.0001175860772366	0.0010435450959027	26.22	30.23	30.61	20.09	24.33	21.91
ENSG00000129515	SNX6	protein_coding	-0.464377902401683	0.0001178843896667	0.0010456351643905	185.0	178.54	193.43	126.59	140.55	147.36
ENSG00000101079	NDRG3	protein_coding	-0.406771427582238	0.0001184390157668	0.0010499953000548	37.39	35.8	37.68	26.36	29.48	30.17
ENSG00000156299	TIAM1	protein_coding	1.43965828735942	0.0001189224213545	0.00105371974089	0.49	0.46	0.33	1.41	1.33	0.76
ENSG00000101152	DNAJC5	protein_coding	-0.330051884589514	0.0001193994840521	0.0010568219085512	34.66	34.45	33.22	27.02	28.22	28.34
ENSG00000137135	ARHGEF39	protein_coding	1.49992721660839	0.0001193704435425	0.0010568219085512	0.45	0.45	0.49	0.86	1.68	1.73
ENSG00000140455	USP3	protein_coding	0.44315449263821	0.0001195875821418	0.0010579243650799	19.0	17.13	20.81	25.92	27.45	26.16
ENSG00000170677	SOCS6	protein_coding	0.47158281835336	0.0001205143555591	0.0010655568272463	17.05	13.47	14.45	22.28	19.88	21.43
ENSG00000203797	DDO	protein_coding	-2.05116120835182	0.0001210086839649	0.001069359649327	1.64	2.59	1.71	0.47	0.7	0.3
ENSG00000115486	GGCX	protein_coding	-0.414938535321284	0.0001211213427111	0.001069787392466	43.78	44.35	43.9	35.18	37.0	29.45
ENSG00000163812	ZDHHC3	protein_coding	-0.330727549143735	0.0001223014986454	0.0010796382030474	60.42	60.28	61.11	46.5	52.43	49.84
ENSG00000092841	MYL6	protein_coding	-0.36727832840968	0.000122950350424	0.0010847908766348	2637.79	2768.74	2607.47	2137.11	2017.6	2221.3
ENSG00000005059	MCUB	protein_coding	0.758614079031443	0.0001243826962883	0.0010968471983603	10.49	12.44	11.27	16.03	18.68	25.18
ENSG00000143248	RGS5	protein_coding	1.47401487546474	0.0001253478515061	0.0011047730967316	13.52	10.52	11.61	45.0	43.22	13.34
ENSG00000267745		lncRNA	-0.765505314800781	0.0001256708369513	0.0011068377972187	15.65	15.41	15.05	9.59	9.3	8.7
ENSG00000104765	BNIP3L	protein_coding	-0.319243492209613	0.0001257150744513	0.0011068377972187	148.06	167.63	168.74	134.07	132.96	132.0
ENSG00000124571	XPO5	protein_coding	0.645168956974867	0.0001259957330471	0.0011087224944513	16.11	13.94	13.62	21.93	19.92	28.12
ENSG00000198561	CTNND1	protein_coding	-0.305140750172971	0.000126195851014	0.0011098968428593	102.21	98.76	110.83	79.35	93.81	86.23
ENSG00000130956	HABP4	protein_coding	-0.403497800939371	0.0001268686466637	0.0011152249727061	26.42	25.71	25.93	18.52	19.82	22.42
ENSG00000143753	DEGS1	protein_coding	-0.363953505356687	0.0001272908207866	0.0011183455806209	169.98	180.21	181.17	145.65	134.14	143.91
ENSG00000160299	PCNT	protein_coding	0.563245624839851	0.0001280790913142	0.0011246776325372	11.96	8.61	8.81	15.52	14.54	14.09
ENSG00000079462	PAFAH1B3	protein_coding	0.716808756958978	0.0001288792748587	0.001131107563059	15.09	21.35	18.43	27.83	30.52	34.79
ENSG00000072210	ALDH3A2	protein_coding	-0.69657276248685	0.000128983479817	0.0011314256878154	21.97	25.55	22.31	15.73	15.73	12.78
ENSG00000124641	MED20	protein_coding	-0.43641884957254	0.0001293297998114	0.0011338661595898	20.82	21.82	21.18	15.9	15.11	17.34
ENSG00000044115	CTNNA1	protein_coding	-0.309552761076219	0.000129940722516	0.0011386226785105	241.52	233.4	227.21	179.05	188.51	213.74
ENSG00000100311	PDGFB	protein_coding	-3.13234484716738	0.000133283819869	0.0011673026391368	1.77	1.2	1.01	0.13	0.12	0.23
ENSG00000166734	GOLM2	protein_coding	0.327073276148212	0.0001342315990815	0.0011749852224547	74.74	72.83	77.29	93.11	98.97	97.61
ENSG00000125037	EMC3	protein_coding	-0.450487955093431	0.0001359453649589	0.0011893612092491	92.58	102.66	97.44	79.21	77.02	63.65
ENSG00000177822	TENM3-AS1	lncRNA	1.64601072535798	0.0001365059477601	0.0011936384055984	0.91	1.12	0.84	2.04	3.22	4.04
ENSG00000118762	PKD2	protein_coding	0.326964098578283	0.0001389541121978	0.0012144078813553	40.46	37.11	39.72	49.14	51.21	50.55
ENSG00000026103	FAS	protein_coding	-0.474085560137318	0.0001391671638071	0.0012156317472328	56.19	66.34	65.65	48.29	47.14	43.82
ENSG00000112365	ZBTB24	protein_coding	0.537232095481576	0.0001398864649966	0.0012212741246615	4.75	4.18	4.33	6.1	7.15	6.51
ENSG00000137752	CASP1	protein_coding	-0.498101371353173	0.0001403325821208	0.0012245268132756	50.78	56.83	49.73	37.6	37.24	39.61
ENSG00000143436	MRPL9	protein_coding	0.432284746626719	0.0001406134312984	0.0012263347394908	50.59	46.28	44.22	60.47	66.28	68.6
ENSG00000122547	EEPD1	protein_coding	-0.937799876153777	0.0001416397849466	0.0012346391516108	9.91	13.31	16.77	7.09	7.72	6.74
ENSG00000196821	ILRUN	protein_coding	-0.288072796220777	0.0001422580655174	0.0012393796613293	41.35	37.03	37.95	32.21	31.92	33.45
ENSG00000136425	CIB2	protein_coding	-1.25976944150039	0.0001427624378815	0.0012431233411557	5.71	5.12	4.3	2.19	2.56	1.75
ENSG00000198814	GK	protein_coding	0.818517318721101	0.0001430072082109	0.00124460376869	45.59	43.14	43.17	96.95	97.28	44.81
ENSG00000186866	POFUT2	protein_coding	-0.444043541214642	0.0001440153065535	0.0012527224863167	48.09	50.58	50.8	40.62	39.87	32.28
ENSG00000136156	ITM2B	protein_coding	-0.303043713977805	0.0001461646691935	0.0012700916374759	467.54	490.09	504.35	416.4	427.77	373.15
ENSG00000249592	PCGF3-AS1	lncRNA	0.880848702593891	0.0001461198004801	0.0012700916374759	11.18	8.54	9.82	19.57	16.76	18.91
ENSG00000184995	IFNE	protein_coding	2.26983830638255	0.0001468930842828	0.0012757553261478	0.12	0.47	0.38	1.29	1.83	2.02
ENSG00000184014	DENND5A	protein_coding	-0.322792402860933	0.0001476393957137	0.0012815684563283	56.93	51.58	49.0	44.77	42.18	41.91
ENSG00000111110	PPM1H	protein_coding	1.16999851904294	0.0001486611589183	0.001289765312575	0.51	0.75	0.68	1.42	1.43	1.66
ENSG00000135709	KIAA0513	protein_coding	-0.505260652581061	0.000149052392272	0.0012924860827796	11.56	11.88	11.56	8.19	9.14	8.02
ENSG00000143537	ADAM15	protein_coding	-0.543841384793774	0.0001492417158226	0.0012934541003284	41.44	44.91	45.4	30.73	32.25	29.92
ENSG00000143669	LYST	protein_coding	-0.570650661748285	0.0001495474160341	0.0012954292037212	13.1	8.48	11.66	7.21	8.03	7.61
ENSG00000171490	RSL1D1	protein_coding	0.414866618855803	0.0001499914632481	0.0012986000372429	137.45	142.59	141.14	207.72	171.62	196.07
ENSG00000105639	JAK3	protein_coding	-1.16153877676679	0.0001512916107533	0.0013091756899337	1.96	2.51	2.61	1.08	1.31	0.88
ENSG00000133195	SLC39A11	protein_coding	-0.648008968521083	0.0001522864034394	0.0013170993926566	19.05	17.61	21.74	12.32	12.97	12.99
ENSG00000060138	YBX3	protein_coding	0.330699171055977	0.000153342861669	0.0013255479251963	139.94	136.17	130.97	178.43	176.8	169.82
ENSG00000135862	LAMC1	protein_coding	-0.318430941820218	0.0001552925257924	0.0013417048582869	266.16	274.03	288.31	220.78	253.71	208.45
ENSG00000178860	MSC	protein_coding	0.970349122158576	0.0001560520952783	0.0013475681194447	11.92	19.43	13.31	31.42	36.71	22.18
ENSG00000162607	USP1	protein_coding	0.669596515064604	0.0001568217917929	0.0013535127068744	9.31	10.15	10.31	14.18	14.89	19.69
ENSG00000183578	TNFAIP8L3	protein_coding	1.46894334035154	0.0001571707216564	0.0013558214222062	0.84	1.48	1.05	3.01	3.22	3.41
ENSG00000154917	RAB6B	protein_coding	-1.54074249448872	0.0001580155358195	0.0013624032396997	4.0	1.58	2.05	0.75	1.0	0.96
ENSG00000005156	LIG3	protein_coding	0.863274680834087	0.0001584397070688	0.0013653533555847	6.93	8.37	11.24	15.81	17.41	16.38
ENSG00000033170	FUT8	protein_coding	0.539328236810572	0.0001586290095021	0.001365571033713	27.16	29.49	29.5	37.64	40.35	50.83
ENSG00000141378	PTRH2	protein_coding	0.603388041494051	0.0001586137291461	0.001365571033713	33.35	30.37	36.35	55.0	53.96	46.94
ENSG00000102547	CAB39L	protein_coding	-0.541892151550403	0.0001602093757007	0.0013784629953705	20.35	21.75	21.65	15.3	14.15	15.5
ENSG00000048052	HDAC9	protein_coding	0.825731812926223	0.0001610096382926	0.0013846329896358	6.1	6.24	5.66	9.23	8.55	14.94
ENSG00000236453		lncRNA	2.93101002011694	0.0001612028274219	0.0013855786648161	0.51	0.88	0.0	4.77	2.59	2.62
ENSG00000140545	MFGE8	protein_coding	-0.392028277065743	0.0001615899429959	0.00138785267103	609.23	638.39	694.43	489.75	535.31	495.44
ENSG00000168118	RAB4A	protein_coding	-0.472718710108208	0.0001616341119062	0.00138785267103	66.4	56.87	65.46	46.68	46.29	46.31
ENSG00000068654	POLR1A	protein_coding	0.4584451781688	0.000161835154722	0.0013888626242103	12.95	11.15	12.44	15.21	20.38	16.11
ENSG00000013563	DNASE1L1	protein_coding	-0.434011953406298	0.0001619858452206	0.0013894396378559	26.77	29.45	26.64	20.14	21.69	21.3
ENSG00000135451	TROAP	protein_coding	1.29264408796613	0.0001638134786326	0.0014043926909137	3.11	3.41	4.03	7.63	4.92	14.3
ENSG00000125398	SOX9	protein_coding	0.406882318708676	0.0001642043469577	0.0014070191314976	19.78	17.96	16.83	22.31	26.49	25.47
ENSG00000070882	OSBPL3	protein_coding	0.469405587841795	0.0001647208051763	0.0014107184595585	30.76	26.15	26.34	34.48	40.7	43.03
ENSG00000103202	NME4	protein_coding	-0.432312927691014	0.0001648737482623	0.0014113023315267	162.64	173.28	164.04	128.35	120.05	131.83
ENSG00000124942	AHNAK	protein_coding	-0.444166091653659	0.000165162775308	0.0014130498695293	248.11	233.47	252.87	151.5	180.91	221.22
ENSG00000170545	SMAGP	protein_coding	0.821839167855376	0.0001654099727881	0.0014139689598117	14.2	10.6	9.87	16.51	19.25	26.48
ENSG00000088367	EPB41L1	protein_coding	-0.457288637528846	0.0001654400584847	0.0014139689598117	28.16	30.41	28.87	23.0	22.18	20.2
ENSG00000105605	CACNG7	protein_coding	1.62380660135701	0.0001668230123091	0.0014250571225933	0.53	0.79	1.42	3.1	2.73	2.6
ENSG00000263513	FAM72C	protein_coding	1.94850986646609	0.000167307756071	0.0014284650414499	0.37	0.44	0.3	1.76	0.57	2.04
ENSG00000203867	RBM20	protein_coding	2.06382804679949	0.0001681608194102	0.0014350125486216	0.31	0.24	0.33	0.82	0.97	2.01
ENSG00000104889	RNASEH2A	protein_coding	0.736320692912551	0.0001698203689086	0.0014484320296924	9.01	8.87	8.79	12.99	12.66	20.16
ENSG00000077264	PAK3	protein_coding	2.3469984222367	0.0001721123951204	0.0014672295270659	0.13	0.12	0.23	0.54	1.41	0.73
ENSG00000137872	SEMA6D	protein_coding	1.1045437441647	0.0001722926051327	0.0014680141160974	4.97	3.98	7.52	14.04	13.51	8.64
ENSG00000100297	MCM5	protein_coding	0.993466343443576	0.0001725739002888	0.0014696587549403	8.93	7.3	8.31	10.85	11.6	27.85
ENSG00000177700	POLR2L	protein_coding	-0.479099601848268	0.0001727913460247	0.0014707582412911	236.28	239.73	247.46	181.31	172.05	179.04
ENSG00000135587	SMPD2	protein_coding	1.07738831761243	0.0001729954931408	0.0014717434671959	2.35	2.05	3.11	4.93	6.35	5.16
ENSG00000005020	SKAP2	protein_coding	-0.413093227566979	0.0001743423013381	0.0014824438074457	40.08	43.96	46.27	34.18	33.04	33.32
ENSG00000124882	EREG	protein_coding	-1.61012142869785	0.0001751001059752	0.0014881274448095	39.83	34.48	31.6	15.07	13.91	6.63
ENSG00000166963	MAP1A	protein_coding	-0.47818785916394	0.0001767866045741	0.0015016939691605	71.08	69.16	71.58	42.8	50.14	63.09
ENSG00000139567	ACVRL1	protein_coding	-0.698084878089308	0.0001773761533429	0.0015051659413895	17.46	14.68	14.92	11.74	9.8	8.03
ENSG00000163249	CCNYL1	protein_coding	-0.709895849426382	0.0001772939995101	0.0015051659413895	25.11	22.7	24.09	12.18	15.86	17.26
ENSG00000162623	TYW3	protein_coding	0.464886981530198	0.0001789150006569	0.0015171594918783	19.93	17.33	19.59	24.54	29.45	26.78
ENSG00000131351	HAUS8	protein_coding	1.03170297356889	0.0001789717846146	0.0015171594918783	1.64	2.35	2.46	4.36	3.41	5.94
ENSG00000166526	ZNF3	protein_coding	-0.489977304684296	0.0001792427482842	0.0015186832143436	30.48	27.08	29.42	22.94	20.71	19.61
ENSG00000187109	NAP1L1	protein_coding	0.314950641991841	0.0001816875943436	0.0015386148312448	554.3	532.3	546.97	681.21	682.02	721.32
ENSG00000187240	DYNC2H1	protein_coding	0.646914668539158	0.0001818382168811	0.0015391075103474	25.26	18.48	18.86	31.92	33.42	34.86
ENSG00000109674	NEIL3	protein_coding	1.28881762519443	0.0001834453981757	0.0015519219686119	1.35	0.98	0.92	1.86	2.06	4.23
ENSG00000130164	LDLR	protein_coding	0.440866878249735	0.0001842278945583	0.0015577502369234	57.82	65.1	66.84	90.23	88.2	86.23
ENSG00000135596	MICAL1	protein_coding	0.300968527177879	0.0001848109574991	0.00156188712254	22.9	21.52	22.7	28.69	28.73	27.34
ENSG00000146555	SDK1	protein_coding	-0.860742219892843	0.0001853351518305	0.0015655225483649	4.33	3.48	4.24	2.41	2.37	2.0
ENSG00000171621	SPSB1	protein_coding	0.769709552254402	0.0001857909993577	0.001568577255734	7.91	9.87	7.9	14.29	14.98	15.8
ENSG00000178035	IMPDH2	protein_coding	0.452500321499426	0.0001862563901686	0.001571709396816	116.16	119.3	114.51	158.98	158.21	174.32
ENSG00000071246	VASH1	protein_coding	0.799452434709077	0.0001863621773018	0.0015718054153486	4.49	5.03	5.78	8.62	12.11	6.88
ENSG00000285294	LINC00842	lncRNA	-1.97531245327788	0.0001866657096067	0.0015735683034142	0.76	0.56	1.41	0.23	0.22	0.27
ENSG00000175895	PLEKHF2	protein_coding	-0.708561944576878	0.0001869923871841	0.0015755244201567	19.63	17.8	17.61	10.36	9.91	14.4
ENSG00000122778	KIAA1549	protein_coding	0.508021277524984	0.000187285360228	0.0015770124542885	2.69	2.74	2.73	3.53	4.19	4.25
ENSG00000232859	LYRM9	protein_coding	-1.09048250752564	0.0001873584380192	0.0015770124542885	16.23	14.3	14.25	6.4	6.49	8.72
ENSG00000116584	ARHGEF2	protein_coding	0.536141896220927	0.0001874645725672	0.0015771084733057	37.89	37.75	33.08	55.17	47.97	58.33
ENSG00000176986	SEC24C	protein_coding	-0.263841926904137	0.0001878014265945	0.0015791444198853	41.33	41.42	40.13	34.5	35.32	35.22
ENSG00000143028	SYPL2	protein_coding	-1.08536445853193	0.0001882324308025	0.0015819695812372	1.91	1.92	1.9	0.97	0.8	0.99
ENSG00000087269	NOP14	protein_coding	0.412592392100261	0.0001883615631524	0.0015822561377022	16.9	17.04	16.3	21.57	22.27	24.88
ENSG00000188846	RPL14	protein_coding	0.384649730020067	0.0001886386181139	0.0015829860650098	904.26	922.37	904.36	1195.11	1190.37	1273.84
ENSG00000137642	SORL1	protein_coding	0.734164809486883	0.0001885711183336	0.0015829860650098	2.06	1.49	1.86	3.3	2.65	3.22
ENSG00000041880	PARP3	protein_coding	-0.621057492436442	0.0001897675525998	0.0015916574222847	11.49	12.29	10.88	7.84	6.86	8.4
ENSG00000121211	MND1	protein_coding	1.72003789679322	0.0001913511182158	0.0016041313027071	1.54	1.23	1.97	4.56	4.36	7.1
ENSG00000010292	NCAPD2	protein_coding	0.570793787410331	0.0001944683290818	0.0016294429848437	24.7	20.08	19.58	31.63	26.1	39.8
ENSG00000231290	APCDD1L-DT	lncRNA	0.847634385547399	0.000194747037269	0.0016309574564853	6.26	7.3	5.16	10.54	9.27	14.79
ENSG00000153044	CENPH	protein_coding	1.10422297452463	0.0001952965645447	0.0016339158307066	10.26	7.02	6.57	15.38	10.98	25.36
ENSG00000169684	CHRNA5	protein_coding	1.87336430818156	0.0001952938381216	0.0016339158307066	0.82	1.96	0.58	1.9	5.48	4.28
ENSG00000084444	FAM234B	protein_coding	-0.601738122881931	0.0001954571655172	0.0016344381460052	5.67	4.72	4.92	3.51	3.53	3.25
ENSG00000176845	METRNL	protein_coding	0.607976962392253	0.0001956000205639	0.0016348116176551	28.72	26.43	23.5	42.35	40.08	40.2
ENSG00000092010	PSME1	protein_coding	-0.404117291343698	0.0001960232098704	0.0016366825009069	157.07	185.74	177.42	135.61	127.77	140.69
ENSG00000175130	MARCKSL1	protein_coding	-0.317003701352512	0.0001961187812667	0.0016366825009069	126.99	137.56	134.95	112.05	113.3	104.08
ENSG00000114767	RRP9	protein_coding	0.66571503038743	0.0001960756471419	0.0016366825009069	7.34	8.08	7.42	14.26	12.27	10.43
ENSG00000137573	SULF1	protein_coding	1.49283889443167	0.0001973597567812	0.0016462137227712	0.58	1.22	1.14	2.89	3.02	2.79
ENSG00000160877	NACC1	protein_coding	-0.372834454316483	0.0001978061865416	0.0016491112667664	40.69	39.32	36.18	28.42	33.1	30.7
ENSG00000256040	PAPPA-AS1	lncRNA	1.64268468736153	0.0001979081400557	0.0016491354473416	8.5	8.4	8.94	30.03	39.05	13.99
ENSG00000142459	EVI5L	protein_coding	-0.581922813197452	0.0001984082489767	0.0016524757064598	19.65	19.92	17.64	12.09	11.23	15.91
[truncated: 14,650 more rows]

## Sheet: GSE252425 Liang2024
gene_id	gene_name	gene_biotype	log2FoldChange	pvalue	padj	GSE252425_TGFb-1	GSE252425_TGFb-2	GSE252425_TGFb-3	GSE252425_vehicle-1	GSE252425_vehicle-2	GSE252425_vehicle-3
ENSG00000137124	ALDH1B1	protein_coding	2.54045	1.09792e-34	1.92641e-30	134.28	100.64	125.86	16.45	25.07	24.94
ENSG00000165617	DACT1	protein_coding	4.29121	1.80168e-22	1.58062e-18	77.97	19.73	45.98	2.36	3.57	1.68
ENSG00000170801	HTRA3	protein_coding	-2.24366	6.89264e-22	4.03127e-18	3.25	2.66	3.99	16.64	19.67	13.99
ENSG00000196843	ARID5A	protein_coding	-1.64106	6.62206e-20	2.90476e-16	14.66	13.62	18.51	52.35	60.36	44.76
ENSG00000106819	ASPN	protein_coding	5.15976	3.29978e-16	1.15796e-12	19.33	7.91	8.98	0.24	0.36	0.47
ENSG00000010295	IFFO1	protein_coding	-1.05165	1.41937e-14	4.15071e-11	27.62	26.91	31.68	67.9	67.6	58.5
ENSG00000135069	PSAT1	protein_coding	3.59502	1.06114e-13	2.55472e-10	369.73	148.38	323.26	26.52	12.28	34.56
ENSG00000159640	ACE	protein_coding	-1.77161	1.16481e-13	2.55472e-10	4.66	3.53	7.83	20.53	17.72	19.53
ENSG00000064666	CNN2	protein_coding	1.22487	4.18205e-13	8.15314e-10	549.78	401.32	469.91	186.29	212.55	254.75
ENSG00000175183	CSRP2	protein_coding	2.51782	9.77259e-13	1.319e-09	276.08	78.94	232.5	33.9	28.9	43.86
ENSG00000128487	SPECC1	protein_coding	1.65514	9.09531e-13	1.319e-09	20.63	10.77	22.85	5.5	5.5	7.16
ENSG00000166002	SMCO4	protein_coding	2.19527	7.74434e-13	1.319e-09	69.76	34.73	99.21	15.96	16.68	14.01
ENSG00000092621	PHGDH	protein_coding	2.05664	9.70218e-13	1.319e-09	228.63	107.15	152.37	56.09	29.24	40.05
ENSG00000137809	ITGA11	protein_coding	3.32469	1.12498e-12	1.40993e-09	1159.65	461.87	1598.94	72.61	84.3	176.09
ENSG00000163815	CLEC3B	protein_coding	-4.73794	4.4107e-12	5.15934e-09	3.31	29.52	32.66	584.06	419.24	953.32
ENSG00000139211	AMIGO2	protein_coding	3.83724	8.54335e-12	9.36885e-09	314.47	67.37	149.83	8.01	20.01	10.28
ENSG00000136040	PLXNC1	protein_coding	-3.14788	1.18283e-11	1.15299e-08	0.92	1.42	0.55	12.17	8.51	8.45
ENSG00000065911	MTHFD2	protein_coding	2.78365	1.17601e-11	1.15299e-08	259.37	82.78	161.04	28.54	19.66	28.55
ENSG00000143013	LMO4	protein_coding	1.76295	1.40976e-11	1.23678e-08	91.65	53.18	124.19	29.86	31.38	22.44
ENSG00000187840	EIF4EBP1	protein_coding	2.21006	1.39811e-11	1.23678e-08	259.64	122.08	187.42	50.47	33.94	46.41
ENSG00000143416	SELENBP1	protein_coding	-1.6736	2.38049e-11	1.98896e-08	14.72	11	10.63	35.22	43.84	46.19
ENSG00000240184	PCDHGC3	protein_coding	-1.56064	2.61158e-11	2.08285e-08	34.52	35.25	31.46	119.89	124.28	82.96
ENSG00000054392	HHAT	protein_coding	2.05612	3.35387e-11	2.55857e-08	17.24	8.69	8.85	3.22	2.6	3.14
ENSG00000117318	ID3	protein_coding	4.88565	3.68197e-11	2.69182e-08	93.92	21.63	430.96	3.32	8.15	7.08
ENSG00000087253	LPCAT2	protein_coding	0.972325	3.84802e-11	2.70069e-08	60.36	41.23	69.86	33.76	28.46	31.14
ENSG00000107796	ACTA2	protein_coding	3.18872	6.52036e-11	4.08593e-08	1683.57	2566	2511.71	110.62	241.99	457.35
ENSG00000011465	DCN	protein_coding	-1.80035	6.30722e-11	4.08593e-08	1576.74	2282.92	2034.86	8533.19	7038.19	7150.65
ENSG00000111817	DSE	protein_coding	0.781135	6.51093e-11	4.08593e-08	112.52	105.36	115.4	65.57	73.45	71.33
ENSG00000102683	SGCG	protein_coding	2.16168	1.01377e-10	6.13369e-08	12.77	8.19	17.96	2.66	3.34	3.19
ENSG00000160886	LY6K	protein_coding	-3.46436	1.46967e-10	8.59559e-08	1.49	1.38	2.19	21.91	21.38	17.32
ENSG00000146648	EGFR	protein_coding	-0.929845	1.65228e-10	9.35193e-08	22.24	22.12	27.13	57.51	47.96	42.58
ENSG00000106105	GARS1	protein_coding	1.64656	1.83955e-10	1.00865e-07	266.94	163.91	250.2	70.81	75.85	85.1
ENSG00000105281	SLC1A5	protein_coding	1.47406	2.90431e-10	1.54421e-07	338.38	200.8	268.75	92.36	113.05	104.79
ENSG00000168398	BDKRB2	protein_coding	-2.94683	4.50834e-10	2.32657e-07	7.6	3.3	7.97	69.13	23.91	60.92
ENSG00000123500	COL10A1	protein_coding	7.03049	5.56737e-10	2.791e-07	100.8	113.24	139.26	0.1	2.56	0.38
ENSG00000062716	VMP1	protein_coding	1.22817	6.58033e-10	3.20718e-07	219.47	120.09	194.19	80.81	77.13	84.21
ENSG00000179403	VWA1	protein_coding	-1.54334	7.4751e-10	3.54481e-07	1.61	1.61	1.47	6.52	3.55	4.86
ENSG00000176046	NUPR1	protein_coding	1.20922	8.15488e-10	3.76541e-07	121.06	89.67	119.78	55.14	43.77	54.94
ENSG00000105974	CAV1	protein_coding	-1.55498	9.21865e-10	4.14745e-07	253.66	363.98	273.03	1151.69	1016.4	744.66
ENSG00000171246	NPTX1	protein_coding	-6.80466	1.81061e-09	7.94226e-07	0.38	0.23	0.06	72.83	6.76	4.21
ENSG00000125848	FLRT3	protein_coding	-3.66743	2.03361e-09	8.67454e-07	0.07	0.33	0.1	2.98	0.91	2.49
ENSG00000137767	SQOR	protein_coding	-1.00018	2.07643e-09	8.67454e-07	41.31	38.79	42.27	93.47	96.04	76.46
ENSG00000196923	PDLIM7	protein_coding	1.84672	2.35621e-09	9.39593e-07	699.04	451.07	696.6	117.8	173.07	254.2
ENSG00000124104	SNX21	protein_coding	-0.843409	2.31608e-09	9.39593e-07	44.99	35.49	43.6	96.6	73.39	70.96
ENSG00000279821		TEC	2.51969	2.43467e-09	9.49306e-07	4.91	5.77	10.75	0.85	0.97	2.17
ENSG00000082497	SERTAD4	protein_coding	2.99218	2.51015e-09	9.57459e-07	106.76	30.46	37.25	11.56	4.18	7.54
ENSG00000089127	OAS1	protein_coding	-4.03007	3.07745e-09	1.14887e-06	0.43	0.68	0.96	7.22	25.4	3.16
ENSG00000167191	GPRC5B	protein_coding	-1.88139	3.18854e-09	1.16554e-06	1.15	1.23	0.88	4.86	4.85	3.5
ENSG00000118523	CCN2	protein_coding	2.62387	3.33679e-09	1.19484e-06	2728.89	1331.45	2880.95	246.6	258.17	676.53
ENSG00000180139	ACTA2-AS1	lncRNA	3.42455	3.40688e-09	1.19554e-06	10.6	6.48	8.69	0.43	0.65	1.39
ENSG00000123562	MORF4L2	protein_coding	0.835825	6.38383e-09	2.19629e-06	374.13	340.37	450.85	209.87	243.61	250.04
ENSG00000134198	TSPAN2	protein_coding	3.75029	6.9709e-09	2.35214e-06	27.99	11.99	8.9	0.82	2.47	0.57
ENSG00000196365	LONP1	protein_coding	1.18736	7.43366e-09	2.46096e-06	73.38	44.8	82.09	27.67	28.82	36.76
ENSG00000054277	OPN3	protein_coding	1.47821	8.44697e-09	2.73067e-06	32.77	34.81	52.71	14.55	14.19	17.82
ENSG00000143850	PLEKHA6	protein_coding	-4.10951	8.71524e-09	2.73067e-06	0.02	0.07	0.05	0.85	0.25	1.76
ENSG00000156876	SASS6	protein_coding	1.8518	8.58786e-09	2.73067e-06	4.22	4.15	8.65	1.87	1.32	1.86
ENSG00000228495	LINC01013	lncRNA	1.97385	9.25191e-09	2.82874e-06	21.08	26.93	16.34	6.45	4.3	7.55
ENSG00000249669	CARMN	lncRNA	1.60465	9.35067e-09	2.82874e-06	34.06	27.68	31.08	12.01	9.22	11.84
ENSG00000157168	NRG1	protein_coding	2.28002	1.10971e-08	3.30017e-06	86.78	38.99	141.54	12.07	18.08	26.84
ENSG00000169018	FEM1B	protein_coding	2.0317	1.46724e-08	4.2907e-06	136.87	43.72	188.28	30.87	30.12	32.29
ENSG00000184575	XPOT	protein_coding	1.44254	1.75594e-08	5.05078e-06	169.53	81.65	140.11	57.48	41.81	53.5
ENSG00000143772	ITPKB	protein_coding	-1.21331	2.06892e-08	5.85505e-06	3.12	1.89	2.56	6.84	4.85	7.06
ENSG00000108821	COL1A1	protein_coding	1.504	2.50975e-08	6.98985e-06	8986.31	6183.82	8531.21	2867.6	2174.46	3919.01
ENSG00000128965	CHAC1	protein_coding	3.45202	2.57961e-08	7.07216e-06	85.89	9.02	46.72	6.98	2.97	3.38
ENSG00000203706	SERTAD4-AS1	lncRNA	2.08032	2.6889e-08	7.25837e-06	127.41	43.23	81.75	22.57	11.96	28.08
ENSG00000025796	SEC63	protein_coding	0.672406	2.7857e-08	7.40573e-06	84.7	67.4	82.17	50.01	59.32	49.06
ENSG00000197361	FBXL22	protein_coding	3.50863	2.96848e-08	7.77387e-06	1.97	3.87	2.1	0.14	0.08	0.54
ENSG00000289754		lncRNA	1.19901	3.13291e-08	8.08382e-06	112.18	77.53	111.64	45.46	42.41	52.53
ENSG00000070669	ASNS	protein_coding	2.85536	3.21041e-08	8.16374e-06	200.32	50.93	124.69	22.58	9.06	22.64
ENSG00000128165	ADM2	protein_coding	3.01213	3.43012e-08	8.59784e-06	29.55	8.91	18.69	3.68	1.53	2.26
ENSG00000164342	TLR3	protein_coding	-1.89415	3.47989e-08	8.59975e-06	1.14	0.97	1.2	4.63	5.55	3.14
ENSG00000148848	ADAM12	protein_coding	1.80379	3.55134e-08	8.65442e-06	120.08	38.82	91.26	20.58	24.33	29.75
ENSG00000125398	SOX9	protein_coding	3.08567	3.66204e-08	8.80193e-06	17.89	1.86	8.79	1.31	1.35	0.78
ENSG00000133424	LARGE1	protein_coding	2.43843	4.62662e-08	1.09701e-05	48.87	9.55	55.68	6.27	8.25	7.01
ENSG00000182492	BGN	protein_coding	1.50663	4.71638e-08	1.10338e-05	898.31	634.24	877.75	313.96	378.31	216.83
ENSG00000138642	HERC6	protein_coding	-3.06465	5.76904e-08	1.33189e-05	0.79	0.61	1.42	5.26	15.21	4.21
ENSG00000166888	STAT6	protein_coding	-0.689191	7.33667e-08	1.66867e-05	98.34	87.37	93.1	176.5	159.11	152.95
ENSG00000214517	PPME1	protein_coding	2.0066	7.41799e-08	1.66867e-05	147.16	52.8	193.86	33.82	22.57	45.5
ENSG00000168477	TNXB	protein_coding	-3.75752	7.67979e-08	1.70569e-05	2.9	1.24	4.37	40.63	39.16	39.94
ENSG00000168209	DDIT4	protein_coding	2.51521	8.40953e-08	1.84442e-05	155.22	29.9	168.48	22.98	13.55	27.09
ENSG00000242628		lncRNA	-4.53381	8.59363e-08	1.86153e-05	0.07	0.42	0.14	3.95	2.1	6.76
ENSG00000148572	NRBF2	protein_coding	1.0109	9.89766e-08	2.11786e-05	37.9	30.5	57.39	22.76	22.39	21.46
ENSG00000157601	MX1	protein_coding	-3.70278	1.11331e-07	2.35352e-05	2.63	1.1	3.33	14.31	71.82	8.71
ENSG00000114861	FOXP1	protein_coding	1.02841	1.15161e-07	2.4055e-05	17.47	9.87	16.1	6.21	8.39	7.95
ENSG00000138698	RAP1GDS1	protein_coding	0.668923	1.45794e-07	3.00953e-05	45.85	39.14	50.85	32.68	27.91	31.71
ENSG00000151632	AKR1C2	protein_coding	-2.40632	1.51094e-07	3.08267e-05	16.85	21.17	30.27	88.02	68.81	234.3
ENSG00000182199	SHMT2	protein_coding	1.59236	1.8203e-07	3.67115e-05	235.68	124.03	224.41	75.57	51.63	78.52
ENSG00000136010	ALDH1L2	protein_coding	1.87924	1.89473e-07	3.77784e-05	87.32	30.88	63.76	18.99	13.67	19.32
ENSG00000128342	LIF	protein_coding	2.74867	2.06587e-07	4.04412e-05	9.62	1.84	2.78	0.64	1.19	0.42
ENSG00000087245	MMP2	protein_coding	0.899674	2.07438e-07	4.04412e-05	2699.77	1450.46	2395.15	1290.21	1215.57	1221.48
ENSG00000214688	C10orf105	protein_coding	-2.54689	2.43065e-07	4.68661e-05	0.76	1.03	0.53	7.59	2.88	4.79
ENSG00000187398	LUZP2	protein_coding	3.02646	2.47233e-07	4.71517e-05	4.31	3.56	1.76	0.23	0.85	0.21
ENSG00000141574	SECTM1	protein_coding	-1.88988	2.51972e-07	4.7332e-05	16.73	34.09	30.4	84.75	113.09	135.8
ENSG00000143473	KCNH1	protein_coding	3.36664	2.53574e-07	4.7332e-05	20.36	3.75	11.18	1.66	0.27	1.62
ENSG00000100889	PCK2	protein_coding	2.30748	2.57775e-07	4.76096e-05	160.49	45.89	110.55	29.7	16.66	20.78
ENSG00000166839	ANKDD1A	protein_coding	-1.47723	2.84195e-07	5.19426e-05	5.76	5.39	4.34	11.86	19.13	15.91
ENSG00000125977	EIF2S2	protein_coding	0.820888	2.88545e-07	5.2194e-05	140.14	107.37	129.34	72.12	78.88	78.73
ENSG00000183010	PYCR1	protein_coding	1.82187	3.10067e-07	5.55146e-05	148.72	75.7	126.48	24.67	31.77	48.36
ENSG00000168062	BATF2	protein_coding	-3.02257	3.48644e-07	6.1791e-05	0.24	0.11	0.18	2.31	1.25	0.97
ENSG00000163661	PTX3	protein_coding	-3.80561	3.56782e-07	6.26009e-05	12.17	66.7	4.82	376.12	712.12	321.52
ENSG00000168734	PKIG	protein_coding	-0.832954	3.63047e-07	6.30695e-05	120.63	84.03	83.94	191.1	179.54	184.89
ENSG00000153930	ANKFN1	protein_coding	-3.03948	3.72488e-07	6.40752e-05	0.04	0.27	0.59	2.61	2.22	3.1
ENSG00000145730	PAM	protein_coding	-1.19204	4.11092e-07	7.00293e-05	362.51	281.56	309.72	1105.81	602.55	664.26
ENSG00000101665	SMAD7	protein_coding	1.59033	4.36744e-07	7.36838e-05	56.23	21.72	63.71	21.16	13.89	14.31
ENSG00000174136	RGMB	protein_coding	-1.20831	4.54197e-07	7.58984e-05	73.7	46.48	70.03	171.69	148.1	150.18
ENSG00000105664	COMP	protein_coding	3.5737	4.86648e-07	7.99718e-05	41.46	154.12	225.67	5.69	20.51	12.18
ENSG00000160200	CBS	protein_coding	2.11504	4.87688e-07	7.99718e-05	80.51	42.97	99.03	12.96	10.9	30.14
ENSG00000111981	ULBP1	protein_coding	2.33856	5.15705e-07	8.3783e-05	4.46	1.43	2.17	0.5	0.67	0.51
ENSG00000137628	DDX60	protein_coding	-1.70053	5.30724e-07	8.54319e-05	2.58	1.72	1.32	5.79	9.41	4.53
ENSG00000198948	MFAP3L	protein_coding	2.66435	5.84996e-07	9.33121e-05	34.44	13.33	36.58	5.21	3.9	4.83
ENSG00000182957	SPATA13	protein_coding	-1.29232	6.62718e-07	0.000104757	6.05	5.25	5.5	20.95	10.25	13.79
ENSG00000233901	LINC01503	lncRNA	1.71948	6.80684e-07	0.000105691	75.5	46.79	88.42	15.35	22.8	29.53
ENSG00000140105	WARS1	protein_coding	1.54325	6.80144e-07	0.000105691	215.42	142.76	151.02	61.75	62.7	63.7
ENSG00000168675	LDLRAD4	protein_coding	4.27908	6.86699e-07	0.000105691	11.78	0.57	25.07	0.69	0.65	0.62
ENSG00000072682	P4HA2	protein_coding	1.14841	8.57943e-07	0.0001309	139.18	68.4	121.52	52.24	48.18	56.7
ENSG00000133083	DCLK1	protein_coding	-1.69712	8.81146e-07	0.000133281	4.08	3.63	2.7	15.69	9.4	12.02
ENSG00000146674	IGFBP3	protein_coding	2.8644	9.39106e-07	0.000139658	2287.34	1196.8	6113.16	359.94	481.08	517.71
ENSG00000112715	VEGFA	protein_coding	1.11835	9.39222e-07	0.000139658	135.07	94.13	126.51	67.32	51.52	57.43
ENSG00000153879	CEBPG	protein_coding	1.39963	9.57252e-07	0.000141142	29.85	13.29	27.97	9.76	7.54	11.11
ENSG00000239697	TNFSF12	protein_coding	-0.628172	9.87987e-07	0.00014446	41.27	34.75	39.43	63.67	68.67	60.6
ENSG00000090554	FLT3LG	protein_coding	-1.26678	9.96701e-07	0.00014453	13.09	7.63	10.48	25.47	27.02	27.65
ENSG00000198042	MAK16	protein_coding	0.760509	1.04021e-06	0.000149603	12.83	12.03	13.53	7.69	8.04	8.89
ENSG00000164932	CTHRC1	protein_coding	2.06283	1.06316e-06	0.000150437	86.62	54.05	61.5	13.12	25.76	12.78
ENSG00000137752	CASP1	protein_coding	-1.53601	1.06169e-06	0.000150437	11.73	4.9	6.73	33.27	21.52	17.39
ENSG00000139269	INHBE	protein_coding	5.1642	1.26522e-06	0.000177596	6.71	0.43	0.93	0.1	0	0.11
ENSG00000139675	HNRNPA1L2	protein_coding	-6.53468	1.33395e-06	0.000185758	0	0	0	2.75	1.02	0.51
ENSG00000116183	PAPPA2	protein_coding	4.2079	1.41501e-06	0.000195494	0.48	0.27	1.46	0.01	0.07	0.05
ENSG00000184640	SEPTIN9	protein_coding	-0.89499	1.43472e-06	0.000196669	124.2	134.58	128.11	311.03	257.83	220.75
ENSG00000164694	FNDC1	protein_coding	3.49075	1.45555e-06	0.000197977	32.07	7.39	49.36	1.63	0.88	5.56
ENSG00000223749	MIR503HG	lncRNA	1.97781	1.62555e-06	0.0002194	114.44	42.17	92.25	29.29	17.74	19.58
ENSG00000102316	MAGED2	protein_coding	0.537845	1.68124e-06	0.000225184	261.52	188.1	233	164.57	181.43	159.39
ENSG00000117020	AKT3	protein_coding	0.919307	1.7046e-06	0.000226583	59.11	39.61	63.17	25.58	28.65	36.99
ENSG00000132854	KANK4	protein_coding	5.85628	1.88322e-06	0.000248443	3.46	0.07	2.17	0.05	0.05	0
ENSG00000119280	C1orf198	protein_coding	1.28374	1.93012e-06	0.000252731	320.96	264.39	340.88	97.74	148.98	161.4
ENSG00000137142	IGFBPL1	protein_coding	3.01383	2.03232e-06	0.000263518	4.29	1.16	4.92	0.18	0.32	0.82
ENSG00000276600	RAB7B	protein_coding	-1.27635	2.04254e-06	0.000263518	7.41	10.17	9.66	21.94	23.35	27.26
ENSG00000197747	S100A10	protein_coding	-1.75105	2.076e-06	0.000265879	169.3	447.81	315.03	1083.21	1383.06	1065.99
ENSG00000160712	IL6R	protein_coding	-1.219	2.18791e-06	0.000278182	5.26	5.88	4.81	10.93	13.23	16.58
ENSG00000077549	CAPZB	protein_coding	0.645594	2.27069e-06	0.00028663	391.14	247.67	376.49	219.63	226.69	245.94
ENSG00000166123	GPT2	protein_coding	1.52858	2.49556e-06	0.000312235	22	8.96	17.04	7	4.52	6.07
ENSG00000117425	PTCH2	protein_coding	-1.37675	2.50913e-06	0.000312235	0.74	0.71	1.05	2.45	2.18	2.4
ENSG00000187134	AKR1C1	protein_coding	-1.9898	2.56481e-06	0.000316916	27.68	76.02	55.67	165.25	332.78	210.5
ENSG00000119917	IFIT3	protein_coding	-2.7709	2.66032e-06	0.000326419	4.99	7.61	2.89	24.09	78.98	15.26
ENSG00000161618	ALDH16A1	protein_coding	-0.673001	2.69898e-06	0.000328863	11.23	7.41	11.19	18.98	16.71	15.23
ENSG00000149380	P4HA3	protein_coding	1.81029	2.93994e-06	0.000355753	71	26.89	48.1	20.31	11.56	12.23
ENSG00000154556	SORBS2	protein_coding	2.98966	2.9865e-06	0.000358822	29.64	38.16	43.84	1.44	4.63	9.08
ENSG00000119943	PYROXD2	protein_coding	-1.10702	3.0062e-06	0.000358822	11.9	11.59	15.63	35.94	27.77	28
ENSG00000112297	CRYBG1	protein_coding	-1.61802	3.18533e-06	0.000377633	1.23	1.46	1.13	4.52	5.7	2.68
ENSG00000145358	DDIT4L	protein_coding	-1.77807	3.30695e-06	0.000386825	0.89	0.69	1.6	3.3	4.15	4.14
ENSG00000115129	TP53I3	protein_coding	1.50676	3.303e-06	0.000386825	146.41	50.47	122.55	42.99	45.61	29.02
ENSG00000116157	GPX7	protein_coding	0.74061	3.41835e-06	0.000397208	78.8	51.45	62.39	41.63	38.14	44.01
ENSG00000213281	NRAS	protein_coding	0.673069	3.48228e-06	0.000401974	30.61	22.43	27.41	17.5	17.84	18.95
ENSG00000132481	TRIM47	protein_coding	-1.40143	3.6707e-06	0.000420955	6.61	11.82	11.06	27.49	34.8	24.02
ENSG00000113140	SPARC	protein_coding	1.72712	3.74211e-06	0.000426358	7882.42	5010.07	9472.62	1754.61	1572.27	3826.87
ENSG00000130813	SHFL	protein_coding	-0.495243	4.18504e-06	0.000473746	38.9	28.34	35.53	54.33	53.43	48.1
ENSG00000198736	MSRB1	protein_coding	1.33949	4.35984e-06	0.000487247	41.8	61.22	89.6	23.35	25	34.13
ENSG00000167653	PSCA	protein_coding	-2.45472	4.33807e-06	0.000487247	0.41	0.89	1.36	3.96	5.45	6.26
ENSG00000075914	EXOSC7	protein_coding	-0.73326	4.4413e-06	0.00049321	37.35	33.18	42.02	75.15	56.75	70.72
ENSG00000178685	PARP10	protein_coding	-0.933405	4.51384e-06	0.000494999	24.87	17.22	21.55	55.22	38.58	37.41
ENSG00000169756	LIMS1	protein_coding	1.26612	4.50165e-06	0.000494999	93.71	41.11	59.08	26.78	34.98	23.51
ENSG00000077157	PPP1R12B	protein_coding	1.94054	4.54469e-06	0.000495286	16.95	25.91	9.14	4.31	5.96	5.05
ENSG00000086991	NOX4	protein_coding	2.7274	4.63362e-06	0.000501861	26.99	3.6	12.62	2.82	2.87	1.06
ENSG00000198380	GFPT1	protein_coding	0.96684	4.74256e-06	0.000510509	65.53	35.9	55.65	23.96	31.49	29.74
ENSG00000132003	ZSWIM4	protein_coding	1.8948	4.81885e-06	0.000515558	16.32	4.26	18.59	3.26	3.21	4.39
ENSG00000111331	OAS3	protein_coding	-2.69118	4.93767e-06	0.000525069	1.45	1.61	1.91	7.92	23.7	2.93
ENSG00000166473	PKD1L2	protein_coding	-2.7896	5.00397e-06	0.000528913	0.13	0.42	0.26	3.78	1.5	1.23
ENSG00000188015	S100A3	protein_coding	-1.17812	5.1147e-06	0.00053738	19.68	12.03	25.02	48.07	48.15	40.17
ENSG00000086062	B4GALT1	protein_coding	1.4483	5.1601e-06	0.000538923	147.58	60.06	160.5	36.02	50.08	54.48
ENSG00000176438	SYNE3	protein_coding	-1.75968	5.34107e-06	0.000554523	2.82	3.9	2.94	19.86	10.16	6.63
ENSG00000223508	RPL23AP53	transcribed_processed_pseudogene	2.16454	5.58493e-06	0.00057643	7.73	5.78	6.33	1.29	1.17	2.21
ENSG00000137331	IER3	protein_coding	1.64039	5.67285e-06	0.000582081	240.52	96.31	268.4	90.8	35.93	77.58
ENSG00000197956	S100A6	protein_coding	-1.04749	5.73371e-06	0.000584905	5092.64	5150.03	6509.5	15667.1	10901.3	11113.8
ENSG00000112977	DAP	protein_coding	0.943688	5.8838e-06	0.000593627	123.66	63.08	109.56	53.71	53.72	55.74
ENSG00000108231	LGI1	protein_coding	-3.13824	5.88687e-06	0.000593627	0.27	0.3	0.18	1.69	2.81	2.87
ENSG00000106526	ACTR3C	protein_coding	4.25282	6.0194e-06	0.000603522	0.46	0.59	1.02	0.05	0.05	0.02
ENSG00000038427	VCAN	protein_coding	1.08687	6.18838e-06	0.000616939	171.38	151.64	287.16	77.93	111.02	116.5
ENSG00000134324	LPIN1	protein_coding	-1.02667	6.30437e-06	0.000624952	46.05	39.14	30.79	76.78	93.29	87.31
ENSG00000074590	NUAK1	protein_coding	1.60588	6.39074e-06	0.000629954	34.88	25.16	47.34	6.06	14.87	16.29
ENSG00000119401	TRIM32	protein_coding	0.804407	6.46794e-06	0.000634003	26	16.84	31.8	16.18	14.1	15.18
ENSG00000117298	ECE1	protein_coding	-0.861343	7.23952e-06	0.000701793	51.17	50.06	49.29	124.92	90.42	84.14
ENSG00000110651	CD81	protein_coding	-0.770902	7.22465e-06	0.000701793	520.63	578.41	698.02	1014.28	1127.76	1186.69
ENSG00000168256	NKIRAS2	protein_coding	0.721095	7.3007e-06	0.000703836	35.32	29.36	39.85	22.75	20.82	24.72
ENSG00000145390	USP53	protein_coding	-1.29669	7.54861e-06	0.000723759	15.6	20.94	17.08	38.35	63.61	42.87
ENSG00000150961	SEC24D	protein_coding	0.756831	7.67037e-06	0.000731437	85.99	64.21	96.39	45.63	53.23	57.16
ENSG00000198467	TPM2	protein_coding	1.25695	7.85608e-06	0.000745097	1403.12	1648.22	1844.61	551.34	666.27	1009.29
ENSG00000089041	P2RX7	protein_coding	-2.05388	8.12295e-06	0.000766265	0.26	0.38	0.29	1.39	1.71	1.19
ENSG00000132432	SEC61G	protein_coding	0.807559	8.40302e-06	0.000788446	463.03	282.87	430.03	215.31	259.65	240.47
ENSG00000051108	HERPUD1	protein_coding	1.17084	8.46378e-06	0.000789923	354.97	143.44	300.84	113.38	119.74	139.43
ENSG00000166986	MARS1	protein_coding	1.12641	8.5712e-06	0.000795716	200.4	97.39	186.46	78.13	59.56	96.82
ENSG00000164236	ANKRD33B	protein_coding	-1.79973	8.9768e-06	0.000828984	2.41	6.8	4.73	13.37	20.63	20.55
ENSG00000128536	CDHR3	protein_coding	-1.367	9.19249e-06	0.000844458	11.62	17.9	11.48	45.32	31.4	41.85
ENSG00000149633	KIAA1755	protein_coding	2.48426	1.07122e-05	0.000973868	3.45	2.69	3.18	0.38	0.94	0.44
ENSG00000164176	EDIL3	protein_coding	2.3409	1.07094e-05	0.000973868	64.16	39.62	108.43	5.7	10.66	27.32
ENSG00000100219	XBP1	protein_coding	1.51656	1.08579e-05	0.000982025	260.7	84.41	214.34	65.53	53.86	84.71
ENSG00000110987	BCL7A	protein_coding	1.0778	1.10017e-05	0.000987987	9	7.52	8.36	2.94	4.35	5.41
ENSG00000197467	COL13A1	protein_coding	-1.51138	1.10364e-05	0.000987987	16.04	11.17	13.21	48.6	51.91	23.67
ENSG00000164465	DCBLD1	protein_coding	1.36615	1.25814e-05	0.00112058	26.52	9.47	25.19	8.59	6.83	9.4
ENSG00000145244	CORIN	protein_coding	2.83589	1.28455e-05	0.00113832	3.41	6.15	6.01	0.59	1.37	0.42
ENSG00000039560	RAI14	protein_coding	1.41689	1.33606e-05	0.00117245	156	67.68	138.55	36.25	44.51	61.57
ENSG00000160161	CILP2	protein_coding	3.36854	1.33643e-05	0.00117245	4.34	0.43	0.67	0.19	0.14	0.21
ENSG00000187735	TCEA1	protein_coding	1.0366	1.34436e-05	0.00117354	179.52	83.45	155.31	77.57	65.54	72.54
ENSG00000284707		lncRNA	1.51381	1.49862e-05	0.00130172	12.88	4.77	6.23	3.57	2.17	3.14
ENSG00000088543	C3orf18	protein_coding	-0.686338	1.51909e-05	0.001313	19.09	21.17	21.4	34.1	37.84	36.24
ENSG00000136628	EPRS1	protein_coding	0.923015	1.6378e-05	0.00140867	105.19	60.06	84.54	51.72	42.72	46.37
ENSG00000059378	PARP12	protein_coding	-1.13614	1.66967e-05	0.00142908	9.85	4.83	9.02	19.17	21.94	13.77
ENSG00000213523	SRA1	protein_coding	0.601078	1.7075e-05	0.00145436	42.81	38.48	42.54	28.65	30.83	29
ENSG00000132561	MATN2	protein_coding	-2.28414	1.72095e-05	0.00145873	0.56	1.84	1.12	3.98	11.3	4.27
ENSG00000118898	PPL	protein_coding	-2.69048	1.76268e-05	0.00148075	5.65	18.49	16.11	123.08	107.42	62.22
ENSG00000258429	PDF	protein_coding	0.672175	1.7638e-05	0.00148075	6.67	5.03	6.39	4.23	4.09	3.93
ENSG00000183688	RFLNB	protein_coding	1.91248	1.77879e-05	0.00148622	196.65	60.15	181.52	23.62	36.22	60.49
ENSG00000013375	PGM3	protein_coding	0.767196	1.82382e-05	0.00151662	46.48	38.97	58.37	25.67	32.07	32.81
ENSG00000151881	TMEM267	protein_coding	0.99498	1.84082e-05	0.00152354	36.63	24.77	30.61	14.14	17.65	17.66
ENSG00000154856	APCDD1	protein_coding	-2.45349	1.8627e-05	0.00153441	55.37	26.59	44.5	306.56	148.38	282.59
ENSG00000140416	TPM1	protein_coding	1.77778	1.92196e-05	0.0015685	1855.79	1146.77	2120.85	292.13	442.85	841.56
ENSG00000134684	YARS1	protein_coding	1.13666	1.91347e-05	0.0015685	126.16	59.85	91.13	50.25	34.71	49.12
ENSG00000014914	MTMR11	protein_coding	-0.787637	1.93282e-05	0.00157006	24.36	15.84	21.95	48.33	35.12	31.87
ENSG00000169855	ROBO1	protein_coding	-0.786991	1.97114e-05	0.00159381	20.25	13.41	21.32	36.78	32.24	32.38
ENSG00000272970		lncRNA	2.26349	1.99818e-05	0.00160826	6.13	1.87	6.98	0.51	1.46	1.24
ENSG00000183496	MEX3B	protein_coding	0.775237	2.02877e-05	0.00162542	9.66	7.8	11.45	7.25	5.44	5.51
ENSG00000179715	PCED1B	protein_coding	1.89744	2.05443e-05	0.00163109	11.77	7.46	13.33	2.18	4.18	2.85
ENSG00000136826	KLF4	protein_coding	-2.1763	2.05436e-05	0.00163109	12.22	10.75	12.21	85.88	49.67	38.09
ENSG00000110619	CARS1	protein_coding	1.00014	2.07253e-05	0.00163805	104.35	54.95	84.46	47.9	35	46.95
ENSG00000215241	LINC02449	lncRNA	-1.79989	2.23701e-05	0.00176012	1.32	1.39	1.33	4.03	5.39	5.75
ENSG00000215483	LINC00598	lncRNA	3.36249	2.34535e-05	0.00183712	4.86	4.33	0.99	0.23	0.36	0.43
ENSG00000149257	SERPINH1	protein_coding	1.12119	2.47445e-05	0.00192963	1200.94	709.35	934.44	468.95	370.49	560.01
ENSG00000256514		protein_coding	0.851804	2.71312e-05	0.00209711	58.15	37.93	48.44	34.43	26.37	25.34
ENSG00000185507	IRF7	protein_coding	-1.82194	2.70859e-05	0.00209711	4.06	4.25	4.43	12.64	28.36	7.74
ENSG00000250722	SELENOP	protein_coding	-1.72264	2.84777e-05	0.00219153	29.43	10.49	22.32	103.71	53.04	60.3
ENSG00000111335	OAS2	protein_coding	-2.54203	2.96011e-05	0.00226804	2.86	2.36	2.62	11.06	32.05	5.92
ENSG00000123737	EXOSC9	protein_coding	0.770103	3.13156e-05	0.00237863	31.83	28.23	37.02	17.73	24.2	19.35
ENSG00000162407	PLPP3	protein_coding	-1.36929	3.13028e-05	0.00237863	213.31	204.65	173.94	563.18	776.95	330.04
ENSG00000134440	NARS1	protein_coding	0.586087	3.1493e-05	0.00238179	135.21	89.46	126.46	91.61	74.46	84.75
ENSG00000116679	IVNS1ABP	protein_coding	1.40877	3.19688e-05	0.0024074	59.59	29.68	108.78	31.28	22.32	24.42
ENSG00000149591	TAGLN	protein_coding	2.46445	3.25369e-05	0.00243971	2280.72	3233.68	2954.29	131.43	563.37	976.98
ENSG00000155380	SLC16A1	protein_coding	0.808358	3.28262e-05	0.00245093	54.08	41.34	55.56	24.22	32.15	36.07
ENSG00000072210	ALDH3A2	protein_coding	-0.975874	3.34825e-05	0.0024885	41.94	55	69.64	113.53	121.42	121.77
ENSG00000065060	BLTP3A	protein_coding	1.06308	3.36131e-05	0.0024885	5.99	3.38	5.02	2.1	2.46	2.76
ENSG00000119681	LTBP2	protein_coding	1.63803	3.42266e-05	0.00250552	646.43	321.44	349.18	163.98	191.41	96.72
ENSG00000174807	CD248	protein_coding	-1.18382	3.40867e-05	0.00250552	116.12	135.65	180.32	274.74	316.82	470.11
ENSG00000237352	LINC01358	lncRNA	-2.35183	3.42713e-05	0.00250552	0.84	1.25	0.81	4.01	6.52	6.15
ENSG00000182179	UBA7	protein_coding	-1.16561	3.48213e-05	0.00253516	37.05	33.13	26.3	80.52	89.3	66.75
ENSG00000158716	DUSP23	protein_coding	1.25175	3.70006e-05	0.0026827	70.48	50.98	86.1	22.67	36.5	33.44
ENSG00000069020	MAST4	protein_coding	-1.54112	3.74554e-05	0.00269341	1.92	4.55	2.78	9.01	8.72	12.65
ENSG00000136830	NIBAN2	protein_coding	-0.343528	3.73808e-05	0.00269341	215.8	166.99	216.05	276.65	263.43	278.05
ENSG00000100532	CGRRF1	protein_coding	0.736051	3.766e-05	0.00269707	17.54	15.26	21.78	13.07	10.42	11.89
ENSG00000280916	FOXCUT	lncRNA	-3.88549	3.78948e-05	0.00270285	0.18	0.04	0.08	1.52	1.61	1.42
ENSG00000176532	PRR15	protein_coding	4.37121	3.8506e-05	0.00273533	5.83	0.94	10.93	0.22	0.6	0.04
ENSG00000099337	KCNK6	protein_coding	1.02569	3.96415e-05	0.00280464	5.54	6.2	5.62	2.97	3.15	3.2
ENSG00000125753	VASP	protein_coding	0.946611	3.98634e-05	0.00280901	193.44	185.45	182.4	85.86	124.67	105.7
ENSG00000135930	EIF4E2	protein_coding	0.526003	4.05373e-05	0.00284507	106.37	74.74	96.57	65.82	66.3	74.76
ENSG00000139132	FGD4	protein_coding	-1.63702	4.13696e-05	0.00289192	3.54	1.9	1.4	10.12	6.81	6.06
ENSG00000271614	ATP2B1-AS1	lncRNA	-1.39323	4.23878e-05	0.00295133	0.52	0.53	0.59	1.08	1.59	1.91
ENSG00000107554	DNMBP	protein_coding	-0.93274	4.28402e-05	0.00297104	7.39	8.88	11.72	18.64	18.75	20.62
ENSG00000291029	FKBP9P1	lncRNA	1.74787	4.32479e-05	0.00298751	2.48	0.77	1.48	0.57	0.46	0.48
ENSG00000104881	PPP1R13L	protein_coding	1.33797	4.35218e-05	0.00299464	60.78	30.53	79.35	26.32	19.08	25.65
ENSG00000079931	MOXD1	protein_coding	-1.31813	4.39128e-05	0.00300154	67.52	79.71	64.16	165.07	250.96	162.69
ENSG00000121653	MAPK8IP1	protein_coding	-1.0595	4.39642e-05	0.00300154	4.5	2.9	5.18	9.09	10.94	7.85
ENSG00000236404	VLDLR-AS1	lncRNA	1.93324	4.57782e-05	0.00311327	5.6	4.54	5.61	0.61	1.3	2.55
ENSG00000162458	FBLIM1	protein_coding	1.03453	4.64881e-05	0.00314934	126.59	79.75	139.78	53.79	55.35	70.33
ENSG00000168159	RNF187	protein_coding	0.717731	4.71338e-05	0.0031808	94.89	49.61	87.34	49.21	48.85	51.28
ENSG00000291225		lncRNA	-2.44035	4.7855e-05	0.0032171	0.77	0.19	0.47	3.54	2.82	1.74
ENSG00000026559	KCNG1	protein_coding	1.92769	4.807e-05	0.00321922	14.86	3.16	13.21	4.02	1.67	2.85
ENSG00000106538	RARRES2	protein_coding	1.90232	4.85959e-05	0.00322979	173.84	184.87	283.31	24.93	61.99	96.5
ENSG00000164284	GRPEL2	protein_coding	0.75385	4.84144e-05	0.00322979	11.35	8.07	11.34	5.53	6.35	7.67
ENSG00000261625		lncRNA	-1.42759	4.92338e-05	0.00325983	2.7	4.06	3.01	9.38	8.96	10.84
ENSG00000196449	YRDC	protein_coding	0.868644	5.01492e-05	0.00330796	11.12	6.92	11.57	5.66	5.25	6.38
ENSG00000123179	EBPL	protein_coding	-0.612438	5.23186e-05	0.00343813	22.06	17.1	19.59	34.95	28.11	34.11
ENSG00000153885	KCTD15	protein_coding	1.30818	5.39682e-05	0.00353331	66.16	43.52	58.86	30.75	12.69	29.94
ENSG00000169857	AVEN	protein_coding	0.723163	5.72008e-05	0.00373102	26.99	21.27	26.17	13.91	15.93	18.65
ENSG00000169139	UBE2V2	protein_coding	0.467288	6.06018e-05	0.00393195	74.15	61.3	73.02	54.17	55.87	52.91
ENSG00000204592	HLA-E	protein_coding	-0.689254	6.07293e-05	0.00393195	140.27	137.22	169.89	236.88	265.61	277.81
ENSG00000075651	PLD1	protein_coding	-1.40777	6.17836e-05	0.0039855	3.09	4.35	2.23	7.55	12.46	8.49
ENSG00000185745	IFIT1	protein_coding	-3.12973	6.21695e-05	0.00399342	0.95	3.27	1.63	10.15	40.72	7.27
ENSG00000177303	CASKIN2	protein_coding	0.615883	6.25893e-05	0.00399342	12.7	9.1	13.95	8.23	7.35	9.41
ENSG00000136044	APPL2	protein_coding	-0.895795	6.24629e-05	0.00399342	90.54	62.89	73.43	194.77	110.18	151.92
ENSG00000198835	GJC2	protein_coding	-0.968307	6.28821e-05	0.00399757	1.63	1.44	1.56	4	3.09	2.78
ENSG00000170498	KISS1	protein_coding	6.31877	6.39483e-05	0.00405067	0	1.58	3.09	0	0	0
ENSG00000167641	PPP1R14A	protein_coding	2.76363	6.43386e-05	0.00406073	18.59	71.12	36.86	1.2	13.06	6.84
ENSG00000150593	PDCD4	protein_coding	-0.937646	6.71802e-05	0.00422489	53.49	55.83	48.71	116.67	120.49	94.59
ENSG00000151748	SAV1	protein_coding	-0.567628	6.91782e-05	0.004335	23.44	19.67	27	43.39	35.76	33.05
ENSG00000072832	CRMP1	protein_coding	-0.889322	7.2099e-05	0.00450196	13.67	8.87	15.14	30.31	18.3	26.06
ENSG00000146733	PSPH	protein_coding	1.16335	7.34555e-05	0.00457039	37.23	22.68	29.98	14.46	19.49	8.93
ENSG00000165322	ARHGAP12	protein_coding	-0.502268	7.53622e-05	0.00467245	38.35	32.99	41.49	65.44	49.24	58.4
ENSG00000143387	CTSK	protein_coding	-1.6198	7.75385e-05	0.00476591	258.96	422.56	207.89	1281.27	1132.92	678.5
ENSG00000291107		lncRNA	0.792982	7.76844e-05	0.00476591	11.89	7.75	11.53	6.35	6.63	6.27
ENSG00000092010	PSME1	protein_coding	-0.625162	7.73204e-05	0.00476591	98.01	78.02	81.78	145.86	156.08	128.46
ENSG00000134326	CMPK2	protein_coding	-4.60903	7.94379e-05	0.0048455	0.15	0	0.08	0.65	4.16	0.46
ENSG00000008513	ST3GAL1	protein_coding	1.18942	7.9534e-05	0.0048455	21.54	13.7	19.5	6.29	9.14	10.12
ENSG00000254510		lncRNA	3.22169	8.11253e-05	0.00492535	1.49	2.28	2.2	0.09	0.91	0.07
ENSG00000171812	COL8A2	protein_coding	1.50618	8.16943e-05	0.00494279	132.77	70.76	198.87	30.47	39.92	77.43
ENSG00000165434	PGM2L1	protein_coding	1.1889	8.20202e-05	0.00494545	10.2	4.01	11.41	4.29	3.31	4.17
ENSG00000259343	TMC3-AS1	lncRNA	-1.46016	8.33107e-05	0.00500606	1.5	1.46	1.21	3.08	3.88	5.72
ENSG00000074410	CA12	protein_coding	-2.80977	8.46495e-05	0.00506915	1.46	0.7	0.38	9.86	8.2	1.21
ENSG00000081181	ARG2	protein_coding	1.58036	8.67176e-05	0.00517533	7.53	2.91	7.38	1.72	2.6	1.87
ENSG00000168014	C2CD3	protein_coding	1.30162	8.70743e-05	0.005179	27.67	9.35	27.08	9.72	6.64	10.8
ENSG00000260166		lncRNA	-1.88931	8.87508e-05	0.00526088	1.62	1.33	1.27	5.19	3.22	8.51
ENSG00000137965	IFI44	protein_coding	-1.67814	8.96745e-05	0.00526231	9.45	7.43	9.77	23.6	52.25	15.3
ENSG00000126709	IFI6	protein_coding	-1.90138	8.96162e-05	0.00526231	32.96	51.67	62.29	130.33	348.16	117.09
ENSG00000073712	FERMT2	protein_coding	0.771509	8.9194e-05	0.00526231	156.39	121.24	137.05	73.66	85.58	102.51
ENSG00000097007	ABL1	protein_coding	-0.436647	9.28155e-05	0.00542847	61.55	43.88	50.5	79.16	76.81	71.5
ENSG00000184635	ZNF93	protein_coding	1.27168	9.3174e-05	0.00543133	4.22	5.32	4.16	1.7	2.16	2.4
ENSG00000250320	EDIL3-DT	lncRNA	1.48675	9.48278e-05	0.00550943	4.24	4.72	4.37	2.08	2.1	1.13
ENSG00000049540	ELN	protein_coding	3.75842	9.71881e-05	0.00562793	3149.43	601.95	5658.49	142.38	78	486.11
ENSG00000126950	TMEM35A	protein_coding	-2.66481	9.77125e-05	0.00563968	0.7	1.24	0.24	7.18	7.27	1.45
ENSG00000181788	SIAH2	protein_coding	0.747896	0.000102307	0.00588551	28.48	18.34	31.64	15.4	17.97	16.32
ENSG00000049769	PPP1R3F	protein_coding	-0.878681	0.000103117	0.00589502	5.9	4.34	5.81	9.06	13.88	8.78
ENSG00000119922	IFIT2	protein_coding	-1.92296	0.000103144	0.00589502	1.81	2.98	1.22	9.44	11.26	5.1
ENSG00000128284	APOL3	protein_coding	-1.86783	0.000107701	0.00613546	3.63	7.63	2.65	18.54	24.57	15.29
ENSG00000113070	HBEGF	protein_coding	2.73817	0.000108422	0.00615652	6.82	0.82	7.66	0.49	0.5	1.33
ENSG00000267314		protein_coding	-3.43709	0.000110492	0.00625383	0	0.34	0.49	3.13	3.39	2.36
ENSG00000138166	DUSP5	protein_coding	-1.77271	0.000112277	0.0063224	2.33	1.61	0.85	8.69	5.99	3.23
ENSG00000173548	SNX33	protein_coding	-0.445835	0.000112784	0.0063224	27.44	24.38	31.92	40.96	38.56	43.63
ENSG00000167642	SPINT2	protein_coding	2.36785	0.000112542	0.0063224	5.62	11.5	6.48	0.61	3.06	1.35
ENSG00000204262	COL5A2	protein_coding	0.775813	0.00011377	0.00635737	321.23	355.82	421.33	214.36	224.89	257.75
ENSG00000171408	PDE7B	protein_coding	-2.15872	0.000118916	0.00662379	0.93	0.65	0.86	3.21	3.17	5.28
ENSG00000031698	SARS1	protein_coding	0.947552	0.000119541	0.00663755	315.47	151.59	244.52	145.32	106.17	140.47
ENSG00000160932	LY6E	protein_coding	-1.1321	0.000120172	0.00665154	176.87	179.75	149.52	482.9	506.76	228.89
ENSG00000119673	ACOT2	protein_coding	0.855814	0.000122083	0.00671496	36.58	41.25	38.59	22.05	29.39	18.99
ENSG00000185432	METTL7A	protein_coding	-1.47508	0.000122069	0.00671496	5.04	3.57	2.35	11.88	12.53	8.56
ENSG00000041353	RAB27B	protein_coding	-3.63371	0.000123215	0.00675602	0	0.14	0.07	0.16	2.07	0.95
ENSG00000189144	ZNF573	protein_coding	-1.95128	0.000125992	0.00686536	5.63	7.52	7.61	43.88	33.41	11.81
ENSG00000114520	SNX4	protein_coding	0.611427	0.00012564	0.00686536	33.71	25.35	28.49	21.91	19.92	20.05
ENSG00000148700	ADD3	protein_coding	-1.5663	0.000126411	0.00686691	12.95	21.75	15.49	59.96	71.56	34.45
ENSG00000163697	APBB2	protein_coding	1.04473	0.000127033	0.00687936	52.83	21.48	48.35	27.16	16.27	19.36
ENSG00000267774		lncRNA	-1.77595	0.000129593	0.00699644	2.38	4.28	2.49	6.85	14.74	13.11
ENSG00000173193	PARP14	protein_coding	-0.968822	0.000130412	0.00701907	12.44	8.01	9.5	20.8	27.74	14.29
ENSG00000111728	ST8SIA1	protein_coding	-2.37461	0.000132548	0.0071122	1.63	4.18	1.01	20.18	11.22	9.51
ENSG00000136147	PHF11	protein_coding	-0.576806	0.000134147	0.00715425	35.47	28.85	33.34	57.57	48.89	51.21
ENSG00000169660	HEXD	protein_coding	-0.850984	0.000133805	0.00715425	13.77	9.56	10.48	27.83	20.42	17.73
ENSG00000233098	CCDC144NL-AS1	lncRNA	2.95261	0.000135011	0.00717848	8.76	5.95	25.07	0.72	0.96	3.6
ENSG00000131759	RARA	protein_coding	1.00763	0.00013703	0.00726216	38.64	28.88	51.25	18.92	21.33	22.65
ENSG00000099860	GADD45B	protein_coding	1.78044	0.000137412	0.00726216	417.02	162.64	365.17	64.69	76.9	145.64
ENSG00000143867	OSR1	protein_coding	-1.62674	0.00013945	0.0073477	7.58	12.42	5.24	40.57	33.52	14.62
ENSG00000196826		protein_coding	6.59987	0.000147613	0.00775455	0.79	0	0.32	0	0	0
ENSG00000100106	TRIOBP	protein_coding	-0.530161	0.000148655	0.00777547	47.24	40.73	58.59	81.43	71.77	74.8
ENSG00000145979	TBC1D7	protein_coding	0.794638	0.000148898	0.00777547	16.76	9.57	13.5	8.34	7.99	8.19
ENSG00000056972	TRAF3IP2	protein_coding	-1.23824	0.000150053	0.00781253	32.71	21.19	14.88	73.49	65.08	38
ENSG00000287666		lncRNA	-3.9051	0.000156876	0.00814363	0.07	0.11	0	1.16	1.55	0.4
ENSG00000183955	KMT5A	protein_coding	0.674029	0.000166851	0.00863591	89.98	48.41	66.97	46.44	48.66	41.87
ENSG00000288018		lncRNA	-2.11321	0.00016833	0.00868684	1.1	0.62	0.16	4.03	2.65	1.83
ENSG00000163820	FYCO1	protein_coding	-0.649874	0.000170431	0.00874379	9.62	8.12	10.05	17.56	14.02	15.6
ENSG00000198585	NUDT16	protein_coding	-0.474535	0.000170419	0.00874379	13.26	13.39	13.97	21.46	20.86	19.21
ENSG00000101255	TRIB3	protein_coding	1.79324	0.000171498	0.00877291	89.78	24.4	50.52	11.86	20.57	16.87
ENSG00000166396	SERPINB7	protein_coding	2.51617	0.000172143	0.00878029	82.7	54.93	54.34	5.3	10.45	20.14
ENSG00000198873	GRK5	protein_coding	-1.63301	0.000172765	0.00878648	2.68	8.37	3.58	17.71	19.8	14.72
ENSG00000117625	RCOR3	protein_coding	0.732452	0.000174144	0.00883101	56.89	37.35	57.04	38.33	29.26	29.97
ENSG00000174945	AMZ1	protein_coding	2.23726	0.000174807	0.00883909	5.01	1.23	5.7	0.54	0.54	1.52
ENSG00000170962	PDGFD	protein_coding	-1.98807	0.000176992	0.00892383	10.49	25.45	14.49	40.22	80.84	104.15
ENSG00000128989	ARPP19	protein_coding	0.513243	0.000183837	0.00921603	69.36	60.74	75.73	48.02	51.7	55.91
ENSG00000138134	STAMBPL1	protein_coding	-1.33036	0.000183763	0.00921603	8.97	7.21	4.03	23.12	21.78	11.05
ENSG00000155363	MOV10	protein_coding	-0.634736	0.000188342	0.00941497	16.37	13.54	15.32	27.87	25.89	22.3
ENSG00000188662	H1-9P	transcribed_unitary_pseudogene	2.86509	0.00019015	0.00945147	4.45	1.53	2.26	0.26	0.27	0.72
ENSG00000115641	FHL2	protein_coding	0.779491	0.000189626	0.00945147	210.83	110.09	163.79	105.94	103.01	91.53
ENSG00000179051	RCC2	protein_coding	0.700205	0.000193213	0.00956631	35.56	27.45	49.73	27.3	20.91	25.98
ENSG00000082512	TRAF5	protein_coding	1.12282	0.000193551	0.00956631	36.11	36.02	41.82	14.46	16.08	26.11
ENSG00000071575	TRIB2	protein_coding	1.42419	0.000194435	0.00958302	57.66	29.04	62.65	33.99	12.4	13.04
ENSG00000100196	KDELR3	protein_coding	0.905759	0.000197088	0.00967662	93.78	70.14	88.73	36.33	57.94	50.17
ENSG00000140937	CDH11	protein_coding	0.807804	0.000197437	0.00967662	544.4	300.81	390.17	219.43	219.9	313.04
ENSG00000117122	MFAP2	protein_coding	1.20686	0.000198369	0.00969521	593.01	227.31	657.18	263.89	181.44	225.07
ENSG00000100345	MYH9	protein_coding	1.11164	0.000199445	0.00972075	549.56	380.53	555.7	159.05	256.45	316.31
ENSG00000175287	PHYHD1	protein_coding	-1.13813	0.000201055	0.00977206	8.54	3.22	8.79	18.5	12.82	16.2
ENSG00000128512	DOCK4	protein_coding	-0.838829	0.000202101	0.00979578	3.87	3.88	4.09	9.59	5.43	8.19
ENSG00000134285	FKBP11	protein_coding	1.12665	0.000204393	0.00987954	82.83	71.44	62.06	31.1	45.45	31.24
ENSG00000168952	STXBP6	protein_coding	-1.81262	0.000215705	0.0103977	2.83	5.79	4.69	17.82	20.78	13.65
ENSG00000064309	CDON	protein_coding	-1.52799	0.00021724	0.010443	14.79	9.8	11.28	55.51	26.54	30.17
ENSG00000091513	TF	protein_coding	-2.11956	0.000220214	0.0105283	0.88	0.23	0.37	3.75	1.74	1.31
ENSG00000162687	KCNT2	protein_coding	1.97421	0.000219905	0.0105283	0.92	0.54	0.62	0.39	0.08	0.12
ENSG00000132294	EFR3A	protein_coding	0.739148	0.000226105	0.0107222	72.92	36.42	73.08	38.47	35.77	41.18
ENSG00000122786	CALD1	protein_coding	1.23697	0.000225881	0.0107222	1420.38	1410.63	2114.85	428.09	815.72	1000.88
ENSG00000183486	MX2	protein_coding	-2.20016	0.000226028	0.0107222	4.85	4.96	2.86	16.73	38.35	8.74
ENSG00000188921	HACD4	protein_coding	-1.23226	0.000229669	0.0108619	5.29	6.34	3.52	10.29	15.84	13.29
ENSG00000138795	LEF1	protein_coding	4.91408	0.000235685	0.0110867	0.16	0.07	0.42	0	0	0
ENSG00000109686	SH3D19	protein_coding	-0.848016	0.00023535	0.0110867	36.44	52.89	44.32	90.88	97.52	77.71
ENSG00000146143	PRIM2	protein_coding	-0.650302	0.000238054	0.0111682	9.7	8.29	8.85	17.03	15.54	13.26
ENSG00000125772	GPCPD1	protein_coding	0.991739	0.00024017	0.0112374	11.47	8.06	7.01	4.65	4.64	5.15
ENSG00000160789	LMNA	protein_coding	-0.727581	0.000245076	0.0113759	456.1	506.42	526.91	942.22	1016.71	734.8
ENSG00000106803	SEC61B	protein_coding	0.542807	0.000244773	0.0113759	367.03	265.52	361.22	229.33	266.8	235.2
ENSG00000134717	BTF3L4	protein_coding	0.72292	0.000244991	0.0113759	75.64	39.11	57.5	40.39	35.96	34.72
ENSG00000070756	PABPC1	protein_coding	-0.459329	0.000246627	0.0114177	394.33	383.41	404.46	588.59	611.12	568.57
ENSG00000153246	PLA2R1	protein_coding	-0.822271	0.000247371	0.011422	16.96	18.67	20.3	45.82	29.18	33.39
ENSG00000087053	MTMR2	protein_coding	0.827945	0.000248071	0.0114243	32.9	22.92	35.47	14.01	18.2	22.57
ENSG00000257453	PHLDA1-AS1	lncRNA	-3.91241	0.000250669	0.0114965	0	0	0.78	10.09	1.28	1.43
ENSG00000213246	SUPT4H1	protein_coding	0.514293	0.000250949	0.0114965	149.81	103.18	148.49	112.62	84.37	104.71
ENSG00000026025	VIM	protein_coding	-0.971009	0.000252188	0.0115232	3999.22	3226.81	3335.78	9933.11	7945.22	4662.84
ENSG00000172731	LRRC20	protein_coding	-1.0389	0.000255628	0.01165	1.24	1.47	1.29	2.47	3.59	2.94
ENSG00000196535	MYO18A	protein_coding	-0.408964	0.000257569	0.0117081	33.34	28.05	30.28	45.97	45.02	40.92
ENSG00000213397	HAUS7	protein_coding	0.761282	0.000260317	0.0118024	48.25	44.71	48.71	31.38	33.11	26.25
ENSG00000184887	BTBD6	protein_coding	0.385614	0.000263986	0.0119284	48.54	41.21	55.52	38.97	41.16	39.69
ENSG00000103121	CMC2	protein_coding	0.733267	0.000264455	0.0119284	82.85	70.34	81.14	48.58	47.62	56.11
ENSG00000070961	ATP2B1	protein_coding	-1.23617	0.000267704	0.011952	18.81	33.51	29.94	47.56	68.96	97.36
ENSG00000240065	PSMB9	protein_coding	-1.45487	0.000267556	0.011952	11.17	7.51	7.03	23.84	28.85	23.22
ENSG00000134321	RSAD2	protein_coding	-4.11277	0.000267668	0.011952	0	0.05	0.07	0.94	1.29	0.44
ENSG00000164244	PRRC1	protein_coding	0.470019	0.000266206	0.011952	48.68	34.54	44.86	32.35	32.62	34.32
ENSG00000007866	TEAD3	protein_coding	0.80949	0.000269708	0.0120109	76.79	40.87	59.3	36.3	30.6	40.64
ENSG00000069493	CLEC2D	protein_coding	1.34893	0.000271326	0.0120524	21.06	6.58	14.26	4.56	6.47	5.94
ENSG00000160097	FNDC5	protein_coding	-2.92158	0.00027284	0.012089	0.08	0.42	0.34	1.19	4.08	1.4
ENSG00000185585	OLFML2A	protein_coding	-2.13169	0.000273605	0.0120924	6.76	1.38	2.55	28.74	4.61	16.02
ENSG00000056736	IL17RB	protein_coding	-2.11582	0.000274675	0.0121092	5.64	2.14	3.51	33.23	4.46	14.77
ENSG00000139874	SSTR1	protein_coding	-1.13178	0.000276191	0.0121298	4.36	3.92	3.22	6.76	8.81	11.83
ENSG00000116871	MAP7D1	protein_coding	0.58616	0.000277218	0.0121298	126.5	99.4	156.28	79.96	91.07	101.14
ENSG00000224020	MIR181A2HG	lncRNA	2.70022	0.000276778	0.0121298	3.21	1.87	1.99	0.66	0.51	0
ENSG00000064652	SNX24	protein_coding	0.617784	0.000283232	0.0123622	35.86	23.26	28.63	21.06	20.61	19.63
ENSG00000112679	DUSP22	protein_coding	0.820177	0.00028779	0.0124989	36.28	20.6	45.09	17.76	21.93	21.18
ENSG00000127334	DYRK2	protein_coding	0.648949	0.000287617	0.0124989	37.92	23.2	35.26	18.85	22.64	23.91
ENSG00000069702	TGFBR3	protein_coding	-1.91337	0.000290081	0.0125673	17.09	28.29	11.46	55.61	135.17	50
ENSG00000054219	LY75	protein_coding	-1.70759	0.000292387	0.0125741	0.5	1.47	0.95	3.72	4.18	3.02
ENSG00000143575	HAX1	protein_coding	0.668673	0.000290958	0.0125741	114.18	80.35	108.39	65.37	68	70.92
ENSG00000174013	FBXO45	protein_coding	0.586733	0.000292127	0.0125741	6.48	5.24	6.94	4.89	4.27	4.25
ENSG00000177363	LRRN4CL	protein_coding	-1.5318	0.000294075	0.0126158	46.7	63.86	23.15	136.87	189.38	109.05
ENSG00000128311	TST	protein_coding	0.643575	0.000300002	0.0128074	26.82	26.64	37.49	20.17	20.92	21.75
ENSG00000147224	PRPS1	protein_coding	1.34916	0.000299327	0.0128074	103.2	78.32	108.76	23.41	61.24	36.67
ENSG00000165757	JCAD	protein_coding	1.44923	0.000302551	0.0128848	24.39	40.66	39.24	9.36	23.74	8.74
ENSG00000168702	LRP1B	protein_coding	-5.4523	0.000304255	0.012926	0.01	0	0	0.09	0.25	0.03
ENSG00000175213	ZNF408	protein_coding	0.859367	0.000307604	0.0130368	18.37	7.99	16.84	8.57	8.42	8.03
ENSG00000144218	AFF3	protein_coding	2.1526	0.000311558	0.0131725	14.16	3.31	17.3	1	1.56	5.43
ENSG00000167779	IGFBP6	protein_coding	-1.52444	0.000312892	0.0131971	56.12	137.12	99.75	299.2	364.38	283.12
ENSG00000131435	PDLIM4	protein_coding	0.861976	0.000314578	0.0132364	129.16	108.85	163.77	73.33	67.18	96.81
ENSG00000150636	CCDC102B	protein_coding	-1.68953	0.000316061	0.013267	1.51	1.4	2.58	9.56	5.24	4.49
ENSG00000165194	PCDH19	protein_coding	2.56006	0.000316975	0.0132736	0.6	0.73	0.35	0.05	0.2	0.06
ENSG00000122435	TRMT13	protein_coding	0.73382	0.000318111	0.0132895	21.65	13.38	24.11	13.53	10.63	13.71
ENSG00000107821	KAZALD1	protein_coding	0.861185	0.000321532	0.0134005	7.16	4.27	7.05	4.15	3.34	3.38
ENSG00000132031	MATN3	protein_coding	1.7102	0.000327317	0.0136093	6.97	2.68	9.72	1.59	1.36	3.19
ENSG00000018510	AGPS	protein_coding	0.798292	0.000339512	0.0140195	54.17	30.93	48.69	22.07	29.61	29.87
ENSG00000103489	XYLT1	protein_coding	1.56609	0.000339582	0.0140195	32.8	6.43	30.73	7.99	6.21	10.11
ENSG00000145681	HAPLN1	protein_coding	4.20929	0.000338382	0.0140195	22.51	5.71	24.7	0.28	0.54	2.11
ENSG00000076716	GPC4	protein_coding	1.7156	0.000346113	0.0142556	22.88	7.65	11.65	2.91	5.72	4.8
ENSG00000154118	JPH3	protein_coding	3.35302	0.000348515	0.0143209	0.14	0.32	0.25	0	0.04	0.04
ENSG00000105321	CCDC9	protein_coding	0.468841	0.000350585	0.0143724	24.75	20.71	27.22	19.3	17.31	20.05
ENSG00000170271	FAXDC2	protein_coding	-0.989841	0.000352491	0.0144168	12.51	8.39	8.76	21.78	21.95	19.77
ENSG00000157873	TNFRSF14	protein_coding	-0.824629	0.000356463	0.0144842	32.81	19.5	21	57.04	45.66	37.09
ENSG00000187605	TET3	protein_coding	1.42664	0.000356229	0.0144842	4.44	1.27	3.66	1.29	1.02	1.31
ENSG00000100916	BRMS1L	protein_coding	0.495704	0.000356616	0.0144842	15.41	12.45	13.87	10.28	10.4	11.24
ENSG00000148516	ZEB1	protein_coding	-0.508274	0.000358157	0.0145132	52.41	38.39	43.12	70.44	73.29	61.74
ENSG00000075413	MARK3	protein_coding	0.397631	0.000360129	0.0145595	71.35	49.3	66.18	55.81	46.13	50.43
ENSG00000266028	SRGAP2	protein_coding	-0.499483	0.00036745	0.0148213	19.7	16.57	18.89	31.7	25.1	27.78
ENSG00000290696	POM121L9P	lncRNA	4.70061	0.000371541	0.014952	1.2	0.25	0.05	0.04	0.02	0
ENSG00000196155	PLEKHG4	protein_coding	-1.56331	0.000374348	0.0150249	15.05	35.91	23.71	47.98	128.33	70.46
ENSG00000006625	GGCT	protein_coding	0.673071	0.000375066	0.0150249	26.29	21.26	29.14	19.16	15.92	16.74
ENSG00000113407	TARS1	protein_coding	0.843775	0.000379039	0.0151495	132.66	66.68	105.63	63.91	51.96	64.7
ENSG00000112308	C6orf62	protein_coding	0.485749	0.000380996	0.0151931	104.52	70.8	99.09	71.85	72.2	65.89
ENSG00000146966	DENND2A	protein_coding	-2.21155	0.000396742	0.0157851	3.33	0.66	0.39	10.43	7.22	3.16
ENSG00000213366	GSTM2	protein_coding	-0.978212	0.000403803	0.0158859	65.97	83.04	60.63	170.15	161.2	126.49
ENSG00000121769	FABP3	protein_coding	-2.80193	0.000401	0.0158859	11.53	26.64	9.49	37.67	193.87	145.21
ENSG00000137522	RNF121	protein_coding	0.789475	0.000402244	0.0158859	32.74	21.11	42.63	22.39	20.13	16.87
ENSG00000165678	GHITM	protein_coding	0.471313	0.000403699	0.0158859	141.48	95.25	129.4	93.03	97.68	92.16
ENSG00000146411	SLC2A12	protein_coding	-1.48756	0.00040316	0.0158859	0.6	0.74	0.42	1.74	1.83	1.9
ENSG00000171793	CTPS1	protein_coding	0.883019	0.000405064	0.0158999	23.04	21.88	29.22	11.22	16.16	15.89
ENSG00000154262	ABCA6	protein_coding	-2.67528	0.000410765	0.0160877	1.75	1.71	0.67	14.18	13.41	1.85
ENSG00000125965	GDF5	protein_coding	-2.73928	0.000417034	0.0162833	1.23	4.81	0.48	14.13	27.06	10.55
ENSG00000196305	IARS1	protein_coding	1.12805	0.000417616	0.0162833	120.18	71.24	115.31	44.63	45.48	59.07
ENSG00000263528	IKBKE	protein_coding	-0.603318	0.000419204	0.016309	4.73	3.17	3.75	6.35	6.52	6.14
ENSG00000278934		TEC	-1.15012	0.000422597	0.0164046	0.61	0.59	0.69	1.3	1.76	1.52
ENSG00000237624	OXCT2P1	unprocessed_pseudogene	-1.47515	0.000425041	0.0164631	1.09	1.45	1.95	4.6	3.82	5.29
ENSG00000164949	GEM	protein_coding	-1.60271	0.000428439	0.0165581	17.9	9.18	5.59	46.34	28.75	32.37
ENSG00000079819	EPB41L2	protein_coding	-0.875345	0.000431637	0.0166451	51.43	52.97	61.33	101.27	117.3	111.3
ENSG00000167460	TPM4	protein_coding	0.820814	0.000435216	0.0167463	1511.24	1210.6	1339.34	574.74	956.52	941.67
ENSG00000198393	ZNF26	protein_coding	0.757725	0.000439467	0.0168729	8.2	4.26	6	3.7	3.82	4.05
ENSG00000185339	TCN2	protein_coding	-0.924926	0.00044192	0.0168931	7.98	7.63	11.51	17.23	14.56	23.64
ENSG00000130176	CNN1	protein_coding	2.33273	0.000441879	0.0168931	118.63	233	251.28	6.65	39.93	83.77
ENSG00000184009	ACTG1	protein_coding	0.822057	0.000450531	0.0171848	3594.53	2727.92	3453.3	1660.83	1936.69	2340.12
ENSG00000226526		lncRNA	1.85203	0.000452207	0.0172113	12.38	4.53	6.51	3.14	1.69	2.04
ENSG00000180228	PRKRA	protein_coding	0.521792	0.000453272	0.0172145	61.94	45	52.19	42.1	38.21	39.18
ENSG00000131236	CAP1	protein_coding	0.666355	0.000455839	0.0172746	341.92	301.19	334.13	187.29	247.7	230.49
ENSG00000125347	IRF1	protein_coding	-1.24014	0.000457677	0.0173069	19.8	22.99	20.08	45.27	37.05	80.7
ENSG00000149451	ADAM33	protein_coding	-1.24306	0.000459553	0.0173405	233.07	150.79	160.8	662.88	290.88	445.49
ENSG00000138448	ITGAV	protein_coding	0.847179	0.000467142	0.017589	135.64	124.07	137.84	63.7	101.38	73.64
ENSG00000147852	VLDLR	protein_coding	1.64409	0.000469684	0.0176469	36.86	17.24	45.61	8.7	4.62	20.13
ENSG00000214279	SCART1	protein_coding	-1.14521	0.000471836	0.0176898	2.8	1.4	2.18	6.04	4.56	4.41
ENSG00000158186	MRAS	protein_coding	0.973703	0.000475914	0.0178047	59.99	55.64	81.93	24.22	44.43	39.02
ENSG00000165175	MID1IP1	protein_coding	0.640916	0.000481071	0.0179593	53.58	36.13	39.39	26.83	32.15	29.99
ENSG00000173898	SPTBN2	protein_coding	-2.02407	0.00049091	0.0182877	0.48	0.64	0.36	3.11	1.44	1.78
ENSG00000130748	TMEM160	protein_coding	0.780401	0.000497722	0.0184931	36.27	21.96	39.38	18.56	18.52	23.23
ENSG00000097096	SYDE2	protein_coding	0.826014	0.000498531	0.0184931	4.48	2.99	6.21	2.83	2.41	2.97
ENSG00000132613	MTSS2	protein_coding	0.833659	0.000501895	0.0185786	562.6	334.59	553.43	341.96	229.47	297.74
ENSG00000168268	NT5DC2	protein_coding	0.619682	0.000503245	0.0185893	113.4	97.61	117.8	73	77.34	80.81
ENSG00000188906	LRRK2	protein_coding	-1.10438	0.000504534	0.0185978	4.89	2.1	3.3	10.69	5.6	7.26
ENSG00000229647	MYOSLID	lncRNA	1.61141	0.000508981	0.0187103	3.41	2.96	3.67	0.5	1.55	1.47
ENSG00000164509	IL31RA	protein_coding	-1.3833	0.000509718	0.0187103	0.21	0.49	0.55	1.05	1.69	1.13
ENSG00000124788	ATXN1	protein_coding	0.763275	0.000513667	0.0187987	38.38	27.07	29.4	23.71	19.19	17.53
ENSG00000164889	SLC4A2	protein_coding	0.400123	0.00051427	0.0187987	95.07	81.08	92.26	76.87	69.92	73.54
ENSG00000122641	INHBA	protein_coding	2.23389	0.000515797	0.018803	43.89	30.51	27.82	3.39	14.85	4.98
ENSG00000134986	NREP	protein_coding	1.62144	0.000516529	0.018803	618.54	128.87	526.79	159.73	74.41	194.24
ENSG00000133243	BTBD2	protein_coding	-0.51782	0.000519635	0.0188768	46.25	39.83	43.25	71.38	69.33	60.18
ENSG00000113013	HSPA9	protein_coding	0.562773	0.000524984	0.0190318	139.98	83.53	124.5	93.38	83.18	75.18
ENSG00000087008	ACOX3	protein_coding	0.869503	0.000528639	0.0191247	27.66	19.02	36.35	13.98	19.83	14.43
ENSG00000108100	CCNY	protein_coding	0.453928	0.00053228	0.0192169	36.69	36.18	47.29	33.99	29.71	31.27
ENSG00000197183	NOL4L	protein_coding	0.622703	0.000535482	0.0192927	6.41	6.38	10.01	5.61	5.13	5.22
ENSG00000249992	TMEM158	protein_coding	-1.38986	0.000539496	0.0193975	14.36	24.51	11.32	69.07	52.35	28.18
ENSG00000205037		lncRNA	-2.11378	0.00054196	0.0194463	2.96	1.02	3.98	13.52	3.43	19.01
ENSG00000117054	ACADM	protein_coding	0.40916	0.000545884	0.0195073	30.83	23.46	30.63	25	20.57	23.29
ENSG00000164308	ERAP2	protein_coding	-1.43807	0.000545859	0.0195073	6.1	9.48	7.71	20.18	24.66	25.03
ENSG00000152049	KCNE4	protein_coding	2.16973	0.000554852	0.019774	15.34	35	62.02	1.95	9.1	15.67
ENSG00000198959	TGM2	protein_coding	3.68528	0.000555602	0.019774	37.33	1.57	48.8	0.85	0.85	5.12
ENSG00000130707	ASS1	protein_coding	0.953266	0.000560274	0.0198597	218.81	148.26	289.02	98.36	99.12	161.7
ENSG00000246763	RGMB-AS1	lncRNA	-1.24875	0.000559444	0.0198597	47.32	18.11	18.95	88.59	69.64	55.2
ENSG00000115419	GLS	protein_coding	1.10262	0.000563848	0.0199461	502.25	423.08	619.58	158.49	239.83	370.43
ENSG00000089289	IGBP1	protein_coding	-0.524658	0.000569677	0.0201118	44.39	32.59	37.88	69.76	57.68	51.12
ENSG00000150594	ADRA2A	protein_coding	-1.31144	0.00057704	0.0203308	29.56	26.32	14.62	85.11	60.78	47.9
ENSG00000115267	IFIH1	protein_coding	-1.59036	0.000581119	0.0204335	4.11	2.28	1.95	10.03	13.39	3.56
ENSG00000213178	RPL22P1	processed_pseudogene	-0.908473	0.000582696	0.020448	108.66	84.08	56.17	140.69	174.86	193.15
ENSG00000137996	RTCA	protein_coding	0.594147	0.000585439	0.0205032	45.98	36.68	54.65	33.07	33.67	30.85
ENSG00000120802	TMPO	protein_coding	0.903706	0.000599519	0.0209545	42.86	40.8	81.39	29.97	25.15	39.07
ENSG00000141576	RNF157	protein_coding	-2.16067	0.000610691	0.0213025	2.62	0.96	0.36	11.93	4.56	2.65
ENSG00000065534	MYLK	protein_coding	1.20834	0.000613112	0.0213446	138.53	78.17	226.81	55.18	51.78	94.02
ENSG00000232415	ELN-AS1	lncRNA	2.91323	0.00062467	0.0217039	11.09	1.03	17.85	1.35	0.32	2.36
ENSG00000142494	SLC47A1	protein_coding	-1.88955	0.000628498	0.021771	1.95	0.98	0.75	7.12	3.09	4.44
ENSG00000177030	DEAF1	protein_coding	-0.490593	0.000629082	0.021771	58.33	47.62	50.59	86.88	83.78	67.76
ENSG00000102452	NALCN	protein_coding	1.4628	0.000632322	0.02184	4.02	3.39	5.57	0.89	1.99	2.12
ENSG00000109861	CTSC	protein_coding	-2.02345	0.00063872	0.0219315	142.67	62.14	20.16	453.86	292.17	245.71
ENSG00000118263	KLF7	protein_coding	0.796347	0.000637615	0.0219315	26	15.78	23.73	9.52	13.97	16.56
ENSG00000104213	PDGFRL	protein_coding	-2.3233	0.000638403	0.0219315	10.04	7.78	2.81	65.29	38.42	11.54
ENSG00000171385	KCND3	protein_coding	1.70404	0.00064158	0.0219866	11.34	3.61	4.82	3.04	1.42	1.98
ENSG00000018280	SLC11A1	protein_coding	-2.48814	0.000647201	0.022136	0.17	0.12	0.1	1.72	0.44	0.39
ENSG00000100014	SPECC1L	protein_coding	0.405085	0.000650924	0.0222201	28.2	25.53	33.24	24.96	22.09	23.95
ENSG00000144591	GMPPA	protein_coding	0.47986	0.000665762	0.0224212	41.9	26.26	35.23	27.69	23.34	28.35
ENSG00000146094	DOK3	protein_coding	1.10652	0.000663341	0.0224212	4.97	3.59	5.63	2.35	1.67	3.04
ENSG00000156508	EEF1A1	protein_coding	-0.427945	0.000663178	0.0224212	10219.7	8663.88	8951.98	14441.1	12526.7	13715.3
ENSG00000128340	RAC2	protein_coding	-1.21756	0.00065903	0.0224212	2.89	3.03	2.08	6.02	9.21	5.16
ENSG00000101266	CSNK2A1	protein_coding	0.343073	0.000661099	0.0224212	71.05	61.68	67.87	60.31	56.44	54.73
ENSG00000168765	GSTM4	protein_coding	-0.521343	0.000664616	0.0224212	12.48	10.88	15.21	19.9	18.25	21.49
ENSG00000130449	ZSWIM6	protein_coding	0.544078	0.000660499	0.0224212	8.86	6.18	9.77	6.84	5.67	5.72
ENSG00000163617	CCDC191	protein_coding	-0.729991	0.000671938	0.0225859	4.51	2.63	3.07	6.01	6.38	5.51
ENSG00000114805	PLCH1	protein_coding	3.20354	0.000679065	0.0227818	1.01	0.3	1.67	0.03	0.05	0.25
ENSG00000178202	POGLUT3	protein_coding	-0.741578	0.000694745	0.0231614	51.58	64.58	60.21	90.39	105.31	127.56
ENSG00000136868	SLC31A1	protein_coding	0.704112	0.000693759	0.0231614	17	13.22	15.87	9.93	10.51	10.05
ENSG00000113269	RNF130	protein_coding	-0.455737	0.000693387	0.0231614	40.95	29.8	42	61.51	49.58	55.13
ENSG00000115884	SDC1	protein_coding	1.53253	0.000695659	0.0231614	63.66	23.39	76.93	8.21	29.23	20.9
ENSG00000272540		lncRNA	1.89663	0.000700886	0.0232912	9.26	7.94	6.11	2.87	3.35	0.49
ENSG00000147576	ADHFE1	protein_coding	-1.26606	0.000705104	0.023378	4.61	3.59	4.6	9.54	7.94	15.78
ENSG00000135842	NIBAN1	protein_coding	1.22263	0.000706163	0.023378	31.62	11.89	26.87	15.11	9.31	7.41
ENSG00000146859	TMEM140	protein_coding	-0.692894	0.000716018	0.0236596	12.2	10.58	12.12	20.17	21.73	19.13
ENSG00000108829	LRRC59	protein_coding	0.797056	0.000717849	0.0236755	71.21	61.42	89.34	36.19	46.36	54.39
ENSG00000133104	SPART	protein_coding	0.747108	0.000719533	0.0236756	81.48	82.25	145.91	62.65	62.48	72.56
ENSG00000139289	PHLDA1	protein_coding	-1.85535	0.00072055	0.0236756	8.86	3.74	3.36	40.98	14.9	6.75
ENSG00000240891	PLCXD2	protein_coding	1.75126	0.000727518	0.0238599	0.73	0.17	0.5	0.11	0.16	0.15
ENSG00000111961	SASH1	protein_coding	-1.0721	0.000733635	0.0240086	29.26	46.2	26.11	71.44	99.5	68.01
ENSG00000130635	COL5A1	protein_coding	1.30932	0.000734789	0.0240086	500.15	283.82	554.89	145.26	137.52	287.8
ENSG00000289346		protein_coding	-3.50483	0.000754428	0.0246044	0	0	0.12	0.67	0.43	0.31
ENSG00000130193	THEM6	protein_coding	-0.78116	0.000772329	0.0251415	3.78	3.47	4.4	8.51	5.97	7.23
ENSG00000120519	SLC10A7	protein_coding	0.800132	0.000778309	0.0252893	5.05	3.57	6.52	2.91	3.61	2.71
ENSG00000196924	FLNA	protein_coding	0.994693	0.000786412	0.0254583	1474.44	1154.82	1632.92	625.01	641.32	1026.17
ENSG00000176170	SPHK1	protein_coding	1.21669	0.000785066	0.0254583	110.6	40.38	73.65	53	23.97	25.66
ENSG00000174080	CTSF	protein_coding	-0.620421	0.000796746	0.025698	129.13	103.68	131.73	255.4	156.6	195.07
ENSG00000240849	PEDS1	protein_coding	0.536457	0.000796109	0.025698	35.36	31.63	41.97	25.93	26.18	28.92
ENSG00000136630	HLX	protein_coding	0.83139	0.000800618	0.0257283	14.08	8.81	10.22	6.32	7.48	6.17
ENSG00000026950	BTN3A1	protein_coding	-0.986628	0.000799964	0.0257283	10.49	13.4	8.69	22.43	29.32	19.75
ENSG00000185482	STAC3	protein_coding	2.12539	0.000806098	0.0258062	13.41	2.88	5.27	3.03	0.82	1.45
ENSG00000130005	GAMT	protein_coding	-0.675813	0.000806602	0.0258062	19.94	21.92	21.15	44.34	37.01	29.24
ENSG00000289915		lncRNA	2.61869	0.000807454	0.0258062	5.63	1.19	3.78	0.52	0.53	0.73
ENSG00000182827	ACBD3	protein_coding	0.444434	0.00081028	0.0258494	42.54	38.12	43.54	31.84	36.14	30.85
ENSG00000159176	CSRP1	protein_coding	1.428	0.000813174	0.0258946	182.32	282.39	367.6	49.32	119.29	165.89
ENSG00000151718	WWC2	protein_coding	1.23171	0.000827182	0.026293	35.31	43.3	99.89	20.63	25.45	34.62
ENSG00000198833	UBE2J1	protein_coding	0.538318	0.000836881	0.0265207	42.24	33.44	42.29	26.75	30.96	29.69
ENSG00000150977	RILPL2	protein_coding	-0.686706	0.000837368	0.0265207	10.54	11.99	13.37	22.44	18.61	22.07
ENSG00000204219	TCEA3	protein_coding	-0.87286	0.000841103	0.026591	13.11	8.97	8.57	26.97	18.83	15.14
ENSG00000100644	HIF1A	protein_coding	0.933594	0.000844393	0.026647	377.13	201.63	460.46	141.55	183.86	245.81
ENSG00000155755	TMEM237	protein_coding	0.774693	0.000851012	0.0267734	83.55	43.54	79.64	37.93	39.44	50.36
ENSG00000009413	REV3L	protein_coding	-0.914055	0.00085145	0.0267734	24.88	26.54	19.68	52.88	61.02	33.63
ENSG00000026297	RNASET2	protein_coding	-1.01623	0.000853789	0.0267989	19.28	22.38	15.13	54.22	42.28	31.15
ENSG00000025423	HSD17B6	protein_coding	1.93456	0.000855691	0.0268106	4.65	7.16	3.99	1.57	2.12	0.92
ENSG00000108852	MPP2	protein_coding	0.784047	0.000864761	0.0269984	4.03	2.7	4.44	1.76	2.37	2.77
ENSG00000149798	CDC42EP2	protein_coding	-1.06887	0.000863347	0.0269984	23.38	29.27	26.37	53.12	65.65	63.17
ENSG00000198879	SFMBT2	protein_coding	-4.91205	0.000868288	0.0270603	0	0	0	0.13	0.1	0.01
ENSG00000166949	SMAD3	protein_coding	-1.04734	0.000880673	0.0273977	8.91	13.87	9.66	25.4	32.95	16.31
ENSG00000164828	SUN1	protein_coding	-0.622215	0.000890673	0.0276597	115.76	145.2	156.89	230.88	235.26	237.19
ENSG00000162704	ARPC5	protein_coding	0.765667	0.000895657	0.0277654	397.42	341.14	411.8	174.1	244.52	309.49
ENSG00000198483	ANKRD35	protein_coding	-0.885786	0.000899834	0.0278457	1.77	1.17	1.94	3.59	2.97	3.09
ENSG00000236682	MAP3K2-DT	lncRNA	1.19553	0.000901962	0.0278624	8.69	4.3	7.77	2.97	3.01	3.61
ENSG00000171451	DSEL	protein_coding	-0.932309	0.000908257	0.0280075	16.3	21.72	14.41	44.95	38.9	27.74
ENSG00000169764	UGP2	protein_coding	0.728856	0.000916524	0.0282129	132.05	142.26	116.49	76.26	105.01	77.07
ENSG00000172985	SH3RF3	protein_coding	0.859486	0.000919939	0.0282684	10.46	8.01	11.43	7.08	5.69	4.97
ENSG00000189339	SLC35E2B	protein_coding	-0.588974	0.000923533	0.0283292	30.2	20.5	22.68	45.23	37.9	36
ENSG00000204397	CARD16	protein_coding	-1.36731	0.000928505	0.028432	3.62	2.13	4.96	13.06	6.21	9.81
ENSG00000159479	MED8	protein_coding	0.701771	0.000939862	0.0287297	33.59	21.28	32.61	21.33	16.41	19.82
ENSG00000110046	ATG2A	protein_coding	-0.566688	0.000946471	0.0288814	7.75	6.69	9.46	13.45	11.77	12.91
ENSG00000196932	TMEM26	protein_coding	-2.64174	0.000961512	0.0292894	0.49	0.22	0.09	4.05	0.48	0.87
ENSG00000187726	DNAJB13	protein_coding	3.83607	0.000968373	0.0293963	6.58	0.52	2.55	0.28	0	0.43
ENSG00000138685	FGF2	protein_coding	1.13237	0.000966876	0.0293963	142.92	67.89	176.21	41.32	53.38	89.66
ENSG00000151778	SERP2	protein_coding	-0.871628	0.000970225	0.0294017	10.97	6.38	7.72	16.56	16.96	15.53
ENSG00000076685	NT5C2	protein_coding	0.499634	0.000975375	0.0294589	53	53.14	59.7	39.68	47.89	39.76
ENSG00000137409	MTCH1	protein_coding	0.703399	0.000975472	0.0294589	269.43	192.47	401.44	159.98	203.35	197.87
ENSG00000155506	LARP1	protein_coding	0.291065	0.000979684	0.0295353	78.39	58.73	84.27	67.4	63.26	63.58
ENSG00000289182		lncRNA	1.00295	0.000984761	0.0296374	8.05	7.93	8.01	3.72	4.05	5.22
ENSG00000211455	STK38L	protein_coding	0.751045	0.00098677	0.029647	21.45	12.9	27	11.23	11.61	15.68
ENSG00000156875	MFSD14A	protein_coding	0.755756	0.00100336	0.030043	73.16	66.64	108.67	46.27	49.75	61.63
ENSG00000170456	DENND5B	protein_coding	0.838673	0.00100337	0.030043	11.52	7.18	15.82	5.32	6.88	8.16
ENSG00000122218	COPA	protein_coding	0.472577	0.00100967	0.03018	159.87	121.63	132.43	102.61	117.93	101.41
ENSG00000198858	R3HDM4	protein_coding	0.443769	0.00101391	0.0302552	49.65	39.46	53	40.52	33.95	38.09
ENSG00000196616	ADH1B	protein_coding	-4.24846	0.00102014	0.0303895	0.84	21.08	0.96	161.8	323.4	52.17
ENSG00000065320	NTN1	protein_coding	-1.53501	0.00103457	0.0307669	10.55	4	17.43	27.83	24.11	43.92
ENSG00000239920		protein_coding	-4.38397	0.00104193	0.0308814	0	0.03	0.04	0.14	1.45	0.32
ENSG00000166147	FBN1	protein_coding	1.18408	0.00104052	0.0308814	773.26	671.5	1228.68	296.1	425.27	529.9
ENSG00000137193	PIM1	protein_coding	1.31531	0.0010514	0.0311095	47.77	24.01	24.2	11.88	11.33	18.01
ENSG00000234616	JRK	protein_coding	-1.17178	0.00105661	0.0311144	5.83	5.14	8.4	26.78	9.52	11.16
ENSG00000130589	HELZ2	protein_coding	-1.30148	0.00106044	0.0311144	9.48	5.32	5.69	12.56	28.95	12.22
ENSG00000175110	MRPS22	protein_coding	-0.514577	0.001059	0.0311144	37.63	28.79	33.89	61.68	43.86	49.56
ENSG00000118507	AKAP7	protein_coding	0.92236	0.00105987	0.0311144	5.15	4	6.1	2.69	2.59	3.34
ENSG00000171729	TMEM51	protein_coding	-0.878791	0.00106024	0.0311144	1.4	1.4	2.74	4.03	3.22	3.66
ENSG00000100934	SEC23A	protein_coding	0.506503	0.00106478	0.0311896	107.98	80.27	111.3	66.26	83.4	76.16
ENSG00000107372	ZFAND5	protein_coding	0.573324	0.00107102	0.0312966	207.96	144.96	240.58	133.28	123.44	168.77
ENSG00000106537	TSPAN13	protein_coding	1.50858	0.001072	0.0312966	20.7	9.82	12.98	3.48	8.06	4.58
ENSG00000109944	JHY	protein_coding	0.725227	0.00107588	0.0313579	7.56	5.85	9.93	4.18	5.03	5.85
ENSG00000023902	PLEKHO1	protein_coding	0.769148	0.00109054	0.0317322	68.83	48.63	62.31	30.39	36.06	46.53
ENSG00000244242	IFITM10	protein_coding	2.43149	0.00109297	0.0317503	13.3	1.06	12.5	3.45	0.79	0.99
ENSG00000170275	CRTAP	protein_coding	-0.608002	0.00110364	0.0320074	223.23	205.84	200.03	384.82	358.41	302.55
ENSG00000117682	DHDDS	protein_coding	0.531434	0.00110779	0.0320748	35.38	28.77	39.1	23.89	28.79	24.1
ENSG00000166450	PRTG	protein_coding	-2.06277	0.00111953	0.0323612	0.15	0.03	0.19	0.49	0.25	0.65
ENSG00000109819	PPARGC1A	protein_coding	-1.92497	0.00112356	0.0324152	0.8	0.81	0.45	2.1	2.64	3.91
ENSG00000166924	NYAP1	protein_coding	-2.41941	0.00112509	0.0324152	0.03	0.52	0.39	0.73	2.63	2.31
ENSG00000102575	ACP5	protein_coding	-3.19593	0.00113487	0.0326051	0	0.58	0.2	0.99	5.14	2.27
ENSG00000182010	RTKN2	protein_coding	1.5794	0.00113912	0.0326051	0.84	0.25	1.69	0.38	0.35	0.25
ENSG00000124333	VAMP7	protein_coding	0.392983	0.00113615	0.0326051	42.27	33.4	43.91	30.31	33.56	34.06
ENSG00000114383	TUSC2	protein_coding	0.5058	0.00113889	0.0326051	57.06	48.31	77.02	44.3	48.31	45.16
ENSG00000101846	STS	protein_coding	-1.20125	0.00114406	0.0326934	5.95	10.44	12.05	14.18	31.81	25.29
ENSG00000279196		TEC	-1.1317	0.00114964	0.0327993	1.54	0.71	1.48	2.41	2.9	3.25
ENSG00000224963	ECMXP	transcribed_unitary_pseudogene	3.86071	0.00116947	0.033311	1.31	0.15	1.35	0.16	0.04	0
ENSG00000174695	TMEM167A	protein_coding	0.838789	0.00117935	0.033538	71.06	70.86	81.38	34.77	43.43	56.97
ENSG00000142227	EMP3	protein_coding	-0.630282	0.00118655	0.0336879	324.67	319.64	340.22	569.17	574.67	514.91
ENSG00000081320	STK17B	protein_coding	-0.678289	0.00119969	0.0339743	8.93	9.63	10.65	17.59	13.4	20.01
ENSG00000115414	FN1	protein_coding	1.5446	0.00120244	0.0339743	13717.3	11590.4	6038.33	2799	7107.95	1827.85
ENSG00000142149	HUNK	protein_coding	1.27209	0.00120239	0.0339743	18.21	24.53	34	6.78	9.15	18.4
ENSG00000164066	INTU	protein_coding	1.15262	0.0012151	0.0342768	7.1	11.3	7.66	3.41	5.34	4.28
ENSG00000105711	SCN1B	protein_coding	-1.09892	0.00122925	0.0346203	3.31	1.74	5.13	9.18	5.07	8.62
ENSG00000130147	SH3BP4	protein_coding	0.814126	0.00123163	0.0346316	120.52	51.81	77.26	60.56	46.08	44.15
ENSG00000136244	IL6	protein_coding	1.50911	0.00123551	0.0346764	8.78	15.53	8.48	2.96	4.85	5.14
ENSG00000204264	PSMB8	protein_coding	-0.599147	0.00123717	0.0346764	34.28	31.57	31.97	53.13	58.23	49.77
ENSG00000289384		lncRNA	-1.40725	0.00125225	0.0350429	7.1	7.49	4.94	24.9	19.91	12.57
ENSG00000180155	LYNX1	protein_coding	-1.15359	0.00128057	0.0357785	15.22	17.97	12.32	43.09	47.62	21.51
ENSG00000290263		protein_coding	-2.3059	0.00128541	0.0358566	0.22	0	0.18	1.05	0.33	0.73
ENSG00000152952	PLOD2	protein_coding	1.20583	0.00128751	0.035858	172.26	111.42	193.13	51.15	60.22	107.78
ENSG00000154845	PPP4R1	protein_coding	0.466671	0.00129294	0.0358954	68.38	62.04	74.76	50.67	49.3	60.67
ENSG00000168003	SLC3A2	protein_coding	1.49608	0.00129145	0.0358954	210.9	77.14	282.05	68.82	37.3	104.13
ENSG00000124225	PMEPA1	protein_coding	1.86738	0.00129673	0.0359439	161.02	22.31	102.3	32.32	20.15	28.11
ENSG00000077235	GTF3C1	protein_coding	-0.430645	0.00130165	0.0360232	27.1	21.79	30.66	45.01	36.84	33.72
ENSG00000073670	ADAM11	protein_coding	-1.98386	0.00130694	0.0361127	0.23	0.17	0.35	1.09	1.23	0.79
ENSG00000130508	PXDN	protein_coding	1.02223	0.00130903	0.0361135	190.8	221.86	187.73	82.84	124.93	115.95
ENSG00000266256	LINC00683	lncRNA	-1.55913	0.0013181	0.0361867	0.94	1.02	2.92	3.87	4.13	6.89
ENSG00000172757	CFL1	protein_coding	0.732856	0.00131993	0.0361867	1233.01	1184.2	1204.25	588.92	875.54	897.7
ENSG00000141570	CBX8	protein_coding	0.756245	0.00131954	0.0361867	11.21	8.61	6.47	5.93	5.19	5.8
ENSG00000175602	CCDC85B	protein_coding	-0.746512	0.00131781	0.0361867	111.44	80.36	109	248.28	143.2	153.8
ENSG00000163840	DTX3L	protein_coding	-0.840162	0.00133468	0.0364835	10.5	8.59	10.29	18.05	24.92	13.7
ENSG00000110057	UNC93B1	protein_coding	-0.501241	0.00133492	0.0364835	27.18	21.83	24.61	44.09	37.2	31.64
ENSG00000125968	ID1	protein_coding	3.36682	0.00134848	0.0367968	18.36	2.59	119.08	7.39	4.13	2.26
ENSG00000095951	HIVEP1	protein_coding	0.884082	0.00136286	0.0371316	17.39	9.21	21.96	10.14	8.17	9.43
ENSG00000106305	AIMP2	protein_coding	0.655628	0.00138496	0.0376168	30.35	23.02	31.36	19.17	16.24	22.46
ENSG00000155304	HSPA13	protein_coding	0.782576	0.00138315	0.0376168	52.45	29.31	50.86	24.66	26.25	30.81
ENSG00000122390	NAA60	protein_coding	0.431892	0.00139406	0.0376311	60.71	40.73	55.41	37.61	43.92	42.84
ENSG00000166974	MAPRE2	protein_coding	-0.861068	0.00139365	0.0376311	14.99	15.55	11.92	24.14	34.01	26.38
ENSG00000072110	ACTN1	protein_coding	0.979768	0.00139065	0.0376311	497.2	450.35	552.72	164.48	256.4	397.1
ENSG00000162894	FCMR	protein_coding	2.26224	0.00139263	0.0376311	7.95	2.9	4.24	1.82	0.96	0.54
ENSG00000173926	MARCHF3	protein_coding	-1.74498	0.00140657	0.0379103	0.55	0.77	0.74	1.17	4.48	1.97
ENSG00000172955	ADH6	protein_coding	-1.87197	0.00141915	0.0381909	1.16	0.95	1.22	4.97	2.21	6.02
ENSG00000140682	TGFB1I1	protein_coding	0.791275	0.00143109	0.0384531	249.09	158.66	175.71	112.21	110.75	139.2
ENSG00000124357	NAGK	protein_coding	0.452995	0.00144881	0.0388699	125.39	92.2	99.28	89.06	84.84	76.26
ENSG00000124496	TRERF1	protein_coding	-1.02287	0.00145997	0.0391095	3.85	3.32	2.36	9.23	6.56	5.52
ENSG00000129932	DOHH	protein_coding	0.500496	0.00146462	0.0391741	13.22	11.19	14.86	8.87	10.29	10.72
ENSG00000189043	NDUFA4	protein_coding	0.637476	0.00147267	0.0393295	114.1	109.27	123.58	65.7	83.74	91.94
ENSG00000164733	CTSB	protein_coding	-0.74501	0.00147818	0.0394167	1231.95	1054.34	997.16	2689.84	1834.36	1495.48
ENSG00000174749	FAM241A	protein_coding	0.851982	0.00148476	0.0394722	3.68	1.8	3.19	1.42	1.77	1.89
ENSG00000182511	FES	protein_coding	-0.66242	0.0014842	0.0394722	9.25	7.82	8.97	18.02	13.49	13.24
ENSG00000100439	ABHD4	protein_coding	0.9877	0.00149943	0.0397418	63.06	35.23	79.47	26.29	33.49	34.52
ENSG00000223786		lncRNA	4.00689	0.00149777	0.0397418	4.81	0.88	8.66	0.19	0	0.7
ENSG00000273230		lncRNA	-0.856934	0.00150322	0.039782	1.85	2.24	2.6	4.85	3.82	4.53
ENSG00000284753	EEF1AKMT4	protein_coding	1.34415	0.0015122	0.0399287	6.16	2.7	5.39	2.85	1.45	1.64
ENSG00000143341	HMCN1	protein_coding	1.9232	0.00151331	0.0399287	88.04	79.59	40.45	27.72	27.07	6.05
ENSG00000165685	TMEM52B	protein_coding	-4.07871	0.00152421	0.0401559	0	0	0.17	0.07	0.62	2.89
ENSG00000138623	SEMA7A	protein_coding	1.36899	0.00152864	0.0402121	50.56	14.13	18.45	11.1	11.33	11.34
ENSG00000213930	GALT	protein_coding	-0.575609	0.00153412	0.0402959	30.49	19.97	22.25	40.05	33.87	42.55
ENSG00000135437	RDH5	protein_coding	-1.75407	0.00155997	0.0409137	4.11	7.81	7.19	10.75	46.01	14.09
ENSG00000010810	FYN	protein_coding	-0.914556	0.00158142	0.0414142	68.33	79.24	56.15	115.68	188.12	118.77
ENSG00000148219	ASTN2	protein_coding	0.849402	0.00160983	0.0419705	3.96	2.24	4.41	2.51	2.2	1.55
ENSG00000167468	GPX4	protein_coding	-0.667449	0.00160868	0.0419705	305.78	380.36	357.99	655.03	662.48	505.39
ENSG00000075975	MKRN2	protein_coding	0.37722	0.0016061	0.0419705	35.59	23.67	33.07	28.13	22.92	25.18
ENSG00000036448	MYOM2	protein_coding	2.89061	0.00161448	0.0420291	5.49	1.63	0.87	0.58	0.44	0.13
ENSG00000213186	TRIM59	protein_coding	0.531981	0.00161844	0.0420699	16.21	11.17	16.51	11.6	11.16	9.79
ENSG00000167536	DHRS13	protein_coding	-1.19652	0.00162617	0.0422084	0.9	1.38	1.18	4.2	2.6	2
ENSG00000077684	JADE1	protein_coding	0.626967	0.0016345	0.042261	17.64	10.37	17.36	10.86	10.29	10.12
ENSG00000259091	LINC00517	lncRNA	-1.93397	0.00163543	0.042261	0.23	0.2	0.47	0.95	1.23	1.39
ENSG00000171425	ZNF581	protein_coding	-0.716066	0.00163149	0.042261	19.71	14.7	18.12	41.23	28.53	23.62
ENSG00000059573	ALDH18A1	protein_coding	0.54854	0.00167313	0.0431716	45.66	39.51	55.79	34.69	31.84	37.25
ENSG00000099377	HSD3B7	protein_coding	-0.7916	0.00168545	0.0434088	25.45	18.11	25.6	41.68	44.37	42.29
ENSG00000166741	NNMT	protein_coding	1.22988	0.00168727	0.0434088	1311.77	1304.17	1233.61	286.35	837.03	651.13
ENSG00000095752	IL11	protein_coding	1.10896	0.00171549	0.0440703	42.07	14.46	35.94	16.31	13.79	14.81
ENSG00000259522		protein_coding	1.48508	0.0017196	0.0440895	0.79	1.03	1.22	0.22	0.67	0.29
ENSG00000095139	ARCN1	protein_coding	0.477531	0.00172126	0.0440895	108.33	89.64	112.3	71.44	88.82	79.64
ENSG00000177425	PAWR	protein_coding	0.927437	0.00172871	0.0441165	100.75	62.46	98.34	38.05	49.41	58.6
ENSG00000132000	PODNL1	protein_coding	1.28475	0.0017331	0.0441165	52.11	23.75	68.76	16.7	17.55	27.68
ENSG00000196205	EEF1A1P5	processed_pseudogene	-0.748953	0.00173489	0.0441165	4.24	2.8	4.45	7.23	5.9	7.48
ENSG00000186260	MRTFB	protein_coding	-0.800513	0.00173462	0.0441165	4.84	4.76	5.26	11.98	9.66	6.61
ENSG00000109790	KLHL5	protein_coding	0.807453	0.00173364	0.0441165	46.83	34.6	43.9	20.62	26.08	30.11
ENSG00000140044	JDP2	protein_coding	0.838492	0.00175072	0.0444546	173.77	102.9	185.61	59.72	96.61	116.58
ENSG00000105426	PTPRS	protein_coding	-0.699133	0.00176142	0.0446372	47.97	43.56	41.05	106.29	64.66	65.02
ENSG00000186594	MIR22HG	lncRNA	0.732467	0.001763	0.0446372	109.29	95.68	103.8	46.81	78.52	75.15
ENSG00000248019	FAM13A-AS1	lncRNA	-1.09122	0.00176582	0.0446441	1.28	1.35	1.73	2.77	3.61	3.66
ENSG00000197885	NKIRAS1	protein_coding	-0.486074	0.00177866	0.0449042	19.07	17.59	21.88	34.91	25.18	28.89
ENSG00000170373	CST1	protein_coding	5.06293	0.00178917	0.0451046	1.78	0	0.64	0	0	0
ENSG00000179841	AKAP5	protein_coding	1.92654	0.00179672	0.04523	0.41	0.19	0.64	0.14	0.03	0.18
ENSG00000214013	GANC	protein_coding	-0.480393	0.00180828	0.0453907	17.98	13.64	17.12	23.32	25.13	24.74
ENSG00000148158	SNX30	protein_coding	0.841024	0.00180683	0.0453907	15.01	8.17	14.76	10.26	6.42	5.93
ENSG00000268895	A1BG-AS1	lncRNA	0.565467	0.00181378	0.0454638	23.34	16.46	19.92	16.13	12.63	14.75
ENSG00000049239	H6PD	protein_coding	-0.422504	0.00182568	0.0456968	24.26	17.47	19.33	33.23	27.34	27.88
ENSG00000162595	DIRAS3	protein_coding	-2.5575	0.0018345	0.0458521	0.15	0.14	0.07	0.74	0.94	0.66
ENSG00000145861	C1QTNF2	protein_coding	-2.32862	0.00184484	0.046034	0.08	0.29	0.59	0.37	1.59	3.21
ENSG00000185052	SLC24A3	protein_coding	2.45668	0.00184965	0.046034	2.86	0.51	3.41	0.18	0.41	0.66
ENSG00000164463	CREBRF	protein_coding	-0.516079	0.0018471	0.046034	12.63	7.66	10.41	16.35	14.97	15.67
ENSG00000196220	SRGAP3	protein_coding	-1.17302	0.00185966	0.0462176	1.09	1	1.43	1.84	3.44	3.15
ENSG00000261308	FIGNL2	protein_coding	1.44281	0.00186776	0.0462655	0.72	0.44	0.52	0.24	0.26	0.16
ENSG00000267199		lncRNA	1.1742	0.0018695	0.0462655	5.28	6.75	4.77	2.82	3.44	1.94
ENSG00000234537		unprocessed_pseudogene	-3.67199	0.00186685	0.0462655	0	0.04	0.05	0.52	0.49	0.25
ENSG00000263020		protein_coding	6.08264	0.00187849	0.0464225	0	1.03	0	0	0	0
ENSG00000182580	EPHB3	protein_coding	1.12046	0.00188804	0.0465276	14.7	19.04	43.24	13.97	10.67	13.24
ENSG00000123892	RAB38	protein_coding	-1.97476	0.00188792	0.0465276	4.54	0.98	1.07	16.37	5.46	5.57
ENSG00000183287	CCBE1	protein_coding	-1.26881	0.00190541	0.0468896	24.12	36.59	21.73	52.07	90.34	78.69
ENSG00000157227	MMP14	protein_coding	0.481037	0.00191511	0.0469965	630.78	410.34	569.91	431.63	426.74	377.66
ENSG00000134352	IL6ST	protein_coding	-0.585545	0.00191293	0.0469965	88	103.01	104.16	168.76	159.47	156.84
ENSG00000173540	GMPPB	protein_coding	0.817658	0.0019181	0.0470042	17.59	12.12	23.46	8.3	9.78	13.89
ENSG00000152784	PRDM8	protein_coding	-1.15257	0.00192163	0.0470251	10.98	8.14	8.71	28.35	25.07	13.72
ENSG00000285901		protein_coding	2.08318	0.00196864	0.0481083	1.54	0.76	0.55	0.44	0	0.27
ENSG00000121858	TNFSF10	protein_coding	-3.95567	0.00198176	0.0482943	0	0.56	0.13	1.62	10.13	0.47
ENSG00000143878	RHOB	protein_coding	0.957771	0.00197943	0.0482943	134.86	55.21	142.2	50.36	47.06	81.42
ENSG00000115758	ODC1	protein_coding	1.05131	0.00198781	0.0483747	27.82	20.61	41.4	14.33	14.49	17.22
ENSG00000125378	BMP4	protein_coding	-2.332	0.00199606	0.0485082	1.14	0.24	0.29	7.32	1.24	0.55
ENSG00000081913	PHLPP1	protein_coding	-1.10376	0.00200842	0.048741	1.45	1.55	3.45	3.37	5.6	5.63
ENSG00000167992	VWCE	protein_coding	-2.15126	0.00203628	0.0493488	1.71	2.65	0.4	11.02	10.93	2.37
ENSG00000237883	DGUOK-AS1	lncRNA	-2.46001	0.00205319	0.0496901	0.55	0.21	0.37	1.18	2.67	2.77
ENSG00000187796	CARD9	protein_coding	1.07046	0.00206669	0.0498565	5.13	2.97	3.63	1.47	2.58	1.88
ENSG00000285051	SLC7A14-AS1	lncRNA	-3.18506	0.00206713	0.0498565	0.16	0.06	0.03	0.79	1.35	0.12
ENSG00000176531	PHLDB3	protein_coding	-0.951931	0.00206859	0.0498565	4.99	7.07	8.49	20.2	10.27	13.13
ENSG00000172817	CYP7B1	protein_coding	-1.513	0.00208675	0.050225	1.82	1.1	1.17	4.62	6.05	1.9
ENSG00000157680	DGKI	protein_coding	1.84293	0.00209546	0.0503656	2.3	1.49	3.67	1.32	0.59	0.35
ENSG00000129083	COPB1	protein_coding	0.396998	0.00210061	0.0504204	136.14	117.15	131.25	101.6	115.58	98.85
ENSG00000185880	TRIM69	protein_coding	-0.836854	0.00211016	0.0505804	9.75	7.19	8.48	10.71	20.45	17.46
ENSG00000176973	FAM89B	protein_coding	0.379089	0.00211731	0.0506541	68.61	57.73	77.15	60.61	51.65	56.64
ENSG00000164070	HSPA4L	protein_coding	-0.840119	0.00211901	0.0506541	3.46	4.72	4.73	9.31	10.28	5.81
ENSG00000197451	HNRNPAB	protein_coding	0.428272	0.00212335	0.0506888	132.42	97.03	136.52	96.3	89.47	106.02
ENSG00000203722	RAET1G	protein_coding	-1.50991	0.00214136	0.0508793	2.05	1.01	1.98	6.22	6.26	2.74
ENSG00000120053	GOT1	protein_coding	0.676126	0.00214293	0.0508793	28.27	17.13	25.44	15.95	14.74	16.62
ENSG00000172348	RCAN2	protein_coding	-1.87806	0.00214069	0.0508793	31.84	37.48	20.24	144.97	128.11	94.36
ENSG00000118997	DNAH7	protein_coding	-2.12736	0.00213788	0.0508793	0.12	0.14	0.17	0.89	0.94	0.25
ENSG00000092529	CAPN3	protein_coding	-0.841527	0.00215668	0.0510082	4.41	5.49	4.2	10.91	7.77	9.06
ENSG00000243708	PLA2G4B	protein_coding	-1.56648	0.00215287	0.0510082	0.65	0.61	1	4.65	1.59	1.55
ENSG00000196411	EPHB4	protein_coding	-0.52451	0.00215708	0.0510082	29.26	25.35	27.85	54.49	33.53	41.19
ENSG00000164048	ZNF589	protein_coding	-0.641517	0.00217225	0.0512978	3.61	3.45	4.72	7.39	7.31	5.14
ENSG00000048471	SNX29	protein_coding	-0.466454	0.00217773	0.0513581	14.18	8.59	14.87	20.32	17.48	17.56
ENSG00000168961	LGALS9	protein_coding	-1.80598	0.00219438	0.0516295	2.33	0.86	3.24	7.04	12.4	3.8
ENSG00000127951	FGL2	protein_coding	-3.70096	0.00219512	0.0516295	0.03	0	0.03	0.18	0.5	0.06
ENSG00000164294	GPX8	protein_coding	0.631377	0.0022086	0.0518769	140.88	119.26	129.61	74.87	99.64	97.27
ENSG00000133321	PLAAT4	protein_coding	-1.87263	0.00221335	0.0519191	1.05	2.85	0.32	6.5	8.92	4.11
ENSG00000186918	ZNF395	protein_coding	-0.635704	0.00221784	0.0519549	29.44	28.48	32.07	55.44	45.43	51.27
ENSG00000231924	PSG1	protein_coding	-2.39066	0.00223301	0.0522405	3.8	12.34	6.54	7.8	42.01	84.88
ENSG00000101040	ZMYND8	protein_coding	-0.545549	0.00225998	0.0528011	5.52	3.79	5.48	8.21	8.42	6.51
ENSG00000114850	SSR3	protein_coding	0.923663	0.00226363	0.0528161	285.94	183.92	314.49	108.65	154.37	175.24
ENSG00000170100	ZNF778	protein_coding	-0.851718	0.00227549	0.0530221	6.77	3.53	6.03	13.68	10.24	7.4
ENSG00000175048	ZDHHC14	protein_coding	-0.987763	0.00230261	0.0534525	5.99	4.74	7.5	14.3	9.77	14.76
ENSG00000132305	IMMT	protein_coding	0.303364	0.0023031	0.0534525	40.15	33.51	40.7	34.16	32.75	33.24
ENSG00000213190	MLLT11	protein_coding	1.21981	0.00229956	0.0534525	3.82	3.54	5.01	1.26	2.08	2.34
ENSG00000100342	APOL1	protein_coding	-1.71348	0.00230869	0.0535117	4.3	6.96	3.3	16.21	19.92	17.46
ENSG00000171132	PRKCE	protein_coding	-0.89949	0.00232007	0.0537044	7.18	6.93	5.88	17.62	15.15	8.19
ENSG00000109917	ZPR1	protein_coding	0.551559	0.00233036	0.0538715	20.24	19.84	17.86	14.97	13.24	14.99
ENSG00000066739	ATG2B	protein_coding	-0.514174	0.00233974	0.0539463	12.97	10.36	18.5	20.37	20.98	22.36
ENSG00000145040	UCN2	protein_coding	1.58278	0.00233877	0.0539463	9.54	1.88	8.27	3.47	1.28	2.05
ENSG00000184845	DRD1	protein_coding	2.19476	0.0023589	0.0543167	1.42	2.21	2.2	0.04	0.62	0.72
ENSG00000231999	LRRC8C-DT	lncRNA	-2.45416	0.0023641	0.0543651	0.21	0.17	0.17	0.38	2.2	0.78
ENSG00000100380	ST13	protein_coding	-0.450661	0.00238991	0.054846	153.23	145.47	138.42	233.52	229.72	188.77
ENSG00000155324	GRAMD2B	protein_coding	1.33533	0.00239127	0.054846	90.85	100.16	208.07	28.9	62.7	75.95
ENSG00000127314	RAP1B	protein_coding	0.47777	0.00239494	0.0548585	259.97	266.12	305.42	187.07	230.84	229.42
ENSG00000140386	SCAPER	protein_coding	0.690759	0.00240834	0.0550412	10.23	7.48	7.57	4.96	5.71	6.19
ENSG00000198860	TSEN15	protein_coding	0.786566	0.00240919	0.0550412	54.4	26.66	48.54	22.76	24.49	32.09
ENSG00000111885	MAN1A1	protein_coding	-0.758353	0.00242418	0.0551682	43.81	44.37	30.91	92.61	67.24	62.92
ENSG00000253102		lncRNA	2.23929	0.00242212	0.0551682	1.44	3	2.46	1.04	0.65	0
ENSG00000134058	CDK7	protein_coding	0.529455	0.00241882	0.0551682	54.61	41.31	49.25	30.78	34.58	42.78
ENSG00000176915	ANKLE2	protein_coding	0.365307	0.00242774	0.0551777	74.8	54.95	81.49	58.52	56.22	61.01
ENSG00000225840		processed_pseudogene	2.77877	0.00243978	0.055308	1189.97	10327.4	877.44	946.83	629.29	639.46
ENSG00000112658	SRF	protein_coding	0.616804	0.00243964	0.055308	47.6	37.14	45.43	23.44	31	36.73
ENSG00000283761		protein_coding	1.03237	0.00244367	0.0553246	5.15	2.92	6.61	2.6	2.78	2.19
ENSG00000118496	FBXO30	protein_coding	0.428714	0.0024477	0.0553254	8.39	5.86	8.42	5.5	5.91	6.6
ENSG00000022840	RNF10	protein_coding	0.398345	0.00245001	0.0553254	106.36	69.53	88.64	71.78	75.95	67.44
ENSG00000188021	UBQLN2	protein_coding	-0.352917	0.00245549	0.055378	18.22	16.66	19.08	25.28	25.09	24.33
ENSG00000130762	ARHGEF16	protein_coding	3.81639	0.00246216	0.0554571	2.97	0.32	7.83	0.03	0.07	0.69
ENSG00000085117	CD82	protein_coding	-1.56586	0.00248727	0.0559507	4.82	11.04	3.73	17.36	31.73	17.47
ENSG00000102466	FGF14	protein_coding	1.18768	0.00252233	0.0566669	2.91	3.76	4.87	1.04	1.9	2.52
ENSG00000171067	C11orf24	protein_coding	0.750861	0.00254783	0.0571666	63.68	62.16	73.64	29.22	46.97	51.7
ENSG00000152484	USP12	protein_coding	0.49212	0.00256187	0.0573348	21.57	18.22	23.57	15.03	15.53	17.99
ENSG00000148671	ADIRF	protein_coding	-1.13823	0.00256028	0.0573348	17.89	21.47	36.09	78.91	52.03	48.76
ENSG00000149311	ATM	protein_coding	-0.466534	0.00257053	0.0574555	24.79	18.98	19.23	34.72	28.31	31.36
ENSG00000113328	CCNG1	protein_coding	-0.8058	0.00260195	0.0580838	89.29	120.79	80.06	194.82	222.18	147.01
ENSG00000117411	B4GALT2	protein_coding	0.513721	0.00263842	0.0588229	99.45	93.05	117.63	65.39	80.24	88.71
ENSG00000187266	EPOR	protein_coding	-0.767118	0.00266053	0.0592406	2.07	1.64	2.56	3.88	4.16	3.37
ENSG00000170759	KIF5B	protein_coding	0.64951	0.00269795	0.0599977	87.37	72.17	125.72	53.9	67.1	72.88
ENSG00000128016	ZFP36	protein_coding	-1.24603	0.00271232	0.0600888	52.84	48.63	35.47	172.23	108.15	78.42
ENSG00000196743	GM2A	protein_coding	-0.847032	0.00270942	0.0600888	8.94	11.83	9.23	18	24.56	17
ENSG00000105519	CAPS	protein_coding	-0.682857	0.00270961	0.0600888	7.91	4.45	6.24	9.41	11.58	10.53
ENSG00000152894	PTPRK	protein_coding	0.540728	0.00272911	0.0603845	63.64	69.34	66.16	43.91	56.99	48.53
ENSG00000108771	DHX58	protein_coding	-0.960266	0.00273348	0.0604051	11.67	10.01	8.83	18.37	31.55	14.44
ENSG00000181381	DDX60L	protein_coding	-1.03517	0.00275391	0.0604758	7.15	10.02	10.17	14.16	30.93	16.02
ENSG00000159714	ZDHHC1	protein_coding	-0.466043	0.00274516	0.0604758	15.65	12.96	17.71	25.89	23.03	20.07
ENSG00000170852	KBTBD2	protein_coding	0.326956	0.00275103	0.0604758	29.41	24.51	33.23	26.07	24.86	23.95
ENSG00000204634	TBC1D8	protein_coding	-1.30169	0.0027529	0.0604758	4.3	7.59	3.29	15.21	19.67	7.58
ENSG00000151617	EDNRA	protein_coding	0.922038	0.00275348	0.0604758	1.71	0.75	1.35	0.83	0.69	0.6
ENSG00000138386	NAB1	protein_coding	0.785873	0.00276169	0.0604964	34.1	24.42	45.96	19.9	23.08	21.43
ENSG00000135114	OASL	protein_coding	-1.8694	0.00276175	0.0604964	0.24	0.19	0.29	0.65	1.57	0.66
ENSG00000104415	CCN4	protein_coding	1.27823	0.00278108	0.060844	66.83	19.42	47.21	23.39	20.12	14.03
ENSG00000169504	CLIC4	protein_coding	0.746763	0.00279982	0.0611776	365.12	303.88	423.24	152.1	281.33	262.47
ENSG00000089692	LAG3	protein_coding	1.52868	0.00281434	0.0613421	1.46	1.73	1.4	0.54	0.46	0.77
ENSG00000291263	SMG1P7	lncRNA	0.996654	0.00281092	0.0613421	6.43	5.8	5.67	3.94	2.77	3.07
ENSG00000055208	TAB2	protein_coding	0.330455	0.00282437	0.0614844	51.3	43.84	54.47	41.83	45.24	41.37
ENSG00000170689	HOXB9	protein_coding	1.40706	0.0028365	0.061672	4.81	3.93	3.57	1.04	2.62	1.35
ENSG00000120457	KCNJ5	protein_coding	-2.51123	0.00285692	0.062039	0.03	0.01	0.04	0.19	0.13	0.17
ENSG00000130402	ACTN4	protein_coding	0.967625	0.00286875	0.0621421	452.99	421.33	690.04	179.97	262.83	411.03
ENSG00000136603	SKIL	protein_coding	0.975467	0.00286738	0.0621421	36.62	25.05	51.94	26.43	16.4	18.82
ENSG00000198542	ITGBL1	protein_coding	1.27654	0.00288051	0.06232	360.68	625.33	666.78	163.55	306.7	276.35
ENSG00000255121	CENATAC-DT	lncRNA	-2.06437	0.00289866	0.0626352	0.41	0.38	0.15	2.36	1.31	0.78
ENSG00000092841	MYL6	protein_coding	0.899146	0.00292677	0.063165	4738.8	4546.63	5387.55	1735.86	2746.99	3996.65
ENSG00000182400	TRAPPC6B	protein_coding	0.574299	0.00298568	0.0642782	34.54	17.76	25.4	18.25	18.83	18.32
ENSG00000102984	ZNF821	protein_coding	0.629817	0.00298212	0.0642782	11.08	8.43	8.91	7.23	6.07	6.54
ENSG00000204291	COL15A1	protein_coding	1.6274	0.002991	0.0643139	114.39	23.61	77.71	34.32	19.42	18.92
ENSG00000138768	USO1	protein_coding	0.490032	0.00300106	0.0644511	62.03	46.04	58.28	39.91	44.48	42.89
ENSG00000227456	LINC00310	lncRNA	2.00006	0.00308079	0.0660797	4.14	1.8	3.24	0.83	0.28	1.43
ENSG00000143079	CTTNBP2NL	protein_coding	0.457821	0.00308819	0.0660797	30.07	22.31	29.25	18.11	24.23	21.39
ENSG00000078177	N4BP2	protein_coding	0.659012	0.00308767	0.0660797	5.73	3.6	4.09	2.98	2.4	3.74
ENSG00000130720	FIBCD1	protein_coding	1.55442	0.00310475	0.0663532	2.77	1.16	1.47	0.62	1.19	0.22
ENSG00000250602		lncRNA	1.47132	0.00313295	0.0668743	5.36	4.5	7.45	1.64	2.53	2.52
ENSG00000023445	BIRC3	protein_coding	-1.49926	0.00314241	0.0669947	1.42	1.04	0.95	1.54	3.2	5.62
ENSG00000107957	SH3PXD2A	protein_coding	1.15834	0.00315869	0.0672601	127.76	76.88	173.74	49.74	67.85	60.88
ENSG00000153936	HS2ST1	protein_coding	-0.400656	0.00316625	0.0673394	12.21	9.79	13.36	16.34	15.66	18.23
ENSG00000177951	BET1L	protein_coding	0.479055	0.00317566	0.0674578	47.6	39.31	60.92	39.62	36.23	38.03
ENSG00000145882	PCYOX1L	protein_coding	-0.729747	0.00319111	0.0677041	1.89	2.19	2.87	4.58	4.07	3.86
ENSG00000163110	PDLIM5	protein_coding	1.06198	0.00320544	0.0679259	36.1	18.24	37.05	8.73	16.19	20.94
ENSG00000069956	MAPK6	protein_coding	0.663079	0.00324913	0.0687687	43.12	26.95	36.45	27.07	25.53	19.52
ENSG00000054356	PTPRN	protein_coding	1.78295	0.00327935	0.0693248	6.69	2.92	4.11	0.51	2.04	1.64
ENSG00000107736	CDH23	protein_coding	-2.73234	0.00328347	0.0693283	0.11	0.04	0.03	0.62	0.39	0.27
ENSG00000117533	VAMP4	protein_coding	-0.750805	0.00330371	0.0696718	25.17	30.12	35.4	41.08	73.31	51.04
ENSG00000115902	SLC1A4	protein_coding	1.51073	0.00331144	0.0697509	38.41	9.77	34.67	12.13	4.87	13.25
ENSG00000129226	CD68	protein_coding	-1.42359	0.00331634	0.0697705	27.1	15.13	18.35	78.27	68.49	27.65
ENSG00000060718	COL11A1	protein_coding	3.90901	0.00333146	0.0700046	18.7	17.11	91.73	0.16	1.44	7.08
ENSG00000129235	TXNDC17	protein_coding	0.629871	0.00333748	0.0700472	124.45	98.84	95.15	73.17	72.07	77.98
ENSG00000135424	ITGA7	protein_coding	-1.28903	0.0033426	0.0700709	10.66	9.15	7.34	10.9	36.31	24.31
ENSG00000205307	SAP25	protein_coding	1.92201	0.00335061	0.070155	1.01	1.31	2.24	0.42	0.46	0.39
ENSG00000188487	INSC	protein_coding	-4.11214	0.00336287	0.0703278	0	0.03	0	0.09	0.45	0.19
ENSG00000168288	MMADHC	protein_coding	0.257983	0.0033808	0.0706184	113.81	86.51	107.66	96.79	87.96	92.79
ENSG00000123395	ATG101	protein_coding	0.443968	0.00339137	0.0707549	63.31	46.43	63.59	46.31	43.77	46.75
ENSG00000224687	RASAL2-AS1	lncRNA	1.55863	0.00340351	0.070924	2.5	4.57	1.86	1.11	1.2	1.14
ENSG00000238279		lncRNA	-1.53038	0.00341925	0.0710561	1.32	1.75	1.85	6.55	5.64	3.46
ENSG00000121957	GPSM2	protein_coding	-1.46703	0.003422	0.0710561	13.32	10.02	14.24	68.6	20.44	24.19
ENSG00000119523	ALG2	protein_coding	0.340234	0.00342023	0.0710561	26.8	24	31.47	23.23	24.52	22.43
ENSG00000104863	LIN7B	protein_coding	0.69264	0.00345082	0.0711936	12.28	11.26	16.4	10.25	8.01	8.42
ENSG00000100664	EIF5	protein_coding	0.38261	0.00345506	0.0711936	279.04	197.21	262.24	221.61	189.57	197.88
ENSG00000280800		lncRNA	2.7142	0.00345348	0.0711936	2210.03	19478.5	1566.19	1775.02	1253.36	1318.67
ENSG00000169777	TAS2R1	protein_coding	5.54773	0.00344873	0.0711936	0	2.35	0.04	0.03	0.03	0
ENSG00000281181		lncRNA	2.7142	0.00345348	0.0711936	2210.03	19478.5	1566.19	1775.02	1253.36	1318.67
ENSG00000280614		lncRNA	2.7142	0.00345348	0.0711936	2210.03	19478.5	1566.19	1775.02	1253.36	1318.67
ENSG00000247934		lncRNA	-1.298	0.00345702	0.0711936	0.71	0.31	0.33	1.15	1.29	1.07
ENSG00000185567	AHNAK2	protein_coding	-1.00677	0.00347081	0.0713607	20.3	20.52	34.78	60.86	46.95	55.71
ENSG00000243649	CFB	protein_coding	-1.68099	0.00347327	0.0713607	5.86	13.72	10.55	27.23	51.99	28.55
ENSG00000129071	MBD4	protein_coding	0.451443	0.0034795	0.0714051	29.08	18.94	30.22	23.49	18.66	19.08
ENSG00000164346	NSA2	protein_coding	-0.473242	0.00351108	0.0719472	77.24	66.79	68.15	125.59	102.56	92.61
ENSG00000152076	CCDC74B	protein_coding	-1.21197	0.00351412	0.0719472	4.69	3.69	4.73	10.69	12.95	9.13
ENSG00000184083	FAM120C	protein_coding	-0.677251	0.0035404	0.0724007	3.66	2.75	4.28	4.93	7.42	5.9
ENSG00000155511	GRIA1	protein_coding	-1.92266	0.00354707	0.0724527	11.89	2.63	11.29	50	8.03	43.96
ENSG00000255185	PDXDC2P	transcribed_unprocessed_pseudogene	-4.96608	0.0035665	0.0726805	0	0	0.06	1.72	0.73	0.21
ENSG00000116032	GRIN3B	protein_coding	-1.20191	0.00356239	0.0726805	1.04	0.92	0.94	2.8	3.49	0.99
ENSG00000131378	RFTN1	protein_coding	0.96962	0.00357198	0.0727077	89.4	44.11	101.41	34.32	34.14	57.54
ENSG00000114993	RTKN	protein_coding	-0.423615	0.00358952	0.0729006	15.17	12.5	14.23	22.96	19.45	18.44
ENSG00000132329	RAMP1	protein_coding	1.46089	0.00358977	0.0729006	9.04	3.34	2.49	1.36	3.06	1.31
ENSG00000159128	IFNGR2	protein_coding	0.68224	0.00361062	0.0731546	91.59	72.57	106.38	71.65	61.43	48.4
ENSG00000167395	ZNF646	protein_coding	-0.403606	0.00360726	0.0731546	8.99	6.82	8.93	12.97	11.3	11.01
ENSG00000151729	SLC25A4	protein_coding	0.906742	0.00364374	0.0737405	16.69	17.19	28.39	9.56	11.15	14.9
ENSG00000127415	IDUA	protein_coding	-0.468764	0.00365427	0.0738685	61.12	47.12	57.71	91.8	75.83	80.28
ENSG00000139517	LNX2	protein_coding	0.593858	0.00367997	0.074217	3.9	3.85	3.82	2.49	3.06	2.79
ENSG00000131791	PRKAB2	protein_coding	0.602621	0.00367851	0.074217	54.04	27.09	41.53	29.11	28.4	28.25
ENSG00000197927	NBEAP2	transcribed_unprocessed_pseudogene	-1.79998	0.00368961	0.074326	0.63	0.53	1.08	2.18	2.32	3.79
ENSG00000173867		protein_coding	-2.84044	0.00373685	0.0751913	0.12	0.46	0.12	2.6	0.91	2.39
ENSG00000278962		TEC	-1.86525	0.00375359	0.0754416	3.82	2.57	12.36	16.24	8.79	45.77
ENSG00000054967	RELT	protein_coding	0.82992	0.00376703	0.0756251	2.58	1.69	2.37	0.99	1.55	1.48
ENSG00000111913	RIPOR2	protein_coding	-1.38512	0.00377391	0.0756765	6.54	3.99	2.64	15.1	16.29	5.91
ENSG00000103811	CTSH	protein_coding	-1.27681	0.00378386	0.0757894	7.75	4.35	4.51	17.34	8.24	17.75
ENSG00000120254	MTHFD1L	protein_coding	0.447032	0.00378837	0.0757933	81.53	65.28	81.25	52.26	66.46	61.24
ENSG00000291081		lncRNA	-0.888029	0.00382297	0.0763985	4.31	3.95	5.7	8.2	12	7.62
ENSG00000289260		lncRNA	1.20269	0.00384722	0.0767955	2.59	3.09	4.46	1.63	1.77	1.4
ENSG00000256646		protein_coding	1.12361	0.00386109	0.0769848	4.75	7.31	7.14	1.53	3.69	4.43
ENSG00000219607	PPP1R3G	protein_coding	-1.21739	0.00389189	0.077423	0.45	1.09	1.17	2.23	3.16	1.58
ENSG00000189001	SBSN	protein_coding	-1.91057	0.00388931	0.077423	1.37	1.93	0.9	8.51	7.03	2.31
ENSG00000227036	LINC00511	lncRNA	1.23382	0.0038991	0.0774786	5.91	2.68	7.47	2.75	1.74	2.7
ENSG00000106244	PDAP1	protein_coding	0.350627	0.00391814	0.077681	195.02	141.79	197.24	162.84	130.83	156.55
ENSG00000130766	SESN2	protein_coding	0.995105	0.00391377	0.077681	38.16	10.6	32.01	15.76	14.19	12.2
ENSG00000213189	BTF3L4P2	processed_pseudogene	1.04363	0.00393249	0.0777896	35.39	22.2	45.19	13.05	19.1	20.98
ENSG00000152700	SAR1B	protein_coding	0.575702	0.00393206	0.0777896	42.7	35.08	50.37	27.77	32.36	32.14
ENSG00000138311	ZNF365	protein_coding	1.98472	0.00395303	0.0780201	0.94	0.1	1.54	0.19	0.07	0.43
ENSG00000160401	CFAP157	protein_coding	0.886932	0.0039494	0.0780201	4.41	4.8	5.88	2.25	3.3	3.31
ENSG00000040275	SPDL1	protein_coding	1.28461	0.00396182	0.0781058	104.51	22.43	50.49	39.66	18.4	18.32
ENSG00000197635	DPP4	protein_coding	-1.56827	0.00403567	0.0794724	139.46	31.73	45.19	434.68	116.55	129.83
ENSG00000177106	EPS8L2	protein_coding	-0.468711	0.00406342	0.0799291	55.88	47.55	65.48	100	76.44	76.16
ENSG00000111110	PPM1H	protein_coding	1.76827	0.00408779	0.0803184	2.66	1.35	3.41	0.3	0.62	1.34
ENSG00000170325	PRDM10	protein_coding	-0.579459	0.0041313	0.0809919	5.6	2.75	4.04	7.04	6.17	6.31
ENSG00000197142	ACSL5	protein_coding	-1.81354	0.00412829	0.0809919	0.27	0.52	0.24	0.81	1.96	1.23
ENSG00000198832	SELENOM	protein_coding	0.431495	0.00414227	0.081026	423.6	294.19	460.01	295.47	301.53	335.73
ENSG00000109083	IFT20	protein_coding	0.372937	0.0041405	0.081026	79.84	60.21	78.31	61.6	53.14	66.78
ENSG00000104967	NOVA2	protein_coding	3.2122	0.00418811	0.0818313	0.03	0.58	0.54	0.04	0.05	0.05
ENSG00000132970	WASF3	protein_coding	-0.54615	0.00421065	0.0821802	19.72	23.32	19.83	32.73	35.37	32.86
ENSG00000196110	ZNF699	protein_coding	0.723472	0.00423646	0.082592	4.06	2.29	2.54	2.23	1.8	1.69
ENSG00000100065	CARD10	protein_coding	-1.34821	0.00425319	0.0828262	1.34	1.81	0.85	3.97	5.68	1.7
ENSG00000101856	PGRMC1	protein_coding	-0.553319	0.00427823	0.0830374	337.16	394.74	401.14	519.82	597.35	698.14
ENSG00000198853	RUSC2	protein_coding	0.828819	0.00427699	0.0830374	46.85	24.87	56.93	20.58	22.61	32.95
ENSG00000001617	SEMA3F	protein_coding	-1.36558	0.00427236	0.0830374	4.34	10.61	17.46	17.18	26.15	46.97
ENSG00000155903	RASA2	protein_coding	-0.518795	0.00429333	0.0832384	16.65	12.5	13.74	22.16	22.62	21.55
ENSG00000115556	PLCD4	protein_coding	-2.24797	0.00430324	0.0833384	0.17	0.08	0.16	0.37	0.58	0.95
ENSG00000135931	ARMC9	protein_coding	0.921537	0.00430976	0.0833728	78.67	37.32	44.38	44.7	24.56	21.67
ENSG00000107771	CCSER2	protein_coding	0.447279	0.00431968	0.0833808	33.89	25.92	27.04	22.37	22.68	23.79
ENSG00000115687	PASK	protein_coding	-1.30833	0.00431834	0.0833808	0.66	0.41	1.22	1.81	2.25	1.81
ENSG00000121210	TMEM131L	protein_coding	-0.729058	0.00436285	0.0841215	2.51	1.9	2.09	3.32	4.48	3.81
ENSG00000165244	ZNF367	protein_coding	-1.10977	0.00437247	0.0841221	0.82	0.3	0.76	1.8	1.34	1.1
ENSG00000131386	GALNT15	protein_coding	-1.08485	0.00436922	0.0841221	13.05	20.64	20.8	30.04	45.02	51.65
ENSG00000230838	LINC01614	lncRNA	3.11884	0.00439387	0.0844413	1.08	0.79	0.14	0.13	0.13	0
ENSG00000100311	PDGFB	protein_coding	3.02053	0.00440421	0.084455	0.45	0.16	2.37	0.02	0.15	0.2
ENSG00000167749	KLK4	protein_coding	3.35851	0.00440032	0.084455	3.55	2.74	0.38	0.41	0.12	0.17
ENSG00000131018	SYNE1	protein_coding	0.984445	0.00442493	0.0847597	110.17	43.95	80	45.19	43.59	35.99
ENSG00000143537	ADAM15	protein_coding	-0.699061	0.00445584	0.0851934	32.53	44.9	43.82	76.38	73.9	66.34
ENSG00000197150	ABCB8	protein_coding	0.340621	0.00445728	0.0851934	31.37	24.98	26.82	25.37	23.8	21.96
ENSG00000268754	LINC01081	lncRNA	3.90149	0.00447203	0.0853822	0.68	0	0.24	0	0	0
ENSG00000213121		lncRNA	-2.34914	0.00448498	0.0855363	0	0.35	0.05	0.54	0.76	1.23
ENSG00000167772	ANGPTL4	protein_coding	-1.75732	0.0045096	0.0859125	2.04	4.18	1.96	16.89	9.29	5.56
ENSG00000189180	ZNF33A	protein_coding	-0.479736	0.00454315	0.0864579	6.84	5.11	6.49	8.96	8.95	9.72
ENSG00000110799	VWF	protein_coding	-3.87674	0.00456762	0.0868293	0	0.02	0	0	0.25	0.26
ENSG00000112319	EYA4	protein_coding	3.65208	0.00458751	0.0871131	0.14	0.16	0	0	0.04	0
ENSG00000103035	PSMD7	protein_coding	0.372189	0.00461118	0.0874678	115.07	96.9	124.56	88.49	93.42	98.37
ENSG00000230596	GPAA1P2	transcribed_processed_pseudogene	2.88047	0.00461875	0.0875169	1.04	2	1.26	0.41	0.27	0
ENSG00000213057	C1orf220	lncRNA	-1.41576	0.00463056	0.0876063	0.94	1.3	0.84	3.54	3.02	2.55
ENSG00000177666	PNPLA2	protein_coding	-0.513553	0.00463346	0.0876063	57.6	48.42	62.73	71.87	77.95	109.38
ENSG00000115091	ACTR3	protein_coding	0.700752	0.00463891	0.087615	233.06	197.27	219.93	108.12	162.22	160.96
ENSG00000060982	BCAT1	protein_coding	1.33828	0.00464463	0.0876286	3.94	3.21	4.24	0.53	2.99	1.3
ENSG00000162928	PEX13	protein_coding	0.376129	0.0046771	0.0879783	14.05	9.99	13.81	10.26	10.39	10.61
ENSG00000279348		TEC	-0.960991	0.00466855	0.0879783	1.2	1.18	1.96	3.5	2	3.63
ENSG00000105750	ZNF85	protein_coding	1.01061	0.0046782	0.0879783	7.33	3.74	9.42	2.58	3.24	4.82
ENSG00000112473	SLC39A7	protein_coding	0.577861	0.00470731	0.0884309	174.74	140.01	201.4	99.32	118.82	152.26
ENSG00000129038	LOXL1	protein_coding	-0.880894	0.00471708	0.0885196	124.66	191.62	191.58	247.75	443.13	333.33
ENSG00000196227	FAM217B	protein_coding	-0.822699	0.00472549	0.0885828	3.38	3.93	2.7	4.73	7.75	6.97
ENSG00000108671	PSMD11	protein_coding	0.443197	0.00473235	0.0886166	48.87	46.42	59.64	42.34	40.31	40.68
ENSG00000197912	SPG7	protein_coding	-0.431123	0.00479501	0.0895988	51.63	56.54	60.67	93.39	81.47	73.85
ENSG00000171116	HSFX1	protein_coding	-5.6033	0.00479371	0.0895988	0	0	0	0	1.17	0
ENSG00000103490	PYCARD	protein_coding	-1.07641	0.00480453	0.0896812	25.79	19.07	11.98	55.7	51.43	24.25
ENSG00000198087	CD2AP	protein_coding	0.462437	0.00481376	0.089758	13.13	8.74	11.93	7.82	8.43	9.97
ENSG00000224578	HNRNPA1L3	protein_coding	-2.38139	0.00482181	0.0897737	0	0.27	0.1	0.38	0.7	1.1
ENSG00000262655	SPON1	protein_coding	-1.40636	0.00482985	0.0897737	11.81	11.78	5.49	50.73	16.84	19.19
ENSG00000122644	ARL4A	protein_coding	1.2727	0.00482995	0.0897737	12.27	8.08	31.4	6.24	7.75	8.3
ENSG00000070367	EXOC5	protein_coding	0.378828	0.00484346	0.0899294	57.33	48.73	58.57	42.92	46.64	47.12
ENSG00000175854	SWI5	protein_coding	0.594054	0.00485151	0.0899836	51.24	35.83	40.77	34.76	29.58	27.11
ENSG00000138615	CILP	protein_coding	-2.59527	0.00486112	0.0900667	0.07	0.05	0.04	0.46	0.34	0.28
ENSG00000112655	PTK7	protein_coding	0.771116	0.00487734	0.0901769	434.67	161.5	313.2	234.08	153.84	174.52
ENSG00000167491	GATAD2A	protein_coding	0.435725	0.00487227	0.0901769	49.08	37.69	43.26	41.61	33.1	29.44
ENSG00000189079	ARID2	protein_coding	0.466438	0.00490275	0.0905512	9.92	7.68	8.31	6.99	6.5	6.77
ENSG00000126016	AMOT	protein_coding	-1.19268	0.00491033	0.0905958	2.86	3.34	4.65	7.15	9.63	10
ENSG00000196352	CD55	protein_coding	0.973568	0.0049596	0.0914088	135.6	187.96	94.88	62.83	101.13	73.85
ENSG00000090447	TFAP4	protein_coding	-1.03602	0.00497254	0.0915511	5.71	3.68	2.76	11.76	6.96	8.11
ENSG00000160408	ST6GALNAC6	protein_coding	-0.520192	0.00498811	0.0917414	73.43	77.84	81.81	97.8	127.77	137.74
ENSG00000129562	DAD1	protein_coding	0.473228	0.00500488	0.0919536	390.21	276.6	341.59	265.42	286.49	229.15
ENSG00000148335	NTMT1	protein_coding	0.641218	0.00501033	0.0919573	54.13	37.98	64.88	36.65	30.02	40.89
ENSG00000197959	DNM3	protein_coding	-0.935602	0.00506698	0.0926937	3.05	2.25	2.1	4.91	6.53	3.84
ENSG00000198168	SVIP	protein_coding	1.02582	0.00507411	0.0926937	11.79	5.27	9.67	3.23	4.73	5.89
ENSG00000204261	PSMB8-AS1	lncRNA	-1.09674	0.00507686	0.0926937	1.54	1.98	1.62	2.96	3.66	5.34
ENSG00000164904	ALDH7A1	protein_coding	0.43609	0.00506827	0.0926937	64.41	60.99	72.86	58.36	53.92	46.83
ENSG00000181789	COPG1	protein_coding	0.496195	0.00507312	0.0926937	117.07	91.81	113.97	67.78	98.23	79.8
ENSG00000026652	AGPAT4	protein_coding	0.753669	0.00508566	0.0927578	11.51	7.1	8.77	5.12	5.03	7.23
ENSG00000135899	SP110	protein_coding	-0.920972	0.0050964	0.0928435	7.13	6.92	5.05	13.24	18.05	8.34
ENSG00000256053	COA8	protein_coding	0.428188	0.00510095	0.0928435	81.2	61.86	80.38	51.81	59.93	66.57
ENSG00000287559		lncRNA	1.98203	0.00511381	0.0929813	0.53	0.56	0.91	0.13	0.28	0.15
ENSG00000269955	FMC1-LUC7L2	protein_coding	-0.889081	0.0051486	0.0935169	3.6	6	6.56	12.7	7.26	13.03
ENSG00000177084	POLE	protein_coding	-0.816195	0.00517099	0.0937295	4.38	5.89	10.38	13.58	14.14	11.34
ENSG00000071127	WDR1	protein_coding	0.725129	0.00516847	0.0937295	310.73	330.22	328.86	149.01	230.83	257.74
ENSG00000185904	LINC00839	lncRNA	-1.04452	0.00518946	0.0939345	3.6	3.56	7.29	6.35	10.85	14.43
ENSG00000101224	CDC25B	protein_coding	-0.665453	0.00519301	0.0939345	36.53	41.47	37.34	81.8	59.94	59.76
ENSG00000170185	USP38	protein_coding	0.33193	0.00521024	0.0941491	12.78	10.56	13.95	10.83	10.36	10.77
ENSG00000136048	DRAM1	protein_coding	-0.643492	0.0052227	0.0941804	119.17	131.22	168.7	215.01	245.73	248.27
ENSG00000259863	SH3RF3-AS1	lncRNA	1.09723	0.00522031	0.0941804	6.3	5.67	8.26	4.11	3.32	2.78
ENSG00000175220	ARHGAP1	protein_coding	0.38847	0.00524874	0.0945527	53.11	41.69	52.08	37.47	46.9	36.33
ENSG00000075624	ACTB	protein_coding	0.971235	0.00526214	0.094697	5342.6	5900.4	7119.87	1817.04	3412.16	4877.5
ENSG00000182685	BRICD5	protein_coding	1.14133	0.00527352	0.0948045	6.46	13.06	15.62	5.8	7.24	4.46
ENSG00000184898	RBM43	protein_coding	-0.592204	0.00528974	0.0949988	10.91	7.01	7.64	14.58	15.01	11.86
ENSG00000133318	RTN3	protein_coding	0.440411	0.00533734	0.0955602	112	93.96	114.6	74.34	94.44	85.72
ENSG00000258818	RNASE4	protein_coding	-0.767773	0.00533114	0.0955602	36.32	27.8	35.62	50.91	63.75	67.45
ENSG00000106351	AGFG2	protein_coding	-0.938774	0.00533688	0.0955602	4.73	4.08	2.68	6.15	11.12	6.62
ENSG00000286739		lncRNA	-2.49825	0.00535046	0.0956973	0.27	0.13	0	1.29	0.63	0.58
ENSG00000168303	MPLKIP	protein_coding	0.457206	0.00538217	0.0959712	6.19	4.67	7.78	5.25	4.44	4.86
ENSG00000124201	ZNFX1	protein_coding	-0.566953	0.00537727	0.0959712	21.62	21.13	28.86	33.85	46.58	33.87
ENSG00000172339	ALG14	protein_coding	-0.860702	0.00538095	0.0959712	2.64	3.88	3.2	6.36	6.15	6.96
ENSG00000160447	PKN3	protein_coding	-0.541346	0.00538977	0.096009	2.8	2.39	2.99	3.91	4.9	4.04
ENSG00000198856	OSTC	protein_coding	0.724997	0.00550939	0.0980402	248.53	269.33	255.95	130.52	202.54	176.94
ENSG00000157693	TMEM268	protein_coding	1.02249	0.00551894	0.0981107	13.45	4.58	11.66	7.7	3.23	4.5
ENSG00000128708	HAT1	protein_coding	0.352686	0.00552466	0.098113	39.45	28.84	39.98	30.18	27.75	33.06
ENSG00000161202	DVL3	protein_coding	0.373769	0.00554554	0.0983843	67.59	53.93	65.86	54.79	48.89	52.47
ENSG00000235513	L3MBTL2-AS1	lncRNA	1.66662	0.00557074	0.0986319	8.37	1.13	1.73	1.34	1.18	1.15
ENSG00000250519		lncRNA	-1.4084	0.00556622	0.0986319	0.83	0.64	0.55	1.85	2.39	1.56
ENSG00000248592	STIMATE-MUSTN1	protein_coding	0.646909	0.00557973	0.0986915	9.04	6.28	5.92	4.18	5.77	4.72
ENSG00000132274	TRIM22	protein_coding	-0.679536	0.00561335	0.0989435	83.61	123.36	99.24	176.08	211.41	155.42
ENSG00000105755	ETHE1	protein_coding	-0.571924	0.00567129	0.0989435	46.61	36.16	48.19	81.58	55.05	73.55
ENSG00000205336	ADGRG1	protein_coding	-1.56699	0.00562254	0.0989435	0.64	0.41	1.58	4.14	1.33	2.81
ENSG00000049130	KITLG	protein_coding	-1.05928	0.00566596	0.0989435	30.96	23.48	15.07	82.41	48.16	29.11
ENSG00000214140	PRCD	protein_coding	-1.41381	0.00560931	0.0989435	2.41	1.13	1.22	5.37	6.35	1.91
ENSG00000077274	CAPN6	protein_coding	4.25826	0.00567856	0.0989435	8.07	3.45	105.49	0.64	0.62	4.85
ENSG00000249240		protein_coding	-1.18462	0.00563032	0.0989435	3.54	6.19	4.85	15.93	10.45	10.78
ENSG00000100979	PLTP	protein_coding	-0.877189	0.00566373	0.0989435	13.79	15.95	13.43	27.63	34.73	24.73
ENSG00000242193	CRYZL2P	transcribed_unitary_pseudogene	-0.948767	0.00565036	0.0989435	5.61	5.35	3.42	10.59	12.39	7.61
ENSG00000134375	TIMM17A	protein_coding	0.5851	0.0056648	0.0989435	68.29	61.73	73.19	38.38	48.66	59.13
ENSG00000150787	PTS	protein_coding	0.636091	0.00566925	0.0989435	99.94	84.63	89.84	51.9	58.29	80.63
ENSG00000168291	PDHB	protein_coding	0.484348	0.00561401	0.0989435	148.36	115.56	146.67	83.37	105.21	126.53
ENSG00000163466	ARPC2	protein_coding	0.482911	0.00564325	0.0989435	598.63	487.71	571.79	385.39	441.14	453.12
ENSG00000231187	SYT15-AS1	lncRNA	1.15795	0.00567702	0.0989435	1.32	1.24	2.63	0.62	0.73	1.18
ENSG00000176971	FIBIN	protein_coding	1.36601	0.00563407	0.0989435	44.66	11.61	28.37	13.52	9.17	11.6
ENSG00000108395	TRIM37	protein_coding	0.659264	0.00569733	0.099172	36.32	19.36	39.72	19.41	18.53	25.75
ENSG00000286190		protein_coding	-1.15464	0.00574386	0.0998138	9.05	5.46	13.31	22	9.41	34.12
ENSG00000197702	PARVA	protein_coding	0.429978	0.00574558	0.0998138	98.12	98.99	107.66	72.42	83.07	90.21
ENSG00000262434		lncRNA	2.33134	0.00576994	0.100138	2.95	5.21	4.01	0.91	1.24	0.56
ENSG00000163297	ANTXR2	protein_coding	-0.545925	0.00579719	0.100316	56.98	54.95	54.99	83.32	109.58	72.1
ENSG00000117620	SLC35A3	protein_coding	0.701318	0.00579228	0.100316	25.68	18.62	39.05	16.05	17.2	21.09
ENSG00000135838	NPL	protein_coding	-1.89103	0.00579734	0.100316	1.4	0.32	0.65	5.29	1.76	1.99
ENSG00000148120	AOPEP	protein_coding	0.780202	0.00584601	0.100959	174.2	103.46	206.06	84.8	81.09	131.9
ENSG00000133816	MICAL2	protein_coding	1.23282	0.00584379	0.100959	168.2	60.62	124.31	36.92	45.48	74.57
ENSG00000235750	KIAA0040	protein_coding	2.45944	0.00586405	0.101029	1.55	0.2	0.55	0.22	0.08	0.14
ENSG00000137309	HMGA1	protein_coding	-1.60678	0.00586193	0.101029	107.42	36.04	37.68	386	150.64	56.11
ENSG00000171490	RSL1D1	protein_coding	-0.426872	0.00586822	0.101029	80.1	70.08	71.78	128.8	101.94	94.28
ENSG00000138641	HERC3	protein_coding	-0.691962	0.00587308	0.101029	9.83	11.19	14.51	19.01	23.94	19.21
ENSG00000101199	ARFGAP1	protein_coding	0.444654	0.00588245	0.101091	107.05	94.9	114.21	80.05	93.93	77.04
ENSG00000030582	GRN	protein_coding	-0.422808	0.00588979	0.101092	293.89	314.05	369.91	466.26	465.83	492.57
ENSG00000162642	C1orf52	protein_coding	0.488806	0.00590773	0.101092	54.67	47.55	59.79	45.8	42.99	36.12
ENSG00000064787	BCAS1	protein_coding	-2.41683	0.00591048	0.101092	0.52	0.03	0.14	0.96	0.97	1.41
ENSG00000107731	UNC5B	protein_coding	1.6224	0.00590623	0.101092	95.41	15.24	73.09	36.46	7.51	18.18
ENSG00000116985	BMP8B	protein_coding	2.4613	0.00591136	0.101092	0.36	2.91	0.51	0.2	0.21	0.43
ENSG00000174791	RIN1	protein_coding	-1.07841	0.00592145	0.101166	15.37	6.13	7.11	33.87	16.97	13.75
ENSG00000135749	PCNX2	protein_coding	-0.706869	0.00594088	0.101301	4.9	4.05	4.28	9.08	8.88	5.5
ENSG00000070495	JMJD6	protein_coding	0.704507	0.00593691	0.101301	22.28	27.77	34.53	16.92	16.84	22.68
ENSG00000277287		lncRNA	-1.07696	0.00596687	0.101645	0.31	0.29	0.24	0.92	0.6	0.46
ENSG00000124813	RUNX2	protein_coding	0.920901	0.00597925	0.101757	19.11	8.31	10.28	6.92	8.88	5.29
ENSG00000185988	PLK5	protein_coding	-2.70704	0.00598871	0.10182	0.37	0.1	0.29	4.21	0.83	0.46
ENSG00000067836	ROGDI	protein_coding	0.644827	0.00602655	0.102242	26.73	32.1	36.02	20.57	18.19	27.43
ENSG00000180535	BHLHA15	protein_coding	3.49304	0.00603102	0.102242	1.29	0.25	0.1	0.04	0.14	0
ENSG00000175938	ORAI3	protein_coding	-0.682786	0.00602685	0.102242	24.83	21.32	21.25	40.2	47.59	29.7
ENSG00000213626	LBH	protein_coding	1.11426	0.00604679	0.10241	421.91	181.1	483.64	153.73	94.34	277.51
ENSG00000152556	PFKM	protein_coding	-0.660687	0.00606165	0.102563	34.58	46.97	33.66	69.82	69.33	62.87
ENSG00000239305	RNF103	protein_coding	0.407566	0.00609045	0.102951	34.04	31.08	40.72	28.35	28.65	29.13
ENSG00000101367	MAPRE1	protein_coding	0.564173	0.00610695	0.10313	67.16	67.98	71.78	42.7	55.98	53.3
ENSG00000156804	FBXO32	protein_coding	1.61827	0.00614863	0.103436	193.44	36.41	140.54	42.74	17.25	64.66
ENSG00000135486	HNRNPA1	protein_coding	-0.414011	0.00614523	0.103436	639.49	510.12	506.93	894.59	801.29	701.56
ENSG00000147408	CSGALNACT1	protein_coding	-1.28582	0.00613714	0.103436	0.57	0.67	0.41	1.42	2.35	0.67
ENSG00000111186	WNT5B	protein_coding	0.531013	0.00614007	0.103436	227.51	141.99	217.6	127.27	143.93	161.46
ENSG00000101096	NFATC2	protein_coding	-1.95747	0.00618655	0.103898	0.95	0.11	0.59	3.4	1.16	2.03
ENSG00000139687	RB1	protein_coding	0.391046	0.00618793	0.103898	27.74	20.31	28.81	22.64	18.02	22.34
ENSG00000185803	SLC52A2	protein_coding	0.702611	0.00621832	0.104209	52.33	37.71	58.65	30.52	29.11	38.02
ENSG00000272622		lncRNA	-0.756756	0.00621273	0.104209	1.74	1.48	2.12	2.88	3.7	3.08
ENSG00000131634	TMEM204	protein_coding	0.716708	0.00625436	0.104622	46.86	21.17	50.44	30.97	21.16	23.89
ENSG00000165072	MAMDC2	protein_coding	2.88808	0.00625493	0.104622	2.45	18.06	17.99	0.18	4.32	1.23
ENSG00000233608	TWIST2	protein_coding	-0.701247	0.00627082	0.104718	255.21	291.71	293.27	448	547.51	495.85
ENSG00000107263	RAPGEF1	protein_coding	-0.440374	0.00627259	0.104718	27.37	28.81	33.4	44.42	46.62	41.1
ENSG00000237187	NR2F1-AS1	lncRNA	0.791018	0.00628355	0.104802	35.48	21.58	31.55	23.18	13.24	18.56
ENSG00000291150	LSP1P5	lncRNA	-0.672951	0.00630079	0.104989	12.59	12.65	18.44	24.06	22.52	28.4
ENSG00000153814	JAZF1	protein_coding	0.398269	0.00631636	0.105149	34.43	26.47	40.16	26.62	24.5	31.01
ENSG00000143669	LYST	protein_coding	-0.524087	0.00632877	0.105156	9.95	9.14	11.76	18.9	12.06	17.19
ENSG00000111711	GOLT1B	protein_coding	0.66001	0.00632471	0.105156	47.78	42.01	47.24	26.07	35.69	31.9
ENSG00000234814	SVIL2P	transcribed_unprocessed_pseudogene	-2.02419	0.00635293	0.105458	0.07	0.03	0.16	0.62	0.16	0.35
ENSG00000167797	CDK2AP2	protein_coding	0.783921	0.00640728	0.106259	52.3	36.68	51.59	22.56	35.7	28.89
ENSG00000105339	DENND3	protein_coding	-0.682184	0.00645155	0.106892	10.84	5.51	13.54	16.67	15.26	18.51
ENSG00000115561	CHMP3	protein_coding	-0.398478	0.00647251	0.107138	90.99	74.53	88.43	106.55	137.11	117.13
ENSG00000131069	ACSS2	protein_coding	-0.804814	0.00650635	0.107597	39.88	57.63	49.77	61.41	105.48	115.62
ENSG00000167645	YIF1B	protein_coding	0.791745	0.0065164	0.107662	59.7	59.7	72.02	26.41	46.5	46.42
ENSG00000123329	ARHGAP9	protein_coding	4.48977	0.00656339	0.108234	0.27	0.23	0.1	0	0	0
ENSG00000154188	ANGPT1	protein_coding	1.33608	0.00656078	0.108234	54.19	86.8	50.05	18.59	40.47	25.23
ENSG00000117877	POLR1G	protein_coding	0.816795	0.00659365	0.108631	4.91	3.42	5.95	3.05	2.03	3.61
ENSG00000166398	GARRE1	protein_coding	0.681231	0.00661063	0.108748	24.65	12.48	20.09	13.41	10.39	14.12
ENSG00000137166	FOXP4	protein_coding	0.790494	0.00661316	0.108748	11.45	6.46	14.07	7.79	5.48	6.32
ENSG00000130714	POMT1	protein_coding	-0.436711	0.00662978	0.10892	21.4	17.93	26.93	28.63	31.83	35.76
ENSG00000085382	HACE1	protein_coding	0.510369	0.00666051	0.10922	14.44	8.11	11.31	10.35	7.51	7.52
ENSG00000143554	SLC27A3	protein_coding	-0.726922	0.0066576	0.10922	6.81	8.3	8.91	11.45	17	14.89
ENSG00000163803	PLB1	protein_coding	-2.04569	0.00666718	0.109227	0.04	0.09	0.23	0.8	0.44	0.24
ENSG00000138756	BMP2K	protein_coding	-0.972145	0.00669172	0.109527	27.32	18.73	25.73	34.29	37.03	79.02
ENSG00000116667	C1orf21	protein_coding	-1.13497	0.00670484	0.109639	8.13	18.52	10.23	22.56	42.57	26.22
ENSG00000121440	PDZRN3	protein_coding	-0.765186	0.00671112	0.10964	31.37	28.75	34.67	65.89	47.11	61.86
ENSG00000260051		lncRNA	-1.37487	0.00674958	0.110166	4.02	4.1	3.98	12.15	9.41	12.41
ENSG00000164039	BDH2	protein_coding	-0.437903	0.00678376	0.110437	43.41	30.22	39.41	64.97	47.45	52.54
ENSG00000106245	BUD31	protein_coding	0.449539	0.00677537	0.110437	95.81	78.21	105.46	66.63	77.61	75.74
ENSG00000274220		lncRNA	-1.8103	0.00678511	0.110437	0.16	0.12	0.11	0.53	0.53	0.41
ENSG00000135318	NT5E	protein_coding	-1.13501	0.00681422	0.110808	101.24	98.46	74.9	306.14	229.19	130.39
ENSG00000248905	FMN1	protein_coding	1.04577	0.00682537	0.110887	7.24	8.06	8.65	3.74	3.81	5.09
ENSG00000111907	TPD52L1	protein_coding	1.99584	0.00686657	0.111453	12.24	74.66	63.33	2.38	15.28	24.44
ENSG00000128272	ATF4	protein_coding	0.677944	0.00688216	0.111531	852.4	409.95	649.13	500.96	347.82	422.37
ENSG00000169914	OTUD3	protein_coding	-0.85809	0.00688408	0.111531	2.31	1.59	3.59	5.55	5	3.77
ENSG00000173432	SAA1	protein_coding	3.18517	0.00691082	0.111861	4.43	0.75	11.7	0.11	0.11	1.65
ENSG00000184281	TSSC4	protein_coding	0.346082	0.00692252	0.111947	36.5	31.44	42.08	30.2	31.75	31.36
ENSG00000042753	AP2S1	protein_coding	0.455649	0.00694141	0.112113	216.21	170.74	197.81	142.5	164.59	152.71
ENSG00000164253	WDR41	protein_coding	0.559761	0.00694559	0.112113	98.6	71.39	96.27	52.03	61.37	80.11
ENSG00000101311	FERMT1	protein_coding	-2.2291	0.00698332	0.112412	0.03	0.16	0.04	0.99	0.37	0.24
ENSG00000164920	OSR2	protein_coding	-1.50985	0.00697904	0.112412	103.6	65.59	96.82	391.13	183.45	241.33
ENSG00000047932	GOPC	protein_coding	0.600494	0.00697626	0.112412	44.98	20.05	35.97	26.92	21.44	22.15
ENSG00000147677	EIF3H	protein_coding	-0.328728	0.00699962	0.112494	134.18	99.3	108.95	163.51	148.82	152.25
ENSG00000004660	CAMKK1	protein_coding	-0.695651	0.00700123	0.112494	5.21	4.17	6.3	12.13	7.27	8.01
ENSG00000119711	ALDH6A1	protein_coding	-0.505376	0.0070308	0.112866	6.23	4.05	4.81	7.89	7.33	7.73
ENSG00000100739	BDKRB1	protein_coding	-1.81997	0.00704278	0.112955	1.42	0.87	4.08	11.26	1.41	11.08
ENSG00000145217	SLC26A1	protein_coding	-0.847843	0.00707641	0.113391	25.08	15.12	26.75	52.75	42.1	33.73
ENSG00000134461	ANKRD16	protein_coding	-0.45616	0.00712314	0.113712	4.98	4.21	4.59	7.63	6.5	6.34
ENSG00000119048	UBE2B	protein_coding	0.303853	0.00712968	0.113712	133	117.4	136.58	121.19	106.36	112.32
ENSG00000240344	PPIL3	protein_coding	-0.517039	0.00713535	0.113712	33.08	27.93	29.52	48.66	40.96	51.08
ENSG00000145632	PLK2	protein_coding	-1.19936	0.00711074	0.113712	7.79	24.12	9.95	35.42	36.62	38.39
ENSG00000163704	PRRT3	protein_coding	-0.625785	0.00711493	0.113712	3.54	3.45	2.72	5.22	5.57	5.61
ENSG00000107651	SEC23IP	protein_coding	0.477441	0.00713247	0.113712	54.68	31.75	49.83	32.71	33.64	37.68
ENSG00000050820	BCAR1	protein_coding	0.490309	0.00717832	0.114293	95.95	81.13	103.77	81.57	61.2	73.49
ENSG00000073578	SDHA	protein_coding	-0.252093	0.00720463	0.114608	56.9	50.83	57.99	74.34	68.44	71.24
ENSG00000120742	SERP1	protein_coding	0.696983	0.0072191	0.114734	141.66	75.92	128.95	87.04	69.87	70.47
ENSG00000150527	MIA2	protein_coding	0.574902	0.0072462	0.115024	14.39	7.54	9.73	8.88	7.12	6.68
ENSG00000260916	CCPG1	protein_coding	0.747348	0.00725043	0.115024	98.49	85.25	116.95	57.92	60.67	74.12
ENSG00000122035	RASL11A	protein_coding	-1.32877	0.00725844	0.115047	2.96	2.8	0.89	7.67	3.86	6.73
ENSG00000130513	GDF15	protein_coding	1.33111	0.00728881	0.115424	12.14	12.35	7.44	6.63	5.91	1.6
ENSG00000108523	RNF167	protein_coding	-0.420786	0.00736023	0.11645	36.8	25.73	42.9	54.93	45.89	50.12
ENSG00000251442	LINC01094	lncRNA	-1.50205	0.0073723	0.116519	1.52	1.18	1.16	2.13	2.2	7.41
ENSG00000124216	SNAI1	protein_coding	0.552468	0.00738264	0.116519	12.16	9.32	12.46	6.63	8.32	9.87
ENSG00000206190	ATP10A	protein_coding	1.06843	0.00738452	0.116519	37.41	36.04	57.7	15.59	29.81	21.4
ENSG00000007384	RHBDF1	protein_coding	-0.419606	0.0073978	0.116623	59.14	50.25	78.06	94.9	75.66	98.93
ENSG00000174851	YIF1A	protein_coding	0.625349	0.00746046	0.117506	167.25	107.21	133.05	81.97	104.37	96.28
ENSG00000158042	MRPL17	protein_coding	0.524751	0.00751524	0.118262	36.11	28	38.17	25.63	24.12	26.69
ENSG00000144802	NFKBIZ	protein_coding	1.05159	0.00753941	0.11845	25.68	16.42	12.73	10.68	9.67	8.32
ENSG00000269821	KCNQ1OT1	lncRNA	0.565478	0.00754066	0.11845	0.3	0.25	0.3	0.18	0.18	0.26
ENSG00000173917	HOXB2	protein_coding	0.647022	0.00755227	0.118526	49.31	31.03	45.31	39.84	23.76	22.72
ENSG00000136944	LMX1B	protein_coding	2.67759	0.0076073	0.119283	0.09	1.47	0.18	0.09	0.12	0.12
ENSG00000037749	MFAP3	protein_coding	0.37766	0.00765104	0.119862	24.9	16.4	24.11	20.16	15.19	18.59
ENSG00000129116	PALLD	protein_coding	1.43334	0.00765959	0.119889	160.28	244.78	134.92	26.08	132.01	63.18
ENSG00000180953	ST20	lncRNA	0.812773	0.00767502	0.120023	7.87	5.72	8.45	5.13	3.94	4.29
ENSG00000213023	SYT3	protein_coding	-1.93015	0.00771535	0.12049	0.23	0.08	0.19	1.08	0.22	0.58
ENSG00000112149	CD83	protein_coding	-1.39526	0.00771861	0.12049	1.04	0.66	0.37	2.71	2.04	1.2
ENSG00000164309	CMYA5	protein_coding	-1.14761	0.007771	0.1212	1.55	1.1	1.18	4.33	3.37	1.55
ENSG00000185742	C11orf87	protein_coding	-1.49575	0.00778876	0.121369	6.47	18.4	6.57	22.42	34.5	45.01
ENSG00000186868	MAPT	protein_coding	-1.68125	0.00784289	0.122104	0.89	0.52	2.13	2.48	1.67	7.66
ENSG00000122966	CIT	protein_coding	-1.17186	0.00787898	0.122521	1.74	1.92	3.34	7.22	6.75	3.02
ENSG00000182379	NXPH4	protein_coding	1.28026	0.00788363	0.122521	5.11	3.28	2.52	2.95	1.09	0.88
ENSG00000076770	MBNL3	protein_coding	-1.94479	0.00797044	0.12265	1.11	0.39	0.28	4.32	2.81	0.36
ENSG00000119682	AREL1	protein_coding	0.369621	0.00793786	0.12265	25.09	18.3	25.37	17.68	19.32	20.05
ENSG00000284685		lncRNA	-1.40583	0.00797184	0.12265	1.98	2.47	1.09	4.65	4.42	5.9
ENSG00000139364	TMEM132B	protein_coding	-1.5668	0.00798279	0.12265	0.48	0.11	0.16	1.24	0.69	0.41
ENSG00000124466	LYPD3	protein_coding	-1.86686	0.00791733	0.12265	0.23	0.43	0.21	2.15	0.54	0.96
ENSG00000291126		lncRNA	-0.988006	0.00794228	0.12265	0.91	1.38	1.86	2.86	3.58	2.37
ENSG00000168994	PXDC1	protein_coding	1.02375	0.00791365	0.12265	210.66	142.66	411.57	103.24	114.77	176.34
ENSG00000166342	NETO1	protein_coding	4.18721	0.00791932	0.12265	0.29	0	0	0	0	0
ENSG00000164615	CAMLG	protein_coding	-0.414434	0.00796323	0.12265	42.12	40.73	40.62	67.89	61.95	49.78
ENSG00000063046	EIF4B	protein_coding	-0.537417	0.00797677	0.12265	242.07	174.72	175.46	400.14	273.5	260.22
ENSG00000287373		lncRNA	1.55343	0.00793429	0.12265	0.5	0.92	0.52	0.31	0.22	0.22
ENSG00000143543	JTB	protein_coding	0.437448	0.00796811	0.12265	141.85	106.32	157.89	109.47	96.17	115.99
ENSG00000023909	GCLM	protein_coding	0.828559	0.00795932	0.12265	33.49	40.6	26.22	16.5	28.09	17.75
ENSG00000272398	CD24	protein_coding	2.53384	0.00799748	0.122728	0.58	0.74	2.24	0.45	0.09	0.21
ENSG00000130340	SNX9	protein_coding	-0.697934	0.00801586	0.122728	166.81	105.14	88.44	237.27	237.95	157.37
ENSG00000196526	AFAP1	protein_coding	-0.574653	0.00801024	0.122728	22.95	29.65	30.21	38.03	49.28	47.54
ENSG00000134030	CTIF	protein_coding	0.738405	0.00800664	0.122728	65.29	48.67	96.06	30.98	45.42	56.83
ENSG00000138696	BMPR1B	protein_coding	1.88503	0.00803081	0.12285	0.41	1.38	1.19	0.06	0.64	0.15
ENSG00000176903	PNMA1	protein_coding	0.448324	0.00804964	0.123031	58.06	43.69	70.05	45.66	45.72	43.34
ENSG00000270069	MIR222HG	lncRNA	-1.32729	0.00809177	0.123564	14.87	17.78	8.35	56.16	32.92	26.69
ENSG00000148339	SLC25A25	protein_coding	0.664306	0.00809866	0.123564	10.18	6.94	11.44	4.98	6.76	7.43
ENSG00000139192	TAPBPL	protein_coding	-0.736778	0.00811494	0.123705	13.92	11.26	11.23	25.57	18.02	22.4
ENSG00000107738	VSIR	protein_coding	-1.11573	0.008148	0.123994	42.49	89.96	53.77	161.68	116.01	178.86
ENSG00000290793		lncRNA	-0.935139	0.00814105	0.123994	1.91	1.42	1.12	3.71	3.36	2.14
ENSG00000186615	KTN1-AS1	lncRNA	-1.00571	0.00815982	0.124066	1.59	1.5	1.69	4.47	2.92	2.95
ENSG00000168374	ARF4	protein_coding	0.725094	0.00818814	0.12409	583.89	565.26	665.77	258.56	485.42	439.26
ENSG00000114648	KLHL18	protein_coding	0.520723	0.00818971	0.12409	19.97	15.62	22.58	11.21	17.14	15.09
ENSG00000167244	IGF2	protein_coding	1.32427	0.00818044	0.12409	50.55	34.4	37.43	18.12	15.34	19.24
ENSG00000122068	FYTTD1	protein_coding	0.379355	0.00817747	0.12409	48.39	42.66	53.11	42	40.15	37.73
ENSG00000152760	DYNLT5	protein_coding	-1.30601	0.00823183	0.124361	1.56	3.02	3.35	7.93	6.08	6.72
ENSG00000287200		lncRNA	1.36894	0.00822497	0.124361	1.59	0.58	1.03	0.47	0.36	0.51
ENSG00000085224	ATRX	protein_coding	-0.317128	0.0082315	0.124361	34.54	25.76	28.65	39.44	40.43	39.71
ENSG00000136888	ATP6V1G1	protein_coding	0.447723	0.0082359	0.124361	93.04	74.72	102.17	68.7	70.35	73.75
ENSG00000169641	LUZP1	protein_coding	0.52891	0.00825042	0.124421	27.89	18.41	31.75	18.69	19.39	19.5
ENSG00000168495	POLR3D	protein_coding	0.667013	0.00826115	0.124421	28.58	21.01	32.74	20.35	17.69	17.52
ENSG00000138688	BLTP1	protein_coding	-0.408168	0.00826062	0.124421	32.92	26.82	28.44	44.21	41.91	40.69
ENSG00000186329	TMEM212	protein_coding	-2.83612	0.00828857	0.124727	0	0	0.15	0.48	0.26	0.57
ENSG00000122861	PLAU	protein_coding	-1.09214	0.00830878	0.124843	9.98	10.31	11.89	18.09	28.6	27.53
ENSG00000145725	PPIP5K2	protein_coding	0.375631	0.0083158	0.124843	31.16	29.28	35.52	24.5	28.68	26.84
ENSG00000177570	SAMD12	protein_coding	-0.998254	0.00831767	0.124843	2.2	2.41	3.21	3.84	3.89	9.13
ENSG00000281649	EBLN3P	lncRNA	0.346681	0.00837746	0.125526	40.19	26.9	33.84	31.09	28.52	25.68
ENSG00000107562	CXCL12	protein_coding	-1.52091	0.00837392	0.125526	60.62	85.69	113.93	202.6	413.16	192.16
ENSG00000148498	PARD3	protein_coding	-0.392382	0.0083879	0.125575	17.97	14.21	15.96	20.53	24.36	23.29
ENSG00000085231	AK6	protein_coding	0.569221	0.00839822	0.125622	46.91	48.69	43.83	29.44	37.11	35.9
ENSG00000049759	NEDD4L	protein_coding	-1.04975	0.00842205	0.125659	5.99	7.17	6.31	25.1	9.05	10.75
ENSG00000196517	SLC6A9	protein_coding	1.11838	0.00842014	0.125659	57.28	21.82	68.42	24.37	12.56	34.01
ENSG00000006652	IFRD1	protein_coding	0.770892	0.00842213	0.125659	74.25	27.98	54.29	42.13	23.82	31.01
ENSG00000224402	OR6D1P	transcribed_unitary_pseudogene	-1.98039	0.00846434	0.126042	0.04	0.04	0.06	0.17	0.18	0.18
ENSG00000242247	ARFGAP3	protein_coding	0.377018	0.00846936	0.126042	63.09	41.91	52.75	41.79	46.09	42.37
ENSG00000162804	SNED1	protein_coding	-1.03794	0.00846544	0.126042	18.77	11.33	10.97	44.72	33.67	13
ENSG00000121039	RDH10	protein_coding	1.37549	0.00848993	0.126241	24.65	38.33	28.51	6.35	22.73	9.72
ENSG00000261327		lncRNA	-0.649741	0.00855153	0.127049	3.13	3.4	3.33	4.78	6.75	5.4
ENSG00000180817	PPA1	protein_coding	-0.568388	0.008626	0.127939	69.31	72.4	72.8	105.35	130.04	111.13
ENSG00000167202	TBC1D2B	protein_coding	-0.848633	0.00862296	0.127939	36.53	42.59	23.17	69.86	85.61	49.3
ENSG00000181218	H2AC25	protein_coding	-1.418	0.00867129	0.128502	3.25	1.13	2.96	11.23	4.58	4.66
ENSG00000166780	BMERB1	protein_coding	-0.718422	0.00867947	0.128515	66.62	55.23	115.51	136.57	98.93	180.27
ENSG00000166016	ABTB2	protein_coding	0.798548	0.00873192	0.129182	11.54	6.28	10.07	6.44	4.52	6.12
ENSG00000275494		lncRNA	1.54872	0.00875716	0.129447	3.43	2.12	3.51	1.11	1.34	0.86
ENSG00000229833	PET100	protein_coding	0.392872	0.00877288	0.12957	59.61	49.94	54.85	43.24	41.44	50.77
ENSG00000144182	LIPT1	protein_coding	-0.687856	0.0087943	0.129777	4.3	2.57	3.67	6.78	5.08	6.18
ENSG00000186815	TPCN1	protein_coding	-0.734903	0.00886808	0.130646	27.75	17.17	22.02	56.83	35.17	28.17
ENSG00000204685	STARD7-AS1	lncRNA	0.752776	0.00886654	0.130646	4.15	4.7	4.06	2.89	3.17	2.3
ENSG00000142751	GPN2	protein_coding	0.556455	0.00890864	0.130772	17.97	19.08	18.22	13.74	16.33	11.01
ENSG00000104408	EIF3E	protein_coding	-0.517515	0.00890078	0.130772	269.86	201.84	195.46	426.42	317.58	294.2
ENSG00000261824	LINC00662	lncRNA	0.747527	0.00890603	0.130772	26.13	9.88	19.2	12.45	9.3	12.89
ENSG00000135269	TES	protein_coding	1.14567	0.00890536	0.130772	37.61	46.55	75.45	10.26	26.46	40.4
ENSG00000043143	JADE2	protein_coding	-0.514145	0.0089139	0.130772	16.4	16.99	15.34	27.78	27.37	21.13
ENSG00000121073	SLC35B1	protein_coding	0.468084	0.00892908	0.130885	45.71	36.47	47.74	30.13	32.82	38
ENSG00000102699	PARP4	protein_coding	-0.371666	0.00894754	0.130937	23.9	18.74	20.8	29.42	32.66	26.58
ENSG00000163517	HDAC11	protein_coding	-0.305122	0.00894277	0.130937	11.66	8.99	12.48	15.03	14.8	14.17
ENSG00000282988		protein_coding	3.28345	0.00897198	0.130967	0	0.98	0.69	0	0.06	0.14
ENSG00000074201	CLNS1A	protein_coding	-0.28283	0.00896725	0.130967	90.98	69.06	80.71	113.21	97.52	105.48
ENSG00000161513	FDXR	protein_coding	-0.597766	0.00896131	0.130967	16.7	13.97	12.65	30.43	23.9	17.27
ENSG00000244486	SCARF2	protein_coding	0.714038	0.00900344	0.131317	67.12	39.12	84.8	45.06	36.35	41.9
ENSG00000184292	TACSTD2	protein_coding	-2.61308	0.0090408	0.131643	0.59	1.15	2.06	1.21	3.15	20.56
ENSG00000197818	SLC9A8	protein_coding	-0.32901	0.00903476	0.131643	6.96	4.89	6.72	7.83	8.32	8.87
ENSG00000182054	IDH2	protein_coding	0.912804	0.00905542	0.131668	119.88	94.31	156.07	38.72	58.5	111.86
ENSG00000107249	GLIS3	protein_coding	0.586438	0.00905752	0.131668	10.24	6.53	12.31	5.61	7.65	7.25
ENSG00000247077	PGAM5	protein_coding	0.50282	0.00908832	0.132006	12.86	10.2	13.92	11.99	7.38	8.84
ENSG00000141696	P3H4	protein_coding	0.776282	0.00912357	0.132409	66.47	52.21	75.51	35.56	36.95	49.05
ENSG00000175137	SH3BP5L	protein_coding	0.534516	0.00913748	0.132501	45.33	27.26	50.69	27.27	26.51	36.47
ENSG00000170776	AKAP13	protein_coding	0.33976	0.00916444	0.132782	21.73	14.89	22.55	18.43	16.44	15.18
ENSG00000216490	IFI30	protein_coding	-2.08871	0.00918625	0.132879	0.18	3.27	1.99	3.75	12.64	10.06
ENSG00000204428	LY6G5C	protein_coding	-1.04743	0.00918259	0.132879	2.01	2.33	1.92	6.01	4.09	4.23
ENSG00000107742	SPOCK2	protein_coding	-3.39129	0.00921488	0.133183	0.12	0	0.05	1.62	0.12	0.19
ENSG00000253276	CCDC71L	protein_coding	0.627854	0.00923707	0.133324	27.15	13	18.5	14.68	12.01	13.68
ENSG00000196951	SCOC-AS1	lncRNA	-1.87748	0.00923981	0.133324	0.47	0.31	0.19	1.21	1.28	1.01
ENSG00000289234	ZNF496-DT	lncRNA	-0.539797	0.00925419	0.133422	2.85	2.3	2.71	4.67	3.29	4.39
ENSG00000175906	ARL4D	protein_coding	0.800681	0.00927146	0.133561	76.69	73.8	103.62	33.55	50.96	72.02
ENSG00000153443	UBALD1	protein_coding	0.569758	0.00931851	0.134019	53.15	32.7	46.22	33.08	23.19	38.94
ENSG00000111261	MANSC1	protein_coding	-0.858201	0.00931232	0.134019	1.2	2.53	2.25	3.42	5.1	3.52
ENSG00000140650	PMM2	protein_coding	0.5479	0.00939958	0.135074	27.68	34.49	42.74	22.41	26.9	28.67
ENSG00000130338	TULP4	protein_coding	0.399714	0.00941779	0.135225	8.85	7.91	11.09	7.27	7.96	7.5
ENSG00000154114	TBCEL	protein_coding	0.359989	0.00943566	0.13537	15.89	15.3	18.99	13.49	14.4	14.44
ENSG00000163378	EOGT	protein_coding	0.833463	0.00946269	0.135647	40.68	49.21	46.81	16.18	34.31	33.05
ENSG00000162980	ARL5A	protein_coding	0.515443	0.00950027	0.136075	36.22	27.06	36.57	21.61	27.71	25.57
ENSG00000136295	TTYH3	protein_coding	0.623695	0.00952372	0.1363	129.05	101.37	173.78	75.09	82.75	121.77
ENSG00000072786	STK10	protein_coding	0.404625	0.00956322	0.136642	20.09	16.43	22.76	15.12	16.38	16.63
ENSG00000257086		lncRNA	0.712175	0.00955867	0.136642	7.72	6.77	9.76	5.81	5.34	4.73
ENSG00000106034	CPED1	protein_coding	-1.33641	0.00960768	0.137166	13.05	18.65	6.48	22.06	65.85	20.11
ENSG00000100242	SUN2	protein_coding	0.435275	0.00962486	0.137187	94.14	74.17	95.96	56.09	73.28	80.39
ENSG00000166938	DIS3L	protein_coding	-0.431394	0.00961993	0.137187	21.49	19.09	23.87	32.63	32.46	28.94
ENSG00000134508	CABLES1	protein_coding	-1.48204	0.0096793	0.137852	1.93	6.34	2.71	8.82	20.89	5.64
ENSG00000117115	PADI2	protein_coding	2.32913	0.0097266	0.13835	0.6	0.19	1.13	0.04	0.07	0.28
ENSG00000006042	TMEM98	protein_coding	-0.478215	0.00973008	0.13835	182	207.22	210.16	290.07	267.62	355.17
ENSG00000101883	RHOXF1	protein_coding	-2.58386	0.00978086	0.138959	0.04	0.12	0.14	1.57	0.17	0.48
ENSG00000124370	MCEE	protein_coding	0.557064	0.0097932	0.139022	23.45	15.82	26.33	16.55	15.11	15.97
ENSG00000072840	EVC	protein_coding	-0.703762	0.00985586	0.139236	43.36	22.58	40.44	84.65	39.61	60.65
ENSG00000163444	TMEM183A	protein_coding	0.32558	0.00982545	0.139236	58.79	46.86	58.24	51.87	39.62	49.82
ENSG00000231721	LINC-PINT	lncRNA	-0.527856	0.00983389	0.139236	14.16	15.54	16.74	30.25	21.43	21.7
ENSG00000144152	FBLN7	protein_coding	-1.52369	0.00983715	0.139236	14.51	9.7	47.28	54.13	27.64	131.31
ENSG00000139567	ACVRL1	protein_coding	-0.87865	0.0098496	0.139236	28.32	33.92	23.31	54.39	81.27	37.97
ENSG00000103175	WFDC1	protein_coding	2.86736	0.00985366	0.139236	82.58	46.21	204.71	2.6	3.8	40.61
ENSG00000172732	MUS81	protein_coding	0.562958	0.0098717	0.139286	62.7	32.35	50.52	37.99	33.22	33.55
ENSG00000172061	LRRC15	protein_coding	1.60197	0.00987526	0.139286	157.18	29.29	95.73	67.06	10.7	20.08
ENSG00000172137	CALB2	protein_coding	1.68401	0.00989966	0.139518	0.51	0.77	1.86	0.06	0.61	0.36
ENSG00000183386	FHL3	protein_coding	0.595013	0.00993163	0.1397	52.45	36.54	61.81	31.11	34.93	40.24
ENSG00000180340	FZD2	protein_coding	0.769284	0.00993649	0.1397	61.25	32.72	69.05	24.38	27.17	49.09
ENSG00000206527	HACD2	protein_coding	0.954382	0.00992119	0.1397	39.75	27.67	70.75	20.36	17.2	37.55
ENSG00000162783	IER5	protein_coding	-0.416966	0.00994484	0.139706	29.8	29.57	34.12	48.81	43.53	43.41
ENSG00000258461		protein_coding	-1.0708	0.00999228	0.139927	2.26	1.1	1.97	4.19	3.21	4.47
ENSG00000172935	MRGPRF	protein_coding	-0.877009	0.00999251	0.139927	42.69	90.61	59.36	121.67	146.86	129.16
ENSG00000100348	TXN2	protein_coding	-0.340048	0.00998588	0.139927	51.29	46.51	51.38	76.56	68.6	60.08
ENSG00000107201	RIGI	protein_coding	-1.16184	0.00997692	0.139927	5.38	7.35	4.95	9.01	26.13	8.51
ENSG00000117410	ATP6V0B	protein_coding	0.583996	0.0100143	0.14012	108.62	76.78	123.74	76.57	70.93	72.99
ENSG00000105404	RABAC1	protein_coding	0.46173	0.0100234	0.140136	437.86	298.03	430.45	286	284.25	335.64
ENSG00000102858	MGRN1	protein_coding	0.280642	0.0100465	0.140336	35.8	30.33	36.36	31.04	31.19	28.96
ENSG00000125835	SNRPB	protein_coding	0.313056	0.0100537	0.140336	164.16	140.64	149.9	133.98	131.65	131.28
ENSG00000148334	PTGES2	protein_coding	0.371851	0.0100765	0.140542	37.06	39.73	39.12	33.88	32	31.89
ENSG00000126001	CEP250	protein_coding	-0.572265	0.0101344	0.141238	15.8	10.08	9.99	22.47	17.44	17.67
ENSG00000273805		lncRNA	-3.60644	0.0101657	0.14145	0	0	0.07	0.11	0.54	0.31
ENSG00000132256	TRIM5	protein_coding	-0.637439	0.0101596	0.14145	15.23	19.64	20.41	26.96	38.08	28.92
ENSG00000141101	NOB1	protein_coding	-0.381163	0.0101889	0.141548	36.11	24.86	35.86	53.06	42.6	39.71
ENSG00000197785	ATAD3A	protein_coding	0.395207	0.0101826	0.141548	28.71	17.53	22.6	19.71	16.93	19.39
ENSG00000108370	RGS9	protein_coding	1.62683	0.0102057	0.141668	4.96	2.72	11.9	2.29	1.01	3.33
ENSG00000176890	TYMS	protein_coding	-0.901768	0.0102668	0.142405	9.86	14.69	12.53	28.26	34.04	14.34
ENSG00000260285	TRMT61A-DT	lncRNA	-0.937592	0.0103137	0.142829	1.23	1.22	1.43	3.83	2.37	1.91
ENSG00000267228		protein_coding	-3.94383	0.0103136	0.142829	0	0	0	0	0	1.95
ENSG00000233396	LINC01719	lncRNA	-0.770254	0.0103387	0.143062	1.57	0.79	1.05	2.54	1.44	2.18
ENSG00000162702	ZNF281	protein_coding	0.87976	0.0103583	0.143165	37.38	10.64	25.67	14.44	10.35	17.01
ENSG00000154767	XPC	protein_coding	-0.706154	0.0103699	0.143165	38.62	26.25	30.18	80.52	47.31	40.32
ENSG00000130725	UBE2M	protein_coding	0.337897	0.0103788	0.143165	107.02	96.97	116.56	85.93	87.05	101.33
ENSG00000205726	ITSN1	protein_coding	0.619363	0.0103736	0.143165	39.7	25.9	49.82	25.75	20.8	33.26
ENSG00000163393	SLC22A15	protein_coding	1.23394	0.0103958	0.143287	21.19	4.5	14.11	5.87	3.02	8.67
ENSG00000288253		lncRNA	-2.22454	0.0104146	0.143321	0.39	0.3	0.05	1.38	0.66	1.41
ENSG00000157514	TSC22D3	protein_coding	0.92978	0.0104092	0.143321	58.92	26.77	67.4	15.95	33.71	34
ENSG00000065057	NTHL1	protein_coding	-0.46361	0.0104454	0.143567	18.07	11.2	12.53	22.36	20.74	18.78
ENSG00000113456	RAD1	protein_coding	0.444569	0.0104488	0.143567	80.01	49.08	68.54	46.02	48.06	60.77
ENSG00000127954	STEAP4	protein_coding	-2.75093	0.0104682	0.14372	0.01	0.02	0.18	0.4	0.46	0.32
ENSG00000147416	ATP6V1B2	protein_coding	0.511067	0.0104764	0.14372	49.07	56.98	61.04	42.13	47.73	38.11
ENSG00000167105	TMEM92	protein_coding	1.60728	0.0104883	0.143772	0.75	0.44	1.76	0.41	0.44	0.23
ENSG00000126947	ARMCX1	protein_coding	-0.484904	0.0105094	0.143913	35	34.09	32.22	60.6	52.44	42.1
ENSG00000111640	GAPDH	protein_coding	-0.42966	0.010515	0.143913	1176.39	1203.55	1471.58	1766.69	2067.89	1785.13
ENSG00000112874	NUDT12	protein_coding	-0.411685	0.0105531	0.14421	6.55	5.68	6.86	10.07	8.99	8.44
ENSG00000159388	BTG2	protein_coding	-0.471126	0.0105515	0.14421	7.75	6.12	9.21	11.99	10.68	11.72
ENSG00000125630	POLR1B	protein_coding	-0.66805	0.010573	0.144369	5.92	5.7	7.02	13.65	6.43	12.24
ENSG00000087303	NID2	protein_coding	0.533658	0.0105992	0.14458	19.11	24.54	21.83	16.36	15.28	18.17
ENSG00000137496	IL18BP	protein_coding	0.72286	0.0106049	0.14458	3.26	3.37	4.24	2.12	2.38	2.58
ENSG00000184271	POU6F1	protein_coding	0.518145	0.0106199	0.144598	21.5	16.06	24.62	13.24	14	19.23
ENSG00000275719		lncRNA	1.31888	0.0106227	0.144598	4.19	2.25	2.5	1.34	0.44	2.01
ENSG00000154065	ANKRD29	protein_coding	-1.08491	0.0106448	0.144786	2.71	4.71	3.82	6.99	13.15	6.36
ENSG00000148396	SEC16A	protein_coding	0.311319	0.0106597	0.144876	36.96	29.98	39.06	29.96	32.17	29.85
ENSG00000143319	ISG20L2	protein_coding	0.506157	0.0106796	0.144922	21.96	14.34	21.16	15.65	11.63	16.01
ENSG00000259768	ZFHX3-AS1	lncRNA	2.68311	0.0106796	0.144922	24.14	157.73	5.03	14.43	15.87	5.38
ENSG00000113368	LMNB1	protein_coding	-0.697516	0.0107438	0.145522	3.28	1.97	2.93	4.99	5.54	3.58
ENSG00000162191	UBXN1	protein_coding	-0.392148	0.0107487	0.145522	122.35	80.43	99.8	159.6	144.33	122.93
ENSG00000174939	ASPHD1	protein_coding	0.912546	0.0107463	0.145522	5.1	3.08	6.86	2.25	3.51	2.68
ENSG00000134470	IL15RA	protein_coding	-1.2316	0.0107706	0.145685	5.37	11.41	5.96	18.28	27.6	14.36
ENSG00000162591	MEGF6	protein_coding	1.21152	0.0107773	0.145685	333.72	164.39	654.32	134.29	106.46	275.76
ENSG00000171219	CDC42BPG	protein_coding	-2.84902	0.0108159	0.145898	0.12	0.25	0.12	0.13	3.82	0.17
ENSG00000289316		lncRNA	-1.24042	0.010818	0.145898	2.51	1.62	0.97	2.42	5.65	4.91
ENSG00000101019	UQCC1	protein_coding	-0.535388	0.0108124	0.145898	28.92	20.9	18.27	42.09	35.36	29.72
ENSG00000068438	FTSJ1	protein_coding	0.535517	0.0108579	0.146323	53.37	24.85	50.38	30.55	29.92	33.04
ENSG00000134184	GSTM1	protein_coding	-0.664027	0.0109483	0.147429	38.96	19.63	38.45	65.04	36.47	61.53
ENSG00000240303	ACAD11	protein_coding	-0.556889	0.0109582	0.147448	37.7	24.31	26.45	55.11	40.88	44.31
ENSG00000259948		processed_pseudogene	4.76682	0.0109929	0.147802	2.67	0	0	0	0	0
ENSG00000155962	CLIC2	protein_coding	-1.66374	0.0110289	0.148156	1.03	1.25	1.3	7.89	3.49	1.34
ENSG00000117528	ABCD3	protein_coding	0.373618	0.0110361	0.148156	21.38	21.8	26.32	18.87	19.04	20.29
ENSG00000100628	ASB2	protein_coding	3.81124	0.0111053	0.14897	0	0.5	0.64	0	0	0.05
ENSG00000070371	CLTCL1	protein_coding	0.977309	0.0111448	0.149386	13.03	4.86	15.48	5.55	4.18	7.96
ENSG00000156486	KCNS2	protein_coding	-2.1059	0.011194	0.149597	1.03	0.46	0.29	4.72	2.14	1.42
ENSG00000110801	PSMD9	protein_coding	0.351193	0.0111759	0.149597	94.68	76.54	97.94	66.49	78.48	82.08
ENSG00000142632	ARHGEF19	protein_coding	1.03046	0.0111946	0.149597	8.55	2.81	10.34	3.63	2.66	4.74
ENSG00000227195	MIR663AHG	lncRNA	2.06331	0.0111804	0.149597	23.58	161.43	15.05	31.24	14.73	12.75
ENSG00000156136	DCK	protein_coding	0.451784	0.0112339	0.149846	16.01	13.66	16.29	10.75	12.51	12.97
ENSG00000158270	COLEC12	protein_coding	-1.41969	0.0112645	0.149846	20.62	45.47	18.96	86.06	118.92	54.53
ENSG00000136960	ENPP2	protein_coding	-1.76667	0.0112604	0.149846	23.53	128.32	22.78	163.02	430.51	110.4
ENSG00000116701	NCF2	protein_coding	2.33186	0.0112511	0.149846	0.07	1.57	0.69	0.14	0.12	0.26
ENSG00000008277	ADAM22	protein_coding	-1.49813	0.0112486	0.149846	0.08	0.04	0.07	0.22	0.13	0.24
ENSG00000086232	EIF2AK1	protein_coding	0.413045	0.0112338	0.149846	72.38	64.81	86.35	58.31	52.01	70.82
ENSG00000175582	RAB6A	protein_coding	0.378419	0.0112755	0.149879	117.33	85.57	118.3	86.42	88.74	89.89
ENSG00000108604	SMARCD2	protein_coding	-0.389417	0.0113225	0.15039	52.54	40.11	49.23	80.25	66.29	54.34
ENSG00000132670	PTPRA	protein_coding	-0.24	0.0114105	0.151443	45	32.98	42.93	53.51	50.78	49.3
ENSG00000120699	EXOSC8	protein_coding	0.43446	0.011434	0.151641	25.52	15	24.97	19.11	15.43	17.03
ENSG00000119655	NPC2	protein_coding	-0.679564	0.0114435	0.151652	220.25	294.08	266.17	428.36	564.07	381.84
ENSG00000197321	SVIL	protein_coding	-0.826955	0.0114839	0.152073	29.21	19.64	22.69	74.46	37.47	26.03
ENSG00000187608	ISG15	protein_coding	-1.18586	0.0114989	0.152157	71.92	57.51	81.14	112.84	315.89	81.53
ENSG00000080371	RAB21	protein_coding	0.428998	0.0115548	0.152781	39.82	35.61	51.16	29.49	33.11	38.46
ENSG00000266921	ZNF230-DT	lncRNA	-2.16118	0.0115677	0.152837	0	0.08	0.52	0.93	0.48	1.63
ENSG00000133773	CCDC59	protein_coding	0.395418	0.0115965	0.153101	57.19	36.63	43.4	38.24	36.73	37.09
[truncated: 16,217 more rows]

## Sheet: GSE264038 Vasquez2024
gene_id	gene_name	gene_biotype	log2FoldChange	pvalue	padj	GSE264038_TGFb-1	GSE264038_TGFb-2	GSE264038_vehicle-1	GSE264038_vehicle-2	GSE264038_vehicle-3
[truncated: 17,022 more rows]
