# Supplementary material for: Splicing isoforms associated with TGFβ-induced myofibroblast activation
Source: BMC Mol Cell Biol. 2026 Mar 5;27:21. doi: 10.1186/s12860-026-00579-7 (PMC13077938; doi:10.1186/s12860-026-00579-7)
Supplement: Supplementary file 6 — Supplementary Material 6: File S6. Primers sequence for ddPCR, qRT-PCR and AS-PCR [file 12860_2026_579_MOESM6_ESM.xlsx]

## Sheet: Sheet1
Name	Sequence
POSTN_FWD	ACAAGAAGAGGTCACCAAGGTC
POSTN_REV	ACTTCCTCACGGGTGTGTCT
FN1_Global_FWD	ACCGATGTTCAGGACAACAGCA
FN1_Global_REV	TGGGCTGCAAGCCTTCAATAGT
EDA+FN1_FWD	ACTATTGAAGGCTTGCAGCCCA
EDA+FN1_REV	TGCAGCTCTGCAGTGTCTTCTT
EDA-FN1_FWD	ACTATTGAAGGCTTGCAGCCCA
EDA-FN1_REV	CAGTTGGTGCAGGAATAGTGGTTA
FN1_ASPCR_FWD	AATCCAAGCGGAGAGAGTCA
FN1_ASPCR_REV	AACATTGGGTGGTGTCCACT
COL6A3_total.ddPCR_FWD	GACGCAGTGAGTGGGAAA
COL6A3_total.ddPCR_REV	GTAGGAAAGCCTGAGAGAAAGAG
COL6A3_EXON 4_FWD	ATGAGGAAACATCGGCACTT
COL6A3_EXON 4_REV	CTCCAATGGTCCAAGAGGAATC
COL6A3_∆EXON 3, 4_FWD	TGTGCATTCATCCGTGAGTC
COL6A3_∆EXON 3, 4_REV	TGACACTTCCGGTGTTGTTT
TPM1_total.ddPCR_FWD	CAGGAGATCCAACTGAAAGAGG
TPM1_total.ddPCR_REV	TCTCAATGATGACCAGCTTACG
TPM1_EXON 6A_FWD	GAGCGACCTGGAACGTG
TPM1_ EXON 6A_REV	ATTCTTAATTGTTCTTCCAGCTGTC
TPM1_EXON 6B_FWD	GTGCCGAGCTTGAAGAAGA
TPM1_EXON 6B_REV	CTTCAGCTTGTCGGAAAGGA
COL5A1_total.ddPCR_FWD	GCTGGAGATTGAGCAGATGA
COL5A1_total.ddPCR_REV	GGTTAGGATCGACCCAGTATTC
COL5A1_EXON 64A_FWD	GCGTCTTCCCTGACAAGAA
COL5A1_EXON 64A_REV	CACGCTTGAATTCACTGAACC
COL5A1_EXON 64B_FWD	AGCCTTCCACCTGGTATAGT
COL5A1_EXON 64B_REV	CAGTGGTAGGTGACGTTCTG
ACTN1_total.ddPCR_FWD	CAGCCGACACAGATACAGCA
ACTN1_total.ddPCR_REV	CGCAGCTCGTCCATGGTAAT
ACTN1_EXON 19A_FWD	GGGCCTCCTTCAACCACTTT
ACTN1_EXON 19A_REV	AGGCAGGCTTTGAACTCCTC
ACTN1_EXON 19B_FWD	GGCATGATGGACACGGATGA
ACTN1_EXON 19B_REV	GCGGGCAAATTCTGCTTCTC
FLNA_total.ddPCR_FWD	GTGGACGTGGTGGAGAATGA
FLNA_total.ddPCR_REV	CAAAGCGCACACAGATGACG
FLNA_ASPCR_FWD	TGTCACAGTGTCAATCGGAGGT
FLNA_ASPCR_REV	TGTCGAAAGTGCCGTCCTCATT
B2M_Global_3_FWD	GCATTCAGACTTGTCTTTCAGCAAGG
B2M_Global_3_REV	CAGTGGGGGTGAATTCAGTGTAGT
