# Supplementary material for: Splicing isoforms associated with TGFβ-induced myofibroblast activation
Source: BMC Mol Cell Biol. 2026 Mar 5;27:21. doi: 10.1186/s12860-026-00579-7 (PMC13077938; doi:10.1186/s12860-026-00579-7)
Supplement: Supplementary file 7 — Supplementary Material 7: File S7. Data source for SMA immunofluorescence quantification [file 12860_2026_579_MOESM7_ESM.xlsx]

## Sheet: tgfb sma image 1
	Area1	Mean1	StdDev1	Min1	Max1	IntDen1	%Area1	RawIntDen1	Area2	Mean2	StdDev2	Min2	Max2	IntDen2	%Area2	RawIntDen2	Area3	Mean3	StdDev3	Min3	Max3	IntDen3	%Area3	RawIntDen3	Area4	Mean4	StdDev4	Min4	Max4	IntDen4	%Area4	RawIntDen4	Area5	Mean5	StdDev5	Min5	Max5	IntDen5	%Area5	RawIntDen5	Area6	Mean6	StdDev6	Min6	Max6	IntDen6	%Area6	RawIntDen6	Area7
1	908	41.4	40.075	7	162	37591	0	37591	1033	40.997	42.135	7	164	42350	0	42350	1756	34.587	27.782	5	146	60734	0	60734	2456	29.012	19.552	6	102	71253	0	71253	1323	42.511	39.936	6	168	56242	0	56242	793	38.919	27.461	7	108	30863	0	30863	1084
	average	41.7481
[truncated: 31 more columns]

## Sheet: tgfb sma image 2
	Area1	Mean1	StdDev1	Min1	Max1	IntDen1	%Area1	RawIntDen1	Area2	Mean2	StdDev2	Min2	Max2	IntDen2	%Area2	RawIntDen2	Area3	Mean3	StdDev3	Min3	Max3	IntDen3	%Area3	RawIntDen3	Area4	Mean4	StdDev4	Min4	Max4	IntDen4	%Area4	RawIntDen4	Area5	Mean5	StdDev5	Min5	Max5	IntDen5	%Area5	RawIntDen5	Area6	Mean6	StdDev6	Min6	Max6	IntDen6	%Area6	RawIntDen6	Area7
1	789	38.428	35.534	6	133	30320	0	30320	632	56.63	46.691	11	164	35790	0	35790	1041	40.378	27.631	8	112	42034	0	42034	2061	32.606	19.397	7	102	67200	0	67200	1086	17.905	27.916	0	104	19445	0	19445	1022	35.368	25.933	7	108	36146	0	36146	1325
	average	44.3013
[truncated: 31 more columns]

## Sheet: tgfb sma image 3
	Area1	Mean1	StdDev1	Min1	Max1	IntDen1	%Area1	RawIntDen1	Area2	Mean2	StdDev2	Min2	Max2	IntDen2	%Area2	RawIntDen2	Area3	Mean3	StdDev3	Min3	Max3	IntDen3	%Area3	RawIntDen3	Area4	Mean4	StdDev4	Min4	Max4	IntDen4	%Area4	RawIntDen4	Area5	Mean5	StdDev5	Min5	Max5	IntDen5	%Area5	RawIntDen5	Area6	Mean6	StdDev6	Min6	Max6	IntDen6	%Area6	RawIntDen6	Area7
1	1156	48.072	42.894	6	145	55571	0	55571	1074	55.582	39.642	10	168	59695	0	59695	862	60.956	41.127	8	145	52544	0	52544	1713	38.976	33.572	7	139	66766	0	66766	1200	57.438	44.846	9	162	68926	0	68926	776	58.26	45.175	8	163	45210	0	45210	1373
	average	48.956
[truncated: 23 more columns]

## Sheet: no tfb sma image 1
	Area1	Mean1	StdDev1	Min1	Max1	IntDen1	%Area1	RawIntDen1	Area2	Mean2	StdDev2	Min2	Max2	IntDen2	%Area2	RawIntDen2	Area3	Mean3	StdDev3	Min3	Max3	IntDen3	%Area3	RawIntDen3	Area4	Mean4	StdDev4	Min4	Max4	IntDen4	%Area4	RawIntDen4	Area5	Mean5	StdDev5	Min5	Max5	IntDen5	%Area5	RawIntDen5	Area6	Mean6	StdDev6	Min6	Max6	IntDen6	%Area6	RawIntDen6	Area7
1	14749	23.811	11.952	7	95	351194	0	351194	13182	24.416	11.983	6	75	321854	0	321854	11027	25.905	10.994	8	83	285656	0	285656	15626	19.721	12.536	5	79	308156	0	308156	13027	25.528	11.84	6	75	332552	0	332552	8375	25.806	15.433	7	94	216126	0	216126	9079
	27.2965
[truncated: 31 more columns]

## Sheet: no tgfb sma image 2
	Area1	Mean1	StdDev1	Min1	Max1	IntDen1	%Area1	RawIntDen1	Area2	Mean2	StdDev2	Min2	Max2	IntDen2	%Area2	RawIntDen2	Area3	Mean3	StdDev3	Min3	Max3	IntDen3	%Area3	RawIntDen3	Area4	Mean4	StdDev4	Min4	Max4	IntDen4	%Area4	RawIntDen4	Area5	Mean5	StdDev5	Min5	Max5	IntDen5	%Area5	RawIntDen5	Area6	Mean6	StdDev6	Min6	Max6	IntDen6	%Area6	RawIntDen6	Area7
1	2960	29.954	22.191	7	111	88665	0	88665	5242	29.679	21.075	6	117	155575	0	155575	4090	28.698	19.403	6	93	117375	0	117375	3289	31.815	17.985	7	93	104640	0	104640	4992	24.274	20.121	1	104	121174	0	121174	3210	38.965	26.281	7	113	125079	0	125079	2731
	30.874
[truncated: 31 more columns]

## Sheet: no tgfb sma image 3
	Area1	Mean1	StdDev1	Min1	Max1	IntDen1	%Area1	RawIntDen1	Area2	Mean2	StdDev2	Min2	Max2	IntDen2	%Area2	RawIntDen2	Area3	Mean3	StdDev3	Min3	Max3	IntDen3	%Area3	RawIntDen3	Area4	Mean4	StdDev4	Min4	Max4	IntDen4	%Area4	RawIntDen4	Area5	Mean5	StdDev5	Min5	Max5	IntDen5	%Area5	RawIntDen5	Area6	Mean6	StdDev6	Min6	Max6	IntDen6	%Area6	RawIntDen6	Area7
1	12514	28.159	15.554	9	110	352384	0	352384	7918	26.996	16.385	8	150	213755	0	213755	11363	30.339	21.689	7	145	344744	0	344744	11825	30.116	11.583	9	91	356118	0	356118	10705	21.613	12.149	7	89	231362	0	231362	8642	28.949	18.113	7	137	250178	0	250178	10623
	28.4081
[truncated: 31 more columns]
