# Supplementary material for: Splicing isoforms associated with TGFβ-induced myofibroblast activation
Source: BMC Mol Cell Biol. 2026 Mar 5;27:21. doi: 10.1186/s12860-026-00579-7 (PMC13077938; doi:10.1186/s12860-026-00579-7)
Supplement: Supplementary file 8 — Supplementary Material 8: File S8. Data source for ddPCR [file 12860_2026_579_MOESM8_ESM.xlsx]

## Sheet: ACTN1
Sample	Target	Conc(copies/µL)	Facteur de dilution	copies/ul	Accepted Droplets	Positives	Negatives	Threshold1
1-1	ACTN1-TOTAL	26.9	1	26.9	19523	441	19082	20196
1-1	ACTN1-19A	34.4	1	34.4	19443	560	18883	16684
1-1	ACTN1-19B	9.2	1	9.2	19010	148	18862	19569
1-2	ACTN1-TOTAL	10.4	1	10.4	19516	171	19345	20196
1-2	ACTN1-19A	11.8	1	11.8	18667	187	18480	16684
1-2	ACTN1-19B	4.65	1	4.65	18520	73	18447	19569
1-3	ACTN1-TOTAL	20	1	20	19592	330	19262	20196
1-3	ACTN1-19A	20.3	1	20.3	1696	29	1667	16684
1-3	ACTN1-19B	3.6	1	3.6	20612	63	20549	19569
2-1	ACTN1-TOTAL	27.1	1	27.1	17678	403	17275	20196
2-1	ACTN1-19A	13.2	1	13.2	20329	227	20102	16684
2-1	ACTN1-19B	3.63	1	3.63	20149	62	20087	19569
2-2	ACTN1-TOTAL	22.9	1	22.9	19702	380	19322	20196
2-2	ACTN1-19A	22.5	1	22.5	19775	374	19401	16684
2-2	ACTN1-19B	8.69	1	8.69	20387	150	20237	19569
2-3	ACTN1-TOTAL	74.1	1	74.1	20065	1225	18840	20196
2-3	ACTN1-19A	85.4	1	85.4	19835	1389	18446	16684
2-3	ACTN1-19B	9.6	1	9.6	20182	164	20018	19569
3-1	ACTN1-TOTAL	11.7	1	11.7	19048	188	18860	20196
3-1	ACTN1-19A	18.7	1	18.7	19895	313	19582	16684
3-1	ACTN1-19B	3.33	1	3.33	20140	57	20083	19569
3-2	ACTN1-TOTAL	47.2	1	47.2	20261	797	19464	20196
3-2	ACTN1-19A	37.4	1	37.4	19377	606	18771	16684
3-2	ACTN1-19B	20.1	1	20.1	20774	352	20422	19569
3-3	ACTN1-TOTAL	46.4	1	46.4	21453	829	20624	20196
3-3	ACTN1-19A	49.6	1	49.6	21122	872	20250	16684
3-3	ACTN1-19B	9.83	1	9.83	20661	172	20489	19569
NTC	ACTN1-TOTAL	0		0	19931	0	19931	20196
NTC	ACTN1-19A	0.0562		0.0562	20916	1	20915	16684
NTC	ACTN1-19B	0		0	17926	0	17926	19569

## Sheet: COL5A1
Sample	Target	Conc(copies/µL)	Accepted Droplets	Positives	Negatives	Threshold1
1-1	Col5A1_64A	3.98	16562	56	16506	15091
1-1	Col5A1_total	6.3	17401	93	17308	18064
1-1	Col5A1_64B	2.08	12481	22	12459	19193
1-2	Col5A1_64A	6.45	17022	93	16929	15091
1-2	Col5A1_total	6.97	17765	105	17660	18064
1-2	Col5A1_64B	0.694	15252	9	15243	19193
1-3	Col5A1_64A	12.3	18105	189	17916	15091
1-3	Col5A1_total	22.8	18026	346	17680	18064
1-3	Col5A1_64B	8.89	16210	122	16088	19193
2-1	Col5A1_64A	1.7	16642	24	16618	15091
2-1	Col5A1_total	3.02	16746	43	16703	18064
2-1	Col5A1_64B	1.51	15628	20	15608	19193
NTC	Col5A1_64A	0.0827	14226	1	14225	15091
2-2	Col5A1_64A	12.4	17398	182	17216	15091
2-2	Col5A1_total	13.4	18345	208	18137	18064
2-2	Col5A1_64B	1.73	16287	24	16263	19193
NTC	Col5A1_total	0	15052	0	15052	18064
2-3	Col5A1_64A	28.9	17080	414	16666	15091
2-3	Col5A1_total	56.8	16968	800	16168	18064
2-3	Col5A1_64B	26.6	13625	305	13320	19193
3-1	Col5A1_64A	2.08	17524	31	17493	15091
3-1	Col5A1_total	3.08	18751	49	18702	18064
3-1	Col5A1_64B	1.52	13899	18	13881	19193
NTC	Col5A1_64B	0	14250	0	14250	19193
3-2	Col5A1_64A	24.1	16724	339	16385	15091
3-2	Col5A1_total	24	17525	354	17171	18064
3-2	Col5A1_64B	2.54	14823	32	14791	19193
3-3	Col5A1_64A	25.1	18963	400	18563	15091
3-3	Col5A1_total	46.5	18664	723	17941	18064
3-3	Col5A1_64B	19.7	17305	288	17017	19193

## Sheet: COL6A3
Sample	Target	Conc(copies/µL)	Accepted Droplets	Positives	Negatives	Threshold1
1-1	Col6A3_total	26.9	14982	339	14643	17938
1-1	Col6A3_EX. 4	12.6	14449	154	14295	19318
1-1	Col6A3_EX. 3, 4	3.71	16848	53	16795	16597
NTC	Col6A3_total	0	14203	0	14203	17938
1-2	Col6A3_total	12.2	16131	167	15964	17938
1-2	Col6A3_EX. 4	3.61	15017	46	14971	19318
1-2	Col6A3_EX. 3, 4	4.11	17776	62	17714	16597
NTC	Col6A3_EX. 4	0	15315	0	15315	19318
1-3	Col6A3_total	17.5	15731	232	15499	17938
1-3	Col6A3_EX. 4	12.2	16019	165	15854	19318
1-3	Col6A3_EX. 3, 4	3.78	16815	54	16761	16597
NTC	Col6A3_EX. 3, 4	0	15464	0	15464	16597
2-1	Col6A3_total	9.63	13737	112	13625	17938
2-1	Col6A3_EX. 4	5.91	15556	78	15478	19318
2-1	Col6A3_EX. 3, 4	1.83	16113	25	16088	16597
2-2	Col6A3_total	17.6	13309	198	13111	17938
2-2	Col6A3_EX. 4	4.95	15252	64	15188	19318
2-2	Col6A3_EX. 3, 4	3.59	16735	51	16684	16597
2-3	Col6A3_total	53	15726	693	15033	17938
2-3	Col6A3_EX. 4	32.6	15242	416	14826	19318
2-3	Col6A3_EX. 3, 4	8.47	16442	118	16324	16597
3-1	Col6A3_total	10.5	15228	135	15093	17938
3-1	Col6A3_EX. 4	7.46	15504	98	15406	19318
3-1	Col6A3_EX. 3, 4	2.27	17145	33	17112	16597
3-2	Col6A3_total	44.7	16322	609	15713	17938
3-2	Col6A3_EX. 4	14.2	16181	194	15987	19318
3-2	Col6A3_EX. 3,4	8.01	17535	119	17416	16597
3-3	Col6A3_total	35.3	19367	572	18795	17938
3-3	Col6A3_EX. 4	22.6	19258	367	18891	19318
3-3	Col6A3_EX. 3, 4	6.05	18899	97	18802	16597

## Sheet: FLNA
Sample	Target	Conc(copies/µL)	facteur de dilution	copies/ul	Accepted Droplets	Positives	Negatives	Threshold1
1-1	FLNA-TOTAL	61.2	1	61.2	17941	909	17032	17687
1-2	FLNA-TOTAL	36.8	1	36.8	20724	639	20085	17687
1-3	FLNA-TOTAL	59.7	1	59.7	19937	986	18951	17687
2-1	FLNA-TOTAL	23.3	1	23.3	20329	398	19931	17687
2-2	FLNA-TOTAL	62	1	62	20235	1039	19196	17687
2-3	FLNA-TOTAL	176	1	176	17930	2497	15433	17687
3-1	FLNA-TOTAL	25.1	1	25.1	19689	416	19273	17687
3-2	FLNA-TOTAL	108	1	108	19156	1675	17481	17687
3-3	FLNA-TOTAL	119	1	119	20977	2026	18951	17687
NTC	FLNA-TOTAL	0		0	17265	0	17265	17687

## Sheet: FN1
Sample	Target	Conc(copies/µL)	Dilution factor	Copies/ul	Accepted Droplets	Positives	Negatives	Threshold1
1-1	EDA-FN1	634	1	634	20023	8342	11681	10452
1-2	EDA-FN1	307	1	307	19914	4579	15335	10452
1-3	EDA-FN1	623	1	623	20116	8270	11846	10452
2-1	EDA-FN1	277	1	277	19895	4171	15724	10452
2-2	EDA-FN1	811	1	811	20302	10113	10189	10452
2-3	EDA-FN1	5415	1	5415	19958	19758	200	10452
3-1	EDA-FN1	254	1	254	19887	3865	16022	10452
3-2	EDA-FN1	459	1	459	19533	6310	13223	10452
3-3	EDA-FN1	1200	1	1200	19878	12708	7170	10452
NTC	EDA-FN1	0		0	19112	0	19112	10452
1-1	EDA+FN1	178	2.5	445	20732	2907	17825	9114
1-2	EDA+FN1	58.2	2.5	145.5	20270	979	19291	9114
1-3	EDA+FN1	367	2.5	917.5	19704	5280	14424	9114
2-1	EDA+FN1	90.9	2.5	227.25	19529	1452	18077	9114
2-2	EDA+FN1	222	2.5	555	19979	3429	16550	9114
2-3	EDA+FN1	1893	2.5	4732.5	19546	15636	3910	9114
3-1	EDA+FN1	102	2.5	255	18970	1576	17394	9114
3-2	EDA+FN1	200	2.5	500	20192	3154	17038	9114
3-3	EDA+FN1	402	2.5	1005	20139	5827	14312	9114
NTC	EDA+FN1	0		0	20790	0	20790	9114
1-1	FN1_GLOBAL	638	1	638	20695	8666	12029	6774
1-2	FN1_GLOBAL	278	1	278	19448	4094	15354	6774
1-3	FN1_GLOBAL	966	1	966	20376	11413	8963	6774
2-1	FN1_GLOBAL	264	1	264	19731	3965	15766	6774
2-2	FN1_GLOBAL	649	1	649	19744	8371	11373	6774

## Sheet: TPM1
Sample	Target	Conc(copies/µL)	facteur de dilution	copies/ul	Accepted Droplets	Positives	Negatives	Threshold1
1-1	TPM1_total	14.3	2	28.6	19669	238	19431	16307
1-1	TPM1_6A	14.3	1	14.3	11305	137	11168	17311
1-1	TPM1_6B	15.6	1	15.6	20276	267	20009	17995
1-2	TPM1_total	8.41	2	16.82	19646	140	19506	16307
1-2	TPM1_6A	4.4	1	4.4	19034	71	18963	17311
1-2	TPM1_6B	9.55	1	9.55	19675	159	19516	17995
1-3	TPM1_total	39.4	2	78.8	19583	645	18938	16307
1-3	TPM1_6A	33.9	1	33.9	18354	522	17832	17311
1-3	TPM1_6B	39.6	1	39.6	18478	611	17867	17995
2-1	TPM1_total	10.4	2	20.8	18798	166	18632	16307
2-1	TPM1_6A	10.9	1	10.9	16388	151	16237	17311
2-1	TPM1_6B	9.85	1	9.85	18342	153	18189	17995
2-2	TPM1_total	23.3	2	46.6	16954	332	16622	16307
2-2	TPM1_6A	15.5	1	15.5	17062	224	16838	17311
2-2	TPM1_6B	26.9	1	26.9	17173	388	16785	17995
2-3	TPM1_total	230	2	460	16789	2987	13802	16307
2-3	TPM1_6A	260	1	260	15901	3150	12751	17311
2-3	TPM1_6B	151	1	151	18841	2272	16569	17995
3-1	TPM1_total	9.83	2	19.66	18622	155	18467	16307
3-1	TPM1_6A	8.59	1	8.59	19245	140	19105	17311
3-1	TPM1_6B	6.97	1	6.97	19469	115	19354	17995
3-2	TPM1_total	58.5	2	117	15929	773	15156	16307
3-2	TPM1_6A	38.9	1	38.9	18831	613	18218	17311
3-2	TPM1_6B	69	1	69	20314	1157	19157	17995
3-3	TPM1_total	104	2	208	18827	1589	17238	16307
3-3	TPM1_6A	101	1	101	20681	1700	18981	17311
3-3	TPM1_6B	96.1	1	96.1	20349	1596	18753	17995
NTC	TPM1_total	0	2	0	20589	0	20589	16307
NTC	TPM1_6A	0.187	1	0.187	18875	3	18872	17311
NTC	TPM1_6B	0	1	0	19394	0	19394	17995
